# Supplementary material for: The Phytophthora cactorum genome provides insights into the adaptation to host defense compounds and fungicides
Source: Sci Rep. 2018 Apr 25;8:6534. doi: 10.1038/s41598-018-24939-2 (PMC5916904; doi:10.1038/s41598-018-24939-2)
Supplement: Supplementary file 3 — Supplementary Table S4 [file 41598_2018_24939_MOESM3_ESM.zip]

Archive with 1 entries (1 files):
- 41598_2018_24939_MOESM3_ESM.xml
