# Supplementary material for: The Phytophthora cactorum genome provides insights into the adaptation to host defense compounds and fungicides
Source: Sci Rep. 2018 Apr 25;8:6534. doi: 10.1038/s41598-018-24939-2 (PMC5916904; doi:10.1038/s41598-018-24939-2)
Supplement: Supplementary file 3 — Supplementary Table S4 [file 41598_2018_24939_MOESM3_ESM.zip › 41598_2018_24939_MOESM3_ESM.xml]

<?xml version="1.0"?>
<?mso-application progid="Excel.Sheet"?>
<Workbook xmlns="urn:schemas-microsoft-com:office:spreadsheet"
 xmlns:o="urn:schemas-microsoft-com:office:office"
 xmlns:x="urn:schemas-microsoft-com:office:excel"
 xmlns:ss="urn:schemas-microsoft-com:office:spreadsheet"
 xmlns:html="http://www.w3.org/TR/REC-html40">
 <DocumentProperties xmlns="urn:schemas-microsoft-com:office:office">
  <Author>zac</Author>
  <LastAuthor>shushengzhu</LastAuthor>
  <LastPrinted>2018-02-28T01:15:37Z</LastPrinted>
  <Created>2016-03-01T08:58:46Z</Created>
  <LastSaved>2018-02-27T23:56:19Z</LastSaved>
  <Version>14.00</Version>
 </DocumentProperties>
 <OfficeDocumentSettings xmlns="urn:schemas-microsoft-com:office:office">
  <AllowPNG/>
 </OfficeDocumentSettings>
 <ExcelWorkbook xmlns="urn:schemas-microsoft-com:office:excel">
  <WindowHeight>16440</WindowHeight>
  <WindowWidth>25605</WindowWidth>
  <WindowTopX>11445</WindowTopX>
  <WindowTopY>465</WindowTopY>
  <TabRatio>500</TabRatio>
  <ProtectStructure>False</ProtectStructure>
  <ProtectWindows>False</ProtectWindows>
  <DisplayInkNotes>False</DisplayInkNotes>
 </ExcelWorkbook>
 <Styles>
  <Style ss:ID="Default" ss:Name="Normal">
   <Alignment ss:Vertical="Bottom"/>
   <Borders/>
   <Font ss:FontName="宋体" x:CharSet="134" ss:Size="12" ss:Color="#000000"/>
   <Interior/>
   <NumberFormat/>
   <Protection/>
  </Style>
  <Style ss:ID="s62">
   <Font ss:FontName="宋体" x:CharSet="134" ss:Size="12" ss:Color="#000000"
    ss:Bold="1"/>
  </Style>
  <Style ss:ID="s64">
   <Alignment ss:Horizontal="Justify" ss:Vertical="Center"/>
   <Font ss:FontName="Times New Roman" x:Family="Roman" ss:Size="14"
    ss:Color="#000000" ss:Bold="1"/>
  </Style>
  <Style ss:ID="s65">
   <Font ss:FontName="Times New Roman" x:Family="Roman" ss:Size="12"
    ss:Color="#000000" ss:Bold="1"/>
  </Style>
  <Style ss:ID="s66">
   <Font ss:FontName="Times New Roman" x:Family="Roman" ss:Size="12"
    ss:Color="#000000"/>
  </Style>
 </Styles>
 <Worksheet ss:Name="工作表1">
  <Table ss:ExpandedColumnCount="6" ss:ExpandedRowCount="17568" x:FullColumns="1"
   x:FullRows="1" ss:DefaultColumnWidth="66" ss:DefaultRowHeight="14.25">
   <Column ss:AutoFitWidth="0" ss:Width="126.75"/>
   <Column ss:Index="3" ss:AutoFitWidth="0" ss:Width="84"/>
   <Column ss:AutoFitWidth="0" ss:Width="81"/>
   <Row ss:AutoFitHeight="0" ss:StyleID="s62">
    <Cell ss:MergeAcross="5" ss:StyleID="s64"><Data ss:Type="String">Supplementary Table S4 FPKM values of genes.</Data></Cell>
   </Row>
   <Row ss:AutoFitHeight="0" ss:Height="15.75">
    <Cell ss:StyleID="s65"><Data ss:Type="String">Gene</Data></Cell>
    <Cell ss:StyleID="s65"><Data ss:Type="String">Length</Data></Cell>
    <Cell ss:StyleID="s65"><Data ss:Type="String">Effective_length</Data></Cell>
    <Cell ss:StyleID="s65"><Data ss:Type="String">Expected_count</Data></Cell>
    <Cell ss:StyleID="s65"><Data ss:Type="String">TPM</Data></Cell>
    <Cell ss:StyleID="s65"><Data ss:Type="String">FPKM</Data></Cell>
   </Row>
   <Row ss:AutoFitHeight="0" ss:Height="15.75">
    <Cell ss:StyleID="s66"><Data ss:Type="String">Phyca_scf0352_10000</Data></Cell>
    <Cell ss:StyleID="s66"><Data ss:Type="Number">1581</Data></Cell>
    <Cell ss:StyleID="s66"><Data ss:Type="Number">1295.2</Data></Cell>
    <Cell ss:StyleID="s66"><Data ss:Type="Number">187</Data></Cell>
    <Cell ss:StyleID="s66"><Data ss:Type="Number">18.239999999999998</Data></Cell>
    <Cell ss:StyleID="s66"><Data ss:Type="Number">21.22</Data></Cell>
   </Row>
   <Row ss:AutoFitHeight="0" ss:Height="15.75">
    <Cell ss:StyleID="s66"><Data ss:Type="String">Phyca_scf1237_10006</Data></Cell>
    <Cell ss:StyleID="s66"><Data ss:Type="Number">558</Data></Cell>
    <Cell ss:StyleID="s66"><Data ss:Type="Number">272.77</Data></Cell>
    <Cell ss:StyleID="s66"><Data ss:Type="Number">27</Data></Cell>
    <Cell ss:StyleID="s66"><Data ss:Type="Number">12.5</Data></Cell>
    <Cell ss:StyleID="s66"><Data ss:Type="Number">14.55</Data></Cell>
   </Row>
   <Row ss:AutoFitHeight="0" ss:Height="15.75">
    <Cell ss:StyleID="s66"><Data ss:Type="String">Phyca_scf1237_10008</Data></Cell>
    <Cell ss:StyleID="s66"><Data ss:Type="Number">642</Data></Cell>
    <Cell ss:StyleID="s66"><Data ss:Type="Number">356.45</Data></Cell>
    <Cell ss:StyleID="s66"><Data ss:Type="Number">43</Data></Cell>
    <Cell ss:StyleID="s66"><Data ss:Type="Number">15.24</Data></Cell>
    <Cell ss:StyleID="s66"><Data ss:Type="Number">17.73</Data></Cell>
   </Row>
   <Row ss:AutoFitHeight="0" ss:Height="15.75">
    <Cell ss:StyleID="s66"><Data ss:Type="String">Phyca_scf5174_1000</Data></Cell>
    <Cell ss:StyleID="s66"><Data ss:Type="Number">687</Data></Cell>
    <Cell ss:StyleID="s66"><Data ss:Type="Number">401.33</Data></Cell>
    <Cell ss:StyleID="s66"><Data ss:Type="Number">131</Data></Cell>
    <Cell ss:StyleID="s66"><Data ss:Type="Number">41.23</Data></Cell>
    <Cell ss:StyleID="s66"><Data ss:Type="Number">47.98</Data></Cell>
   </Row>
   <Row ss:AutoFitHeight="0" ss:Height="15.75">
    <Cell ss:StyleID="s66"><Data ss:Type="String">Phyca_scf1237_10010</Data></Cell>
    <Cell ss:StyleID="s66"><Data ss:Type="Number">2643</Data></Cell>
    <Cell ss:StyleID="s66"><Data ss:Type="Number">2357.1999999999998</Data></Cell>
    <Cell ss:StyleID="s66"><Data ss:Type="Number">11</Data></Cell>
    <Cell ss:StyleID="s66"><Data ss:Type="Number">0.59</Data></Cell>
    <Cell ss:StyleID="s66"><Data ss:Type="Number">0.69</Data></Cell>
   </Row>
   <Row ss:AutoFitHeight="0" ss:Height="15.75">
    <Cell ss:StyleID="s66"><Data ss:Type="String">Phyca_scf1237_10011</Data></Cell>
    <Cell ss:StyleID="s66"><Data ss:Type="Number">1002</Data></Cell>
    <Cell ss:StyleID="s66"><Data ss:Type="Number">716.2</Data></Cell>
    <Cell ss:StyleID="s66"><Data ss:Type="Number">5</Data></Cell>
    <Cell ss:StyleID="s66"><Data ss:Type="Number">0.88</Data></Cell>
    <Cell ss:StyleID="s66"><Data ss:Type="Number">1.03</Data></Cell>
   </Row>
   <Row ss:AutoFitHeight="0" ss:Height="15.75">
    <Cell ss:StyleID="s66"><Data ss:Type="String">Phyca_scf4691_10013</Data></Cell>
    <Cell ss:StyleID="s66"><Data ss:Type="Number">411</Data></Cell>
    <Cell ss:StyleID="s66"><Data ss:Type="Number">126.7</Data></Cell>
    <Cell ss:StyleID="s66"><Data ss:Type="Number">174</Data></Cell>
    <Cell ss:StyleID="s66"><Data ss:Type="Number">173.45</Data></Cell>
    <Cell ss:StyleID="s66"><Data ss:Type="Number">201.85</Data></Cell>
   </Row>
   <Row ss:AutoFitHeight="0" ss:Height="15.75">
    <Cell ss:StyleID="s66"><Data ss:Type="String">Phyca_scf4691_10014</Data></Cell>
    <Cell ss:StyleID="s66"><Data ss:Type="Number">753</Data></Cell>
    <Cell ss:StyleID="s66"><Data ss:Type="Number">467.22</Data></Cell>
    <Cell ss:StyleID="s66"><Data ss:Type="Number">3</Data></Cell>
    <Cell ss:StyleID="s66"><Data ss:Type="Number">0.81</Data></Cell>
    <Cell ss:StyleID="s66"><Data ss:Type="Number">0.94</Data></Cell>
   </Row>
   <Row ss:AutoFitHeight="0" ss:Height="15.75">
    <Cell ss:StyleID="s66"><Data ss:Type="String">Phyca_scf4691_10018</Data></Cell>
    <Cell ss:StyleID="s66"><Data ss:Type="Number">1692</Data></Cell>
    <Cell ss:StyleID="s66"><Data ss:Type="Number">1406.2</Data></Cell>
    <Cell ss:StyleID="s66"><Data ss:Type="Number">291</Data></Cell>
    <Cell ss:StyleID="s66"><Data ss:Type="Number">26.14</Data></Cell>
    <Cell ss:StyleID="s66"><Data ss:Type="Number">30.42</Data></Cell>
   </Row>
   <Row ss:AutoFitHeight="0" ss:Height="15.75">
    <Cell ss:StyleID="s66"><Data ss:Type="String">Phyca_scf4691_10019</Data></Cell>
    <Cell ss:StyleID="s66"><Data ss:Type="Number">2076</Data></Cell>
    <Cell ss:StyleID="s66"><Data ss:Type="Number">1790.2</Data></Cell>
    <Cell ss:StyleID="s66"><Data ss:Type="Number">693</Data></Cell>
    <Cell ss:StyleID="s66"><Data ss:Type="Number">48.89</Data></Cell>
    <Cell ss:StyleID="s66"><Data ss:Type="Number">56.9</Data></Cell>
   </Row>
   <Row ss:AutoFitHeight="0" ss:Height="15.75">
    <Cell ss:StyleID="s66"><Data ss:Type="String">Phyca_scf5174_1001</Data></Cell>
    <Cell ss:StyleID="s66"><Data ss:Type="Number">414</Data></Cell>
    <Cell ss:StyleID="s66"><Data ss:Type="Number">129.68</Data></Cell>
    <Cell ss:StyleID="s66"><Data ss:Type="Number">1</Data></Cell>
    <Cell ss:StyleID="s66"><Data ss:Type="Number">0.97</Data></Cell>
    <Cell ss:StyleID="s66"><Data ss:Type="Number">1.1299999999999999</Data></Cell>
   </Row>
   <Row ss:AutoFitHeight="0" ss:Height="15.75">
    <Cell ss:StyleID="s66"><Data ss:Type="String">Phyca_scf4691_10020</Data></Cell>
    <Cell ss:StyleID="s66"><Data ss:Type="Number">1410</Data></Cell>
    <Cell ss:StyleID="s66"><Data ss:Type="Number">1124.2</Data></Cell>
    <Cell ss:StyleID="s66"><Data ss:Type="Number">77</Data></Cell>
    <Cell ss:StyleID="s66"><Data ss:Type="Number">8.65</Data></Cell>
    <Cell ss:StyleID="s66"><Data ss:Type="Number">10.07</Data></Cell>
   </Row>
   <Row ss:AutoFitHeight="0" ss:Height="15.75">
    <Cell ss:StyleID="s66"><Data ss:Type="String">Phyca_scf2595_10022</Data></Cell>
    <Cell ss:StyleID="s66"><Data ss:Type="Number">846</Data></Cell>
    <Cell ss:StyleID="s66"><Data ss:Type="Number">560.20000000000005</Data></Cell>
    <Cell ss:StyleID="s66"><Data ss:Type="Number">157</Data></Cell>
    <Cell ss:StyleID="s66"><Data ss:Type="Number">35.4</Data></Cell>
    <Cell ss:StyleID="s66"><Data ss:Type="Number">41.19</Data></Cell>
   </Row>
   <Row ss:AutoFitHeight="0" ss:Height="15.75">
    <Cell ss:StyleID="s66"><Data ss:Type="String">Phyca_scf2595_10024</Data></Cell>
    <Cell ss:StyleID="s66"><Data ss:Type="Number">726</Data></Cell>
    <Cell ss:StyleID="s66"><Data ss:Type="Number">440.25</Data></Cell>
    <Cell ss:StyleID="s66"><Data ss:Type="Number">3</Data></Cell>
    <Cell ss:StyleID="s66"><Data ss:Type="Number">0.86</Data></Cell>
    <Cell ss:StyleID="s66"><Data ss:Type="Number">1</Data></Cell>
   </Row>
   <Row ss:AutoFitHeight="0" ss:Height="15.75">
    <Cell ss:StyleID="s66"><Data ss:Type="String">Phyca_scf2595_10026</Data></Cell>
    <Cell ss:StyleID="s66"><Data ss:Type="Number">840</Data></Cell>
    <Cell ss:StyleID="s66"><Data ss:Type="Number">554.20000000000005</Data></Cell>
    <Cell ss:StyleID="s66"><Data ss:Type="Number">3</Data></Cell>
    <Cell ss:StyleID="s66"><Data ss:Type="Number">0.68</Data></Cell>
    <Cell ss:StyleID="s66"><Data ss:Type="Number">0.8</Data></Cell>
   </Row>
   <Row ss:AutoFitHeight="0" ss:Height="15.75">
    <Cell ss:StyleID="s66"><Data ss:Type="String">Phyca_scf5174_1002</Data></Cell>
    <Cell ss:StyleID="s66"><Data ss:Type="Number">621</Data></Cell>
    <Cell ss:StyleID="s66"><Data ss:Type="Number">335.52</Data></Cell>
    <Cell ss:StyleID="s66"><Data ss:Type="Number">505</Data></Cell>
    <Cell ss:StyleID="s66"><Data ss:Type="Number">190.1</Data></Cell>
    <Cell ss:StyleID="s66"><Data ss:Type="Number">221.23</Data></Cell>
   </Row>
   <Row ss:AutoFitHeight="0" ss:Height="15.75">
    <Cell ss:StyleID="s66"><Data ss:Type="String">Phyca_scf2008_10034</Data></Cell>
    <Cell ss:StyleID="s66"><Data ss:Type="Number">936</Data></Cell>
    <Cell ss:StyleID="s66"><Data ss:Type="Number">650.20000000000005</Data></Cell>
    <Cell ss:StyleID="s66"><Data ss:Type="Number">173</Data></Cell>
    <Cell ss:StyleID="s66"><Data ss:Type="Number">33.61</Data></Cell>
    <Cell ss:StyleID="s66"><Data ss:Type="Number">39.11</Data></Cell>
   </Row>
   <Row ss:AutoFitHeight="0" ss:Height="15.75">
    <Cell ss:StyleID="s66"><Data ss:Type="String">Phyca_scf5174_1003</Data></Cell>
    <Cell ss:StyleID="s66"><Data ss:Type="Number">600</Data></Cell>
    <Cell ss:StyleID="s66"><Data ss:Type="Number">314.58999999999997</Data></Cell>
    <Cell ss:StyleID="s66"><Data ss:Type="Number">349</Data></Cell>
    <Cell ss:StyleID="s66"><Data ss:Type="Number">140.11000000000001</Data></Cell>
    <Cell ss:StyleID="s66"><Data ss:Type="Number">163.06</Data></Cell>
   </Row>
   <Row ss:AutoFitHeight="0" ss:Height="15.75">
    <Cell ss:StyleID="s66"><Data ss:Type="String">Phyca_scf0265_10044</Data></Cell>
    <Cell ss:StyleID="s66"><Data ss:Type="Number">879</Data></Cell>
    <Cell ss:StyleID="s66"><Data ss:Type="Number">593.20000000000005</Data></Cell>
    <Cell ss:StyleID="s66"><Data ss:Type="Number">41</Data></Cell>
    <Cell ss:StyleID="s66"><Data ss:Type="Number">8.73</Data></Cell>
    <Cell ss:StyleID="s66"><Data ss:Type="Number">10.16</Data></Cell>
   </Row>
   <Row ss:AutoFitHeight="0" ss:Height="15.75">
    <Cell ss:StyleID="s66"><Data ss:Type="String">Phyca_scf0265_10045</Data></Cell>
    <Cell ss:StyleID="s66"><Data ss:Type="Number">1245</Data></Cell>
    <Cell ss:StyleID="s66"><Data ss:Type="Number">959.2</Data></Cell>
    <Cell ss:StyleID="s66"><Data ss:Type="Number">46</Data></Cell>
    <Cell ss:StyleID="s66"><Data ss:Type="Number">6.06</Data></Cell>
    <Cell ss:StyleID="s66"><Data ss:Type="Number">7.05</Data></Cell>
   </Row>
   <Row ss:AutoFitHeight="0" ss:Height="15.75">
    <Cell ss:StyleID="s66"><Data ss:Type="String">Phyca_scf0265_10046</Data></Cell>
    <Cell ss:StyleID="s66"><Data ss:Type="Number">993</Data></Cell>
    <Cell ss:StyleID="s66"><Data ss:Type="Number">707.2</Data></Cell>
    <Cell ss:StyleID="s66"><Data ss:Type="Number">401</Data></Cell>
    <Cell ss:StyleID="s66"><Data ss:Type="Number">71.62</Data></Cell>
    <Cell ss:StyleID="s66"><Data ss:Type="Number">83.35</Data></Cell>
   </Row>
   <Row ss:AutoFitHeight="0" ss:Height="15.75">
    <Cell ss:StyleID="s66"><Data ss:Type="String">Phyca_scf0265_10047</Data></Cell>
    <Cell ss:StyleID="s66"><Data ss:Type="Number">1275</Data></Cell>
    <Cell ss:StyleID="s66"><Data ss:Type="Number">989.2</Data></Cell>
    <Cell ss:StyleID="s66"><Data ss:Type="Number">40</Data></Cell>
    <Cell ss:StyleID="s66"><Data ss:Type="Number">5.1100000000000003</Data></Cell>
    <Cell ss:StyleID="s66"><Data ss:Type="Number">5.94</Data></Cell>
   </Row>
   <Row ss:AutoFitHeight="0" ss:Height="15.75">
    <Cell ss:StyleID="s66"><Data ss:Type="String">Phyca_scf5174_1004</Data></Cell>
    <Cell ss:StyleID="s66"><Data ss:Type="Number">1452</Data></Cell>
    <Cell ss:StyleID="s66"><Data ss:Type="Number">1166.2</Data></Cell>
    <Cell ss:StyleID="s66"><Data ss:Type="Number">208</Data></Cell>
    <Cell ss:StyleID="s66"><Data ss:Type="Number">22.53</Data></Cell>
    <Cell ss:StyleID="s66"><Data ss:Type="Number">26.22</Data></Cell>
   </Row>
   <Row ss:AutoFitHeight="0" ss:Height="15.75">
    <Cell ss:StyleID="s66"><Data ss:Type="String">Phyca_scf1943_10050</Data></Cell>
    <Cell ss:StyleID="s66"><Data ss:Type="Number">1458</Data></Cell>
    <Cell ss:StyleID="s66"><Data ss:Type="Number">1172.2</Data></Cell>
    <Cell ss:StyleID="s66"><Data ss:Type="Number">266</Data></Cell>
    <Cell ss:StyleID="s66"><Data ss:Type="Number">28.66</Data></Cell>
    <Cell ss:StyleID="s66"><Data ss:Type="Number">33.35</Data></Cell>
   </Row>
   <Row ss:AutoFitHeight="0" ss:Height="15.75">
    <Cell ss:StyleID="s66"><Data ss:Type="String">Phyca_scf1943_10053</Data></Cell>
    <Cell ss:StyleID="s66"><Data ss:Type="Number">765</Data></Cell>
    <Cell ss:StyleID="s66"><Data ss:Type="Number">479.21</Data></Cell>
    <Cell ss:StyleID="s66"><Data ss:Type="Number">16</Data></Cell>
    <Cell ss:StyleID="s66"><Data ss:Type="Number">4.22</Data></Cell>
    <Cell ss:StyleID="s66"><Data ss:Type="Number">4.91</Data></Cell>
   </Row>
   <Row ss:AutoFitHeight="0" ss:Height="15.75">
    <Cell ss:StyleID="s66"><Data ss:Type="String">Phyca_scf0015_10056</Data></Cell>
    <Cell ss:StyleID="s66"><Data ss:Type="Number">981</Data></Cell>
    <Cell ss:StyleID="s66"><Data ss:Type="Number">695.2</Data></Cell>
    <Cell ss:StyleID="s66"><Data ss:Type="Number">5</Data></Cell>
    <Cell ss:StyleID="s66"><Data ss:Type="Number">0.91</Data></Cell>
    <Cell ss:StyleID="s66"><Data ss:Type="Number">1.06</Data></Cell>
   </Row>
   <Row ss:AutoFitHeight="0" ss:Height="15.75">
    <Cell ss:StyleID="s66"><Data ss:Type="String">Phyca_scf0015_10057</Data></Cell>
    <Cell ss:StyleID="s66"><Data ss:Type="Number">1275</Data></Cell>
    <Cell ss:StyleID="s66"><Data ss:Type="Number">989.2</Data></Cell>
    <Cell ss:StyleID="s66"><Data ss:Type="Number">47</Data></Cell>
    <Cell ss:StyleID="s66"><Data ss:Type="Number">6</Data></Cell>
    <Cell ss:StyleID="s66"><Data ss:Type="Number">6.98</Data></Cell>
   </Row>
   <Row ss:AutoFitHeight="0" ss:Height="15.75">
    <Cell ss:StyleID="s66"><Data ss:Type="String">Phyca_scf0015_10058</Data></Cell>
    <Cell ss:StyleID="s66"><Data ss:Type="Number">2013</Data></Cell>
    <Cell ss:StyleID="s66"><Data ss:Type="Number">1727.2</Data></Cell>
    <Cell ss:StyleID="s66"><Data ss:Type="Number">105</Data></Cell>
    <Cell ss:StyleID="s66"><Data ss:Type="Number">7.68</Data></Cell>
    <Cell ss:StyleID="s66"><Data ss:Type="Number">8.94</Data></Cell>
   </Row>
   <Row ss:AutoFitHeight="0" ss:Height="15.75">
    <Cell ss:StyleID="s66"><Data ss:Type="String">Phyca_scf0015_10059</Data></Cell>
    <Cell ss:StyleID="s66"><Data ss:Type="Number">2037</Data></Cell>
    <Cell ss:StyleID="s66"><Data ss:Type="Number">1751.2</Data></Cell>
    <Cell ss:StyleID="s66"><Data ss:Type="Number">61</Data></Cell>
    <Cell ss:StyleID="s66"><Data ss:Type="Number">4.4000000000000004</Data></Cell>
    <Cell ss:StyleID="s66"><Data ss:Type="Number">5.12</Data></Cell>
   </Row>
   <Row ss:AutoFitHeight="0" ss:Height="15.75">
    <Cell ss:StyleID="s66"><Data ss:Type="String">Phyca_scf0015_10060</Data></Cell>
    <Cell ss:StyleID="s66"><Data ss:Type="Number">2118</Data></Cell>
    <Cell ss:StyleID="s66"><Data ss:Type="Number">1832.2</Data></Cell>
    <Cell ss:StyleID="s66"><Data ss:Type="Number">19</Data></Cell>
    <Cell ss:StyleID="s66"><Data ss:Type="Number">1.31</Data></Cell>
    <Cell ss:StyleID="s66"><Data ss:Type="Number">1.52</Data></Cell>
   </Row>
   <Row ss:AutoFitHeight="0" ss:Height="15.75">
    <Cell ss:StyleID="s66"><Data ss:Type="String">Phyca_scf0015_10061</Data></Cell>
    <Cell ss:StyleID="s66"><Data ss:Type="Number">882</Data></Cell>
    <Cell ss:StyleID="s66"><Data ss:Type="Number">596.20000000000005</Data></Cell>
    <Cell ss:StyleID="s66"><Data ss:Type="Number">11</Data></Cell>
    <Cell ss:StyleID="s66"><Data ss:Type="Number">2.33</Data></Cell>
    <Cell ss:StyleID="s66"><Data ss:Type="Number">2.71</Data></Cell>
   </Row>
   <Row ss:AutoFitHeight="0" ss:Height="15.75">
    <Cell ss:StyleID="s66"><Data ss:Type="String">Phyca_scf2327_10069</Data></Cell>
    <Cell ss:StyleID="s66"><Data ss:Type="Number">873</Data></Cell>
    <Cell ss:StyleID="s66"><Data ss:Type="Number">587.20000000000005</Data></Cell>
    <Cell ss:StyleID="s66"><Data ss:Type="Number">69</Data></Cell>
    <Cell ss:StyleID="s66"><Data ss:Type="Number">14.84</Data></Cell>
    <Cell ss:StyleID="s66"><Data ss:Type="Number">17.27</Data></Cell>
   </Row>
   <Row ss:AutoFitHeight="0" ss:Height="15.75">
    <Cell ss:StyleID="s66"><Data ss:Type="String">Phyca_scf2327_10070</Data></Cell>
    <Cell ss:StyleID="s66"><Data ss:Type="Number">1740</Data></Cell>
    <Cell ss:StyleID="s66"><Data ss:Type="Number">1454.2</Data></Cell>
    <Cell ss:StyleID="s66"><Data ss:Type="Number">15</Data></Cell>
    <Cell ss:StyleID="s66"><Data ss:Type="Number">1.3</Data></Cell>
    <Cell ss:StyleID="s66"><Data ss:Type="Number">1.52</Data></Cell>
   </Row>
   <Row ss:AutoFitHeight="0" ss:Height="15.75">
    <Cell ss:StyleID="s66"><Data ss:Type="String">Phyca_scf2327_10071</Data></Cell>
    <Cell ss:StyleID="s66"><Data ss:Type="Number">393</Data></Cell>
    <Cell ss:StyleID="s66"><Data ss:Type="Number">108.87</Data></Cell>
    <Cell ss:StyleID="s66"><Data ss:Type="Number">22</Data></Cell>
    <Cell ss:StyleID="s66"><Data ss:Type="Number">25.52</Data></Cell>
    <Cell ss:StyleID="s66"><Data ss:Type="Number">29.7</Data></Cell>
   </Row>
   <Row ss:AutoFitHeight="0" ss:Height="15.75">
    <Cell ss:StyleID="s66"><Data ss:Type="String">Phyca_scf2327_10072</Data></Cell>
    <Cell ss:StyleID="s66"><Data ss:Type="Number">1419</Data></Cell>
    <Cell ss:StyleID="s66"><Data ss:Type="Number">1133.2</Data></Cell>
    <Cell ss:StyleID="s66"><Data ss:Type="Number">79</Data></Cell>
    <Cell ss:StyleID="s66"><Data ss:Type="Number">8.81</Data></Cell>
    <Cell ss:StyleID="s66"><Data ss:Type="Number">10.25</Data></Cell>
   </Row>
   <Row ss:AutoFitHeight="0" ss:Height="15.75">
    <Cell ss:StyleID="s66"><Data ss:Type="String">Phyca_scf2327_10073</Data></Cell>
    <Cell ss:StyleID="s66"><Data ss:Type="Number">1479</Data></Cell>
    <Cell ss:StyleID="s66"><Data ss:Type="Number">1193.2</Data></Cell>
    <Cell ss:StyleID="s66"><Data ss:Type="Number">123</Data></Cell>
    <Cell ss:StyleID="s66"><Data ss:Type="Number">13.02</Data></Cell>
    <Cell ss:StyleID="s66"><Data ss:Type="Number">15.15</Data></Cell>
   </Row>
   <Row ss:AutoFitHeight="0" ss:Height="15.75">
    <Cell ss:StyleID="s66"><Data ss:Type="String">Phyca_scf2327_10074</Data></Cell>
    <Cell ss:StyleID="s66"><Data ss:Type="Number">753</Data></Cell>
    <Cell ss:StyleID="s66"><Data ss:Type="Number">467.22</Data></Cell>
    <Cell ss:StyleID="s66"><Data ss:Type="Number">94</Data></Cell>
    <Cell ss:StyleID="s66"><Data ss:Type="Number">25.41</Data></Cell>
    <Cell ss:StyleID="s66"><Data ss:Type="Number">29.57</Data></Cell>
   </Row>
   <Row ss:AutoFitHeight="0" ss:Height="15.75">
    <Cell ss:StyleID="s66"><Data ss:Type="String">Phyca_scf0421_10075</Data></Cell>
    <Cell ss:StyleID="s66"><Data ss:Type="Number">1827</Data></Cell>
    <Cell ss:StyleID="s66"><Data ss:Type="Number">1541.2</Data></Cell>
    <Cell ss:StyleID="s66"><Data ss:Type="Number">119</Data></Cell>
    <Cell ss:StyleID="s66"><Data ss:Type="Number">9.75</Data></Cell>
    <Cell ss:StyleID="s66"><Data ss:Type="Number">11.35</Data></Cell>
   </Row>
   <Row ss:AutoFitHeight="0" ss:Height="15.75">
    <Cell ss:StyleID="s66"><Data ss:Type="String">Phyca_scf0421_10076</Data></Cell>
    <Cell ss:StyleID="s66"><Data ss:Type="Number">417</Data></Cell>
    <Cell ss:StyleID="s66"><Data ss:Type="Number">132.65</Data></Cell>
    <Cell ss:StyleID="s66"><Data ss:Type="Number">1</Data></Cell>
    <Cell ss:StyleID="s66"><Data ss:Type="Number">0.95</Data></Cell>
    <Cell ss:StyleID="s66"><Data ss:Type="Number">1.1100000000000001</Data></Cell>
   </Row>
   <Row ss:AutoFitHeight="0" ss:Height="15.75">
    <Cell ss:StyleID="s66"><Data ss:Type="String">Phyca_scf0421_10077</Data></Cell>
    <Cell ss:StyleID="s66"><Data ss:Type="Number">657</Data></Cell>
    <Cell ss:StyleID="s66"><Data ss:Type="Number">371.4</Data></Cell>
    <Cell ss:StyleID="s66"><Data ss:Type="Number">12</Data></Cell>
    <Cell ss:StyleID="s66"><Data ss:Type="Number">4.08</Data></Cell>
    <Cell ss:StyleID="s66"><Data ss:Type="Number">4.75</Data></Cell>
   </Row>
   <Row ss:AutoFitHeight="0" ss:Height="15.75">
    <Cell ss:StyleID="s66"><Data ss:Type="String">Phyca_scf0421_10078</Data></Cell>
    <Cell ss:StyleID="s66"><Data ss:Type="Number">897</Data></Cell>
    <Cell ss:StyleID="s66"><Data ss:Type="Number">611.20000000000005</Data></Cell>
    <Cell ss:StyleID="s66"><Data ss:Type="Number">9</Data></Cell>
    <Cell ss:StyleID="s66"><Data ss:Type="Number">1.86</Data></Cell>
    <Cell ss:StyleID="s66"><Data ss:Type="Number">2.16</Data></Cell>
   </Row>
   <Row ss:AutoFitHeight="0" ss:Height="15.75">
    <Cell ss:StyleID="s66"><Data ss:Type="String">Phyca_scf0421_10079</Data></Cell>
    <Cell ss:StyleID="s66"><Data ss:Type="Number">684</Data></Cell>
    <Cell ss:StyleID="s66"><Data ss:Type="Number">398.33</Data></Cell>
    <Cell ss:StyleID="s66"><Data ss:Type="Number">37</Data></Cell>
    <Cell ss:StyleID="s66"><Data ss:Type="Number">11.73</Data></Cell>
    <Cell ss:StyleID="s66"><Data ss:Type="Number">13.65</Data></Cell>
   </Row>
   <Row ss:AutoFitHeight="0" ss:Height="15.75">
    <Cell ss:StyleID="s66"><Data ss:Type="String">Phyca_scf5174_1007</Data></Cell>
    <Cell ss:StyleID="s66"><Data ss:Type="Number">1680</Data></Cell>
    <Cell ss:StyleID="s66"><Data ss:Type="Number">1394.2</Data></Cell>
    <Cell ss:StyleID="s66"><Data ss:Type="Number">415</Data></Cell>
    <Cell ss:StyleID="s66"><Data ss:Type="Number">37.6</Data></Cell>
    <Cell ss:StyleID="s66"><Data ss:Type="Number">43.75</Data></Cell>
   </Row>
   <Row ss:AutoFitHeight="0" ss:Height="15.75">
    <Cell ss:StyleID="s66"><Data ss:Type="String">Phyca_scf2688_10081</Data></Cell>
    <Cell ss:StyleID="s66"><Data ss:Type="Number">747</Data></Cell>
    <Cell ss:StyleID="s66"><Data ss:Type="Number">461.23</Data></Cell>
    <Cell ss:StyleID="s66"><Data ss:Type="Number">60</Data></Cell>
    <Cell ss:StyleID="s66"><Data ss:Type="Number">16.43</Data></Cell>
    <Cell ss:StyleID="s66"><Data ss:Type="Number">19.12</Data></Cell>
   </Row>
   <Row ss:AutoFitHeight="0" ss:Height="15.75">
    <Cell ss:StyleID="s66"><Data ss:Type="String">Phyca_scf2688_10082</Data></Cell>
    <Cell ss:StyleID="s66"><Data ss:Type="Number">1239</Data></Cell>
    <Cell ss:StyleID="s66"><Data ss:Type="Number">953.2</Data></Cell>
    <Cell ss:StyleID="s66"><Data ss:Type="Number">178</Data></Cell>
    <Cell ss:StyleID="s66"><Data ss:Type="Number">23.59</Data></Cell>
    <Cell ss:StyleID="s66"><Data ss:Type="Number">27.45</Data></Cell>
   </Row>
   <Row ss:AutoFitHeight="0" ss:Height="15.75">
    <Cell ss:StyleID="s66"><Data ss:Type="String">Phyca_scf2688_10083</Data></Cell>
    <Cell ss:StyleID="s66"><Data ss:Type="Number">3078</Data></Cell>
    <Cell ss:StyleID="s66"><Data ss:Type="Number">2792.2</Data></Cell>
    <Cell ss:StyleID="s66"><Data ss:Type="Number">67</Data></Cell>
    <Cell ss:StyleID="s66"><Data ss:Type="Number">3.03</Data></Cell>
    <Cell ss:StyleID="s66"><Data ss:Type="Number">3.53</Data></Cell>
   </Row>
   <Row ss:AutoFitHeight="0" ss:Height="15.75">
    <Cell ss:StyleID="s66"><Data ss:Type="String">Phyca_scf2688_10084</Data></Cell>
    <Cell ss:StyleID="s66"><Data ss:Type="Number">4770</Data></Cell>
    <Cell ss:StyleID="s66"><Data ss:Type="Number">4484.2</Data></Cell>
    <Cell ss:StyleID="s66"><Data ss:Type="Number">1488</Data></Cell>
    <Cell ss:StyleID="s66"><Data ss:Type="Number">41.91</Data></Cell>
    <Cell ss:StyleID="s66"><Data ss:Type="Number">48.77</Data></Cell>
   </Row>
   <Row ss:AutoFitHeight="0" ss:Height="15.75">
    <Cell ss:StyleID="s66"><Data ss:Type="String">Phyca_scf2688_10085</Data></Cell>
    <Cell ss:StyleID="s66"><Data ss:Type="Number">1029</Data></Cell>
    <Cell ss:StyleID="s66"><Data ss:Type="Number">743.2</Data></Cell>
    <Cell ss:StyleID="s66"><Data ss:Type="Number">1027</Data></Cell>
    <Cell ss:StyleID="s66"><Data ss:Type="Number">174.53</Data></Cell>
    <Cell ss:StyleID="s66"><Data ss:Type="Number">203.12</Data></Cell>
   </Row>
   <Row ss:AutoFitHeight="0" ss:Height="15.75">
    <Cell ss:StyleID="s66"><Data ss:Type="String">Phyca_scf2688_10086</Data></Cell>
    <Cell ss:StyleID="s66"><Data ss:Type="Number">651</Data></Cell>
    <Cell ss:StyleID="s66"><Data ss:Type="Number">365.42</Data></Cell>
    <Cell ss:StyleID="s66"><Data ss:Type="Number">3</Data></Cell>
    <Cell ss:StyleID="s66"><Data ss:Type="Number">1.04</Data></Cell>
    <Cell ss:StyleID="s66"><Data ss:Type="Number">1.21</Data></Cell>
   </Row>
   <Row ss:AutoFitHeight="0" ss:Height="15.75">
    <Cell ss:StyleID="s66"><Data ss:Type="String">Phyca_scf2688_10087</Data></Cell>
    <Cell ss:StyleID="s66"><Data ss:Type="Number">999</Data></Cell>
    <Cell ss:StyleID="s66"><Data ss:Type="Number">713.2</Data></Cell>
    <Cell ss:StyleID="s66"><Data ss:Type="Number">85</Data></Cell>
    <Cell ss:StyleID="s66"><Data ss:Type="Number">15.05</Data></Cell>
    <Cell ss:StyleID="s66"><Data ss:Type="Number">17.52</Data></Cell>
   </Row>
   <Row ss:AutoFitHeight="0" ss:Height="15.75">
    <Cell ss:StyleID="s66"><Data ss:Type="String">Phyca_scf2688_10088</Data></Cell>
    <Cell ss:StyleID="s66"><Data ss:Type="Number">369</Data></Cell>
    <Cell ss:StyleID="s66"><Data ss:Type="Number">85.12</Data></Cell>
    <Cell ss:StyleID="s66"><Data ss:Type="Number">34</Data></Cell>
    <Cell ss:StyleID="s66"><Data ss:Type="Number">50.45</Data></Cell>
    <Cell ss:StyleID="s66"><Data ss:Type="Number">58.71</Data></Cell>
   </Row>
   <Row ss:AutoFitHeight="0" ss:Height="15.75">
    <Cell ss:StyleID="s66"><Data ss:Type="String">Phyca_scf5174_1008</Data></Cell>
    <Cell ss:StyleID="s66"><Data ss:Type="Number">819</Data></Cell>
    <Cell ss:StyleID="s66"><Data ss:Type="Number">533.20000000000005</Data></Cell>
    <Cell ss:StyleID="s66"><Data ss:Type="Number">244</Data></Cell>
    <Cell ss:StyleID="s66"><Data ss:Type="Number">57.8</Data></Cell>
    <Cell ss:StyleID="s66"><Data ss:Type="Number">67.260000000000005</Data></Cell>
   </Row>
   <Row ss:AutoFitHeight="0" ss:Height="15.75">
    <Cell ss:StyleID="s66"><Data ss:Type="String">Phyca_scf0010_10093</Data></Cell>
    <Cell ss:StyleID="s66"><Data ss:Type="Number">1584</Data></Cell>
    <Cell ss:StyleID="s66"><Data ss:Type="Number">1298.2</Data></Cell>
    <Cell ss:StyleID="s66"><Data ss:Type="Number">10</Data></Cell>
    <Cell ss:StyleID="s66"><Data ss:Type="Number">0.97</Data></Cell>
    <Cell ss:StyleID="s66"><Data ss:Type="Number">1.1299999999999999</Data></Cell>
   </Row>
   <Row ss:AutoFitHeight="0" ss:Height="15.75">
    <Cell ss:StyleID="s66"><Data ss:Type="String">Phyca_scf0010_10095</Data></Cell>
    <Cell ss:StyleID="s66"><Data ss:Type="Number">591</Data></Cell>
    <Cell ss:StyleID="s66"><Data ss:Type="Number">305.63</Data></Cell>
    <Cell ss:StyleID="s66"><Data ss:Type="Number">3</Data></Cell>
    <Cell ss:StyleID="s66"><Data ss:Type="Number">1.24</Data></Cell>
    <Cell ss:StyleID="s66"><Data ss:Type="Number">1.44</Data></Cell>
   </Row>
   <Row ss:AutoFitHeight="0" ss:Height="15.75">
    <Cell ss:StyleID="s66"><Data ss:Type="String">Phyca_scf0010_10096</Data></Cell>
    <Cell ss:StyleID="s66"><Data ss:Type="Number">849</Data></Cell>
    <Cell ss:StyleID="s66"><Data ss:Type="Number">563.20000000000005</Data></Cell>
    <Cell ss:StyleID="s66"><Data ss:Type="Number">9</Data></Cell>
    <Cell ss:StyleID="s66"><Data ss:Type="Number">2.02</Data></Cell>
    <Cell ss:StyleID="s66"><Data ss:Type="Number">2.35</Data></Cell>
   </Row>
   <Row ss:AutoFitHeight="0" ss:Height="15.75">
    <Cell ss:StyleID="s66"><Data ss:Type="String">Phyca_scf0010_10097</Data></Cell>
    <Cell ss:StyleID="s66"><Data ss:Type="Number">843</Data></Cell>
    <Cell ss:StyleID="s66"><Data ss:Type="Number">557.20000000000005</Data></Cell>
    <Cell ss:StyleID="s66"><Data ss:Type="Number">93</Data></Cell>
    <Cell ss:StyleID="s66"><Data ss:Type="Number">21.08</Data></Cell>
    <Cell ss:StyleID="s66"><Data ss:Type="Number">24.53</Data></Cell>
   </Row>
   <Row ss:AutoFitHeight="0" ss:Height="15.75">
    <Cell ss:StyleID="s66"><Data ss:Type="String">Phyca_scf0010_10099</Data></Cell>
    <Cell ss:StyleID="s66"><Data ss:Type="Number">1173</Data></Cell>
    <Cell ss:StyleID="s66"><Data ss:Type="Number">887.2</Data></Cell>
    <Cell ss:StyleID="s66"><Data ss:Type="Number">4</Data></Cell>
    <Cell ss:StyleID="s66"><Data ss:Type="Number">0.56999999999999995</Data></Cell>
    <Cell ss:StyleID="s66"><Data ss:Type="Number">0.66</Data></Cell>
   </Row>
   <Row ss:AutoFitHeight="0" ss:Height="15.75">
    <Cell ss:StyleID="s66"><Data ss:Type="String">Phyca_scf5174_1009</Data></Cell>
    <Cell ss:StyleID="s66"><Data ss:Type="Number">3534</Data></Cell>
    <Cell ss:StyleID="s66"><Data ss:Type="Number">3248.2</Data></Cell>
    <Cell ss:StyleID="s66"><Data ss:Type="Number">161</Data></Cell>
    <Cell ss:StyleID="s66"><Data ss:Type="Number">6.26</Data></Cell>
    <Cell ss:StyleID="s66"><Data ss:Type="Number">7.29</Data></Cell>
   </Row>
   <Row ss:AutoFitHeight="0" ss:Height="15.75">
    <Cell ss:StyleID="s66"><Data ss:Type="String">Phyca_scf4199_100</Data></Cell>
    <Cell ss:StyleID="s66"><Data ss:Type="Number">732</Data></Cell>
    <Cell ss:StyleID="s66"><Data ss:Type="Number">446.24</Data></Cell>
    <Cell ss:StyleID="s66"><Data ss:Type="Number">6</Data></Cell>
    <Cell ss:StyleID="s66"><Data ss:Type="Number">1.7</Data></Cell>
    <Cell ss:StyleID="s66"><Data ss:Type="Number">1.98</Data></Cell>
   </Row>
   <Row ss:AutoFitHeight="0" ss:Height="15.75">
    <Cell ss:StyleID="s66"><Data ss:Type="String">Phyca_scf0010_10100</Data></Cell>
    <Cell ss:StyleID="s66"><Data ss:Type="Number">624</Data></Cell>
    <Cell ss:StyleID="s66"><Data ss:Type="Number">338.51</Data></Cell>
    <Cell ss:StyleID="s66"><Data ss:Type="Number">7</Data></Cell>
    <Cell ss:StyleID="s66"><Data ss:Type="Number">2.61</Data></Cell>
    <Cell ss:StyleID="s66"><Data ss:Type="Number">3.04</Data></Cell>
   </Row>
   <Row ss:AutoFitHeight="0" ss:Height="15.75">
    <Cell ss:StyleID="s66"><Data ss:Type="String">Phyca_scf1706_10102</Data></Cell>
    <Cell ss:StyleID="s66"><Data ss:Type="Number">2490</Data></Cell>
    <Cell ss:StyleID="s66"><Data ss:Type="Number">2204.1999999999998</Data></Cell>
    <Cell ss:StyleID="s66"><Data ss:Type="Number">168</Data></Cell>
    <Cell ss:StyleID="s66"><Data ss:Type="Number">9.6300000000000008</Data></Cell>
    <Cell ss:StyleID="s66"><Data ss:Type="Number">11.2</Data></Cell>
   </Row>
   <Row ss:AutoFitHeight="0" ss:Height="15.75">
    <Cell ss:StyleID="s66"><Data ss:Type="String">Phyca_scf1706_10103</Data></Cell>
    <Cell ss:StyleID="s66"><Data ss:Type="Number">621</Data></Cell>
    <Cell ss:StyleID="s66"><Data ss:Type="Number">335.52</Data></Cell>
    <Cell ss:StyleID="s66"><Data ss:Type="Number">4</Data></Cell>
    <Cell ss:StyleID="s66"><Data ss:Type="Number">1.51</Data></Cell>
    <Cell ss:StyleID="s66"><Data ss:Type="Number">1.75</Data></Cell>
   </Row>
   <Row ss:AutoFitHeight="0" ss:Height="15.75">
    <Cell ss:StyleID="s66"><Data ss:Type="String">Phyca_scf1706_10104</Data></Cell>
    <Cell ss:StyleID="s66"><Data ss:Type="Number">951</Data></Cell>
    <Cell ss:StyleID="s66"><Data ss:Type="Number">665.2</Data></Cell>
    <Cell ss:StyleID="s66"><Data ss:Type="Number">10</Data></Cell>
    <Cell ss:StyleID="s66"><Data ss:Type="Number">1.9</Data></Cell>
    <Cell ss:StyleID="s66"><Data ss:Type="Number">2.21</Data></Cell>
   </Row>
   <Row ss:AutoFitHeight="0" ss:Height="15.75">
    <Cell ss:StyleID="s66"><Data ss:Type="String">Phyca_scf1706_10108</Data></Cell>
    <Cell ss:StyleID="s66"><Data ss:Type="Number">2526</Data></Cell>
    <Cell ss:StyleID="s66"><Data ss:Type="Number">2240.1999999999998</Data></Cell>
    <Cell ss:StyleID="s66"><Data ss:Type="Number">46</Data></Cell>
    <Cell ss:StyleID="s66"><Data ss:Type="Number">2.59</Data></Cell>
    <Cell ss:StyleID="s66"><Data ss:Type="Number">3.02</Data></Cell>
   </Row>
   <Row ss:AutoFitHeight="0" ss:Height="15.75">
    <Cell ss:StyleID="s66"><Data ss:Type="String">Phyca_scf5174_1010</Data></Cell>
    <Cell ss:StyleID="s66"><Data ss:Type="Number">1269</Data></Cell>
    <Cell ss:StyleID="s66"><Data ss:Type="Number">983.2</Data></Cell>
    <Cell ss:StyleID="s66"><Data ss:Type="Number">1094</Data></Cell>
    <Cell ss:StyleID="s66"><Data ss:Type="Number">140.54</Data></Cell>
    <Cell ss:StyleID="s66"><Data ss:Type="Number">163.55000000000001</Data></Cell>
   </Row>
   <Row ss:AutoFitHeight="0" ss:Height="15.75">
    <Cell ss:StyleID="s66"><Data ss:Type="String">Phyca_scf1860_10119</Data></Cell>
    <Cell ss:StyleID="s66"><Data ss:Type="Number">1179</Data></Cell>
    <Cell ss:StyleID="s66"><Data ss:Type="Number">893.2</Data></Cell>
    <Cell ss:StyleID="s66"><Data ss:Type="Number">21</Data></Cell>
    <Cell ss:StyleID="s66"><Data ss:Type="Number">2.97</Data></Cell>
    <Cell ss:StyleID="s66"><Data ss:Type="Number">3.46</Data></Cell>
   </Row>
   <Row ss:AutoFitHeight="0" ss:Height="15.75">
    <Cell ss:StyleID="s66"><Data ss:Type="String">Phyca_scf2485_10120</Data></Cell>
    <Cell ss:StyleID="s66"><Data ss:Type="Number">2523</Data></Cell>
    <Cell ss:StyleID="s66"><Data ss:Type="Number">2237.1999999999998</Data></Cell>
    <Cell ss:StyleID="s66"><Data ss:Type="Number">177</Data></Cell>
    <Cell ss:StyleID="s66"><Data ss:Type="Number">9.99</Data></Cell>
    <Cell ss:StyleID="s66"><Data ss:Type="Number">11.63</Data></Cell>
   </Row>
   <Row ss:AutoFitHeight="0" ss:Height="15.75">
    <Cell ss:StyleID="s66"><Data ss:Type="String">Phyca_scf3646_10122</Data></Cell>
    <Cell ss:StyleID="s66"><Data ss:Type="Number">3600</Data></Cell>
    <Cell ss:StyleID="s66"><Data ss:Type="Number">3314.2</Data></Cell>
    <Cell ss:StyleID="s66"><Data ss:Type="Number">221</Data></Cell>
    <Cell ss:StyleID="s66"><Data ss:Type="Number">8.42</Data></Cell>
    <Cell ss:StyleID="s66"><Data ss:Type="Number">9.8000000000000007</Data></Cell>
   </Row>
   <Row ss:AutoFitHeight="0" ss:Height="15.75">
    <Cell ss:StyleID="s66"><Data ss:Type="String">Phyca_scf1163_10123</Data></Cell>
    <Cell ss:StyleID="s66"><Data ss:Type="Number">474</Data></Cell>
    <Cell ss:StyleID="s66"><Data ss:Type="Number">189.24</Data></Cell>
    <Cell ss:StyleID="s66"><Data ss:Type="Number">14</Data></Cell>
    <Cell ss:StyleID="s66"><Data ss:Type="Number">9.34</Data></Cell>
    <Cell ss:StyleID="s66"><Data ss:Type="Number">10.87</Data></Cell>
   </Row>
   <Row ss:AutoFitHeight="0" ss:Height="15.75">
    <Cell ss:StyleID="s66"><Data ss:Type="String">Phyca_scf1163_10124</Data></Cell>
    <Cell ss:StyleID="s66"><Data ss:Type="Number">2022</Data></Cell>
    <Cell ss:StyleID="s66"><Data ss:Type="Number">1736.2</Data></Cell>
    <Cell ss:StyleID="s66"><Data ss:Type="Number">82</Data></Cell>
    <Cell ss:StyleID="s66"><Data ss:Type="Number">5.97</Data></Cell>
    <Cell ss:StyleID="s66"><Data ss:Type="Number">6.94</Data></Cell>
   </Row>
   <Row ss:AutoFitHeight="0" ss:Height="15.75">
    <Cell ss:StyleID="s66"><Data ss:Type="String">Phyca_scf1163_10125</Data></Cell>
    <Cell ss:StyleID="s66"><Data ss:Type="Number">915</Data></Cell>
    <Cell ss:StyleID="s66"><Data ss:Type="Number">629.20000000000005</Data></Cell>
    <Cell ss:StyleID="s66"><Data ss:Type="Number">100</Data></Cell>
    <Cell ss:StyleID="s66"><Data ss:Type="Number">20.07</Data></Cell>
    <Cell ss:StyleID="s66"><Data ss:Type="Number">23.36</Data></Cell>
   </Row>
   <Row ss:AutoFitHeight="0" ss:Height="15.75">
    <Cell ss:StyleID="s66"><Data ss:Type="String">Phyca_scf1163_10126</Data></Cell>
    <Cell ss:StyleID="s66"><Data ss:Type="Number">2037</Data></Cell>
    <Cell ss:StyleID="s66"><Data ss:Type="Number">1751.2</Data></Cell>
    <Cell ss:StyleID="s66"><Data ss:Type="Number">6</Data></Cell>
    <Cell ss:StyleID="s66"><Data ss:Type="Number">0.43</Data></Cell>
    <Cell ss:StyleID="s66"><Data ss:Type="Number">0.5</Data></Cell>
   </Row>
   <Row ss:AutoFitHeight="0" ss:Height="15.75">
    <Cell ss:StyleID="s66"><Data ss:Type="String">Phyca_scf1163_10130</Data></Cell>
    <Cell ss:StyleID="s66"><Data ss:Type="Number">1287</Data></Cell>
    <Cell ss:StyleID="s66"><Data ss:Type="Number">1001.2</Data></Cell>
    <Cell ss:StyleID="s66"><Data ss:Type="Number">12</Data></Cell>
    <Cell ss:StyleID="s66"><Data ss:Type="Number">1.51</Data></Cell>
    <Cell ss:StyleID="s66"><Data ss:Type="Number">1.76</Data></Cell>
   </Row>
   <Row ss:AutoFitHeight="0" ss:Height="15.75">
    <Cell ss:StyleID="s66"><Data ss:Type="String">Phyca_scf1163_10132</Data></Cell>
    <Cell ss:StyleID="s66"><Data ss:Type="Number">702</Data></Cell>
    <Cell ss:StyleID="s66"><Data ss:Type="Number">416.3</Data></Cell>
    <Cell ss:StyleID="s66"><Data ss:Type="Number">17</Data></Cell>
    <Cell ss:StyleID="s66"><Data ss:Type="Number">5.16</Data></Cell>
    <Cell ss:StyleID="s66"><Data ss:Type="Number">6</Data></Cell>
   </Row>
   <Row ss:AutoFitHeight="0" ss:Height="15.75">
    <Cell ss:StyleID="s66"><Data ss:Type="String">Phyca_scf1163_10133</Data></Cell>
    <Cell ss:StyleID="s66"><Data ss:Type="Number">1893</Data></Cell>
    <Cell ss:StyleID="s66"><Data ss:Type="Number">1607.2</Data></Cell>
    <Cell ss:StyleID="s66"><Data ss:Type="Number">161</Data></Cell>
    <Cell ss:StyleID="s66"><Data ss:Type="Number">12.65</Data></Cell>
    <Cell ss:StyleID="s66"><Data ss:Type="Number">14.72</Data></Cell>
   </Row>
   <Row ss:AutoFitHeight="0" ss:Height="15.75">
    <Cell ss:StyleID="s66"><Data ss:Type="String">Phyca_scf1163_10134</Data></Cell>
    <Cell ss:StyleID="s66"><Data ss:Type="Number">351</Data></Cell>
    <Cell ss:StyleID="s66"><Data ss:Type="Number">67.349999999999994</Data></Cell>
    <Cell ss:StyleID="s66"><Data ss:Type="Number">9</Data></Cell>
    <Cell ss:StyleID="s66"><Data ss:Type="Number">16.88</Data></Cell>
    <Cell ss:StyleID="s66"><Data ss:Type="Number">19.64</Data></Cell>
   </Row>
   <Row ss:AutoFitHeight="0" ss:Height="15.75">
    <Cell ss:StyleID="s66"><Data ss:Type="String">Phyca_scf1163_10135</Data></Cell>
    <Cell ss:StyleID="s66"><Data ss:Type="Number">1512</Data></Cell>
    <Cell ss:StyleID="s66"><Data ss:Type="Number">1226.2</Data></Cell>
    <Cell ss:StyleID="s66"><Data ss:Type="Number">22</Data></Cell>
    <Cell ss:StyleID="s66"><Data ss:Type="Number">2.27</Data></Cell>
    <Cell ss:StyleID="s66"><Data ss:Type="Number">2.64</Data></Cell>
   </Row>
   <Row ss:AutoFitHeight="0" ss:Height="15.75">
    <Cell ss:StyleID="s66"><Data ss:Type="String">Phyca_scf1163_10136</Data></Cell>
    <Cell ss:StyleID="s66"><Data ss:Type="Number">1311</Data></Cell>
    <Cell ss:StyleID="s66"><Data ss:Type="Number">1025.2</Data></Cell>
    <Cell ss:StyleID="s66"><Data ss:Type="Number">7</Data></Cell>
    <Cell ss:StyleID="s66"><Data ss:Type="Number">0.86</Data></Cell>
    <Cell ss:StyleID="s66"><Data ss:Type="Number">1</Data></Cell>
   </Row>
   <Row ss:AutoFitHeight="0" ss:Height="15.75">
    <Cell ss:StyleID="s66"><Data ss:Type="String">Phyca_scf1163_10137</Data></Cell>
    <Cell ss:StyleID="s66"><Data ss:Type="Number">2004</Data></Cell>
    <Cell ss:StyleID="s66"><Data ss:Type="Number">1718.2</Data></Cell>
    <Cell ss:StyleID="s66"><Data ss:Type="Number">788</Data></Cell>
    <Cell ss:StyleID="s66"><Data ss:Type="Number">57.92</Data></Cell>
    <Cell ss:StyleID="s66"><Data ss:Type="Number">67.41</Data></Cell>
   </Row>
   <Row ss:AutoFitHeight="0" ss:Height="15.75">
    <Cell ss:StyleID="s66"><Data ss:Type="String">Phyca_scf1163_10140</Data></Cell>
    <Cell ss:StyleID="s66"><Data ss:Type="Number">2589</Data></Cell>
    <Cell ss:StyleID="s66"><Data ss:Type="Number">2303.1999999999998</Data></Cell>
    <Cell ss:StyleID="s66"><Data ss:Type="Number">63</Data></Cell>
    <Cell ss:StyleID="s66"><Data ss:Type="Number">3.45</Data></Cell>
    <Cell ss:StyleID="s66"><Data ss:Type="Number">4.0199999999999996</Data></Cell>
   </Row>
   <Row ss:AutoFitHeight="0" ss:Height="15.75">
    <Cell ss:StyleID="s66"><Data ss:Type="String">Phyca_scf1163_10142</Data></Cell>
    <Cell ss:StyleID="s66"><Data ss:Type="Number">603</Data></Cell>
    <Cell ss:StyleID="s66"><Data ss:Type="Number">317.58</Data></Cell>
    <Cell ss:StyleID="s66"><Data ss:Type="Number">7</Data></Cell>
    <Cell ss:StyleID="s66"><Data ss:Type="Number">2.78</Data></Cell>
    <Cell ss:StyleID="s66"><Data ss:Type="Number">3.24</Data></Cell>
   </Row>
   <Row ss:AutoFitHeight="0" ss:Height="15.75">
    <Cell ss:StyleID="s66"><Data ss:Type="String">Phyca_scf2388_10148</Data></Cell>
    <Cell ss:StyleID="s66"><Data ss:Type="Number">3183</Data></Cell>
    <Cell ss:StyleID="s66"><Data ss:Type="Number">2897.2</Data></Cell>
    <Cell ss:StyleID="s66"><Data ss:Type="Number">16</Data></Cell>
    <Cell ss:StyleID="s66"><Data ss:Type="Number">0.7</Data></Cell>
    <Cell ss:StyleID="s66"><Data ss:Type="Number">0.81</Data></Cell>
   </Row>
   <Row ss:AutoFitHeight="0" ss:Height="15.75">
    <Cell ss:StyleID="s66"><Data ss:Type="String">Phyca_scf5106_1014</Data></Cell>
    <Cell ss:StyleID="s66"><Data ss:Type="Number">1233</Data></Cell>
    <Cell ss:StyleID="s66"><Data ss:Type="Number">947.2</Data></Cell>
    <Cell ss:StyleID="s66"><Data ss:Type="Number">173</Data></Cell>
    <Cell ss:StyleID="s66"><Data ss:Type="Number">23.07</Data></Cell>
    <Cell ss:StyleID="s66"><Data ss:Type="Number">26.85</Data></Cell>
   </Row>
   <Row ss:AutoFitHeight="0" ss:Height="15.75">
    <Cell ss:StyleID="s66"><Data ss:Type="String">Phyca_scf5117_10152</Data></Cell>
    <Cell ss:StyleID="s66"><Data ss:Type="Number">2973</Data></Cell>
    <Cell ss:StyleID="s66"><Data ss:Type="Number">2687.2</Data></Cell>
    <Cell ss:StyleID="s66"><Data ss:Type="Number">8</Data></Cell>
    <Cell ss:StyleID="s66"><Data ss:Type="Number">0.38</Data></Cell>
    <Cell ss:StyleID="s66"><Data ss:Type="Number">0.44</Data></Cell>
   </Row>
   <Row ss:AutoFitHeight="0" ss:Height="15.75">
    <Cell ss:StyleID="s66"><Data ss:Type="String">Phyca_scf5117_10153</Data></Cell>
    <Cell ss:StyleID="s66"><Data ss:Type="Number">771</Data></Cell>
    <Cell ss:StyleID="s66"><Data ss:Type="Number">485.21</Data></Cell>
    <Cell ss:StyleID="s66"><Data ss:Type="Number">128</Data></Cell>
    <Cell ss:StyleID="s66"><Data ss:Type="Number">33.32</Data></Cell>
    <Cell ss:StyleID="s66"><Data ss:Type="Number">38.78</Data></Cell>
   </Row>
   <Row ss:AutoFitHeight="0" ss:Height="15.75">
    <Cell ss:StyleID="s66"><Data ss:Type="String">Phyca_scf0011_10158</Data></Cell>
    <Cell ss:StyleID="s66"><Data ss:Type="Number">618</Data></Cell>
    <Cell ss:StyleID="s66"><Data ss:Type="Number">332.53</Data></Cell>
    <Cell ss:StyleID="s66"><Data ss:Type="Number">16</Data></Cell>
    <Cell ss:StyleID="s66"><Data ss:Type="Number">6.08</Data></Cell>
    <Cell ss:StyleID="s66"><Data ss:Type="Number">7.07</Data></Cell>
   </Row>
   <Row ss:AutoFitHeight="0" ss:Height="15.75">
    <Cell ss:StyleID="s66"><Data ss:Type="String">Phyca_scf0011_10162</Data></Cell>
    <Cell ss:StyleID="s66"><Data ss:Type="Number">921</Data></Cell>
    <Cell ss:StyleID="s66"><Data ss:Type="Number">635.20000000000005</Data></Cell>
    <Cell ss:StyleID="s66"><Data ss:Type="Number">23</Data></Cell>
    <Cell ss:StyleID="s66"><Data ss:Type="Number">4.57</Data></Cell>
    <Cell ss:StyleID="s66"><Data ss:Type="Number">5.32</Data></Cell>
   </Row>
   <Row ss:AutoFitHeight="0" ss:Height="15.75">
    <Cell ss:StyleID="s66"><Data ss:Type="String">Phyca_scf0011_10163</Data></Cell>
    <Cell ss:StyleID="s66"><Data ss:Type="Number">819</Data></Cell>
    <Cell ss:StyleID="s66"><Data ss:Type="Number">533.20000000000005</Data></Cell>
    <Cell ss:StyleID="s66"><Data ss:Type="Number">24</Data></Cell>
    <Cell ss:StyleID="s66"><Data ss:Type="Number">5.69</Data></Cell>
    <Cell ss:StyleID="s66"><Data ss:Type="Number">6.62</Data></Cell>
   </Row>
   <Row ss:AutoFitHeight="0" ss:Height="15.75">
    <Cell ss:StyleID="s66"><Data ss:Type="String">Phyca_scf0011_10164</Data></Cell>
    <Cell ss:StyleID="s66"><Data ss:Type="Number">531</Data></Cell>
    <Cell ss:StyleID="s66"><Data ss:Type="Number">245.9</Data></Cell>
    <Cell ss:StyleID="s66"><Data ss:Type="Number">8</Data></Cell>
    <Cell ss:StyleID="s66"><Data ss:Type="Number">4.1100000000000003</Data></Cell>
    <Cell ss:StyleID="s66"><Data ss:Type="Number">4.78</Data></Cell>
   </Row>
   <Row ss:AutoFitHeight="0" ss:Height="15.75">
    <Cell ss:StyleID="s66"><Data ss:Type="String">Phyca_scf1152_10166</Data></Cell>
    <Cell ss:StyleID="s66"><Data ss:Type="Number">1425</Data></Cell>
    <Cell ss:StyleID="s66"><Data ss:Type="Number">1139.2</Data></Cell>
    <Cell ss:StyleID="s66"><Data ss:Type="Number">1</Data></Cell>
    <Cell ss:StyleID="s66"><Data ss:Type="Number">0.11</Data></Cell>
    <Cell ss:StyleID="s66"><Data ss:Type="Number">0.13</Data></Cell>
   </Row>
   <Row ss:AutoFitHeight="0" ss:Height="15.75">
    <Cell ss:StyleID="s66"><Data ss:Type="String">Phyca_scf1152_10167</Data></Cell>
    <Cell ss:StyleID="s66"><Data ss:Type="Number">2841</Data></Cell>
    <Cell ss:StyleID="s66"><Data ss:Type="Number">2555.1999999999998</Data></Cell>
    <Cell ss:StyleID="s66"><Data ss:Type="Number">68</Data></Cell>
    <Cell ss:StyleID="s66"><Data ss:Type="Number">3.36</Data></Cell>
    <Cell ss:StyleID="s66"><Data ss:Type="Number">3.91</Data></Cell>
   </Row>
   <Row ss:AutoFitHeight="0" ss:Height="15.75">
    <Cell ss:StyleID="s66"><Data ss:Type="String">Phyca_scf1152_10168</Data></Cell>
    <Cell ss:StyleID="s66"><Data ss:Type="Number">1281</Data></Cell>
    <Cell ss:StyleID="s66"><Data ss:Type="Number">995.2</Data></Cell>
    <Cell ss:StyleID="s66"><Data ss:Type="Number">10</Data></Cell>
    <Cell ss:StyleID="s66"><Data ss:Type="Number">1.27</Data></Cell>
    <Cell ss:StyleID="s66"><Data ss:Type="Number">1.48</Data></Cell>
   </Row>
   <Row ss:AutoFitHeight="0" ss:Height="15.75">
    <Cell ss:StyleID="s66"><Data ss:Type="String">Phyca_scf5106_1016</Data></Cell>
    <Cell ss:StyleID="s66"><Data ss:Type="Number">1848</Data></Cell>
    <Cell ss:StyleID="s66"><Data ss:Type="Number">1562.2</Data></Cell>
    <Cell ss:StyleID="s66"><Data ss:Type="Number">28</Data></Cell>
    <Cell ss:StyleID="s66"><Data ss:Type="Number">2.2599999999999998</Data></Cell>
    <Cell ss:StyleID="s66"><Data ss:Type="Number">2.63</Data></Cell>
   </Row>
   <Row ss:AutoFitHeight="0" ss:Height="15.75">
    <Cell ss:StyleID="s66"><Data ss:Type="String">Phyca_scf1152_10170</Data></Cell>
    <Cell ss:StyleID="s66"><Data ss:Type="Number">816</Data></Cell>
    <Cell ss:StyleID="s66"><Data ss:Type="Number">530.20000000000005</Data></Cell>
    <Cell ss:StyleID="s66"><Data ss:Type="Number">2</Data></Cell>
    <Cell ss:StyleID="s66"><Data ss:Type="Number">0.48</Data></Cell>
    <Cell ss:StyleID="s66"><Data ss:Type="Number">0.55000000000000004</Data></Cell>
   </Row>
   <Row ss:AutoFitHeight="0" ss:Height="15.75">
    <Cell ss:StyleID="s66"><Data ss:Type="String">Phyca_scf1152_10172</Data></Cell>
    <Cell ss:StyleID="s66"><Data ss:Type="Number">1293</Data></Cell>
    <Cell ss:StyleID="s66"><Data ss:Type="Number">1007.2</Data></Cell>
    <Cell ss:StyleID="s66"><Data ss:Type="Number">63</Data></Cell>
    <Cell ss:StyleID="s66"><Data ss:Type="Number">7.9</Data></Cell>
    <Cell ss:StyleID="s66"><Data ss:Type="Number">9.19</Data></Cell>
   </Row>
   <Row ss:AutoFitHeight="0" ss:Height="15.75">
    <Cell ss:StyleID="s66"><Data ss:Type="String">Phyca_scf1152_10173</Data></Cell>
    <Cell ss:StyleID="s66"><Data ss:Type="Number">954</Data></Cell>
    <Cell ss:StyleID="s66"><Data ss:Type="Number">668.2</Data></Cell>
    <Cell ss:StyleID="s66"><Data ss:Type="Number">210</Data></Cell>
    <Cell ss:StyleID="s66"><Data ss:Type="Number">39.69</Data></Cell>
    <Cell ss:StyleID="s66"><Data ss:Type="Number">46.19</Data></Cell>
   </Row>
   <Row ss:AutoFitHeight="0" ss:Height="15.75">
    <Cell ss:StyleID="s66"><Data ss:Type="String">Phyca_scf1152_10175</Data></Cell>
    <Cell ss:StyleID="s66"><Data ss:Type="Number">1119</Data></Cell>
    <Cell ss:StyleID="s66"><Data ss:Type="Number">833.2</Data></Cell>
    <Cell ss:StyleID="s66"><Data ss:Type="Number">20</Data></Cell>
    <Cell ss:StyleID="s66"><Data ss:Type="Number">3.03</Data></Cell>
    <Cell ss:StyleID="s66"><Data ss:Type="Number">3.53</Data></Cell>
   </Row>
   <Row ss:AutoFitHeight="0" ss:Height="15.75">
    <Cell ss:StyleID="s66"><Data ss:Type="String">Phyca_scf1152_10176</Data></Cell>
    <Cell ss:StyleID="s66"><Data ss:Type="Number">783</Data></Cell>
    <Cell ss:StyleID="s66"><Data ss:Type="Number">497.2</Data></Cell>
    <Cell ss:StyleID="s66"><Data ss:Type="Number">1</Data></Cell>
    <Cell ss:StyleID="s66"><Data ss:Type="Number">0.25</Data></Cell>
    <Cell ss:StyleID="s66"><Data ss:Type="Number">0.3</Data></Cell>
   </Row>
   <Row ss:AutoFitHeight="0" ss:Height="15.75">
    <Cell ss:StyleID="s66"><Data ss:Type="String">Phyca_scf1152_10177</Data></Cell>
    <Cell ss:StyleID="s66"><Data ss:Type="Number">381</Data></Cell>
    <Cell ss:StyleID="s66"><Data ss:Type="Number">96.99</Data></Cell>
    <Cell ss:StyleID="s66"><Data ss:Type="Number">3</Data></Cell>
    <Cell ss:StyleID="s66"><Data ss:Type="Number">3.91</Data></Cell>
    <Cell ss:StyleID="s66"><Data ss:Type="Number">4.55</Data></Cell>
   </Row>
   <Row ss:AutoFitHeight="0" ss:Height="15.75">
    <Cell ss:StyleID="s66"><Data ss:Type="String">Phyca_scf5106_1017</Data></Cell>
    <Cell ss:StyleID="s66"><Data ss:Type="Number">603</Data></Cell>
    <Cell ss:StyleID="s66"><Data ss:Type="Number">317.58</Data></Cell>
    <Cell ss:StyleID="s66"><Data ss:Type="Number">17</Data></Cell>
    <Cell ss:StyleID="s66"><Data ss:Type="Number">6.76</Data></Cell>
    <Cell ss:StyleID="s66"><Data ss:Type="Number">7.87</Data></Cell>
   </Row>
   <Row ss:AutoFitHeight="0" ss:Height="15.75">
    <Cell ss:StyleID="s66"><Data ss:Type="String">Phyca_scf0475_10184</Data></Cell>
    <Cell ss:StyleID="s66"><Data ss:Type="Number">1056</Data></Cell>
    <Cell ss:StyleID="s66"><Data ss:Type="Number">770.2</Data></Cell>
    <Cell ss:StyleID="s66"><Data ss:Type="Number">55</Data></Cell>
    <Cell ss:StyleID="s66"><Data ss:Type="Number">9.02</Data></Cell>
    <Cell ss:StyleID="s66"><Data ss:Type="Number">10.5</Data></Cell>
   </Row>
   <Row ss:AutoFitHeight="0" ss:Height="15.75">
    <Cell ss:StyleID="s66"><Data ss:Type="String">Phyca_scf0475_10188</Data></Cell>
    <Cell ss:StyleID="s66"><Data ss:Type="Number">489</Data></Cell>
    <Cell ss:StyleID="s66"><Data ss:Type="Number">204.14</Data></Cell>
    <Cell ss:StyleID="s66"><Data ss:Type="Number">3</Data></Cell>
    <Cell ss:StyleID="s66"><Data ss:Type="Number">1.86</Data></Cell>
    <Cell ss:StyleID="s66"><Data ss:Type="Number">2.16</Data></Cell>
   </Row>
   <Row ss:AutoFitHeight="0" ss:Height="15.75">
    <Cell ss:StyleID="s66"><Data ss:Type="String">Phyca_scf1334_1018</Data></Cell>
    <Cell ss:StyleID="s66"><Data ss:Type="Number">6783</Data></Cell>
    <Cell ss:StyleID="s66"><Data ss:Type="Number">6497.2</Data></Cell>
    <Cell ss:StyleID="s66"><Data ss:Type="Number">400</Data></Cell>
    <Cell ss:StyleID="s66"><Data ss:Type="Number">7.78</Data></Cell>
    <Cell ss:StyleID="s66"><Data ss:Type="Number">9.0500000000000007</Data></Cell>
   </Row>
   <Row ss:AutoFitHeight="0" ss:Height="15.75">
    <Cell ss:StyleID="s66"><Data ss:Type="String">Phyca_scf2593_10192</Data></Cell>
    <Cell ss:StyleID="s66"><Data ss:Type="Number">3162</Data></Cell>
    <Cell ss:StyleID="s66"><Data ss:Type="Number">2876.2</Data></Cell>
    <Cell ss:StyleID="s66"><Data ss:Type="Number">76</Data></Cell>
    <Cell ss:StyleID="s66"><Data ss:Type="Number">3.34</Data></Cell>
    <Cell ss:StyleID="s66"><Data ss:Type="Number">3.88</Data></Cell>
   </Row>
   <Row ss:AutoFitHeight="0" ss:Height="15.75">
    <Cell ss:StyleID="s66"><Data ss:Type="String">Phyca_scf2593_10193</Data></Cell>
    <Cell ss:StyleID="s66"><Data ss:Type="Number">7482</Data></Cell>
    <Cell ss:StyleID="s66"><Data ss:Type="Number">7196.2</Data></Cell>
    <Cell ss:StyleID="s66"><Data ss:Type="Number">1713</Data></Cell>
    <Cell ss:StyleID="s66"><Data ss:Type="Number">30.07</Data></Cell>
    <Cell ss:StyleID="s66"><Data ss:Type="Number">34.99</Data></Cell>
   </Row>
   <Row ss:AutoFitHeight="0" ss:Height="15.75">
    <Cell ss:StyleID="s66"><Data ss:Type="String">Phyca_scf2593_10194</Data></Cell>
    <Cell ss:StyleID="s66"><Data ss:Type="Number">4293</Data></Cell>
    <Cell ss:StyleID="s66"><Data ss:Type="Number">4007.2</Data></Cell>
    <Cell ss:StyleID="s66"><Data ss:Type="Number">517</Data></Cell>
    <Cell ss:StyleID="s66"><Data ss:Type="Number">16.3</Data></Cell>
    <Cell ss:StyleID="s66"><Data ss:Type="Number">18.96</Data></Cell>
   </Row>
   <Row ss:AutoFitHeight="0" ss:Height="15.75">
    <Cell ss:StyleID="s66"><Data ss:Type="String">Phyca_scf2593_10196</Data></Cell>
    <Cell ss:StyleID="s66"><Data ss:Type="Number">2946</Data></Cell>
    <Cell ss:StyleID="s66"><Data ss:Type="Number">2660.2</Data></Cell>
    <Cell ss:StyleID="s66"><Data ss:Type="Number">273</Data></Cell>
    <Cell ss:StyleID="s66"><Data ss:Type="Number">12.96</Data></Cell>
    <Cell ss:StyleID="s66"><Data ss:Type="Number">15.08</Data></Cell>
   </Row>
   <Row ss:AutoFitHeight="0" ss:Height="15.75">
    <Cell ss:StyleID="s66"><Data ss:Type="String">Phyca_scf2593_10197</Data></Cell>
    <Cell ss:StyleID="s66"><Data ss:Type="Number">2280</Data></Cell>
    <Cell ss:StyleID="s66"><Data ss:Type="Number">1994.2</Data></Cell>
    <Cell ss:StyleID="s66"><Data ss:Type="Number">269</Data></Cell>
    <Cell ss:StyleID="s66"><Data ss:Type="Number">17.04</Data></Cell>
    <Cell ss:StyleID="s66"><Data ss:Type="Number">19.829999999999998</Data></Cell>
   </Row>
   <Row ss:AutoFitHeight="0" ss:Height="15.75">
    <Cell ss:StyleID="s66"><Data ss:Type="String">Phyca_scf3812_1019</Data></Cell>
    <Cell ss:StyleID="s66"><Data ss:Type="Number">975</Data></Cell>
    <Cell ss:StyleID="s66"><Data ss:Type="Number">689.2</Data></Cell>
    <Cell ss:StyleID="s66"><Data ss:Type="Number">109</Data></Cell>
    <Cell ss:StyleID="s66"><Data ss:Type="Number">19.98</Data></Cell>
    <Cell ss:StyleID="s66"><Data ss:Type="Number">23.25</Data></Cell>
   </Row>
   <Row ss:AutoFitHeight="0" ss:Height="15.75">
    <Cell ss:StyleID="s66"><Data ss:Type="String">Phyca_scf4199_101</Data></Cell>
    <Cell ss:StyleID="s66"><Data ss:Type="Number">828</Data></Cell>
    <Cell ss:StyleID="s66"><Data ss:Type="Number">542.20000000000005</Data></Cell>
    <Cell ss:StyleID="s66"><Data ss:Type="Number">7</Data></Cell>
    <Cell ss:StyleID="s66"><Data ss:Type="Number">1.63</Data></Cell>
    <Cell ss:StyleID="s66"><Data ss:Type="Number">1.9</Data></Cell>
   </Row>
   <Row ss:AutoFitHeight="0" ss:Height="15.75">
    <Cell ss:StyleID="s66"><Data ss:Type="String">Phyca_scf3268_10201</Data></Cell>
    <Cell ss:StyleID="s66"><Data ss:Type="Number">1500</Data></Cell>
    <Cell ss:StyleID="s66"><Data ss:Type="Number">1214.2</Data></Cell>
    <Cell ss:StyleID="s66"><Data ss:Type="Number">411</Data></Cell>
    <Cell ss:StyleID="s66"><Data ss:Type="Number">42.75</Data></Cell>
    <Cell ss:StyleID="s66"><Data ss:Type="Number">49.75</Data></Cell>
   </Row>
   <Row ss:AutoFitHeight="0" ss:Height="15.75">
    <Cell ss:StyleID="s66"><Data ss:Type="String">Phyca_scf3268_10202</Data></Cell>
    <Cell ss:StyleID="s66"><Data ss:Type="Number">2913</Data></Cell>
    <Cell ss:StyleID="s66"><Data ss:Type="Number">2627.2</Data></Cell>
    <Cell ss:StyleID="s66"><Data ss:Type="Number">582</Data></Cell>
    <Cell ss:StyleID="s66"><Data ss:Type="Number">27.98</Data></Cell>
    <Cell ss:StyleID="s66"><Data ss:Type="Number">32.56</Data></Cell>
   </Row>
   <Row ss:AutoFitHeight="0" ss:Height="15.75">
    <Cell ss:StyleID="s66"><Data ss:Type="String">Phyca_scf3268_10203</Data></Cell>
    <Cell ss:StyleID="s66"><Data ss:Type="Number">1065</Data></Cell>
    <Cell ss:StyleID="s66"><Data ss:Type="Number">779.2</Data></Cell>
    <Cell ss:StyleID="s66"><Data ss:Type="Number">5</Data></Cell>
    <Cell ss:StyleID="s66"><Data ss:Type="Number">0.81</Data></Cell>
    <Cell ss:StyleID="s66"><Data ss:Type="Number">0.94</Data></Cell>
   </Row>
   <Row ss:AutoFitHeight="0" ss:Height="15.75">
    <Cell ss:StyleID="s66"><Data ss:Type="String">Phyca_scf3268_10204</Data></Cell>
    <Cell ss:StyleID="s66"><Data ss:Type="Number">651</Data></Cell>
    <Cell ss:StyleID="s66"><Data ss:Type="Number">365.42</Data></Cell>
    <Cell ss:StyleID="s66"><Data ss:Type="Number">8</Data></Cell>
    <Cell ss:StyleID="s66"><Data ss:Type="Number">2.77</Data></Cell>
    <Cell ss:StyleID="s66"><Data ss:Type="Number">3.22</Data></Cell>
   </Row>
   <Row ss:AutoFitHeight="0" ss:Height="15.75">
    <Cell ss:StyleID="s66"><Data ss:Type="String">Phyca_scf3268_10207</Data></Cell>
    <Cell ss:StyleID="s66"><Data ss:Type="Number">1634</Data></Cell>
    <Cell ss:StyleID="s66"><Data ss:Type="Number">1348.2</Data></Cell>
    <Cell ss:StyleID="s66"><Data ss:Type="Number">61</Data></Cell>
    <Cell ss:StyleID="s66"><Data ss:Type="Number">5.71</Data></Cell>
    <Cell ss:StyleID="s66"><Data ss:Type="Number">6.65</Data></Cell>
   </Row>
   <Row ss:AutoFitHeight="0" ss:Height="15.75">
    <Cell ss:StyleID="s66"><Data ss:Type="String">Phyca_scf3268_10208</Data></Cell>
    <Cell ss:StyleID="s66"><Data ss:Type="Number">2886</Data></Cell>
    <Cell ss:StyleID="s66"><Data ss:Type="Number">2600.1999999999998</Data></Cell>
    <Cell ss:StyleID="s66"><Data ss:Type="Number">742</Data></Cell>
    <Cell ss:StyleID="s66"><Data ss:Type="Number">36.04</Data></Cell>
    <Cell ss:StyleID="s66"><Data ss:Type="Number">41.94</Data></Cell>
   </Row>
   <Row ss:AutoFitHeight="0" ss:Height="15.75">
    <Cell ss:StyleID="s66"><Data ss:Type="String">Phyca_scf3268_10209</Data></Cell>
    <Cell ss:StyleID="s66"><Data ss:Type="Number">8448</Data></Cell>
    <Cell ss:StyleID="s66"><Data ss:Type="Number">8162.2</Data></Cell>
    <Cell ss:StyleID="s66"><Data ss:Type="Number">879</Data></Cell>
    <Cell ss:StyleID="s66"><Data ss:Type="Number">13.6</Data></Cell>
    <Cell ss:StyleID="s66"><Data ss:Type="Number">15.83</Data></Cell>
   </Row>
   <Row ss:AutoFitHeight="0" ss:Height="15.75">
    <Cell ss:StyleID="s66"><Data ss:Type="String">Phyca_scf3812_1020</Data></Cell>
    <Cell ss:StyleID="s66"><Data ss:Type="Number">482</Data></Cell>
    <Cell ss:StyleID="s66"><Data ss:Type="Number">197.19</Data></Cell>
    <Cell ss:StyleID="s66"><Data ss:Type="Number">1</Data></Cell>
    <Cell ss:StyleID="s66"><Data ss:Type="Number">0.64</Data></Cell>
    <Cell ss:StyleID="s66"><Data ss:Type="Number">0.75</Data></Cell>
   </Row>
   <Row ss:AutoFitHeight="0" ss:Height="15.75">
    <Cell ss:StyleID="s66"><Data ss:Type="String">Phyca_scf3268_10210</Data></Cell>
    <Cell ss:StyleID="s66"><Data ss:Type="Number">3675</Data></Cell>
    <Cell ss:StyleID="s66"><Data ss:Type="Number">3389.2</Data></Cell>
    <Cell ss:StyleID="s66"><Data ss:Type="Number">132</Data></Cell>
    <Cell ss:StyleID="s66"><Data ss:Type="Number">4.92</Data></Cell>
    <Cell ss:StyleID="s66"><Data ss:Type="Number">5.72</Data></Cell>
   </Row>
   <Row ss:AutoFitHeight="0" ss:Height="15.75">
    <Cell ss:StyleID="s66"><Data ss:Type="String">Phyca_scf3268_10211</Data></Cell>
    <Cell ss:StyleID="s66"><Data ss:Type="Number">1353</Data></Cell>
    <Cell ss:StyleID="s66"><Data ss:Type="Number">1067.2</Data></Cell>
    <Cell ss:StyleID="s66"><Data ss:Type="Number">80</Data></Cell>
    <Cell ss:StyleID="s66"><Data ss:Type="Number">9.4700000000000006</Data></Cell>
    <Cell ss:StyleID="s66"><Data ss:Type="Number">11.02</Data></Cell>
   </Row>
   <Row ss:AutoFitHeight="0" ss:Height="15.75">
    <Cell ss:StyleID="s66"><Data ss:Type="String">Phyca_scf0422_10212</Data></Cell>
    <Cell ss:StyleID="s66"><Data ss:Type="Number">1110</Data></Cell>
    <Cell ss:StyleID="s66"><Data ss:Type="Number">824.2</Data></Cell>
    <Cell ss:StyleID="s66"><Data ss:Type="Number">507</Data></Cell>
    <Cell ss:StyleID="s66"><Data ss:Type="Number">77.69</Data></Cell>
    <Cell ss:StyleID="s66"><Data ss:Type="Number">90.42</Data></Cell>
   </Row>
   <Row ss:AutoFitHeight="0" ss:Height="15.75">
    <Cell ss:StyleID="s66"><Data ss:Type="String">Phyca_scf0422_10213</Data></Cell>
    <Cell ss:StyleID="s66"><Data ss:Type="Number">2283</Data></Cell>
    <Cell ss:StyleID="s66"><Data ss:Type="Number">1997.2</Data></Cell>
    <Cell ss:StyleID="s66"><Data ss:Type="Number">413</Data></Cell>
    <Cell ss:StyleID="s66"><Data ss:Type="Number">26.12</Data></Cell>
    <Cell ss:StyleID="s66"><Data ss:Type="Number">30.4</Data></Cell>
   </Row>
   <Row ss:AutoFitHeight="0" ss:Height="15.75">
    <Cell ss:StyleID="s66"><Data ss:Type="String">Phyca_scf4629_10216</Data></Cell>
    <Cell ss:StyleID="s66"><Data ss:Type="Number">1089</Data></Cell>
    <Cell ss:StyleID="s66"><Data ss:Type="Number">803.2</Data></Cell>
    <Cell ss:StyleID="s66"><Data ss:Type="Number">98</Data></Cell>
    <Cell ss:StyleID="s66"><Data ss:Type="Number">15.41</Data></Cell>
    <Cell ss:StyleID="s66"><Data ss:Type="Number">17.93</Data></Cell>
   </Row>
   <Row ss:AutoFitHeight="0" ss:Height="15.75">
    <Cell ss:StyleID="s66"><Data ss:Type="String">Phyca_scf4629_10217</Data></Cell>
    <Cell ss:StyleID="s66"><Data ss:Type="Number">2817</Data></Cell>
    <Cell ss:StyleID="s66"><Data ss:Type="Number">2531.1999999999998</Data></Cell>
    <Cell ss:StyleID="s66"><Data ss:Type="Number">233</Data></Cell>
    <Cell ss:StyleID="s66"><Data ss:Type="Number">11.63</Data></Cell>
    <Cell ss:StyleID="s66"><Data ss:Type="Number">13.53</Data></Cell>
   </Row>
   <Row ss:AutoFitHeight="0" ss:Height="15.75">
    <Cell ss:StyleID="s66"><Data ss:Type="String">Phyca_scf4629_10218</Data></Cell>
    <Cell ss:StyleID="s66"><Data ss:Type="Number">1101</Data></Cell>
    <Cell ss:StyleID="s66"><Data ss:Type="Number">815.2</Data></Cell>
    <Cell ss:StyleID="s66"><Data ss:Type="Number">113</Data></Cell>
    <Cell ss:StyleID="s66"><Data ss:Type="Number">17.510000000000002</Data></Cell>
    <Cell ss:StyleID="s66"><Data ss:Type="Number">20.37</Data></Cell>
   </Row>
   <Row ss:AutoFitHeight="0" ss:Height="15.75">
    <Cell ss:StyleID="s66"><Data ss:Type="String">Phyca_scf4629_10219</Data></Cell>
    <Cell ss:StyleID="s66"><Data ss:Type="Number">240</Data></Cell>
    <Cell ss:StyleID="s66"><Data ss:Type="Number">1.94</Data></Cell>
    <Cell ss:StyleID="s66"><Data ss:Type="Number">3</Data></Cell>
    <Cell ss:StyleID="s66"><Data ss:Type="Number">195.24</Data></Cell>
    <Cell ss:StyleID="s66"><Data ss:Type="Number">227.21</Data></Cell>
   </Row>
   <Row ss:AutoFitHeight="0" ss:Height="15.75">
    <Cell ss:StyleID="s66"><Data ss:Type="String">Phyca_scf3812_1021</Data></Cell>
    <Cell ss:StyleID="s66"><Data ss:Type="Number">441</Data></Cell>
    <Cell ss:StyleID="s66"><Data ss:Type="Number">156.47</Data></Cell>
    <Cell ss:StyleID="s66"><Data ss:Type="Number">1</Data></Cell>
    <Cell ss:StyleID="s66"><Data ss:Type="Number">0.81</Data></Cell>
    <Cell ss:StyleID="s66"><Data ss:Type="Number">0.94</Data></Cell>
   </Row>
   <Row ss:AutoFitHeight="0" ss:Height="15.75">
    <Cell ss:StyleID="s66"><Data ss:Type="String">Phyca_scf4629_10220</Data></Cell>
    <Cell ss:StyleID="s66"><Data ss:Type="Number">3327</Data></Cell>
    <Cell ss:StyleID="s66"><Data ss:Type="Number">3041.2</Data></Cell>
    <Cell ss:StyleID="s66"><Data ss:Type="Number">699</Data></Cell>
    <Cell ss:StyleID="s66"><Data ss:Type="Number">29.03</Data></Cell>
    <Cell ss:StyleID="s66"><Data ss:Type="Number">33.78</Data></Cell>
   </Row>
   <Row ss:AutoFitHeight="0" ss:Height="15.75">
    <Cell ss:StyleID="s66"><Data ss:Type="String">Phyca_scf4629_10221</Data></Cell>
    <Cell ss:StyleID="s66"><Data ss:Type="Number">3744</Data></Cell>
    <Cell ss:StyleID="s66"><Data ss:Type="Number">3458.2</Data></Cell>
    <Cell ss:StyleID="s66"><Data ss:Type="Number">1765</Data></Cell>
    <Cell ss:StyleID="s66"><Data ss:Type="Number">64.459999999999994</Data></Cell>
    <Cell ss:StyleID="s66"><Data ss:Type="Number">75.02</Data></Cell>
   </Row>
   <Row ss:AutoFitHeight="0" ss:Height="15.75">
    <Cell ss:StyleID="s66"><Data ss:Type="String">Phyca_scf4629_10222</Data></Cell>
    <Cell ss:StyleID="s66"><Data ss:Type="Number">624</Data></Cell>
    <Cell ss:StyleID="s66"><Data ss:Type="Number">338.51</Data></Cell>
    <Cell ss:StyleID="s66"><Data ss:Type="Number">189</Data></Cell>
    <Cell ss:StyleID="s66"><Data ss:Type="Number">70.52</Data></Cell>
    <Cell ss:StyleID="s66"><Data ss:Type="Number">82.07</Data></Cell>
   </Row>
   <Row ss:AutoFitHeight="0" ss:Height="15.75">
    <Cell ss:StyleID="s66"><Data ss:Type="String">Phyca_scf4629_10223</Data></Cell>
    <Cell ss:StyleID="s66"><Data ss:Type="Number">3930</Data></Cell>
    <Cell ss:StyleID="s66"><Data ss:Type="Number">3644.2</Data></Cell>
    <Cell ss:StyleID="s66"><Data ss:Type="Number">310</Data></Cell>
    <Cell ss:StyleID="s66"><Data ss:Type="Number">10.74</Data></Cell>
    <Cell ss:StyleID="s66"><Data ss:Type="Number">12.5</Data></Cell>
   </Row>
   <Row ss:AutoFitHeight="0" ss:Height="15.75">
    <Cell ss:StyleID="s66"><Data ss:Type="String">Phyca_scf4629_10224</Data></Cell>
    <Cell ss:StyleID="s66"><Data ss:Type="Number">3201</Data></Cell>
    <Cell ss:StyleID="s66"><Data ss:Type="Number">2915.2</Data></Cell>
    <Cell ss:StyleID="s66"><Data ss:Type="Number">414</Data></Cell>
    <Cell ss:StyleID="s66"><Data ss:Type="Number">17.940000000000001</Data></Cell>
    <Cell ss:StyleID="s66"><Data ss:Type="Number">20.87</Data></Cell>
   </Row>
   <Row ss:AutoFitHeight="0" ss:Height="15.75">
    <Cell ss:StyleID="s66"><Data ss:Type="String">Phyca_scf4629_10225</Data></Cell>
    <Cell ss:StyleID="s66"><Data ss:Type="Number">7524</Data></Cell>
    <Cell ss:StyleID="s66"><Data ss:Type="Number">7238.2</Data></Cell>
    <Cell ss:StyleID="s66"><Data ss:Type="Number">984</Data></Cell>
    <Cell ss:StyleID="s66"><Data ss:Type="Number">17.170000000000002</Data></Cell>
    <Cell ss:StyleID="s66"><Data ss:Type="Number">19.98</Data></Cell>
   </Row>
   <Row ss:AutoFitHeight="0" ss:Height="15.75">
    <Cell ss:StyleID="s66"><Data ss:Type="String">Phyca_scf4629_10226</Data></Cell>
    <Cell ss:StyleID="s66"><Data ss:Type="Number">1791</Data></Cell>
    <Cell ss:StyleID="s66"><Data ss:Type="Number">1505.2</Data></Cell>
    <Cell ss:StyleID="s66"><Data ss:Type="Number">248</Data></Cell>
    <Cell ss:StyleID="s66"><Data ss:Type="Number">20.81</Data></Cell>
    <Cell ss:StyleID="s66"><Data ss:Type="Number">24.22</Data></Cell>
   </Row>
   <Row ss:AutoFitHeight="0" ss:Height="15.75">
    <Cell ss:StyleID="s66"><Data ss:Type="String">Phyca_scf4629_10227</Data></Cell>
    <Cell ss:StyleID="s66"><Data ss:Type="Number">1365</Data></Cell>
    <Cell ss:StyleID="s66"><Data ss:Type="Number">1079.2</Data></Cell>
    <Cell ss:StyleID="s66"><Data ss:Type="Number">70</Data></Cell>
    <Cell ss:StyleID="s66"><Data ss:Type="Number">8.19</Data></Cell>
    <Cell ss:StyleID="s66"><Data ss:Type="Number">9.5299999999999994</Data></Cell>
   </Row>
   <Row ss:AutoFitHeight="0" ss:Height="15.75">
    <Cell ss:StyleID="s66"><Data ss:Type="String">Phyca_scf4629_10228</Data></Cell>
    <Cell ss:StyleID="s66"><Data ss:Type="Number">783</Data></Cell>
    <Cell ss:StyleID="s66"><Data ss:Type="Number">497.2</Data></Cell>
    <Cell ss:StyleID="s66"><Data ss:Type="Number">98</Data></Cell>
    <Cell ss:StyleID="s66"><Data ss:Type="Number">24.89</Data></Cell>
    <Cell ss:StyleID="s66"><Data ss:Type="Number">28.97</Data></Cell>
   </Row>
   <Row ss:AutoFitHeight="0" ss:Height="15.75">
    <Cell ss:StyleID="s66"><Data ss:Type="String">Phyca_scf4629_10229</Data></Cell>
    <Cell ss:StyleID="s66"><Data ss:Type="Number">1590</Data></Cell>
    <Cell ss:StyleID="s66"><Data ss:Type="Number">1304.2</Data></Cell>
    <Cell ss:StyleID="s66"><Data ss:Type="Number">106</Data></Cell>
    <Cell ss:StyleID="s66"><Data ss:Type="Number">10.27</Data></Cell>
    <Cell ss:StyleID="s66"><Data ss:Type="Number">11.95</Data></Cell>
   </Row>
   <Row ss:AutoFitHeight="0" ss:Height="15.75">
    <Cell ss:StyleID="s66"><Data ss:Type="String">Phyca_scf5175_10231</Data></Cell>
    <Cell ss:StyleID="s66"><Data ss:Type="Number">5484</Data></Cell>
    <Cell ss:StyleID="s66"><Data ss:Type="Number">5198.2</Data></Cell>
    <Cell ss:StyleID="s66"><Data ss:Type="Number">17</Data></Cell>
    <Cell ss:StyleID="s66"><Data ss:Type="Number">0.41</Data></Cell>
    <Cell ss:StyleID="s66"><Data ss:Type="Number">0.48</Data></Cell>
   </Row>
   <Row ss:AutoFitHeight="0" ss:Height="15.75">
    <Cell ss:StyleID="s66"><Data ss:Type="String">Phyca_scf5175_10233</Data></Cell>
    <Cell ss:StyleID="s66"><Data ss:Type="Number">1740</Data></Cell>
    <Cell ss:StyleID="s66"><Data ss:Type="Number">1454.2</Data></Cell>
    <Cell ss:StyleID="s66"><Data ss:Type="Number">694</Data></Cell>
    <Cell ss:StyleID="s66"><Data ss:Type="Number">60.28</Data></Cell>
    <Cell ss:StyleID="s66"><Data ss:Type="Number">70.150000000000006</Data></Cell>
   </Row>
   <Row ss:AutoFitHeight="0" ss:Height="15.75">
    <Cell ss:StyleID="s66"><Data ss:Type="String">Phyca_scf1077_10234</Data></Cell>
    <Cell ss:StyleID="s66"><Data ss:Type="Number">1557</Data></Cell>
    <Cell ss:StyleID="s66"><Data ss:Type="Number">1271.2</Data></Cell>
    <Cell ss:StyleID="s66"><Data ss:Type="Number">516</Data></Cell>
    <Cell ss:StyleID="s66"><Data ss:Type="Number">51.27</Data></Cell>
    <Cell ss:StyleID="s66"><Data ss:Type="Number">59.66</Data></Cell>
   </Row>
   <Row ss:AutoFitHeight="0" ss:Height="15.75">
    <Cell ss:StyleID="s66"><Data ss:Type="String">Phyca_scf1077_10235</Data></Cell>
    <Cell ss:StyleID="s66"><Data ss:Type="Number">1182</Data></Cell>
    <Cell ss:StyleID="s66"><Data ss:Type="Number">896.2</Data></Cell>
    <Cell ss:StyleID="s66"><Data ss:Type="Number">11</Data></Cell>
    <Cell ss:StyleID="s66"><Data ss:Type="Number">1.55</Data></Cell>
    <Cell ss:StyleID="s66"><Data ss:Type="Number">1.8</Data></Cell>
   </Row>
   <Row ss:AutoFitHeight="0" ss:Height="15.75">
    <Cell ss:StyleID="s66"><Data ss:Type="String">Phyca_scf1077_10237</Data></Cell>
    <Cell ss:StyleID="s66"><Data ss:Type="Number">2469</Data></Cell>
    <Cell ss:StyleID="s66"><Data ss:Type="Number">2183.1999999999998</Data></Cell>
    <Cell ss:StyleID="s66"><Data ss:Type="Number">177</Data></Cell>
    <Cell ss:StyleID="s66"><Data ss:Type="Number">10.24</Data></Cell>
    <Cell ss:StyleID="s66"><Data ss:Type="Number">11.92</Data></Cell>
   </Row>
   <Row ss:AutoFitHeight="0" ss:Height="15.75">
    <Cell ss:StyleID="s66"><Data ss:Type="String">Phyca_scf1077_10238</Data></Cell>
    <Cell ss:StyleID="s66"><Data ss:Type="Number">435</Data></Cell>
    <Cell ss:StyleID="s66"><Data ss:Type="Number">150.51</Data></Cell>
    <Cell ss:StyleID="s66"><Data ss:Type="Number">18</Data></Cell>
    <Cell ss:StyleID="s66"><Data ss:Type="Number">15.1</Data></Cell>
    <Cell ss:StyleID="s66"><Data ss:Type="Number">17.579999999999998</Data></Cell>
   </Row>
   <Row ss:AutoFitHeight="0" ss:Height="15.75">
    <Cell ss:StyleID="s66"><Data ss:Type="String">Phyca_scf1077_10239</Data></Cell>
    <Cell ss:StyleID="s66"><Data ss:Type="Number">3330</Data></Cell>
    <Cell ss:StyleID="s66"><Data ss:Type="Number">3044.2</Data></Cell>
    <Cell ss:StyleID="s66"><Data ss:Type="Number">894</Data></Cell>
    <Cell ss:StyleID="s66"><Data ss:Type="Number">37.090000000000003</Data></Cell>
    <Cell ss:StyleID="s66"><Data ss:Type="Number">43.17</Data></Cell>
   </Row>
   <Row ss:AutoFitHeight="0" ss:Height="15.75">
    <Cell ss:StyleID="s66"><Data ss:Type="String">Phyca_scf3812_1023</Data></Cell>
    <Cell ss:StyleID="s66"><Data ss:Type="Number">405</Data></Cell>
    <Cell ss:StyleID="s66"><Data ss:Type="Number">120.76</Data></Cell>
    <Cell ss:StyleID="s66"><Data ss:Type="Number">3</Data></Cell>
    <Cell ss:StyleID="s66"><Data ss:Type="Number">3.14</Data></Cell>
    <Cell ss:StyleID="s66"><Data ss:Type="Number">3.65</Data></Cell>
   </Row>
   <Row ss:AutoFitHeight="0" ss:Height="15.75">
    <Cell ss:StyleID="s66"><Data ss:Type="String">Phyca_scf1077_10240</Data></Cell>
    <Cell ss:StyleID="s66"><Data ss:Type="Number">2085</Data></Cell>
    <Cell ss:StyleID="s66"><Data ss:Type="Number">1799.2</Data></Cell>
    <Cell ss:StyleID="s66"><Data ss:Type="Number">20</Data></Cell>
    <Cell ss:StyleID="s66"><Data ss:Type="Number">1.4</Data></Cell>
    <Cell ss:StyleID="s66"><Data ss:Type="Number">1.63</Data></Cell>
   </Row>
   <Row ss:AutoFitHeight="0" ss:Height="15.75">
    <Cell ss:StyleID="s66"><Data ss:Type="String">Phyca_scf3558_10243</Data></Cell>
    <Cell ss:StyleID="s66"><Data ss:Type="Number">825</Data></Cell>
    <Cell ss:StyleID="s66"><Data ss:Type="Number">539.20000000000005</Data></Cell>
    <Cell ss:StyleID="s66"><Data ss:Type="Number">9</Data></Cell>
    <Cell ss:StyleID="s66"><Data ss:Type="Number">2.11</Data></Cell>
    <Cell ss:StyleID="s66"><Data ss:Type="Number">2.4500000000000002</Data></Cell>
   </Row>
   <Row ss:AutoFitHeight="0" ss:Height="15.75">
    <Cell ss:StyleID="s66"><Data ss:Type="String">Phyca_scf3558_10245</Data></Cell>
    <Cell ss:StyleID="s66"><Data ss:Type="Number">516</Data></Cell>
    <Cell ss:StyleID="s66"><Data ss:Type="Number">230.98</Data></Cell>
    <Cell ss:StyleID="s66"><Data ss:Type="Number">4</Data></Cell>
    <Cell ss:StyleID="s66"><Data ss:Type="Number">2.19</Data></Cell>
    <Cell ss:StyleID="s66"><Data ss:Type="Number">2.5499999999999998</Data></Cell>
   </Row>
   <Row ss:AutoFitHeight="0" ss:Height="15.75">
    <Cell ss:StyleID="s66"><Data ss:Type="String">Phyca_scf3558_10246</Data></Cell>
    <Cell ss:StyleID="s66"><Data ss:Type="Number">939</Data></Cell>
    <Cell ss:StyleID="s66"><Data ss:Type="Number">653.20000000000005</Data></Cell>
    <Cell ss:StyleID="s66"><Data ss:Type="Number">9</Data></Cell>
    <Cell ss:StyleID="s66"><Data ss:Type="Number">1.74</Data></Cell>
    <Cell ss:StyleID="s66"><Data ss:Type="Number">2.0299999999999998</Data></Cell>
   </Row>
   <Row ss:AutoFitHeight="0" ss:Height="15.75">
    <Cell ss:StyleID="s66"><Data ss:Type="String">Phyca_scf3558_10247</Data></Cell>
    <Cell ss:StyleID="s66"><Data ss:Type="Number">942</Data></Cell>
    <Cell ss:StyleID="s66"><Data ss:Type="Number">656.2</Data></Cell>
    <Cell ss:StyleID="s66"><Data ss:Type="Number">43</Data></Cell>
    <Cell ss:StyleID="s66"><Data ss:Type="Number">8.2799999999999994</Data></Cell>
    <Cell ss:StyleID="s66"><Data ss:Type="Number">9.6300000000000008</Data></Cell>
   </Row>
   <Row ss:AutoFitHeight="0" ss:Height="15.75">
    <Cell ss:StyleID="s66"><Data ss:Type="String">Phyca_scf3558_10248</Data></Cell>
    <Cell ss:StyleID="s66"><Data ss:Type="Number">624</Data></Cell>
    <Cell ss:StyleID="s66"><Data ss:Type="Number">338.51</Data></Cell>
    <Cell ss:StyleID="s66"><Data ss:Type="Number">114</Data></Cell>
    <Cell ss:StyleID="s66"><Data ss:Type="Number">42.54</Data></Cell>
    <Cell ss:StyleID="s66"><Data ss:Type="Number">49.5</Data></Cell>
   </Row>
   <Row ss:AutoFitHeight="0" ss:Height="15.75">
    <Cell ss:StyleID="s66"><Data ss:Type="String">Phyca_scf0663_10249</Data></Cell>
    <Cell ss:StyleID="s66"><Data ss:Type="Number">3013</Data></Cell>
    <Cell ss:StyleID="s66"><Data ss:Type="Number">2727.2</Data></Cell>
    <Cell ss:StyleID="s66"><Data ss:Type="Number">140</Data></Cell>
    <Cell ss:StyleID="s66"><Data ss:Type="Number">6.48</Data></Cell>
    <Cell ss:StyleID="s66"><Data ss:Type="Number">7.55</Data></Cell>
   </Row>
   <Row ss:AutoFitHeight="0" ss:Height="15.75">
    <Cell ss:StyleID="s66"><Data ss:Type="String">Phyca_scf0663_10250</Data></Cell>
    <Cell ss:StyleID="s66"><Data ss:Type="Number">1842</Data></Cell>
    <Cell ss:StyleID="s66"><Data ss:Type="Number">1556.2</Data></Cell>
    <Cell ss:StyleID="s66"><Data ss:Type="Number">132</Data></Cell>
    <Cell ss:StyleID="s66"><Data ss:Type="Number">10.71</Data></Cell>
    <Cell ss:StyleID="s66"><Data ss:Type="Number">12.47</Data></Cell>
   </Row>
   <Row ss:AutoFitHeight="0" ss:Height="15.75">
    <Cell ss:StyleID="s66"><Data ss:Type="String">Phyca_scf0663_10251</Data></Cell>
    <Cell ss:StyleID="s66"><Data ss:Type="Number">372</Data></Cell>
    <Cell ss:StyleID="s66"><Data ss:Type="Number">88.09</Data></Cell>
    <Cell ss:StyleID="s66"><Data ss:Type="Number">20</Data></Cell>
    <Cell ss:StyleID="s66"><Data ss:Type="Number">28.68</Data></Cell>
    <Cell ss:StyleID="s66"><Data ss:Type="Number">33.369999999999997</Data></Cell>
   </Row>
   <Row ss:AutoFitHeight="0" ss:Height="15.75">
    <Cell ss:StyleID="s66"><Data ss:Type="String">Phyca_scf0663_10252</Data></Cell>
    <Cell ss:StyleID="s66"><Data ss:Type="Number">1056</Data></Cell>
    <Cell ss:StyleID="s66"><Data ss:Type="Number">770.2</Data></Cell>
    <Cell ss:StyleID="s66"><Data ss:Type="Number">48</Data></Cell>
    <Cell ss:StyleID="s66"><Data ss:Type="Number">7.87</Data></Cell>
    <Cell ss:StyleID="s66"><Data ss:Type="Number">9.16</Data></Cell>
   </Row>
   <Row ss:AutoFitHeight="0" ss:Height="15.75">
    <Cell ss:StyleID="s66"><Data ss:Type="String">Phyca_scf4963_10254</Data></Cell>
    <Cell ss:StyleID="s66"><Data ss:Type="Number">2703</Data></Cell>
    <Cell ss:StyleID="s66"><Data ss:Type="Number">2417.1999999999998</Data></Cell>
    <Cell ss:StyleID="s66"><Data ss:Type="Number">329</Data></Cell>
    <Cell ss:StyleID="s66"><Data ss:Type="Number">17.190000000000001</Data></Cell>
    <Cell ss:StyleID="s66"><Data ss:Type="Number">20.010000000000002</Data></Cell>
   </Row>
   <Row ss:AutoFitHeight="0" ss:Height="15.75">
    <Cell ss:StyleID="s66"><Data ss:Type="String">Phyca_scf4963_10255</Data></Cell>
    <Cell ss:StyleID="s66"><Data ss:Type="Number">1575</Data></Cell>
    <Cell ss:StyleID="s66"><Data ss:Type="Number">1289.2</Data></Cell>
    <Cell ss:StyleID="s66"><Data ss:Type="Number">2877</Data></Cell>
    <Cell ss:StyleID="s66"><Data ss:Type="Number">281.86</Data></Cell>
    <Cell ss:StyleID="s66"><Data ss:Type="Number">328.02</Data></Cell>
   </Row>
   <Row ss:AutoFitHeight="0" ss:Height="15.75">
    <Cell ss:StyleID="s66"><Data ss:Type="String">Phyca_scf4963_10256</Data></Cell>
    <Cell ss:StyleID="s66"><Data ss:Type="Number">3765</Data></Cell>
    <Cell ss:StyleID="s66"><Data ss:Type="Number">3479.2</Data></Cell>
    <Cell ss:StyleID="s66"><Data ss:Type="Number">486</Data></Cell>
    <Cell ss:StyleID="s66"><Data ss:Type="Number">17.64</Data></Cell>
    <Cell ss:StyleID="s66"><Data ss:Type="Number">20.53</Data></Cell>
   </Row>
   <Row ss:AutoFitHeight="0" ss:Height="15.75">
    <Cell ss:StyleID="s66"><Data ss:Type="String">Phyca_scf4963_10257</Data></Cell>
    <Cell ss:StyleID="s66"><Data ss:Type="Number">1449</Data></Cell>
    <Cell ss:StyleID="s66"><Data ss:Type="Number">1163.2</Data></Cell>
    <Cell ss:StyleID="s66"><Data ss:Type="Number">2118</Data></Cell>
    <Cell ss:StyleID="s66"><Data ss:Type="Number">229.98</Data></Cell>
    <Cell ss:StyleID="s66"><Data ss:Type="Number">267.64</Data></Cell>
   </Row>
   <Row ss:AutoFitHeight="0" ss:Height="15.75">
    <Cell ss:StyleID="s66"><Data ss:Type="String">Phyca_scf4963_10259</Data></Cell>
    <Cell ss:StyleID="s66"><Data ss:Type="Number">807</Data></Cell>
    <Cell ss:StyleID="s66"><Data ss:Type="Number">521.20000000000005</Data></Cell>
    <Cell ss:StyleID="s66"><Data ss:Type="Number">44</Data></Cell>
    <Cell ss:StyleID="s66"><Data ss:Type="Number">10.66</Data></Cell>
    <Cell ss:StyleID="s66"><Data ss:Type="Number">12.41</Data></Cell>
   </Row>
   <Row ss:AutoFitHeight="0" ss:Height="15.75">
    <Cell ss:StyleID="s66"><Data ss:Type="String">Phyca_scf4963_10260</Data></Cell>
    <Cell ss:StyleID="s66"><Data ss:Type="Number">987</Data></Cell>
    <Cell ss:StyleID="s66"><Data ss:Type="Number">701.2</Data></Cell>
    <Cell ss:StyleID="s66"><Data ss:Type="Number">414</Data></Cell>
    <Cell ss:StyleID="s66"><Data ss:Type="Number">74.569999999999993</Data></Cell>
    <Cell ss:StyleID="s66"><Data ss:Type="Number">86.78</Data></Cell>
   </Row>
   <Row ss:AutoFitHeight="0" ss:Height="15.75">
    <Cell ss:StyleID="s66"><Data ss:Type="String">Phyca_scf4963_10262</Data></Cell>
    <Cell ss:StyleID="s66"><Data ss:Type="Number">936</Data></Cell>
    <Cell ss:StyleID="s66"><Data ss:Type="Number">650.20000000000005</Data></Cell>
    <Cell ss:StyleID="s66"><Data ss:Type="Number">8</Data></Cell>
    <Cell ss:StyleID="s66"><Data ss:Type="Number">1.55</Data></Cell>
    <Cell ss:StyleID="s66"><Data ss:Type="Number">1.81</Data></Cell>
   </Row>
   <Row ss:AutoFitHeight="0" ss:Height="15.75">
    <Cell ss:StyleID="s66"><Data ss:Type="String">Phyca_scf4963_10263</Data></Cell>
    <Cell ss:StyleID="s66"><Data ss:Type="Number">3543</Data></Cell>
    <Cell ss:StyleID="s66"><Data ss:Type="Number">3257.2</Data></Cell>
    <Cell ss:StyleID="s66"><Data ss:Type="Number">338</Data></Cell>
    <Cell ss:StyleID="s66"><Data ss:Type="Number">13.11</Data></Cell>
    <Cell ss:StyleID="s66"><Data ss:Type="Number">15.25</Data></Cell>
   </Row>
   <Row ss:AutoFitHeight="0" ss:Height="15.75">
    <Cell ss:StyleID="s66"><Data ss:Type="String">Phyca_scf4963_10264</Data></Cell>
    <Cell ss:StyleID="s66"><Data ss:Type="Number">3093</Data></Cell>
    <Cell ss:StyleID="s66"><Data ss:Type="Number">2807.2</Data></Cell>
    <Cell ss:StyleID="s66"><Data ss:Type="Number">758</Data></Cell>
    <Cell ss:StyleID="s66"><Data ss:Type="Number">34.1</Data></Cell>
    <Cell ss:StyleID="s66"><Data ss:Type="Number">39.69</Data></Cell>
   </Row>
   <Row ss:AutoFitHeight="0" ss:Height="15.75">
    <Cell ss:StyleID="s66"><Data ss:Type="String">Phyca_scf4963_10266</Data></Cell>
    <Cell ss:StyleID="s66"><Data ss:Type="Number">979</Data></Cell>
    <Cell ss:StyleID="s66"><Data ss:Type="Number">693.2</Data></Cell>
    <Cell ss:StyleID="s66"><Data ss:Type="Number">11</Data></Cell>
    <Cell ss:StyleID="s66"><Data ss:Type="Number">2</Data></Cell>
    <Cell ss:StyleID="s66"><Data ss:Type="Number">2.33</Data></Cell>
   </Row>
   <Row ss:AutoFitHeight="0" ss:Height="15.75">
    <Cell ss:StyleID="s66"><Data ss:Type="String">Phyca_scf4963_10268</Data></Cell>
    <Cell ss:StyleID="s66"><Data ss:Type="Number">1236</Data></Cell>
    <Cell ss:StyleID="s66"><Data ss:Type="Number">950.2</Data></Cell>
    <Cell ss:StyleID="s66"><Data ss:Type="Number">133</Data></Cell>
    <Cell ss:StyleID="s66"><Data ss:Type="Number">17.68</Data></Cell>
    <Cell ss:StyleID="s66"><Data ss:Type="Number">20.57</Data></Cell>
   </Row>
   <Row ss:AutoFitHeight="0" ss:Height="15.75">
    <Cell ss:StyleID="s66"><Data ss:Type="String">Phyca_scf4963_10269</Data></Cell>
    <Cell ss:StyleID="s66"><Data ss:Type="Number">1386</Data></Cell>
    <Cell ss:StyleID="s66"><Data ss:Type="Number">1100.2</Data></Cell>
    <Cell ss:StyleID="s66"><Data ss:Type="Number">325</Data></Cell>
    <Cell ss:StyleID="s66"><Data ss:Type="Number">37.31</Data></Cell>
    <Cell ss:StyleID="s66"><Data ss:Type="Number">43.42</Data></Cell>
   </Row>
   <Row ss:AutoFitHeight="0" ss:Height="15.75">
    <Cell ss:StyleID="s66"><Data ss:Type="String">Phyca_scf4963_10270</Data></Cell>
    <Cell ss:StyleID="s66"><Data ss:Type="Number">525</Data></Cell>
    <Cell ss:StyleID="s66"><Data ss:Type="Number">239.93</Data></Cell>
    <Cell ss:StyleID="s66"><Data ss:Type="Number">3</Data></Cell>
    <Cell ss:StyleID="s66"><Data ss:Type="Number">1.58</Data></Cell>
    <Cell ss:StyleID="s66"><Data ss:Type="Number">1.84</Data></Cell>
   </Row>
   <Row ss:AutoFitHeight="0" ss:Height="15.75">
    <Cell ss:StyleID="s66"><Data ss:Type="String">Phyca_scf4963_10273</Data></Cell>
    <Cell ss:StyleID="s66"><Data ss:Type="Number">1656</Data></Cell>
    <Cell ss:StyleID="s66"><Data ss:Type="Number">1370.2</Data></Cell>
    <Cell ss:StyleID="s66"><Data ss:Type="Number">50</Data></Cell>
    <Cell ss:StyleID="s66"><Data ss:Type="Number">4.6100000000000003</Data></Cell>
    <Cell ss:StyleID="s66"><Data ss:Type="Number">5.36</Data></Cell>
   </Row>
   <Row ss:AutoFitHeight="0" ss:Height="15.75">
    <Cell ss:StyleID="s66"><Data ss:Type="String">Phyca_scf4963_10274</Data></Cell>
    <Cell ss:StyleID="s66"><Data ss:Type="Number">1236</Data></Cell>
    <Cell ss:StyleID="s66"><Data ss:Type="Number">950.2</Data></Cell>
    <Cell ss:StyleID="s66"><Data ss:Type="Number">74</Data></Cell>
    <Cell ss:StyleID="s66"><Data ss:Type="Number">9.84</Data></Cell>
    <Cell ss:StyleID="s66"><Data ss:Type="Number">11.45</Data></Cell>
   </Row>
   <Row ss:AutoFitHeight="0" ss:Height="15.75">
    <Cell ss:StyleID="s66"><Data ss:Type="String">Phyca_scf4963_10275</Data></Cell>
    <Cell ss:StyleID="s66"><Data ss:Type="Number">1161</Data></Cell>
    <Cell ss:StyleID="s66"><Data ss:Type="Number">875.2</Data></Cell>
    <Cell ss:StyleID="s66"><Data ss:Type="Number">577</Data></Cell>
    <Cell ss:StyleID="s66"><Data ss:Type="Number">83.27</Data></Cell>
    <Cell ss:StyleID="s66"><Data ss:Type="Number">96.91</Data></Cell>
   </Row>
   <Row ss:AutoFitHeight="0" ss:Height="15.75">
    <Cell ss:StyleID="s66"><Data ss:Type="String">Phyca_scf4963_10276</Data></Cell>
    <Cell ss:StyleID="s66"><Data ss:Type="Number">3378</Data></Cell>
    <Cell ss:StyleID="s66"><Data ss:Type="Number">3092.2</Data></Cell>
    <Cell ss:StyleID="s66"><Data ss:Type="Number">684</Data></Cell>
    <Cell ss:StyleID="s66"><Data ss:Type="Number">27.94</Data></Cell>
    <Cell ss:StyleID="s66"><Data ss:Type="Number">32.51</Data></Cell>
   </Row>
   <Row ss:AutoFitHeight="0" ss:Height="15.75">
    <Cell ss:StyleID="s66"><Data ss:Type="String">Phyca_scf4963_10277</Data></Cell>
    <Cell ss:StyleID="s66"><Data ss:Type="Number">2391</Data></Cell>
    <Cell ss:StyleID="s66"><Data ss:Type="Number">2105.1999999999998</Data></Cell>
    <Cell ss:StyleID="s66"><Data ss:Type="Number">131</Data></Cell>
    <Cell ss:StyleID="s66"><Data ss:Type="Number">7.86</Data></Cell>
    <Cell ss:StyleID="s66"><Data ss:Type="Number">9.15</Data></Cell>
   </Row>
   <Row ss:AutoFitHeight="0" ss:Height="15.75">
    <Cell ss:StyleID="s66"><Data ss:Type="String">Phyca_scf4963_10278</Data></Cell>
    <Cell ss:StyleID="s66"><Data ss:Type="Number">558</Data></Cell>
    <Cell ss:StyleID="s66"><Data ss:Type="Number">272.77</Data></Cell>
    <Cell ss:StyleID="s66"><Data ss:Type="Number">156</Data></Cell>
    <Cell ss:StyleID="s66"><Data ss:Type="Number">72.23</Data></Cell>
    <Cell ss:StyleID="s66"><Data ss:Type="Number">84.06</Data></Cell>
   </Row>
   <Row ss:AutoFitHeight="0" ss:Height="15.75">
    <Cell ss:StyleID="s66"><Data ss:Type="String">Phyca_scf4963_10279</Data></Cell>
    <Cell ss:StyleID="s66"><Data ss:Type="Number">5448</Data></Cell>
    <Cell ss:StyleID="s66"><Data ss:Type="Number">5162.2</Data></Cell>
    <Cell ss:StyleID="s66"><Data ss:Type="Number">730</Data></Cell>
    <Cell ss:StyleID="s66"><Data ss:Type="Number">17.86</Data></Cell>
    <Cell ss:StyleID="s66"><Data ss:Type="Number">20.79</Data></Cell>
   </Row>
   <Row ss:AutoFitHeight="0" ss:Height="15.75">
    <Cell ss:StyleID="s66"><Data ss:Type="String">Phyca_scf2435_1027</Data></Cell>
    <Cell ss:StyleID="s66"><Data ss:Type="Number">816</Data></Cell>
    <Cell ss:StyleID="s66"><Data ss:Type="Number">530.20000000000005</Data></Cell>
    <Cell ss:StyleID="s66"><Data ss:Type="Number">354</Data></Cell>
    <Cell ss:StyleID="s66"><Data ss:Type="Number">84.33</Data></Cell>
    <Cell ss:StyleID="s66"><Data ss:Type="Number">98.14</Data></Cell>
   </Row>
   <Row ss:AutoFitHeight="0" ss:Height="15.75">
    <Cell ss:StyleID="s66"><Data ss:Type="String">Phyca_scf4963_10280</Data></Cell>
    <Cell ss:StyleID="s66"><Data ss:Type="Number">1662</Data></Cell>
    <Cell ss:StyleID="s66"><Data ss:Type="Number">1376.2</Data></Cell>
    <Cell ss:StyleID="s66"><Data ss:Type="Number">212</Data></Cell>
    <Cell ss:StyleID="s66"><Data ss:Type="Number">19.46</Data></Cell>
    <Cell ss:StyleID="s66"><Data ss:Type="Number">22.64</Data></Cell>
   </Row>
   <Row ss:AutoFitHeight="0" ss:Height="15.75">
    <Cell ss:StyleID="s66"><Data ss:Type="String">Phyca_scf4963_10281</Data></Cell>
    <Cell ss:StyleID="s66"><Data ss:Type="Number">2346</Data></Cell>
    <Cell ss:StyleID="s66"><Data ss:Type="Number">2060.1999999999998</Data></Cell>
    <Cell ss:StyleID="s66"><Data ss:Type="Number">169</Data></Cell>
    <Cell ss:StyleID="s66"><Data ss:Type="Number">10.36</Data></Cell>
    <Cell ss:StyleID="s66"><Data ss:Type="Number">12.06</Data></Cell>
   </Row>
   <Row ss:AutoFitHeight="0" ss:Height="15.75">
    <Cell ss:StyleID="s66"><Data ss:Type="String">Phyca_scf4963_10282</Data></Cell>
    <Cell ss:StyleID="s66"><Data ss:Type="Number">3072</Data></Cell>
    <Cell ss:StyleID="s66"><Data ss:Type="Number">2786.2</Data></Cell>
    <Cell ss:StyleID="s66"><Data ss:Type="Number">194</Data></Cell>
    <Cell ss:StyleID="s66"><Data ss:Type="Number">8.7899999999999991</Data></Cell>
    <Cell ss:StyleID="s66"><Data ss:Type="Number">10.23</Data></Cell>
   </Row>
   <Row ss:AutoFitHeight="0" ss:Height="15.75">
    <Cell ss:StyleID="s66"><Data ss:Type="String">Phyca_scf4963_10283</Data></Cell>
    <Cell ss:StyleID="s66"><Data ss:Type="Number">3924</Data></Cell>
    <Cell ss:StyleID="s66"><Data ss:Type="Number">3638.2</Data></Cell>
    <Cell ss:StyleID="s66"><Data ss:Type="Number">1015</Data></Cell>
    <Cell ss:StyleID="s66"><Data ss:Type="Number">35.24</Data></Cell>
    <Cell ss:StyleID="s66"><Data ss:Type="Number">41.01</Data></Cell>
   </Row>
   <Row ss:AutoFitHeight="0" ss:Height="15.75">
    <Cell ss:StyleID="s66"><Data ss:Type="String">Phyca_scf4963_10285</Data></Cell>
    <Cell ss:StyleID="s66"><Data ss:Type="Number">2511</Data></Cell>
    <Cell ss:StyleID="s66"><Data ss:Type="Number">2225.1999999999998</Data></Cell>
    <Cell ss:StyleID="s66"><Data ss:Type="Number">852</Data></Cell>
    <Cell ss:StyleID="s66"><Data ss:Type="Number">48.36</Data></Cell>
    <Cell ss:StyleID="s66"><Data ss:Type="Number">56.28</Data></Cell>
   </Row>
   <Row ss:AutoFitHeight="0" ss:Height="15.75">
    <Cell ss:StyleID="s66"><Data ss:Type="String">Phyca_scf4963_10287</Data></Cell>
    <Cell ss:StyleID="s66"><Data ss:Type="Number">1053</Data></Cell>
    <Cell ss:StyleID="s66"><Data ss:Type="Number">767.2</Data></Cell>
    <Cell ss:StyleID="s66"><Data ss:Type="Number">240</Data></Cell>
    <Cell ss:StyleID="s66"><Data ss:Type="Number">39.51</Data></Cell>
    <Cell ss:StyleID="s66"><Data ss:Type="Number">45.98</Data></Cell>
   </Row>
   <Row ss:AutoFitHeight="0" ss:Height="15.75">
    <Cell ss:StyleID="s66"><Data ss:Type="String">Phyca_scf4963_10288</Data></Cell>
    <Cell ss:StyleID="s66"><Data ss:Type="Number">681</Data></Cell>
    <Cell ss:StyleID="s66"><Data ss:Type="Number">395.34</Data></Cell>
    <Cell ss:StyleID="s66"><Data ss:Type="Number">8</Data></Cell>
    <Cell ss:StyleID="s66"><Data ss:Type="Number">2.56</Data></Cell>
    <Cell ss:StyleID="s66"><Data ss:Type="Number">2.97</Data></Cell>
   </Row>
   <Row ss:AutoFitHeight="0" ss:Height="15.75">
    <Cell ss:StyleID="s66"><Data ss:Type="String">Phyca_scf2435_1028</Data></Cell>
    <Cell ss:StyleID="s66"><Data ss:Type="Number">2274</Data></Cell>
    <Cell ss:StyleID="s66"><Data ss:Type="Number">1988.2</Data></Cell>
    <Cell ss:StyleID="s66"><Data ss:Type="Number">72</Data></Cell>
    <Cell ss:StyleID="s66"><Data ss:Type="Number">4.57</Data></Cell>
    <Cell ss:StyleID="s66"><Data ss:Type="Number">5.32</Data></Cell>
   </Row>
   <Row ss:AutoFitHeight="0" ss:Height="15.75">
    <Cell ss:StyleID="s66"><Data ss:Type="String">Phyca_scf4963_10290</Data></Cell>
    <Cell ss:StyleID="s66"><Data ss:Type="Number">360</Data></Cell>
    <Cell ss:StyleID="s66"><Data ss:Type="Number">76.23</Data></Cell>
    <Cell ss:StyleID="s66"><Data ss:Type="Number">5</Data></Cell>
    <Cell ss:StyleID="s66"><Data ss:Type="Number">8.2799999999999994</Data></Cell>
    <Cell ss:StyleID="s66"><Data ss:Type="Number">9.64</Data></Cell>
   </Row>
   <Row ss:AutoFitHeight="0" ss:Height="15.75">
    <Cell ss:StyleID="s66"><Data ss:Type="String">Phyca_scf4963_10291</Data></Cell>
    <Cell ss:StyleID="s66"><Data ss:Type="Number">450</Data></Cell>
    <Cell ss:StyleID="s66"><Data ss:Type="Number">165.4</Data></Cell>
    <Cell ss:StyleID="s66"><Data ss:Type="Number">6</Data></Cell>
    <Cell ss:StyleID="s66"><Data ss:Type="Number">4.58</Data></Cell>
    <Cell ss:StyleID="s66"><Data ss:Type="Number">5.33</Data></Cell>
   </Row>
   <Row ss:AutoFitHeight="0" ss:Height="15.75">
    <Cell ss:StyleID="s66"><Data ss:Type="String">Phyca_scf4343_10295</Data></Cell>
    <Cell ss:StyleID="s66"><Data ss:Type="Number">939</Data></Cell>
    <Cell ss:StyleID="s66"><Data ss:Type="Number">653.20000000000005</Data></Cell>
    <Cell ss:StyleID="s66"><Data ss:Type="Number">2</Data></Cell>
    <Cell ss:StyleID="s66"><Data ss:Type="Number">0.39</Data></Cell>
    <Cell ss:StyleID="s66"><Data ss:Type="Number">0.45</Data></Cell>
   </Row>
   <Row ss:AutoFitHeight="0" ss:Height="15.75">
    <Cell ss:StyleID="s66"><Data ss:Type="String">Phyca_scf4343_10296</Data></Cell>
    <Cell ss:StyleID="s66"><Data ss:Type="Number">1764</Data></Cell>
    <Cell ss:StyleID="s66"><Data ss:Type="Number">1478.2</Data></Cell>
    <Cell ss:StyleID="s66"><Data ss:Type="Number">49</Data></Cell>
    <Cell ss:StyleID="s66"><Data ss:Type="Number">4.1900000000000004</Data></Cell>
    <Cell ss:StyleID="s66"><Data ss:Type="Number">4.87</Data></Cell>
   </Row>
   <Row ss:AutoFitHeight="0" ss:Height="15.75">
    <Cell ss:StyleID="s66"><Data ss:Type="String">Phyca_scf4343_10297</Data></Cell>
    <Cell ss:StyleID="s66"><Data ss:Type="Number">576</Data></Cell>
    <Cell ss:StyleID="s66"><Data ss:Type="Number">290.69</Data></Cell>
    <Cell ss:StyleID="s66"><Data ss:Type="Number">13</Data></Cell>
    <Cell ss:StyleID="s66"><Data ss:Type="Number">5.65</Data></Cell>
    <Cell ss:StyleID="s66"><Data ss:Type="Number">6.57</Data></Cell>
   </Row>
   <Row ss:AutoFitHeight="0" ss:Height="15.75">
    <Cell ss:StyleID="s66"><Data ss:Type="String">Phyca_scf2440_10298</Data></Cell>
    <Cell ss:StyleID="s66"><Data ss:Type="Number">1698</Data></Cell>
    <Cell ss:StyleID="s66"><Data ss:Type="Number">1412.2</Data></Cell>
    <Cell ss:StyleID="s66"><Data ss:Type="Number">1</Data></Cell>
    <Cell ss:StyleID="s66"><Data ss:Type="Number">0.09</Data></Cell>
    <Cell ss:StyleID="s66"><Data ss:Type="Number">0.1</Data></Cell>
   </Row>
   <Row ss:AutoFitHeight="0" ss:Height="15.75">
    <Cell ss:StyleID="s66"><Data ss:Type="String">Phyca_scf2435_1029</Data></Cell>
    <Cell ss:StyleID="s66"><Data ss:Type="Number">654</Data></Cell>
    <Cell ss:StyleID="s66"><Data ss:Type="Number">368.41</Data></Cell>
    <Cell ss:StyleID="s66"><Data ss:Type="Number">3</Data></Cell>
    <Cell ss:StyleID="s66"><Data ss:Type="Number">1.03</Data></Cell>
    <Cell ss:StyleID="s66"><Data ss:Type="Number">1.2</Data></Cell>
   </Row>
   <Row ss:AutoFitHeight="0" ss:Height="15.75">
    <Cell ss:StyleID="s66"><Data ss:Type="String">Phyca_scf2440_10303</Data></Cell>
    <Cell ss:StyleID="s66"><Data ss:Type="Number">1230</Data></Cell>
    <Cell ss:StyleID="s66"><Data ss:Type="Number">944.2</Data></Cell>
    <Cell ss:StyleID="s66"><Data ss:Type="Number">71</Data></Cell>
    <Cell ss:StyleID="s66"><Data ss:Type="Number">9.5</Data></Cell>
    <Cell ss:StyleID="s66"><Data ss:Type="Number">11.05</Data></Cell>
   </Row>
   <Row ss:AutoFitHeight="0" ss:Height="15.75">
    <Cell ss:StyleID="s66"><Data ss:Type="String">Phyca_scf2822_10305</Data></Cell>
    <Cell ss:StyleID="s66"><Data ss:Type="Number">588</Data></Cell>
    <Cell ss:StyleID="s66"><Data ss:Type="Number">302.64</Data></Cell>
    <Cell ss:StyleID="s66"><Data ss:Type="Number">623</Data></Cell>
    <Cell ss:StyleID="s66"><Data ss:Type="Number">260</Data></Cell>
    <Cell ss:StyleID="s66"><Data ss:Type="Number">302.58</Data></Cell>
   </Row>
   <Row ss:AutoFitHeight="0" ss:Height="15.75">
    <Cell ss:StyleID="s66"><Data ss:Type="String">Phyca_scf2822_10306</Data></Cell>
    <Cell ss:StyleID="s66"><Data ss:Type="Number">1104</Data></Cell>
    <Cell ss:StyleID="s66"><Data ss:Type="Number">818.2</Data></Cell>
    <Cell ss:StyleID="s66"><Data ss:Type="Number">76</Data></Cell>
    <Cell ss:StyleID="s66"><Data ss:Type="Number">11.73</Data></Cell>
    <Cell ss:StyleID="s66"><Data ss:Type="Number">13.65</Data></Cell>
   </Row>
   <Row ss:AutoFitHeight="0" ss:Height="15.75">
    <Cell ss:StyleID="s66"><Data ss:Type="String">Phyca_scf2822_10307</Data></Cell>
    <Cell ss:StyleID="s66"><Data ss:Type="Number">1392</Data></Cell>
    <Cell ss:StyleID="s66"><Data ss:Type="Number">1106.2</Data></Cell>
    <Cell ss:StyleID="s66"><Data ss:Type="Number">184</Data></Cell>
    <Cell ss:StyleID="s66"><Data ss:Type="Number">21.01</Data></Cell>
    <Cell ss:StyleID="s66"><Data ss:Type="Number">24.45</Data></Cell>
   </Row>
   <Row ss:AutoFitHeight="0" ss:Height="15.75">
    <Cell ss:StyleID="s66"><Data ss:Type="String">Phyca_scf2822_10308</Data></Cell>
    <Cell ss:StyleID="s66"><Data ss:Type="Number">6225</Data></Cell>
    <Cell ss:StyleID="s66"><Data ss:Type="Number">5939.2</Data></Cell>
    <Cell ss:StyleID="s66"><Data ss:Type="Number">1289</Data></Cell>
    <Cell ss:StyleID="s66"><Data ss:Type="Number">27.41</Data></Cell>
    <Cell ss:StyleID="s66"><Data ss:Type="Number">31.9</Data></Cell>
   </Row>
   <Row ss:AutoFitHeight="0" ss:Height="15.75">
    <Cell ss:StyleID="s66"><Data ss:Type="String">Phyca_scf2435_1030</Data></Cell>
    <Cell ss:StyleID="s66"><Data ss:Type="Number">2256</Data></Cell>
    <Cell ss:StyleID="s66"><Data ss:Type="Number">1970.2</Data></Cell>
    <Cell ss:StyleID="s66"><Data ss:Type="Number">141</Data></Cell>
    <Cell ss:StyleID="s66"><Data ss:Type="Number">9.0399999999999991</Data></Cell>
    <Cell ss:StyleID="s66"><Data ss:Type="Number">10.52</Data></Cell>
   </Row>
   <Row ss:AutoFitHeight="0" ss:Height="15.75">
    <Cell ss:StyleID="s66"><Data ss:Type="String">Phyca_scf2822_10310</Data></Cell>
    <Cell ss:StyleID="s66"><Data ss:Type="Number">1089</Data></Cell>
    <Cell ss:StyleID="s66"><Data ss:Type="Number">803.2</Data></Cell>
    <Cell ss:StyleID="s66"><Data ss:Type="Number">53</Data></Cell>
    <Cell ss:StyleID="s66"><Data ss:Type="Number">8.33</Data></Cell>
    <Cell ss:StyleID="s66"><Data ss:Type="Number">9.6999999999999993</Data></Cell>
   </Row>
   <Row ss:AutoFitHeight="0" ss:Height="15.75">
    <Cell ss:StyleID="s66"><Data ss:Type="String">Phyca_scf2822_10311</Data></Cell>
    <Cell ss:StyleID="s66"><Data ss:Type="Number">942</Data></Cell>
    <Cell ss:StyleID="s66"><Data ss:Type="Number">656.2</Data></Cell>
    <Cell ss:StyleID="s66"><Data ss:Type="Number">205</Data></Cell>
    <Cell ss:StyleID="s66"><Data ss:Type="Number">39.46</Data></Cell>
    <Cell ss:StyleID="s66"><Data ss:Type="Number">45.92</Data></Cell>
   </Row>
   <Row ss:AutoFitHeight="0" ss:Height="15.75">
    <Cell ss:StyleID="s66"><Data ss:Type="String">Phyca_scf2822_10312</Data></Cell>
    <Cell ss:StyleID="s66"><Data ss:Type="Number">1725</Data></Cell>
    <Cell ss:StyleID="s66"><Data ss:Type="Number">1439.2</Data></Cell>
    <Cell ss:StyleID="s66"><Data ss:Type="Number">239</Data></Cell>
    <Cell ss:StyleID="s66"><Data ss:Type="Number">20.97</Data></Cell>
    <Cell ss:StyleID="s66"><Data ss:Type="Number">24.41</Data></Cell>
   </Row>
   <Row ss:AutoFitHeight="0" ss:Height="15.75">
    <Cell ss:StyleID="s66"><Data ss:Type="String">Phyca_scf2822_10313</Data></Cell>
    <Cell ss:StyleID="s66"><Data ss:Type="Number">5418</Data></Cell>
    <Cell ss:StyleID="s66"><Data ss:Type="Number">5132.2</Data></Cell>
    <Cell ss:StyleID="s66"><Data ss:Type="Number">318</Data></Cell>
    <Cell ss:StyleID="s66"><Data ss:Type="Number">7.83</Data></Cell>
    <Cell ss:StyleID="s66"><Data ss:Type="Number">9.11</Data></Cell>
   </Row>
   <Row ss:AutoFitHeight="0" ss:Height="15.75">
    <Cell ss:StyleID="s66"><Data ss:Type="String">Phyca_scf2822_10314</Data></Cell>
    <Cell ss:StyleID="s66"><Data ss:Type="Number">1563</Data></Cell>
    <Cell ss:StyleID="s66"><Data ss:Type="Number">1277.2</Data></Cell>
    <Cell ss:StyleID="s66"><Data ss:Type="Number">442</Data></Cell>
    <Cell ss:StyleID="s66"><Data ss:Type="Number">43.71</Data></Cell>
    <Cell ss:StyleID="s66"><Data ss:Type="Number">50.87</Data></Cell>
   </Row>
   <Row ss:AutoFitHeight="0" ss:Height="15.75">
    <Cell ss:StyleID="s66"><Data ss:Type="String">Phyca_scf2822_10316</Data></Cell>
    <Cell ss:StyleID="s66"><Data ss:Type="Number">1125</Data></Cell>
    <Cell ss:StyleID="s66"><Data ss:Type="Number">839.2</Data></Cell>
    <Cell ss:StyleID="s66"><Data ss:Type="Number">209</Data></Cell>
    <Cell ss:StyleID="s66"><Data ss:Type="Number">31.46</Data></Cell>
    <Cell ss:StyleID="s66"><Data ss:Type="Number">36.61</Data></Cell>
   </Row>
   <Row ss:AutoFitHeight="0" ss:Height="15.75">
    <Cell ss:StyleID="s66"><Data ss:Type="String">Phyca_scf3983_10319</Data></Cell>
    <Cell ss:StyleID="s66"><Data ss:Type="Number">2622</Data></Cell>
    <Cell ss:StyleID="s66"><Data ss:Type="Number">2336.1999999999998</Data></Cell>
    <Cell ss:StyleID="s66"><Data ss:Type="Number">15</Data></Cell>
    <Cell ss:StyleID="s66"><Data ss:Type="Number">0.81</Data></Cell>
    <Cell ss:StyleID="s66"><Data ss:Type="Number">0.94</Data></Cell>
   </Row>
   <Row ss:AutoFitHeight="0" ss:Height="15.75">
    <Cell ss:StyleID="s66"><Data ss:Type="String">Phyca_scf5281_10323</Data></Cell>
    <Cell ss:StyleID="s66"><Data ss:Type="Number">2187</Data></Cell>
    <Cell ss:StyleID="s66"><Data ss:Type="Number">1901.2</Data></Cell>
    <Cell ss:StyleID="s66"><Data ss:Type="Number">31</Data></Cell>
    <Cell ss:StyleID="s66"><Data ss:Type="Number">2.06</Data></Cell>
    <Cell ss:StyleID="s66"><Data ss:Type="Number">2.4</Data></Cell>
   </Row>
   <Row ss:AutoFitHeight="0" ss:Height="15.75">
    <Cell ss:StyleID="s66"><Data ss:Type="String">Phyca_scf1928_10326</Data></Cell>
    <Cell ss:StyleID="s66"><Data ss:Type="Number">453</Data></Cell>
    <Cell ss:StyleID="s66"><Data ss:Type="Number">168.38</Data></Cell>
    <Cell ss:StyleID="s66"><Data ss:Type="Number">90</Data></Cell>
    <Cell ss:StyleID="s66"><Data ss:Type="Number">67.510000000000005</Data></Cell>
    <Cell ss:StyleID="s66"><Data ss:Type="Number">78.56</Data></Cell>
   </Row>
   <Row ss:AutoFitHeight="0" ss:Height="15.75">
    <Cell ss:StyleID="s66"><Data ss:Type="String">Phyca_scf1928_10327</Data></Cell>
    <Cell ss:StyleID="s66"><Data ss:Type="Number">1041</Data></Cell>
    <Cell ss:StyleID="s66"><Data ss:Type="Number">755.2</Data></Cell>
    <Cell ss:StyleID="s66"><Data ss:Type="Number">27</Data></Cell>
    <Cell ss:StyleID="s66"><Data ss:Type="Number">4.5199999999999996</Data></Cell>
    <Cell ss:StyleID="s66"><Data ss:Type="Number">5.26</Data></Cell>
   </Row>
   <Row ss:AutoFitHeight="0" ss:Height="15.75">
    <Cell ss:StyleID="s66"><Data ss:Type="String">Phyca_scf1928_10328</Data></Cell>
    <Cell ss:StyleID="s66"><Data ss:Type="Number">3078</Data></Cell>
    <Cell ss:StyleID="s66"><Data ss:Type="Number">2792.2</Data></Cell>
    <Cell ss:StyleID="s66"><Data ss:Type="Number">1265</Data></Cell>
    <Cell ss:StyleID="s66"><Data ss:Type="Number">57.22</Data></Cell>
    <Cell ss:StyleID="s66"><Data ss:Type="Number">66.59</Data></Cell>
   </Row>
   <Row ss:AutoFitHeight="0" ss:Height="15.75">
    <Cell ss:StyleID="s66"><Data ss:Type="String">Phyca_scf1928_10329</Data></Cell>
    <Cell ss:StyleID="s66"><Data ss:Type="Number">468</Data></Cell>
    <Cell ss:StyleID="s66"><Data ss:Type="Number">183.28</Data></Cell>
    <Cell ss:StyleID="s66"><Data ss:Type="Number">1</Data></Cell>
    <Cell ss:StyleID="s66"><Data ss:Type="Number">0.69</Data></Cell>
    <Cell ss:StyleID="s66"><Data ss:Type="Number">0.8</Data></Cell>
   </Row>
   <Row ss:AutoFitHeight="0" ss:Height="15.75">
    <Cell ss:StyleID="s66"><Data ss:Type="String">Phyca_scf2042_10330</Data></Cell>
    <Cell ss:StyleID="s66"><Data ss:Type="Number">3288</Data></Cell>
    <Cell ss:StyleID="s66"><Data ss:Type="Number">3002.2</Data></Cell>
    <Cell ss:StyleID="s66"><Data ss:Type="Number">219</Data></Cell>
    <Cell ss:StyleID="s66"><Data ss:Type="Number">9.2100000000000009</Data></Cell>
    <Cell ss:StyleID="s66"><Data ss:Type="Number">10.72</Data></Cell>
   </Row>
   <Row ss:AutoFitHeight="0" ss:Height="15.75">
    <Cell ss:StyleID="s66"><Data ss:Type="String">Phyca_scf2042_10331</Data></Cell>
    <Cell ss:StyleID="s66"><Data ss:Type="Number">1710</Data></Cell>
    <Cell ss:StyleID="s66"><Data ss:Type="Number">1424.2</Data></Cell>
    <Cell ss:StyleID="s66"><Data ss:Type="Number">312</Data></Cell>
    <Cell ss:StyleID="s66"><Data ss:Type="Number">27.67</Data></Cell>
    <Cell ss:StyleID="s66"><Data ss:Type="Number">32.200000000000003</Data></Cell>
   </Row>
   <Row ss:AutoFitHeight="0" ss:Height="15.75">
    <Cell ss:StyleID="s66"><Data ss:Type="String">Phyca_scf2042_10332</Data></Cell>
    <Cell ss:StyleID="s66"><Data ss:Type="Number">1917</Data></Cell>
    <Cell ss:StyleID="s66"><Data ss:Type="Number">1631.2</Data></Cell>
    <Cell ss:StyleID="s66"><Data ss:Type="Number">475</Data></Cell>
    <Cell ss:StyleID="s66"><Data ss:Type="Number">36.78</Data></Cell>
    <Cell ss:StyleID="s66"><Data ss:Type="Number">42.8</Data></Cell>
   </Row>
   <Row ss:AutoFitHeight="0" ss:Height="15.75">
    <Cell ss:StyleID="s66"><Data ss:Type="String">Phyca_scf2042_10333</Data></Cell>
    <Cell ss:StyleID="s66"><Data ss:Type="Number">591</Data></Cell>
    <Cell ss:StyleID="s66"><Data ss:Type="Number">305.63</Data></Cell>
    <Cell ss:StyleID="s66"><Data ss:Type="Number">65</Data></Cell>
    <Cell ss:StyleID="s66"><Data ss:Type="Number">26.86</Data></Cell>
    <Cell ss:StyleID="s66"><Data ss:Type="Number">31.26</Data></Cell>
   </Row>
   <Row ss:AutoFitHeight="0" ss:Height="15.75">
    <Cell ss:StyleID="s66"><Data ss:Type="String">Phyca_scf2042_10334</Data></Cell>
    <Cell ss:StyleID="s66"><Data ss:Type="Number">621</Data></Cell>
    <Cell ss:StyleID="s66"><Data ss:Type="Number">335.52</Data></Cell>
    <Cell ss:StyleID="s66"><Data ss:Type="Number">115</Data></Cell>
    <Cell ss:StyleID="s66"><Data ss:Type="Number">43.29</Data></Cell>
    <Cell ss:StyleID="s66"><Data ss:Type="Number">50.38</Data></Cell>
   </Row>
   <Row ss:AutoFitHeight="0" ss:Height="15.75">
    <Cell ss:StyleID="s66"><Data ss:Type="String">Phyca_scf4301_10335</Data></Cell>
    <Cell ss:StyleID="s66"><Data ss:Type="Number">546</Data></Cell>
    <Cell ss:StyleID="s66"><Data ss:Type="Number">260.82</Data></Cell>
    <Cell ss:StyleID="s66"><Data ss:Type="Number">6</Data></Cell>
    <Cell ss:StyleID="s66"><Data ss:Type="Number">2.91</Data></Cell>
    <Cell ss:StyleID="s66"><Data ss:Type="Number">3.38</Data></Cell>
   </Row>
   <Row ss:AutoFitHeight="0" ss:Height="15.75">
    <Cell ss:StyleID="s66"><Data ss:Type="String">Phyca_scf4301_10336</Data></Cell>
    <Cell ss:StyleID="s66"><Data ss:Type="Number">426</Data></Cell>
    <Cell ss:StyleID="s66"><Data ss:Type="Number">141.58000000000001</Data></Cell>
    <Cell ss:StyleID="s66"><Data ss:Type="Number">4</Data></Cell>
    <Cell ss:StyleID="s66"><Data ss:Type="Number">3.57</Data></Cell>
    <Cell ss:StyleID="s66"><Data ss:Type="Number">4.1500000000000004</Data></Cell>
   </Row>
   <Row ss:AutoFitHeight="0" ss:Height="15.75">
    <Cell ss:StyleID="s66"><Data ss:Type="String">Phyca_scf4301_10338</Data></Cell>
    <Cell ss:StyleID="s66"><Data ss:Type="Number">522</Data></Cell>
    <Cell ss:StyleID="s66"><Data ss:Type="Number">236.94</Data></Cell>
    <Cell ss:StyleID="s66"><Data ss:Type="Number">9</Data></Cell>
    <Cell ss:StyleID="s66"><Data ss:Type="Number">4.8</Data></Cell>
    <Cell ss:StyleID="s66"><Data ss:Type="Number">5.58</Data></Cell>
   </Row>
   <Row ss:AutoFitHeight="0" ss:Height="15.75">
    <Cell ss:StyleID="s66"><Data ss:Type="String">Phyca_scf1251_1033</Data></Cell>
    <Cell ss:StyleID="s66"><Data ss:Type="Number">3159</Data></Cell>
    <Cell ss:StyleID="s66"><Data ss:Type="Number">2873.2</Data></Cell>
    <Cell ss:StyleID="s66"><Data ss:Type="Number">386</Data></Cell>
    <Cell ss:StyleID="s66"><Data ss:Type="Number">16.97</Data></Cell>
    <Cell ss:StyleID="s66"><Data ss:Type="Number">19.75</Data></Cell>
   </Row>
   <Row ss:AutoFitHeight="0" ss:Height="15.75">
    <Cell ss:StyleID="s66"><Data ss:Type="String">Phyca_scf0779_10341</Data></Cell>
    <Cell ss:StyleID="s66"><Data ss:Type="Number">1029</Data></Cell>
    <Cell ss:StyleID="s66"><Data ss:Type="Number">743.2</Data></Cell>
    <Cell ss:StyleID="s66"><Data ss:Type="Number">34</Data></Cell>
    <Cell ss:StyleID="s66"><Data ss:Type="Number">5.78</Data></Cell>
    <Cell ss:StyleID="s66"><Data ss:Type="Number">6.72</Data></Cell>
   </Row>
   <Row ss:AutoFitHeight="0" ss:Height="15.75">
    <Cell ss:StyleID="s66"><Data ss:Type="String">Phyca_scf0779_10342</Data></Cell>
    <Cell ss:StyleID="s66"><Data ss:Type="Number">1791</Data></Cell>
    <Cell ss:StyleID="s66"><Data ss:Type="Number">1505.2</Data></Cell>
    <Cell ss:StyleID="s66"><Data ss:Type="Number">57</Data></Cell>
    <Cell ss:StyleID="s66"><Data ss:Type="Number">4.78</Data></Cell>
    <Cell ss:StyleID="s66"><Data ss:Type="Number">5.57</Data></Cell>
   </Row>
   <Row ss:AutoFitHeight="0" ss:Height="15.75">
    <Cell ss:StyleID="s66"><Data ss:Type="String">Phyca_scf0779_10343</Data></Cell>
    <Cell ss:StyleID="s66"><Data ss:Type="Number">916</Data></Cell>
    <Cell ss:StyleID="s66"><Data ss:Type="Number">630.20000000000005</Data></Cell>
    <Cell ss:StyleID="s66"><Data ss:Type="Number">62</Data></Cell>
    <Cell ss:StyleID="s66"><Data ss:Type="Number">12.43</Data></Cell>
    <Cell ss:StyleID="s66"><Data ss:Type="Number">14.46</Data></Cell>
   </Row>
   <Row ss:AutoFitHeight="0" ss:Height="15.75">
    <Cell ss:StyleID="s66"><Data ss:Type="String">Phyca_scf2703_10346</Data></Cell>
    <Cell ss:StyleID="s66"><Data ss:Type="Number">3708</Data></Cell>
    <Cell ss:StyleID="s66"><Data ss:Type="Number">3422.2</Data></Cell>
    <Cell ss:StyleID="s66"><Data ss:Type="Number">200</Data></Cell>
    <Cell ss:StyleID="s66"><Data ss:Type="Number">7.38</Data></Cell>
    <Cell ss:StyleID="s66"><Data ss:Type="Number">8.59</Data></Cell>
   </Row>
   <Row ss:AutoFitHeight="0" ss:Height="15.75">
    <Cell ss:StyleID="s66"><Data ss:Type="String">Phyca_scf2502_10347</Data></Cell>
    <Cell ss:StyleID="s66"><Data ss:Type="Number">2424</Data></Cell>
    <Cell ss:StyleID="s66"><Data ss:Type="Number">2138.1999999999998</Data></Cell>
    <Cell ss:StyleID="s66"><Data ss:Type="Number">281</Data></Cell>
    <Cell ss:StyleID="s66"><Data ss:Type="Number">16.600000000000001</Data></Cell>
    <Cell ss:StyleID="s66"><Data ss:Type="Number">19.32</Data></Cell>
   </Row>
   <Row ss:AutoFitHeight="0" ss:Height="15.75">
    <Cell ss:StyleID="s66"><Data ss:Type="String">Phyca_scf2502_10348</Data></Cell>
    <Cell ss:StyleID="s66"><Data ss:Type="Number">2481</Data></Cell>
    <Cell ss:StyleID="s66"><Data ss:Type="Number">2195.1999999999998</Data></Cell>
    <Cell ss:StyleID="s66"><Data ss:Type="Number">541</Data></Cell>
    <Cell ss:StyleID="s66"><Data ss:Type="Number">31.13</Data></Cell>
    <Cell ss:StyleID="s66"><Data ss:Type="Number">36.22</Data></Cell>
   </Row>
   <Row ss:AutoFitHeight="0" ss:Height="15.75">
    <Cell ss:StyleID="s66"><Data ss:Type="String">Phyca_scf2502_10349</Data></Cell>
    <Cell ss:StyleID="s66"><Data ss:Type="Number">2937</Data></Cell>
    <Cell ss:StyleID="s66"><Data ss:Type="Number">2651.2</Data></Cell>
    <Cell ss:StyleID="s66"><Data ss:Type="Number">164</Data></Cell>
    <Cell ss:StyleID="s66"><Data ss:Type="Number">7.81</Data></Cell>
    <Cell ss:StyleID="s66"><Data ss:Type="Number">9.09</Data></Cell>
   </Row>
   <Row ss:AutoFitHeight="0" ss:Height="15.75">
    <Cell ss:StyleID="s66"><Data ss:Type="String">Phyca_scf1251_1034</Data></Cell>
    <Cell ss:StyleID="s66"><Data ss:Type="Number">705</Data></Cell>
    <Cell ss:StyleID="s66"><Data ss:Type="Number">419.29</Data></Cell>
    <Cell ss:StyleID="s66"><Data ss:Type="Number">48</Data></Cell>
    <Cell ss:StyleID="s66"><Data ss:Type="Number">14.46</Data></Cell>
    <Cell ss:StyleID="s66"><Data ss:Type="Number">16.829999999999998</Data></Cell>
   </Row>
   <Row ss:AutoFitHeight="0" ss:Height="15.75">
    <Cell ss:StyleID="s66"><Data ss:Type="String">Phyca_scf2502_10350</Data></Cell>
    <Cell ss:StyleID="s66"><Data ss:Type="Number">2544</Data></Cell>
    <Cell ss:StyleID="s66"><Data ss:Type="Number">2258.1999999999998</Data></Cell>
    <Cell ss:StyleID="s66"><Data ss:Type="Number">231</Data></Cell>
    <Cell ss:StyleID="s66"><Data ss:Type="Number">12.92</Data></Cell>
    <Cell ss:StyleID="s66"><Data ss:Type="Number">15.04</Data></Cell>
   </Row>
   <Row ss:AutoFitHeight="0" ss:Height="15.75">
    <Cell ss:StyleID="s66"><Data ss:Type="String">Phyca_scf2502_10351</Data></Cell>
    <Cell ss:StyleID="s66"><Data ss:Type="Number">1167</Data></Cell>
    <Cell ss:StyleID="s66"><Data ss:Type="Number">881.2</Data></Cell>
    <Cell ss:StyleID="s66"><Data ss:Type="Number">130</Data></Cell>
    <Cell ss:StyleID="s66"><Data ss:Type="Number">18.63</Data></Cell>
    <Cell ss:StyleID="s66"><Data ss:Type="Number">21.68</Data></Cell>
   </Row>
   <Row ss:AutoFitHeight="0" ss:Height="15.75">
    <Cell ss:StyleID="s66"><Data ss:Type="String">Phyca_scf2502_10352</Data></Cell>
    <Cell ss:StyleID="s66"><Data ss:Type="Number">3096</Data></Cell>
    <Cell ss:StyleID="s66"><Data ss:Type="Number">2810.2</Data></Cell>
    <Cell ss:StyleID="s66"><Data ss:Type="Number">592</Data></Cell>
    <Cell ss:StyleID="s66"><Data ss:Type="Number">26.61</Data></Cell>
    <Cell ss:StyleID="s66"><Data ss:Type="Number">30.96</Data></Cell>
   </Row>
   <Row ss:AutoFitHeight="0" ss:Height="15.75">
    <Cell ss:StyleID="s66"><Data ss:Type="String">Phyca_scf2502_10353</Data></Cell>
    <Cell ss:StyleID="s66"><Data ss:Type="Number">2070</Data></Cell>
    <Cell ss:StyleID="s66"><Data ss:Type="Number">1784.2</Data></Cell>
    <Cell ss:StyleID="s66"><Data ss:Type="Number">227</Data></Cell>
    <Cell ss:StyleID="s66"><Data ss:Type="Number">16.07</Data></Cell>
    <Cell ss:StyleID="s66"><Data ss:Type="Number">18.7</Data></Cell>
   </Row>
   <Row ss:AutoFitHeight="0" ss:Height="15.75">
    <Cell ss:StyleID="s66"><Data ss:Type="String">Phyca_scf2502_10354</Data></Cell>
    <Cell ss:StyleID="s66"><Data ss:Type="Number">2400</Data></Cell>
    <Cell ss:StyleID="s66"><Data ss:Type="Number">2114.1999999999998</Data></Cell>
    <Cell ss:StyleID="s66"><Data ss:Type="Number">524</Data></Cell>
    <Cell ss:StyleID="s66"><Data ss:Type="Number">31.3</Data></Cell>
    <Cell ss:StyleID="s66"><Data ss:Type="Number">36.43</Data></Cell>
   </Row>
   <Row ss:AutoFitHeight="0" ss:Height="15.75">
    <Cell ss:StyleID="s66"><Data ss:Type="String">Phyca_scf2502_10355</Data></Cell>
    <Cell ss:StyleID="s66"><Data ss:Type="Number">5892</Data></Cell>
    <Cell ss:StyleID="s66"><Data ss:Type="Number">5606.2</Data></Cell>
    <Cell ss:StyleID="s66"><Data ss:Type="Number">912</Data></Cell>
    <Cell ss:StyleID="s66"><Data ss:Type="Number">20.55</Data></Cell>
    <Cell ss:StyleID="s66"><Data ss:Type="Number">23.91</Data></Cell>
   </Row>
   <Row ss:AutoFitHeight="0" ss:Height="15.75">
    <Cell ss:StyleID="s66"><Data ss:Type="String">Phyca_scf2502_10356</Data></Cell>
    <Cell ss:StyleID="s66"><Data ss:Type="Number">1764</Data></Cell>
    <Cell ss:StyleID="s66"><Data ss:Type="Number">1478.2</Data></Cell>
    <Cell ss:StyleID="s66"><Data ss:Type="Number">215</Data></Cell>
    <Cell ss:StyleID="s66"><Data ss:Type="Number">18.37</Data></Cell>
    <Cell ss:StyleID="s66"><Data ss:Type="Number">21.38</Data></Cell>
   </Row>
   <Row ss:AutoFitHeight="0" ss:Height="15.75">
    <Cell ss:StyleID="s66"><Data ss:Type="String">Phyca_scf2502_10357</Data></Cell>
    <Cell ss:StyleID="s66"><Data ss:Type="Number">3522</Data></Cell>
    <Cell ss:StyleID="s66"><Data ss:Type="Number">3236.2</Data></Cell>
    <Cell ss:StyleID="s66"><Data ss:Type="Number">273</Data></Cell>
    <Cell ss:StyleID="s66"><Data ss:Type="Number">10.65</Data></Cell>
    <Cell ss:StyleID="s66"><Data ss:Type="Number">12.4</Data></Cell>
   </Row>
   <Row ss:AutoFitHeight="0" ss:Height="15.75">
    <Cell ss:StyleID="s66"><Data ss:Type="String">Phyca_scf2502_10358</Data></Cell>
    <Cell ss:StyleID="s66"><Data ss:Type="Number">3567</Data></Cell>
    <Cell ss:StyleID="s66"><Data ss:Type="Number">3281.2</Data></Cell>
    <Cell ss:StyleID="s66"><Data ss:Type="Number">1232</Data></Cell>
    <Cell ss:StyleID="s66"><Data ss:Type="Number">47.42</Data></Cell>
    <Cell ss:StyleID="s66"><Data ss:Type="Number">55.19</Data></Cell>
   </Row>
   <Row ss:AutoFitHeight="0" ss:Height="15.75">
    <Cell ss:StyleID="s66"><Data ss:Type="String">Phyca_scf2502_10359</Data></Cell>
    <Cell ss:StyleID="s66"><Data ss:Type="Number">5625</Data></Cell>
    <Cell ss:StyleID="s66"><Data ss:Type="Number">5339.2</Data></Cell>
    <Cell ss:StyleID="s66"><Data ss:Type="Number">300</Data></Cell>
    <Cell ss:StyleID="s66"><Data ss:Type="Number">7.1</Data></Cell>
    <Cell ss:StyleID="s66"><Data ss:Type="Number">8.26</Data></Cell>
   </Row>
   <Row ss:AutoFitHeight="0" ss:Height="15.75">
    <Cell ss:StyleID="s66"><Data ss:Type="String">Phyca_scf1251_1035</Data></Cell>
    <Cell ss:StyleID="s66"><Data ss:Type="Number">1623</Data></Cell>
    <Cell ss:StyleID="s66"><Data ss:Type="Number">1337.2</Data></Cell>
    <Cell ss:StyleID="s66"><Data ss:Type="Number">39</Data></Cell>
    <Cell ss:StyleID="s66"><Data ss:Type="Number">3.68</Data></Cell>
    <Cell ss:StyleID="s66"><Data ss:Type="Number">4.29</Data></Cell>
   </Row>
   <Row ss:AutoFitHeight="0" ss:Height="15.75">
    <Cell ss:StyleID="s66"><Data ss:Type="String">Phyca_scf2502_10361</Data></Cell>
    <Cell ss:StyleID="s66"><Data ss:Type="Number">1824</Data></Cell>
    <Cell ss:StyleID="s66"><Data ss:Type="Number">1538.2</Data></Cell>
    <Cell ss:StyleID="s66"><Data ss:Type="Number">921</Data></Cell>
    <Cell ss:StyleID="s66"><Data ss:Type="Number">75.62</Data></Cell>
    <Cell ss:StyleID="s66"><Data ss:Type="Number">88.01</Data></Cell>
   </Row>
   <Row ss:AutoFitHeight="0" ss:Height="15.75">
    <Cell ss:StyleID="s66"><Data ss:Type="String">Phyca_scf2502_10362</Data></Cell>
    <Cell ss:StyleID="s66"><Data ss:Type="Number">1358</Data></Cell>
    <Cell ss:StyleID="s66"><Data ss:Type="Number">1072.2</Data></Cell>
    <Cell ss:StyleID="s66"><Data ss:Type="Number">186</Data></Cell>
    <Cell ss:StyleID="s66"><Data ss:Type="Number">21.91</Data></Cell>
    <Cell ss:StyleID="s66"><Data ss:Type="Number">25.5</Data></Cell>
   </Row>
   <Row ss:AutoFitHeight="0" ss:Height="15.75">
    <Cell ss:StyleID="s66"><Data ss:Type="String">Phyca_scf2502_10363</Data></Cell>
    <Cell ss:StyleID="s66"><Data ss:Type="Number">1284</Data></Cell>
    <Cell ss:StyleID="s66"><Data ss:Type="Number">998.2</Data></Cell>
    <Cell ss:StyleID="s66"><Data ss:Type="Number">10</Data></Cell>
    <Cell ss:StyleID="s66"><Data ss:Type="Number">1.27</Data></Cell>
    <Cell ss:StyleID="s66"><Data ss:Type="Number">1.47</Data></Cell>
   </Row>
   <Row ss:AutoFitHeight="0" ss:Height="15.75">
    <Cell ss:StyleID="s66"><Data ss:Type="String">Phyca_scf2502_10364</Data></Cell>
    <Cell ss:StyleID="s66"><Data ss:Type="Number">474</Data></Cell>
    <Cell ss:StyleID="s66"><Data ss:Type="Number">189.24</Data></Cell>
    <Cell ss:StyleID="s66"><Data ss:Type="Number">180</Data></Cell>
    <Cell ss:StyleID="s66"><Data ss:Type="Number">120.14</Data></Cell>
    <Cell ss:StyleID="s66"><Data ss:Type="Number">139.81</Data></Cell>
   </Row>
   <Row ss:AutoFitHeight="0" ss:Height="15.75">
    <Cell ss:StyleID="s66"><Data ss:Type="String">Phyca_scf2502_10365</Data></Cell>
    <Cell ss:StyleID="s66"><Data ss:Type="Number">1032</Data></Cell>
    <Cell ss:StyleID="s66"><Data ss:Type="Number">746.2</Data></Cell>
    <Cell ss:StyleID="s66"><Data ss:Type="Number">231</Data></Cell>
    <Cell ss:StyleID="s66"><Data ss:Type="Number">39.1</Data></Cell>
    <Cell ss:StyleID="s66"><Data ss:Type="Number">45.5</Data></Cell>
   </Row>
   <Row ss:AutoFitHeight="0" ss:Height="15.75">
    <Cell ss:StyleID="s66"><Data ss:Type="String">Phyca_scf2502_10366</Data></Cell>
    <Cell ss:StyleID="s66"><Data ss:Type="Number">1119</Data></Cell>
    <Cell ss:StyleID="s66"><Data ss:Type="Number">833.2</Data></Cell>
    <Cell ss:StyleID="s66"><Data ss:Type="Number">52</Data></Cell>
    <Cell ss:StyleID="s66"><Data ss:Type="Number">7.88</Data></Cell>
    <Cell ss:StyleID="s66"><Data ss:Type="Number">9.17</Data></Cell>
   </Row>
   <Row ss:AutoFitHeight="0" ss:Height="15.75">
    <Cell ss:StyleID="s66"><Data ss:Type="String">Phyca_scf2502_10368</Data></Cell>
    <Cell ss:StyleID="s66"><Data ss:Type="Number">627</Data></Cell>
    <Cell ss:StyleID="s66"><Data ss:Type="Number">341.5</Data></Cell>
    <Cell ss:StyleID="s66"><Data ss:Type="Number">20</Data></Cell>
    <Cell ss:StyleID="s66"><Data ss:Type="Number">7.4</Data></Cell>
    <Cell ss:StyleID="s66"><Data ss:Type="Number">8.61</Data></Cell>
   </Row>
   <Row ss:AutoFitHeight="0" ss:Height="15.75">
    <Cell ss:StyleID="s66"><Data ss:Type="String">Phyca_scf2502_10369</Data></Cell>
    <Cell ss:StyleID="s66"><Data ss:Type="Number">2532</Data></Cell>
    <Cell ss:StyleID="s66"><Data ss:Type="Number">2246.1999999999998</Data></Cell>
    <Cell ss:StyleID="s66"><Data ss:Type="Number">11589</Data></Cell>
    <Cell ss:StyleID="s66"><Data ss:Type="Number">651.64</Data></Cell>
    <Cell ss:StyleID="s66"><Data ss:Type="Number">758.36</Data></Cell>
   </Row>
   <Row ss:AutoFitHeight="0" ss:Height="15.75">
    <Cell ss:StyleID="s66"><Data ss:Type="String">Phyca_scf2502_10370</Data></Cell>
    <Cell ss:StyleID="s66"><Data ss:Type="Number">2202</Data></Cell>
    <Cell ss:StyleID="s66"><Data ss:Type="Number">1916.2</Data></Cell>
    <Cell ss:StyleID="s66"><Data ss:Type="Number">328</Data></Cell>
    <Cell ss:StyleID="s66"><Data ss:Type="Number">21.62</Data></Cell>
    <Cell ss:StyleID="s66"><Data ss:Type="Number">25.16</Data></Cell>
   </Row>
   <Row ss:AutoFitHeight="0" ss:Height="15.75">
    <Cell ss:StyleID="s66"><Data ss:Type="String">Phyca_scf2502_10371</Data></Cell>
    <Cell ss:StyleID="s66"><Data ss:Type="Number">2919</Data></Cell>
    <Cell ss:StyleID="s66"><Data ss:Type="Number">2633.2</Data></Cell>
    <Cell ss:StyleID="s66"><Data ss:Type="Number">65</Data></Cell>
    <Cell ss:StyleID="s66"><Data ss:Type="Number">3.12</Data></Cell>
    <Cell ss:StyleID="s66"><Data ss:Type="Number">3.63</Data></Cell>
   </Row>
   <Row ss:AutoFitHeight="0" ss:Height="15.75">
    <Cell ss:StyleID="s66"><Data ss:Type="String">Phyca_scf2502_10372</Data></Cell>
    <Cell ss:StyleID="s66"><Data ss:Type="Number">924</Data></Cell>
    <Cell ss:StyleID="s66"><Data ss:Type="Number">638.20000000000005</Data></Cell>
    <Cell ss:StyleID="s66"><Data ss:Type="Number">482</Data></Cell>
    <Cell ss:StyleID="s66"><Data ss:Type="Number">95.39</Data></Cell>
    <Cell ss:StyleID="s66"><Data ss:Type="Number">111.01</Data></Cell>
   </Row>
   <Row ss:AutoFitHeight="0" ss:Height="15.75">
    <Cell ss:StyleID="s66"><Data ss:Type="String">Phyca_scf2502_10373</Data></Cell>
    <Cell ss:StyleID="s66"><Data ss:Type="Number">336</Data></Cell>
    <Cell ss:StyleID="s66"><Data ss:Type="Number">52.57</Data></Cell>
    <Cell ss:StyleID="s66"><Data ss:Type="Number">50</Data></Cell>
    <Cell ss:StyleID="s66"><Data ss:Type="Number">120.13</Data></Cell>
    <Cell ss:StyleID="s66"><Data ss:Type="Number">139.80000000000001</Data></Cell>
   </Row>
   <Row ss:AutoFitHeight="0" ss:Height="15.75">
    <Cell ss:StyleID="s66"><Data ss:Type="String">Phyca_scf2502_10374</Data></Cell>
    <Cell ss:StyleID="s66"><Data ss:Type="Number">2898</Data></Cell>
    <Cell ss:StyleID="s66"><Data ss:Type="Number">2612.1999999999998</Data></Cell>
    <Cell ss:StyleID="s66"><Data ss:Type="Number">348</Data></Cell>
    <Cell ss:StyleID="s66"><Data ss:Type="Number">16.829999999999998</Data></Cell>
    <Cell ss:StyleID="s66"><Data ss:Type="Number">19.579999999999998</Data></Cell>
   </Row>
   <Row ss:AutoFitHeight="0" ss:Height="15.75">
    <Cell ss:StyleID="s66"><Data ss:Type="String">Phyca_scf2502_10375</Data></Cell>
    <Cell ss:StyleID="s66"><Data ss:Type="Number">5643</Data></Cell>
    <Cell ss:StyleID="s66"><Data ss:Type="Number">5357.2</Data></Cell>
    <Cell ss:StyleID="s66"><Data ss:Type="Number">172</Data></Cell>
    <Cell ss:StyleID="s66"><Data ss:Type="Number">4.0599999999999996</Data></Cell>
    <Cell ss:StyleID="s66"><Data ss:Type="Number">4.72</Data></Cell>
   </Row>
   <Row ss:AutoFitHeight="0" ss:Height="15.75">
    <Cell ss:StyleID="s66"><Data ss:Type="String">Phyca_scf2502_10376</Data></Cell>
    <Cell ss:StyleID="s66"><Data ss:Type="Number">1458</Data></Cell>
    <Cell ss:StyleID="s66"><Data ss:Type="Number">1172.2</Data></Cell>
    <Cell ss:StyleID="s66"><Data ss:Type="Number">205</Data></Cell>
    <Cell ss:StyleID="s66"><Data ss:Type="Number">22.09</Data></Cell>
    <Cell ss:StyleID="s66"><Data ss:Type="Number">25.71</Data></Cell>
   </Row>
   <Row ss:AutoFitHeight="0" ss:Height="15.75">
    <Cell ss:StyleID="s66"><Data ss:Type="String">Phyca_scf2502_10377</Data></Cell>
    <Cell ss:StyleID="s66"><Data ss:Type="Number">1053</Data></Cell>
    <Cell ss:StyleID="s66"><Data ss:Type="Number">767.2</Data></Cell>
    <Cell ss:StyleID="s66"><Data ss:Type="Number">259</Data></Cell>
    <Cell ss:StyleID="s66"><Data ss:Type="Number">42.64</Data></Cell>
    <Cell ss:StyleID="s66"><Data ss:Type="Number">49.62</Data></Cell>
   </Row>
   <Row ss:AutoFitHeight="0" ss:Height="15.75">
    <Cell ss:StyleID="s66"><Data ss:Type="String">Phyca_scf2502_10378</Data></Cell>
    <Cell ss:StyleID="s66"><Data ss:Type="Number">459</Data></Cell>
    <Cell ss:StyleID="s66"><Data ss:Type="Number">174.34</Data></Cell>
    <Cell ss:StyleID="s66"><Data ss:Type="Number">47</Data></Cell>
    <Cell ss:StyleID="s66"><Data ss:Type="Number">34.049999999999997</Data></Cell>
    <Cell ss:StyleID="s66"><Data ss:Type="Number">39.630000000000003</Data></Cell>
   </Row>
   <Row ss:AutoFitHeight="0" ss:Height="15.75">
    <Cell ss:StyleID="s66"><Data ss:Type="String">Phyca_scf2502_10379</Data></Cell>
    <Cell ss:StyleID="s66"><Data ss:Type="Number">2766</Data></Cell>
    <Cell ss:StyleID="s66"><Data ss:Type="Number">2480.1999999999998</Data></Cell>
    <Cell ss:StyleID="s66"><Data ss:Type="Number">387</Data></Cell>
    <Cell ss:StyleID="s66"><Data ss:Type="Number">19.71</Data></Cell>
    <Cell ss:StyleID="s66"><Data ss:Type="Number">22.94</Data></Cell>
   </Row>
   <Row ss:AutoFitHeight="0" ss:Height="15.75">
    <Cell ss:StyleID="s66"><Data ss:Type="String">Phyca_scf2502_10380</Data></Cell>
    <Cell ss:StyleID="s66"><Data ss:Type="Number">381</Data></Cell>
    <Cell ss:StyleID="s66"><Data ss:Type="Number">96.99</Data></Cell>
    <Cell ss:StyleID="s66"><Data ss:Type="Number">4</Data></Cell>
    <Cell ss:StyleID="s66"><Data ss:Type="Number">5.21</Data></Cell>
    <Cell ss:StyleID="s66"><Data ss:Type="Number">6.06</Data></Cell>
   </Row>
   <Row ss:AutoFitHeight="0" ss:Height="15.75">
    <Cell ss:StyleID="s66"><Data ss:Type="String">Phyca_scf2502_10381</Data></Cell>
    <Cell ss:StyleID="s66"><Data ss:Type="Number">858</Data></Cell>
    <Cell ss:StyleID="s66"><Data ss:Type="Number">572.20000000000005</Data></Cell>
    <Cell ss:StyleID="s66"><Data ss:Type="Number">38</Data></Cell>
    <Cell ss:StyleID="s66"><Data ss:Type="Number">8.39</Data></Cell>
    <Cell ss:StyleID="s66"><Data ss:Type="Number">9.76</Data></Cell>
   </Row>
   <Row ss:AutoFitHeight="0" ss:Height="15.75">
    <Cell ss:StyleID="s66"><Data ss:Type="String">Phyca_scf2502_10382</Data></Cell>
    <Cell ss:StyleID="s66"><Data ss:Type="Number">837</Data></Cell>
    <Cell ss:StyleID="s66"><Data ss:Type="Number">551.20000000000005</Data></Cell>
    <Cell ss:StyleID="s66"><Data ss:Type="Number">90</Data></Cell>
    <Cell ss:StyleID="s66"><Data ss:Type="Number">20.62</Data></Cell>
    <Cell ss:StyleID="s66"><Data ss:Type="Number">24</Data></Cell>
   </Row>
   <Row ss:AutoFitHeight="0" ss:Height="15.75">
    <Cell ss:StyleID="s66"><Data ss:Type="String">Phyca_scf2502_10383</Data></Cell>
    <Cell ss:StyleID="s66"><Data ss:Type="Number">765</Data></Cell>
    <Cell ss:StyleID="s66"><Data ss:Type="Number">479.21</Data></Cell>
    <Cell ss:StyleID="s66"><Data ss:Type="Number">16</Data></Cell>
    <Cell ss:StyleID="s66"><Data ss:Type="Number">4.22</Data></Cell>
    <Cell ss:StyleID="s66"><Data ss:Type="Number">4.91</Data></Cell>
   </Row>
   <Row ss:AutoFitHeight="0" ss:Height="15.75">
    <Cell ss:StyleID="s66"><Data ss:Type="String">Phyca_scf2502_10384</Data></Cell>
    <Cell ss:StyleID="s66"><Data ss:Type="Number">3423</Data></Cell>
    <Cell ss:StyleID="s66"><Data ss:Type="Number">3137.2</Data></Cell>
    <Cell ss:StyleID="s66"><Data ss:Type="Number">1503</Data></Cell>
    <Cell ss:StyleID="s66"><Data ss:Type="Number">60.51</Data></Cell>
    <Cell ss:StyleID="s66"><Data ss:Type="Number">70.42</Data></Cell>
   </Row>
   <Row ss:AutoFitHeight="0" ss:Height="15.75">
    <Cell ss:StyleID="s66"><Data ss:Type="String">Phyca_scf2502_10385</Data></Cell>
    <Cell ss:StyleID="s66"><Data ss:Type="Number">2544</Data></Cell>
    <Cell ss:StyleID="s66"><Data ss:Type="Number">2258.1999999999998</Data></Cell>
    <Cell ss:StyleID="s66"><Data ss:Type="Number">219</Data></Cell>
    <Cell ss:StyleID="s66"><Data ss:Type="Number">12.25</Data></Cell>
    <Cell ss:StyleID="s66"><Data ss:Type="Number">14.25</Data></Cell>
   </Row>
   <Row ss:AutoFitHeight="0" ss:Height="15.75">
    <Cell ss:StyleID="s66"><Data ss:Type="String">Phyca_scf2502_10387</Data></Cell>
    <Cell ss:StyleID="s66"><Data ss:Type="Number">3217</Data></Cell>
    <Cell ss:StyleID="s66"><Data ss:Type="Number">2931.2</Data></Cell>
    <Cell ss:StyleID="s66"><Data ss:Type="Number">875</Data></Cell>
    <Cell ss:StyleID="s66"><Data ss:Type="Number">37.700000000000003</Data></Cell>
    <Cell ss:StyleID="s66"><Data ss:Type="Number">43.88</Data></Cell>
   </Row>
   <Row ss:AutoFitHeight="0" ss:Height="15.75">
    <Cell ss:StyleID="s66"><Data ss:Type="String">Phyca_scf2502_10388</Data></Cell>
    <Cell ss:StyleID="s66"><Data ss:Type="Number">2691</Data></Cell>
    <Cell ss:StyleID="s66"><Data ss:Type="Number">2405.1999999999998</Data></Cell>
    <Cell ss:StyleID="s66"><Data ss:Type="Number">160</Data></Cell>
    <Cell ss:StyleID="s66"><Data ss:Type="Number">8.4</Data></Cell>
    <Cell ss:StyleID="s66"><Data ss:Type="Number">9.7799999999999994</Data></Cell>
   </Row>
   <Row ss:AutoFitHeight="0" ss:Height="15.75">
    <Cell ss:StyleID="s66"><Data ss:Type="String">Phyca_scf2502_10389</Data></Cell>
    <Cell ss:StyleID="s66"><Data ss:Type="Number">2427</Data></Cell>
    <Cell ss:StyleID="s66"><Data ss:Type="Number">2141.1999999999998</Data></Cell>
    <Cell ss:StyleID="s66"><Data ss:Type="Number">969</Data></Cell>
    <Cell ss:StyleID="s66"><Data ss:Type="Number">57.16</Data></Cell>
    <Cell ss:StyleID="s66"><Data ss:Type="Number">66.52</Data></Cell>
   </Row>
   <Row ss:AutoFitHeight="0" ss:Height="15.75">
    <Cell ss:StyleID="s66"><Data ss:Type="String">Phyca_scf5407_1038</Data></Cell>
    <Cell ss:StyleID="s66"><Data ss:Type="Number">540</Data></Cell>
    <Cell ss:StyleID="s66"><Data ss:Type="Number">254.85</Data></Cell>
    <Cell ss:StyleID="s66"><Data ss:Type="Number">8303</Data></Cell>
    <Cell ss:StyleID="s66"><Data ss:Type="Number">4114.8999999999996</Data></Cell>
    <Cell ss:StyleID="s66"><Data ss:Type="Number">4788.79</Data></Cell>
   </Row>
   <Row ss:AutoFitHeight="0" ss:Height="15.75">
    <Cell ss:StyleID="s66"><Data ss:Type="String">Phyca_scf1015_10392</Data></Cell>
    <Cell ss:StyleID="s66"><Data ss:Type="Number">993</Data></Cell>
    <Cell ss:StyleID="s66"><Data ss:Type="Number">707.2</Data></Cell>
    <Cell ss:StyleID="s66"><Data ss:Type="Number">8</Data></Cell>
    <Cell ss:StyleID="s66"><Data ss:Type="Number">1.43</Data></Cell>
    <Cell ss:StyleID="s66"><Data ss:Type="Number">1.66</Data></Cell>
   </Row>
   <Row ss:AutoFitHeight="0" ss:Height="15.75">
    <Cell ss:StyleID="s66"><Data ss:Type="String">Phyca_scf1015_10393</Data></Cell>
    <Cell ss:StyleID="s66"><Data ss:Type="Number">585</Data></Cell>
    <Cell ss:StyleID="s66"><Data ss:Type="Number">299.64999999999998</Data></Cell>
    <Cell ss:StyleID="s66"><Data ss:Type="Number">1</Data></Cell>
    <Cell ss:StyleID="s66"><Data ss:Type="Number">0.42</Data></Cell>
    <Cell ss:StyleID="s66"><Data ss:Type="Number">0.49</Data></Cell>
   </Row>
   <Row ss:AutoFitHeight="0" ss:Height="15.75">
    <Cell ss:StyleID="s66"><Data ss:Type="String">Phyca_scf1015_10394</Data></Cell>
    <Cell ss:StyleID="s66"><Data ss:Type="Number">1953</Data></Cell>
    <Cell ss:StyleID="s66"><Data ss:Type="Number">1667.2</Data></Cell>
    <Cell ss:StyleID="s66"><Data ss:Type="Number">9</Data></Cell>
    <Cell ss:StyleID="s66"><Data ss:Type="Number">0.68</Data></Cell>
    <Cell ss:StyleID="s66"><Data ss:Type="Number">0.79</Data></Cell>
   </Row>
   <Row ss:AutoFitHeight="0" ss:Height="15.75">
    <Cell ss:StyleID="s66"><Data ss:Type="String">Phyca_scf0274_10396</Data></Cell>
    <Cell ss:StyleID="s66"><Data ss:Type="Number">894</Data></Cell>
    <Cell ss:StyleID="s66"><Data ss:Type="Number">608.20000000000005</Data></Cell>
    <Cell ss:StyleID="s66"><Data ss:Type="Number">33</Data></Cell>
    <Cell ss:StyleID="s66"><Data ss:Type="Number">6.85</Data></Cell>
    <Cell ss:StyleID="s66"><Data ss:Type="Number">7.98</Data></Cell>
   </Row>
   <Row ss:AutoFitHeight="0" ss:Height="15.75">
    <Cell ss:StyleID="s66"><Data ss:Type="String">Phyca_scf0274_10397</Data></Cell>
    <Cell ss:StyleID="s66"><Data ss:Type="Number">744</Data></Cell>
    <Cell ss:StyleID="s66"><Data ss:Type="Number">458.23</Data></Cell>
    <Cell ss:StyleID="s66"><Data ss:Type="Number">21</Data></Cell>
    <Cell ss:StyleID="s66"><Data ss:Type="Number">5.79</Data></Cell>
    <Cell ss:StyleID="s66"><Data ss:Type="Number">6.74</Data></Cell>
   </Row>
   <Row ss:AutoFitHeight="0" ss:Height="15.75">
    <Cell ss:StyleID="s66"><Data ss:Type="String">Phyca_scf0274_10399</Data></Cell>
    <Cell ss:StyleID="s66"><Data ss:Type="Number">837</Data></Cell>
    <Cell ss:StyleID="s66"><Data ss:Type="Number">551.20000000000005</Data></Cell>
    <Cell ss:StyleID="s66"><Data ss:Type="Number">8</Data></Cell>
    <Cell ss:StyleID="s66"><Data ss:Type="Number">1.83</Data></Cell>
    <Cell ss:StyleID="s66"><Data ss:Type="Number">2.13</Data></Cell>
   </Row>
   <Row ss:AutoFitHeight="0" ss:Height="15.75">
    <Cell ss:StyleID="s66"><Data ss:Type="String">Phyca_scf5407_1039</Data></Cell>
    <Cell ss:StyleID="s66"><Data ss:Type="Number">396</Data></Cell>
    <Cell ss:StyleID="s66"><Data ss:Type="Number">111.84</Data></Cell>
    <Cell ss:StyleID="s66"><Data ss:Type="Number">2720</Data></Cell>
    <Cell ss:StyleID="s66"><Data ss:Type="Number">3071.73</Data></Cell>
    <Cell ss:StyleID="s66"><Data ss:Type="Number">3574.78</Data></Cell>
   </Row>
   <Row ss:AutoFitHeight="0" ss:Height="15.75">
    <Cell ss:StyleID="s66"><Data ss:Type="String">Phyca_scf4199_103</Data></Cell>
    <Cell ss:StyleID="s66"><Data ss:Type="Number">2514</Data></Cell>
    <Cell ss:StyleID="s66"><Data ss:Type="Number">2228.1999999999998</Data></Cell>
    <Cell ss:StyleID="s66"><Data ss:Type="Number">1864</Data></Cell>
    <Cell ss:StyleID="s66"><Data ss:Type="Number">105.66</Data></Cell>
    <Cell ss:StyleID="s66"><Data ss:Type="Number">122.96</Data></Cell>
   </Row>
   <Row ss:AutoFitHeight="0" ss:Height="15.75">
    <Cell ss:StyleID="s66"><Data ss:Type="String">Phyca_scf0274_10400</Data></Cell>
    <Cell ss:StyleID="s66"><Data ss:Type="Number">447</Data></Cell>
    <Cell ss:StyleID="s66"><Data ss:Type="Number">162.41999999999999</Data></Cell>
    <Cell ss:StyleID="s66"><Data ss:Type="Number">4</Data></Cell>
    <Cell ss:StyleID="s66"><Data ss:Type="Number">3.11</Data></Cell>
    <Cell ss:StyleID="s66"><Data ss:Type="Number">3.62</Data></Cell>
   </Row>
   <Row ss:AutoFitHeight="0" ss:Height="15.75">
    <Cell ss:StyleID="s66"><Data ss:Type="String">Phyca_scf0527_10404</Data></Cell>
    <Cell ss:StyleID="s66"><Data ss:Type="Number">513</Data></Cell>
    <Cell ss:StyleID="s66"><Data ss:Type="Number">227.99</Data></Cell>
    <Cell ss:StyleID="s66"><Data ss:Type="Number">39</Data></Cell>
    <Cell ss:StyleID="s66"><Data ss:Type="Number">21.6</Data></Cell>
    <Cell ss:StyleID="s66"><Data ss:Type="Number">25.14</Data></Cell>
   </Row>
   <Row ss:AutoFitHeight="0" ss:Height="15.75">
    <Cell ss:StyleID="s66"><Data ss:Type="String">Phyca_scf0527_10405</Data></Cell>
    <Cell ss:StyleID="s66"><Data ss:Type="Number">489</Data></Cell>
    <Cell ss:StyleID="s66"><Data ss:Type="Number">204.14</Data></Cell>
    <Cell ss:StyleID="s66"><Data ss:Type="Number">5</Data></Cell>
    <Cell ss:StyleID="s66"><Data ss:Type="Number">3.09</Data></Cell>
    <Cell ss:StyleID="s66"><Data ss:Type="Number">3.6</Data></Cell>
   </Row>
   <Row ss:AutoFitHeight="0" ss:Height="15.75">
    <Cell ss:StyleID="s66"><Data ss:Type="String">Phyca_scf0527_10406</Data></Cell>
    <Cell ss:StyleID="s66"><Data ss:Type="Number">3855</Data></Cell>
    <Cell ss:StyleID="s66"><Data ss:Type="Number">3569.2</Data></Cell>
    <Cell ss:StyleID="s66"><Data ss:Type="Number">93</Data></Cell>
    <Cell ss:StyleID="s66"><Data ss:Type="Number">3.29</Data></Cell>
    <Cell ss:StyleID="s66"><Data ss:Type="Number">3.83</Data></Cell>
   </Row>
   <Row ss:AutoFitHeight="0" ss:Height="15.75">
    <Cell ss:StyleID="s66"><Data ss:Type="String">Phyca_scf5407_1040</Data></Cell>
    <Cell ss:StyleID="s66"><Data ss:Type="Number">282</Data></Cell>
    <Cell ss:StyleID="s66"><Data ss:Type="Number">6.73</Data></Cell>
    <Cell ss:StyleID="s66"><Data ss:Type="Number">16</Data></Cell>
    <Cell ss:StyleID="s66"><Data ss:Type="Number">300.07</Data></Cell>
    <Cell ss:StyleID="s66"><Data ss:Type="Number">349.21</Data></Cell>
   </Row>
   <Row ss:AutoFitHeight="0" ss:Height="15.75">
    <Cell ss:StyleID="s66"><Data ss:Type="String">Phyca_scf2017_10411</Data></Cell>
    <Cell ss:StyleID="s66"><Data ss:Type="Number">2335</Data></Cell>
    <Cell ss:StyleID="s66"><Data ss:Type="Number">2049.1999999999998</Data></Cell>
    <Cell ss:StyleID="s66"><Data ss:Type="Number">172</Data></Cell>
    <Cell ss:StyleID="s66"><Data ss:Type="Number">10.6</Data></Cell>
    <Cell ss:StyleID="s66"><Data ss:Type="Number">12.34</Data></Cell>
   </Row>
   <Row ss:AutoFitHeight="0" ss:Height="15.75">
    <Cell ss:StyleID="s66"><Data ss:Type="String">Phyca_scf2017_10412</Data></Cell>
    <Cell ss:StyleID="s66"><Data ss:Type="Number">1071</Data></Cell>
    <Cell ss:StyleID="s66"><Data ss:Type="Number">785.2</Data></Cell>
    <Cell ss:StyleID="s66"><Data ss:Type="Number">23</Data></Cell>
    <Cell ss:StyleID="s66"><Data ss:Type="Number">3.7</Data></Cell>
    <Cell ss:StyleID="s66"><Data ss:Type="Number">4.3099999999999996</Data></Cell>
   </Row>
   <Row ss:AutoFitHeight="0" ss:Height="15.75">
    <Cell ss:StyleID="s66"><Data ss:Type="String">Phyca_scf0778_10414</Data></Cell>
    <Cell ss:StyleID="s66"><Data ss:Type="Number">1698</Data></Cell>
    <Cell ss:StyleID="s66"><Data ss:Type="Number">1412.2</Data></Cell>
    <Cell ss:StyleID="s66"><Data ss:Type="Number">430</Data></Cell>
    <Cell ss:StyleID="s66"><Data ss:Type="Number">38.46</Data></Cell>
    <Cell ss:StyleID="s66"><Data ss:Type="Number">44.76</Data></Cell>
   </Row>
   <Row ss:AutoFitHeight="0" ss:Height="15.75">
    <Cell ss:StyleID="s66"><Data ss:Type="String">Phyca_scf0778_10415</Data></Cell>
    <Cell ss:StyleID="s66"><Data ss:Type="Number">6243</Data></Cell>
    <Cell ss:StyleID="s66"><Data ss:Type="Number">5957.2</Data></Cell>
    <Cell ss:StyleID="s66"><Data ss:Type="Number">266</Data></Cell>
    <Cell ss:StyleID="s66"><Data ss:Type="Number">5.64</Data></Cell>
    <Cell ss:StyleID="s66"><Data ss:Type="Number">6.56</Data></Cell>
   </Row>
   <Row ss:AutoFitHeight="0" ss:Height="15.75">
    <Cell ss:StyleID="s66"><Data ss:Type="String">Phyca_scf1997_10416</Data></Cell>
    <Cell ss:StyleID="s66"><Data ss:Type="Number">1557</Data></Cell>
    <Cell ss:StyleID="s66"><Data ss:Type="Number">1271.2</Data></Cell>
    <Cell ss:StyleID="s66"><Data ss:Type="Number">52</Data></Cell>
    <Cell ss:StyleID="s66"><Data ss:Type="Number">5.17</Data></Cell>
    <Cell ss:StyleID="s66"><Data ss:Type="Number">6.01</Data></Cell>
   </Row>
   <Row ss:AutoFitHeight="0" ss:Height="15.75">
    <Cell ss:StyleID="s66"><Data ss:Type="String">Phyca_scf1997_10418</Data></Cell>
    <Cell ss:StyleID="s66"><Data ss:Type="Number">1656</Data></Cell>
    <Cell ss:StyleID="s66"><Data ss:Type="Number">1370.2</Data></Cell>
    <Cell ss:StyleID="s66"><Data ss:Type="Number">377</Data></Cell>
    <Cell ss:StyleID="s66"><Data ss:Type="Number">34.75</Data></Cell>
    <Cell ss:StyleID="s66"><Data ss:Type="Number">40.44</Data></Cell>
   </Row>
   <Row ss:AutoFitHeight="0" ss:Height="15.75">
    <Cell ss:StyleID="s66"><Data ss:Type="String">Phyca_scf1997_10420</Data></Cell>
    <Cell ss:StyleID="s66"><Data ss:Type="Number">1770</Data></Cell>
    <Cell ss:StyleID="s66"><Data ss:Type="Number">1484.2</Data></Cell>
    <Cell ss:StyleID="s66"><Data ss:Type="Number">59</Data></Cell>
    <Cell ss:StyleID="s66"><Data ss:Type="Number">5.0199999999999996</Data></Cell>
    <Cell ss:StyleID="s66"><Data ss:Type="Number">5.84</Data></Cell>
   </Row>
   <Row ss:AutoFitHeight="0" ss:Height="15.75">
    <Cell ss:StyleID="s66"><Data ss:Type="String">Phyca_scf1997_10421</Data></Cell>
    <Cell ss:StyleID="s66"><Data ss:Type="Number">786</Data></Cell>
    <Cell ss:StyleID="s66"><Data ss:Type="Number">500.2</Data></Cell>
    <Cell ss:StyleID="s66"><Data ss:Type="Number">13966</Data></Cell>
    <Cell ss:StyleID="s66"><Data ss:Type="Number">3526.46</Data></Cell>
    <Cell ss:StyleID="s66"><Data ss:Type="Number">4103.9799999999996</Data></Cell>
   </Row>
   <Row ss:AutoFitHeight="0" ss:Height="15.75">
    <Cell ss:StyleID="s66"><Data ss:Type="String">Phyca_scf0646_10423</Data></Cell>
    <Cell ss:StyleID="s66"><Data ss:Type="Number">2524</Data></Cell>
    <Cell ss:StyleID="s66"><Data ss:Type="Number">2238.1999999999998</Data></Cell>
    <Cell ss:StyleID="s66"><Data ss:Type="Number">77</Data></Cell>
    <Cell ss:StyleID="s66"><Data ss:Type="Number">4.3499999999999996</Data></Cell>
    <Cell ss:StyleID="s66"><Data ss:Type="Number">5.0599999999999996</Data></Cell>
   </Row>
   <Row ss:AutoFitHeight="0" ss:Height="15.75">
    <Cell ss:StyleID="s66"><Data ss:Type="String">Phyca_scf3848_10425</Data></Cell>
    <Cell ss:StyleID="s66"><Data ss:Type="Number">1434</Data></Cell>
    <Cell ss:StyleID="s66"><Data ss:Type="Number">1148.2</Data></Cell>
    <Cell ss:StyleID="s66"><Data ss:Type="Number">213</Data></Cell>
    <Cell ss:StyleID="s66"><Data ss:Type="Number">23.43</Data></Cell>
    <Cell ss:StyleID="s66"><Data ss:Type="Number">27.27</Data></Cell>
   </Row>
   <Row ss:AutoFitHeight="0" ss:Height="15.75">
    <Cell ss:StyleID="s66"><Data ss:Type="String">Phyca_scf3848_10426</Data></Cell>
    <Cell ss:StyleID="s66"><Data ss:Type="Number">2565</Data></Cell>
    <Cell ss:StyleID="s66"><Data ss:Type="Number">2279.1999999999998</Data></Cell>
    <Cell ss:StyleID="s66"><Data ss:Type="Number">359</Data></Cell>
    <Cell ss:StyleID="s66"><Data ss:Type="Number">19.89</Data></Cell>
    <Cell ss:StyleID="s66"><Data ss:Type="Number">23.15</Data></Cell>
   </Row>
   <Row ss:AutoFitHeight="0" ss:Height="15.75">
    <Cell ss:StyleID="s66"><Data ss:Type="String">Phyca_scf3848_10427</Data></Cell>
    <Cell ss:StyleID="s66"><Data ss:Type="Number">2694</Data></Cell>
    <Cell ss:StyleID="s66"><Data ss:Type="Number">2408.1999999999998</Data></Cell>
    <Cell ss:StyleID="s66"><Data ss:Type="Number">106</Data></Cell>
    <Cell ss:StyleID="s66"><Data ss:Type="Number">5.56</Data></Cell>
    <Cell ss:StyleID="s66"><Data ss:Type="Number">6.47</Data></Cell>
   </Row>
   <Row ss:AutoFitHeight="0" ss:Height="15.75">
    <Cell ss:StyleID="s66"><Data ss:Type="String">Phyca_scf3848_10428</Data></Cell>
    <Cell ss:StyleID="s66"><Data ss:Type="Number">759</Data></Cell>
    <Cell ss:StyleID="s66"><Data ss:Type="Number">473.21</Data></Cell>
    <Cell ss:StyleID="s66"><Data ss:Type="Number">316</Data></Cell>
    <Cell ss:StyleID="s66"><Data ss:Type="Number">84.34</Data></Cell>
    <Cell ss:StyleID="s66"><Data ss:Type="Number">98.15</Data></Cell>
   </Row>
   <Row ss:AutoFitHeight="0" ss:Height="15.75">
    <Cell ss:StyleID="s66"><Data ss:Type="String">Phyca_scf3848_10429</Data></Cell>
    <Cell ss:StyleID="s66"><Data ss:Type="Number">990</Data></Cell>
    <Cell ss:StyleID="s66"><Data ss:Type="Number">704.2</Data></Cell>
    <Cell ss:StyleID="s66"><Data ss:Type="Number">31</Data></Cell>
    <Cell ss:StyleID="s66"><Data ss:Type="Number">5.56</Data></Cell>
    <Cell ss:StyleID="s66"><Data ss:Type="Number">6.47</Data></Cell>
   </Row>
   <Row ss:AutoFitHeight="0" ss:Height="15.75">
    <Cell ss:StyleID="s66"><Data ss:Type="String">Phyca_scf3848_10430</Data></Cell>
    <Cell ss:StyleID="s66"><Data ss:Type="Number">525</Data></Cell>
    <Cell ss:StyleID="s66"><Data ss:Type="Number">239.93</Data></Cell>
    <Cell ss:StyleID="s66"><Data ss:Type="Number">109</Data></Cell>
    <Cell ss:StyleID="s66"><Data ss:Type="Number">57.38</Data></Cell>
    <Cell ss:StyleID="s66"><Data ss:Type="Number">66.78</Data></Cell>
   </Row>
   <Row ss:AutoFitHeight="0" ss:Height="15.75">
    <Cell ss:StyleID="s66"><Data ss:Type="String">Phyca_scf3848_10431</Data></Cell>
    <Cell ss:StyleID="s66"><Data ss:Type="Number">2037</Data></Cell>
    <Cell ss:StyleID="s66"><Data ss:Type="Number">1751.2</Data></Cell>
    <Cell ss:StyleID="s66"><Data ss:Type="Number">1747</Data></Cell>
    <Cell ss:StyleID="s66"><Data ss:Type="Number">126</Data></Cell>
    <Cell ss:StyleID="s66"><Data ss:Type="Number">146.63</Data></Cell>
   </Row>
   <Row ss:AutoFitHeight="0" ss:Height="15.75">
    <Cell ss:StyleID="s66"><Data ss:Type="String">Phyca_scf3848_10432</Data></Cell>
    <Cell ss:StyleID="s66"><Data ss:Type="Number">9117</Data></Cell>
    <Cell ss:StyleID="s66"><Data ss:Type="Number">8831.2000000000007</Data></Cell>
    <Cell ss:StyleID="s66"><Data ss:Type="Number">699</Data></Cell>
    <Cell ss:StyleID="s66"><Data ss:Type="Number">10</Data></Cell>
    <Cell ss:StyleID="s66"><Data ss:Type="Number">11.63</Data></Cell>
   </Row>
   <Row ss:AutoFitHeight="0" ss:Height="15.75">
    <Cell ss:StyleID="s66"><Data ss:Type="String">Phyca_scf3848_10433</Data></Cell>
    <Cell ss:StyleID="s66"><Data ss:Type="Number">3510</Data></Cell>
    <Cell ss:StyleID="s66"><Data ss:Type="Number">3224.2</Data></Cell>
    <Cell ss:StyleID="s66"><Data ss:Type="Number">281</Data></Cell>
    <Cell ss:StyleID="s66"><Data ss:Type="Number">11.01</Data></Cell>
    <Cell ss:StyleID="s66"><Data ss:Type="Number">12.81</Data></Cell>
   </Row>
   <Row ss:AutoFitHeight="0" ss:Height="15.75">
    <Cell ss:StyleID="s66"><Data ss:Type="String">Phyca_scf3848_10434</Data></Cell>
    <Cell ss:StyleID="s66"><Data ss:Type="Number">6702</Data></Cell>
    <Cell ss:StyleID="s66"><Data ss:Type="Number">6416.2</Data></Cell>
    <Cell ss:StyleID="s66"><Data ss:Type="Number">22385</Data></Cell>
    <Cell ss:StyleID="s66"><Data ss:Type="Number">440.65</Data></Cell>
    <Cell ss:StyleID="s66"><Data ss:Type="Number">512.80999999999995</Data></Cell>
   </Row>
   <Row ss:AutoFitHeight="0" ss:Height="15.75">
    <Cell ss:StyleID="s66"><Data ss:Type="String">Phyca_scf3848_10435</Data></Cell>
    <Cell ss:StyleID="s66"><Data ss:Type="Number">1047</Data></Cell>
    <Cell ss:StyleID="s66"><Data ss:Type="Number">761.2</Data></Cell>
    <Cell ss:StyleID="s66"><Data ss:Type="Number">225</Data></Cell>
    <Cell ss:StyleID="s66"><Data ss:Type="Number">37.33</Data></Cell>
    <Cell ss:StyleID="s66"><Data ss:Type="Number">43.45</Data></Cell>
   </Row>
   <Row ss:AutoFitHeight="0" ss:Height="15.75">
    <Cell ss:StyleID="s66"><Data ss:Type="String">Phyca_scf3848_10436</Data></Cell>
    <Cell ss:StyleID="s66"><Data ss:Type="Number">2292</Data></Cell>
    <Cell ss:StyleID="s66"><Data ss:Type="Number">2006.2</Data></Cell>
    <Cell ss:StyleID="s66"><Data ss:Type="Number">456</Data></Cell>
    <Cell ss:StyleID="s66"><Data ss:Type="Number">28.71</Data></Cell>
    <Cell ss:StyleID="s66"><Data ss:Type="Number">33.409999999999997</Data></Cell>
   </Row>
   <Row ss:AutoFitHeight="0" ss:Height="15.75">
    <Cell ss:StyleID="s66"><Data ss:Type="String">Phyca_scf3848_10437</Data></Cell>
    <Cell ss:StyleID="s66"><Data ss:Type="Number">600</Data></Cell>
    <Cell ss:StyleID="s66"><Data ss:Type="Number">314.58999999999997</Data></Cell>
    <Cell ss:StyleID="s66"><Data ss:Type="Number">17</Data></Cell>
    <Cell ss:StyleID="s66"><Data ss:Type="Number">6.83</Data></Cell>
    <Cell ss:StyleID="s66"><Data ss:Type="Number">7.94</Data></Cell>
   </Row>
   <Row ss:AutoFitHeight="0" ss:Height="15.75">
    <Cell ss:StyleID="s66"><Data ss:Type="String">Phyca_scf3848_10439</Data></Cell>
    <Cell ss:StyleID="s66"><Data ss:Type="Number">831</Data></Cell>
    <Cell ss:StyleID="s66"><Data ss:Type="Number">545.20000000000005</Data></Cell>
    <Cell ss:StyleID="s66"><Data ss:Type="Number">2004</Data></Cell>
    <Cell ss:StyleID="s66"><Data ss:Type="Number">464.25</Data></Cell>
    <Cell ss:StyleID="s66"><Data ss:Type="Number">540.28</Data></Cell>
   </Row>
   <Row ss:AutoFitHeight="0" ss:Height="15.75">
    <Cell ss:StyleID="s66"><Data ss:Type="String">Phyca_scf4794_1043</Data></Cell>
    <Cell ss:StyleID="s66"><Data ss:Type="Number">4617</Data></Cell>
    <Cell ss:StyleID="s66"><Data ss:Type="Number">4331.2</Data></Cell>
    <Cell ss:StyleID="s66"><Data ss:Type="Number">7</Data></Cell>
    <Cell ss:StyleID="s66"><Data ss:Type="Number">0.2</Data></Cell>
    <Cell ss:StyleID="s66"><Data ss:Type="Number">0.24</Data></Cell>
   </Row>
   <Row ss:AutoFitHeight="0" ss:Height="15.75">
    <Cell ss:StyleID="s66"><Data ss:Type="String">Phyca_scf3848_10440</Data></Cell>
    <Cell ss:StyleID="s66"><Data ss:Type="Number">351</Data></Cell>
    <Cell ss:StyleID="s66"><Data ss:Type="Number">67.349999999999994</Data></Cell>
    <Cell ss:StyleID="s66"><Data ss:Type="Number">5</Data></Cell>
    <Cell ss:StyleID="s66"><Data ss:Type="Number">9.3800000000000008</Data></Cell>
    <Cell ss:StyleID="s66"><Data ss:Type="Number">10.91</Data></Cell>
   </Row>
   <Row ss:AutoFitHeight="0" ss:Height="15.75">
    <Cell ss:StyleID="s66"><Data ss:Type="String">Phyca_scf3848_10442</Data></Cell>
    <Cell ss:StyleID="s66"><Data ss:Type="Number">252</Data></Cell>
    <Cell ss:StyleID="s66"><Data ss:Type="Number">2.56</Data></Cell>
    <Cell ss:StyleID="s66"><Data ss:Type="Number">3</Data></Cell>
    <Cell ss:StyleID="s66"><Data ss:Type="Number">148.22</Data></Cell>
    <Cell ss:StyleID="s66"><Data ss:Type="Number">172.49</Data></Cell>
   </Row>
   <Row ss:AutoFitHeight="0" ss:Height="15.75">
    <Cell ss:StyleID="s66"><Data ss:Type="String">Phyca_scf4804_10444</Data></Cell>
    <Cell ss:StyleID="s66"><Data ss:Type="Number">1863</Data></Cell>
    <Cell ss:StyleID="s66"><Data ss:Type="Number">1577.2</Data></Cell>
    <Cell ss:StyleID="s66"><Data ss:Type="Number">76</Data></Cell>
    <Cell ss:StyleID="s66"><Data ss:Type="Number">6.09</Data></Cell>
    <Cell ss:StyleID="s66"><Data ss:Type="Number">7.08</Data></Cell>
   </Row>
   <Row ss:AutoFitHeight="0" ss:Height="15.75">
    <Cell ss:StyleID="s66"><Data ss:Type="String">Phyca_scf4804_10445</Data></Cell>
    <Cell ss:StyleID="s66"><Data ss:Type="Number">852</Data></Cell>
    <Cell ss:StyleID="s66"><Data ss:Type="Number">566.20000000000005</Data></Cell>
    <Cell ss:StyleID="s66"><Data ss:Type="Number">67</Data></Cell>
    <Cell ss:StyleID="s66"><Data ss:Type="Number">14.95</Data></Cell>
    <Cell ss:StyleID="s66"><Data ss:Type="Number">17.39</Data></Cell>
   </Row>
   <Row ss:AutoFitHeight="0" ss:Height="15.75">
    <Cell ss:StyleID="s66"><Data ss:Type="String">Phyca_scf4804_10446</Data></Cell>
    <Cell ss:StyleID="s66"><Data ss:Type="Number">5160</Data></Cell>
    <Cell ss:StyleID="s66"><Data ss:Type="Number">4874.2</Data></Cell>
    <Cell ss:StyleID="s66"><Data ss:Type="Number">2735</Data></Cell>
    <Cell ss:StyleID="s66"><Data ss:Type="Number">70.87</Data></Cell>
    <Cell ss:StyleID="s66"><Data ss:Type="Number">82.48</Data></Cell>
   </Row>
   <Row ss:AutoFitHeight="0" ss:Height="15.75">
    <Cell ss:StyleID="s66"><Data ss:Type="String">Phyca_scf4804_10447</Data></Cell>
    <Cell ss:StyleID="s66"><Data ss:Type="Number">3645</Data></Cell>
    <Cell ss:StyleID="s66"><Data ss:Type="Number">3359.2</Data></Cell>
    <Cell ss:StyleID="s66"><Data ss:Type="Number">388</Data></Cell>
    <Cell ss:StyleID="s66"><Data ss:Type="Number">14.59</Data></Cell>
    <Cell ss:StyleID="s66"><Data ss:Type="Number">16.98</Data></Cell>
   </Row>
   <Row ss:AutoFitHeight="0" ss:Height="15.75">
    <Cell ss:StyleID="s66"><Data ss:Type="String">Phyca_scf4804_10448</Data></Cell>
    <Cell ss:StyleID="s66"><Data ss:Type="Number">1914</Data></Cell>
    <Cell ss:StyleID="s66"><Data ss:Type="Number">1628.2</Data></Cell>
    <Cell ss:StyleID="s66"><Data ss:Type="Number">371</Data></Cell>
    <Cell ss:StyleID="s66"><Data ss:Type="Number">28.78</Data></Cell>
    <Cell ss:StyleID="s66"><Data ss:Type="Number">33.49</Data></Cell>
   </Row>
   <Row ss:AutoFitHeight="0" ss:Height="15.75">
    <Cell ss:StyleID="s66"><Data ss:Type="String">Phyca_scf4804_10449</Data></Cell>
    <Cell ss:StyleID="s66"><Data ss:Type="Number">1320</Data></Cell>
    <Cell ss:StyleID="s66"><Data ss:Type="Number">1034.2</Data></Cell>
    <Cell ss:StyleID="s66"><Data ss:Type="Number">220</Data></Cell>
    <Cell ss:StyleID="s66"><Data ss:Type="Number">26.87</Data></Cell>
    <Cell ss:StyleID="s66"><Data ss:Type="Number">31.27</Data></Cell>
   </Row>
   <Row ss:AutoFitHeight="0" ss:Height="15.75">
    <Cell ss:StyleID="s66"><Data ss:Type="String">Phyca_scf4794_1044</Data></Cell>
    <Cell ss:StyleID="s66"><Data ss:Type="Number">3048</Data></Cell>
    <Cell ss:StyleID="s66"><Data ss:Type="Number">2762.2</Data></Cell>
    <Cell ss:StyleID="s66"><Data ss:Type="Number">4</Data></Cell>
    <Cell ss:StyleID="s66"><Data ss:Type="Number">0.18</Data></Cell>
    <Cell ss:StyleID="s66"><Data ss:Type="Number">0.21</Data></Cell>
   </Row>
   <Row ss:AutoFitHeight="0" ss:Height="15.75">
    <Cell ss:StyleID="s66"><Data ss:Type="String">Phyca_scf4804_10450</Data></Cell>
    <Cell ss:StyleID="s66"><Data ss:Type="Number">1155</Data></Cell>
    <Cell ss:StyleID="s66"><Data ss:Type="Number">869.2</Data></Cell>
    <Cell ss:StyleID="s66"><Data ss:Type="Number">28</Data></Cell>
    <Cell ss:StyleID="s66"><Data ss:Type="Number">4.07</Data></Cell>
    <Cell ss:StyleID="s66"><Data ss:Type="Number">4.7300000000000004</Data></Cell>
   </Row>
   <Row ss:AutoFitHeight="0" ss:Height="15.75">
    <Cell ss:StyleID="s66"><Data ss:Type="String">Phyca_scf4804_10452</Data></Cell>
    <Cell ss:StyleID="s66"><Data ss:Type="Number">879</Data></Cell>
    <Cell ss:StyleID="s66"><Data ss:Type="Number">593.20000000000005</Data></Cell>
    <Cell ss:StyleID="s66"><Data ss:Type="Number">6</Data></Cell>
    <Cell ss:StyleID="s66"><Data ss:Type="Number">1.28</Data></Cell>
    <Cell ss:StyleID="s66"><Data ss:Type="Number">1.49</Data></Cell>
   </Row>
   <Row ss:AutoFitHeight="0" ss:Height="15.75">
    <Cell ss:StyleID="s66"><Data ss:Type="String">Phyca_scf4804_10453</Data></Cell>
    <Cell ss:StyleID="s66"><Data ss:Type="Number">312</Data></Cell>
    <Cell ss:StyleID="s66"><Data ss:Type="Number">29.03</Data></Cell>
    <Cell ss:StyleID="s66"><Data ss:Type="Number">67</Data></Cell>
    <Cell ss:StyleID="s66"><Data ss:Type="Number">291.52</Data></Cell>
    <Cell ss:StyleID="s66"><Data ss:Type="Number">339.26</Data></Cell>
   </Row>
   <Row ss:AutoFitHeight="0" ss:Height="15.75">
    <Cell ss:StyleID="s66"><Data ss:Type="String">Phyca_scf4804_10457</Data></Cell>
    <Cell ss:StyleID="s66"><Data ss:Type="Number">2985</Data></Cell>
    <Cell ss:StyleID="s66"><Data ss:Type="Number">2699.2</Data></Cell>
    <Cell ss:StyleID="s66"><Data ss:Type="Number">360</Data></Cell>
    <Cell ss:StyleID="s66"><Data ss:Type="Number">16.850000000000001</Data></Cell>
    <Cell ss:StyleID="s66"><Data ss:Type="Number">19.600000000000001</Data></Cell>
   </Row>
   <Row ss:AutoFitHeight="0" ss:Height="15.75">
    <Cell ss:StyleID="s66"><Data ss:Type="String">Phyca_scf4804_10458</Data></Cell>
    <Cell ss:StyleID="s66"><Data ss:Type="Number">2595</Data></Cell>
    <Cell ss:StyleID="s66"><Data ss:Type="Number">2309.1999999999998</Data></Cell>
    <Cell ss:StyleID="s66"><Data ss:Type="Number">211</Data></Cell>
    <Cell ss:StyleID="s66"><Data ss:Type="Number">11.54</Data></Cell>
    <Cell ss:StyleID="s66"><Data ss:Type="Number">13.43</Data></Cell>
   </Row>
   <Row ss:AutoFitHeight="0" ss:Height="15.75">
    <Cell ss:StyleID="s66"><Data ss:Type="String">Phyca_scf4794_1045</Data></Cell>
    <Cell ss:StyleID="s66"><Data ss:Type="Number">2253</Data></Cell>
    <Cell ss:StyleID="s66"><Data ss:Type="Number">1967.2</Data></Cell>
    <Cell ss:StyleID="s66"><Data ss:Type="Number">11</Data></Cell>
    <Cell ss:StyleID="s66"><Data ss:Type="Number">0.71</Data></Cell>
    <Cell ss:StyleID="s66"><Data ss:Type="Number">0.82</Data></Cell>
   </Row>
   <Row ss:AutoFitHeight="0" ss:Height="15.75">
    <Cell ss:StyleID="s66"><Data ss:Type="String">Phyca_scf4804_10460</Data></Cell>
    <Cell ss:StyleID="s66"><Data ss:Type="Number">6009</Data></Cell>
    <Cell ss:StyleID="s66"><Data ss:Type="Number">5723.2</Data></Cell>
    <Cell ss:StyleID="s66"><Data ss:Type="Number">676</Data></Cell>
    <Cell ss:StyleID="s66"><Data ss:Type="Number">14.92</Data></Cell>
    <Cell ss:StyleID="s66"><Data ss:Type="Number">17.36</Data></Cell>
   </Row>
   <Row ss:AutoFitHeight="0" ss:Height="15.75">
    <Cell ss:StyleID="s66"><Data ss:Type="String">Phyca_scf4804_10461</Data></Cell>
    <Cell ss:StyleID="s66"><Data ss:Type="Number">1695</Data></Cell>
    <Cell ss:StyleID="s66"><Data ss:Type="Number">1409.2</Data></Cell>
    <Cell ss:StyleID="s66"><Data ss:Type="Number">927</Data></Cell>
    <Cell ss:StyleID="s66"><Data ss:Type="Number">83.08</Data></Cell>
    <Cell ss:StyleID="s66"><Data ss:Type="Number">96.69</Data></Cell>
   </Row>
   <Row ss:AutoFitHeight="0" ss:Height="15.75">
    <Cell ss:StyleID="s66"><Data ss:Type="String">Phyca_scf4804_10462</Data></Cell>
    <Cell ss:StyleID="s66"><Data ss:Type="Number">951</Data></Cell>
    <Cell ss:StyleID="s66"><Data ss:Type="Number">665.2</Data></Cell>
    <Cell ss:StyleID="s66"><Data ss:Type="Number">89</Data></Cell>
    <Cell ss:StyleID="s66"><Data ss:Type="Number">16.899999999999999</Data></Cell>
    <Cell ss:StyleID="s66"><Data ss:Type="Number">19.670000000000002</Data></Cell>
   </Row>
   <Row ss:AutoFitHeight="0" ss:Height="15.75">
    <Cell ss:StyleID="s66"><Data ss:Type="String">Phyca_scf4804_10463</Data></Cell>
    <Cell ss:StyleID="s66"><Data ss:Type="Number">717</Data></Cell>
    <Cell ss:StyleID="s66"><Data ss:Type="Number">431.27</Data></Cell>
    <Cell ss:StyleID="s66"><Data ss:Type="Number">348</Data></Cell>
    <Cell ss:StyleID="s66"><Data ss:Type="Number">101.92</Data></Cell>
    <Cell ss:StyleID="s66"><Data ss:Type="Number">118.61</Data></Cell>
   </Row>
   <Row ss:AutoFitHeight="0" ss:Height="15.75">
    <Cell ss:StyleID="s66"><Data ss:Type="String">Phyca_scf4804_10464</Data></Cell>
    <Cell ss:StyleID="s66"><Data ss:Type="Number">783</Data></Cell>
    <Cell ss:StyleID="s66"><Data ss:Type="Number">497.2</Data></Cell>
    <Cell ss:StyleID="s66"><Data ss:Type="Number">115</Data></Cell>
    <Cell ss:StyleID="s66"><Data ss:Type="Number">29.21</Data></Cell>
    <Cell ss:StyleID="s66"><Data ss:Type="Number">34</Data></Cell>
   </Row>
   <Row ss:AutoFitHeight="0" ss:Height="15.75">
    <Cell ss:StyleID="s66"><Data ss:Type="String">Phyca_scf4804_10465</Data></Cell>
    <Cell ss:StyleID="s66"><Data ss:Type="Number">381</Data></Cell>
    <Cell ss:StyleID="s66"><Data ss:Type="Number">96.99</Data></Cell>
    <Cell ss:StyleID="s66"><Data ss:Type="Number">1</Data></Cell>
    <Cell ss:StyleID="s66"><Data ss:Type="Number">1.3</Data></Cell>
    <Cell ss:StyleID="s66"><Data ss:Type="Number">1.52</Data></Cell>
   </Row>
   <Row ss:AutoFitHeight="0" ss:Height="15.75">
    <Cell ss:StyleID="s66"><Data ss:Type="String">Phyca_scf4804_10468</Data></Cell>
    <Cell ss:StyleID="s66"><Data ss:Type="Number">540</Data></Cell>
    <Cell ss:StyleID="s66"><Data ss:Type="Number">254.85</Data></Cell>
    <Cell ss:StyleID="s66"><Data ss:Type="Number">97</Data></Cell>
    <Cell ss:StyleID="s66"><Data ss:Type="Number">48.07</Data></Cell>
    <Cell ss:StyleID="s66"><Data ss:Type="Number">55.95</Data></Cell>
   </Row>
   <Row ss:AutoFitHeight="0" ss:Height="15.75">
    <Cell ss:StyleID="s66"><Data ss:Type="String">Phyca_scf4804_10469</Data></Cell>
    <Cell ss:StyleID="s66"><Data ss:Type="Number">5913</Data></Cell>
    <Cell ss:StyleID="s66"><Data ss:Type="Number">5627.2</Data></Cell>
    <Cell ss:StyleID="s66"><Data ss:Type="Number">136</Data></Cell>
    <Cell ss:StyleID="s66"><Data ss:Type="Number">3.05</Data></Cell>
    <Cell ss:StyleID="s66"><Data ss:Type="Number">3.55</Data></Cell>
   </Row>
   <Row ss:AutoFitHeight="0" ss:Height="15.75">
    <Cell ss:StyleID="s66"><Data ss:Type="String">Phyca_scf0825_1046</Data></Cell>
    <Cell ss:StyleID="s66"><Data ss:Type="Number">1473</Data></Cell>
    <Cell ss:StyleID="s66"><Data ss:Type="Number">1187.2</Data></Cell>
    <Cell ss:StyleID="s66"><Data ss:Type="Number">1515</Data></Cell>
    <Cell ss:StyleID="s66"><Data ss:Type="Number">161.18</Data></Cell>
    <Cell ss:StyleID="s66"><Data ss:Type="Number">187.57</Data></Cell>
   </Row>
   <Row ss:AutoFitHeight="0" ss:Height="15.75">
    <Cell ss:StyleID="s66"><Data ss:Type="String">Phyca_scf4804_10470</Data></Cell>
    <Cell ss:StyleID="s66"><Data ss:Type="Number">1728</Data></Cell>
    <Cell ss:StyleID="s66"><Data ss:Type="Number">1442.2</Data></Cell>
    <Cell ss:StyleID="s66"><Data ss:Type="Number">22</Data></Cell>
    <Cell ss:StyleID="s66"><Data ss:Type="Number">1.93</Data></Cell>
    <Cell ss:StyleID="s66"><Data ss:Type="Number">2.2400000000000002</Data></Cell>
   </Row>
   <Row ss:AutoFitHeight="0" ss:Height="15.75">
    <Cell ss:StyleID="s66"><Data ss:Type="String">Phyca_scf0418_10473</Data></Cell>
    <Cell ss:StyleID="s66"><Data ss:Type="Number">1491</Data></Cell>
    <Cell ss:StyleID="s66"><Data ss:Type="Number">1205.2</Data></Cell>
    <Cell ss:StyleID="s66"><Data ss:Type="Number">465</Data></Cell>
    <Cell ss:StyleID="s66"><Data ss:Type="Number">48.73</Data></Cell>
    <Cell ss:StyleID="s66"><Data ss:Type="Number">56.71</Data></Cell>
   </Row>
   <Row ss:AutoFitHeight="0" ss:Height="15.75">
    <Cell ss:StyleID="s66"><Data ss:Type="String">Phyca_scf0418_10474</Data></Cell>
    <Cell ss:StyleID="s66"><Data ss:Type="Number">1062</Data></Cell>
    <Cell ss:StyleID="s66"><Data ss:Type="Number">776.2</Data></Cell>
    <Cell ss:StyleID="s66"><Data ss:Type="Number">130</Data></Cell>
    <Cell ss:StyleID="s66"><Data ss:Type="Number">21.15</Data></Cell>
    <Cell ss:StyleID="s66"><Data ss:Type="Number">24.62</Data></Cell>
   </Row>
   <Row ss:AutoFitHeight="0" ss:Height="15.75">
    <Cell ss:StyleID="s66"><Data ss:Type="String">Phyca_scf0418_10476</Data></Cell>
    <Cell ss:StyleID="s66"><Data ss:Type="Number">324</Data></Cell>
    <Cell ss:StyleID="s66"><Data ss:Type="Number">40.770000000000003</Data></Cell>
    <Cell ss:StyleID="s66"><Data ss:Type="Number">3</Data></Cell>
    <Cell ss:StyleID="s66"><Data ss:Type="Number">9.2899999999999991</Data></Cell>
    <Cell ss:StyleID="s66"><Data ss:Type="Number">10.82</Data></Cell>
   </Row>
   <Row ss:AutoFitHeight="0" ss:Height="15.75">
    <Cell ss:StyleID="s66"><Data ss:Type="String">Phyca_scf0418_10477</Data></Cell>
    <Cell ss:StyleID="s66"><Data ss:Type="Number">1983</Data></Cell>
    <Cell ss:StyleID="s66"><Data ss:Type="Number">1697.2</Data></Cell>
    <Cell ss:StyleID="s66"><Data ss:Type="Number">55</Data></Cell>
    <Cell ss:StyleID="s66"><Data ss:Type="Number">4.09</Data></Cell>
    <Cell ss:StyleID="s66"><Data ss:Type="Number">4.76</Data></Cell>
   </Row>
   <Row ss:AutoFitHeight="0" ss:Height="15.75">
    <Cell ss:StyleID="s66"><Data ss:Type="String">Phyca_scf0418_10478</Data></Cell>
    <Cell ss:StyleID="s66"><Data ss:Type="Number">588</Data></Cell>
    <Cell ss:StyleID="s66"><Data ss:Type="Number">302.64</Data></Cell>
    <Cell ss:StyleID="s66"><Data ss:Type="Number">19</Data></Cell>
    <Cell ss:StyleID="s66"><Data ss:Type="Number">7.93</Data></Cell>
    <Cell ss:StyleID="s66"><Data ss:Type="Number">9.23</Data></Cell>
   </Row>
   <Row ss:AutoFitHeight="0" ss:Height="15.75">
    <Cell ss:StyleID="s66"><Data ss:Type="String">Phyca_scf0418_10479</Data></Cell>
    <Cell ss:StyleID="s66"><Data ss:Type="Number">2112</Data></Cell>
    <Cell ss:StyleID="s66"><Data ss:Type="Number">1826.2</Data></Cell>
    <Cell ss:StyleID="s66"><Data ss:Type="Number">115</Data></Cell>
    <Cell ss:StyleID="s66"><Data ss:Type="Number">7.95</Data></Cell>
    <Cell ss:StyleID="s66"><Data ss:Type="Number">9.26</Data></Cell>
   </Row>
   <Row ss:AutoFitHeight="0" ss:Height="15.75">
    <Cell ss:StyleID="s66"><Data ss:Type="String">Phyca_scf5385_10480</Data></Cell>
    <Cell ss:StyleID="s66"><Data ss:Type="Number">471</Data></Cell>
    <Cell ss:StyleID="s66"><Data ss:Type="Number">186.26</Data></Cell>
    <Cell ss:StyleID="s66"><Data ss:Type="Number">794</Data></Cell>
    <Cell ss:StyleID="s66"><Data ss:Type="Number">538.41</Data></Cell>
    <Cell ss:StyleID="s66"><Data ss:Type="Number">626.59</Data></Cell>
   </Row>
   <Row ss:AutoFitHeight="0" ss:Height="15.75">
    <Cell ss:StyleID="s66"><Data ss:Type="String">Phyca_scf5385_10482</Data></Cell>
    <Cell ss:StyleID="s66"><Data ss:Type="Number">225</Data></Cell>
    <Cell ss:StyleID="s66"><Data ss:Type="Number">1.38</Data></Cell>
    <Cell ss:StyleID="s66"><Data ss:Type="Number">1</Data></Cell>
    <Cell ss:StyleID="s66"><Data ss:Type="Number">91.55</Data></Cell>
    <Cell ss:StyleID="s66"><Data ss:Type="Number">106.54</Data></Cell>
   </Row>
   <Row ss:AutoFitHeight="0" ss:Height="15.75">
    <Cell ss:StyleID="s66"><Data ss:Type="String">Phyca_scf5385_10483</Data></Cell>
    <Cell ss:StyleID="s66"><Data ss:Type="Number">282</Data></Cell>
    <Cell ss:StyleID="s66"><Data ss:Type="Number">6.73</Data></Cell>
    <Cell ss:StyleID="s66"><Data ss:Type="Number">13</Data></Cell>
    <Cell ss:StyleID="s66"><Data ss:Type="Number">243.81</Data></Cell>
    <Cell ss:StyleID="s66"><Data ss:Type="Number">283.74</Data></Cell>
   </Row>
   <Row ss:AutoFitHeight="0" ss:Height="15.75">
    <Cell ss:StyleID="s66"><Data ss:Type="String">Phyca_scf1223_10486</Data></Cell>
    <Cell ss:StyleID="s66"><Data ss:Type="Number">3792</Data></Cell>
    <Cell ss:StyleID="s66"><Data ss:Type="Number">3506.2</Data></Cell>
    <Cell ss:StyleID="s66"><Data ss:Type="Number">368</Data></Cell>
    <Cell ss:StyleID="s66"><Data ss:Type="Number">13.26</Data></Cell>
    <Cell ss:StyleID="s66"><Data ss:Type="Number">15.43</Data></Cell>
   </Row>
   <Row ss:AutoFitHeight="0" ss:Height="15.75">
    <Cell ss:StyleID="s66"><Data ss:Type="String">Phyca_scf1223_10487</Data></Cell>
    <Cell ss:StyleID="s66"><Data ss:Type="Number">651</Data></Cell>
    <Cell ss:StyleID="s66"><Data ss:Type="Number">365.42</Data></Cell>
    <Cell ss:StyleID="s66"><Data ss:Type="Number">41</Data></Cell>
    <Cell ss:StyleID="s66"><Data ss:Type="Number">14.17</Data></Cell>
    <Cell ss:StyleID="s66"><Data ss:Type="Number">16.489999999999998</Data></Cell>
   </Row>
   <Row ss:AutoFitHeight="0" ss:Height="15.75">
    <Cell ss:StyleID="s66"><Data ss:Type="String">Phyca_scf1223_10488</Data></Cell>
    <Cell ss:StyleID="s66"><Data ss:Type="Number">279</Data></Cell>
    <Cell ss:StyleID="s66"><Data ss:Type="Number">5.78</Data></Cell>
    <Cell ss:StyleID="s66"><Data ss:Type="Number">1</Data></Cell>
    <Cell ss:StyleID="s66"><Data ss:Type="Number">21.86</Data></Cell>
    <Cell ss:StyleID="s66"><Data ss:Type="Number">25.44</Data></Cell>
   </Row>
   <Row ss:AutoFitHeight="0" ss:Height="15.75">
    <Cell ss:StyleID="s66"><Data ss:Type="String">Phyca_scf5375_10489</Data></Cell>
    <Cell ss:StyleID="s66"><Data ss:Type="Number">1290</Data></Cell>
    <Cell ss:StyleID="s66"><Data ss:Type="Number">1004.2</Data></Cell>
    <Cell ss:StyleID="s66"><Data ss:Type="Number">1356</Data></Cell>
    <Cell ss:StyleID="s66"><Data ss:Type="Number">170.55</Data></Cell>
    <Cell ss:StyleID="s66"><Data ss:Type="Number">198.48</Data></Cell>
   </Row>
   <Row ss:AutoFitHeight="0" ss:Height="15.75">
    <Cell ss:StyleID="s66"><Data ss:Type="String">Phyca_scf0825_1048</Data></Cell>
    <Cell ss:StyleID="s66"><Data ss:Type="Number">2430</Data></Cell>
    <Cell ss:StyleID="s66"><Data ss:Type="Number">2144.1999999999998</Data></Cell>
    <Cell ss:StyleID="s66"><Data ss:Type="Number">404</Data></Cell>
    <Cell ss:StyleID="s66"><Data ss:Type="Number">23.8</Data></Cell>
    <Cell ss:StyleID="s66"><Data ss:Type="Number">27.69</Data></Cell>
   </Row>
   <Row ss:AutoFitHeight="0" ss:Height="15.75">
    <Cell ss:StyleID="s66"><Data ss:Type="String">Phyca_scf5375_10490</Data></Cell>
    <Cell ss:StyleID="s66"><Data ss:Type="Number">4527</Data></Cell>
    <Cell ss:StyleID="s66"><Data ss:Type="Number">4241.2</Data></Cell>
    <Cell ss:StyleID="s66"><Data ss:Type="Number">771</Data></Cell>
    <Cell ss:StyleID="s66"><Data ss:Type="Number">22.96</Data></Cell>
    <Cell ss:StyleID="s66"><Data ss:Type="Number">26.72</Data></Cell>
   </Row>
   <Row ss:AutoFitHeight="0" ss:Height="15.75">
    <Cell ss:StyleID="s66"><Data ss:Type="String">Phyca_scf5375_10491</Data></Cell>
    <Cell ss:StyleID="s66"><Data ss:Type="Number">639</Data></Cell>
    <Cell ss:StyleID="s66"><Data ss:Type="Number">353.46</Data></Cell>
    <Cell ss:StyleID="s66"><Data ss:Type="Number">514</Data></Cell>
    <Cell ss:StyleID="s66"><Data ss:Type="Number">183.67</Data></Cell>
    <Cell ss:StyleID="s66"><Data ss:Type="Number">213.75</Data></Cell>
   </Row>
   <Row ss:AutoFitHeight="0" ss:Height="15.75">
    <Cell ss:StyleID="s66"><Data ss:Type="String">Phyca_scf5375_10492</Data></Cell>
    <Cell ss:StyleID="s66"><Data ss:Type="Number">1905</Data></Cell>
    <Cell ss:StyleID="s66"><Data ss:Type="Number">1619.2</Data></Cell>
    <Cell ss:StyleID="s66"><Data ss:Type="Number">191</Data></Cell>
    <Cell ss:StyleID="s66"><Data ss:Type="Number">14.9</Data></Cell>
    <Cell ss:StyleID="s66"><Data ss:Type="Number">17.34</Data></Cell>
   </Row>
   <Row ss:AutoFitHeight="0" ss:Height="15.75">
    <Cell ss:StyleID="s66"><Data ss:Type="String">Phyca_scf5375_10493</Data></Cell>
    <Cell ss:StyleID="s66"><Data ss:Type="Number">714</Data></Cell>
    <Cell ss:StyleID="s66"><Data ss:Type="Number">428.27</Data></Cell>
    <Cell ss:StyleID="s66"><Data ss:Type="Number">55</Data></Cell>
    <Cell ss:StyleID="s66"><Data ss:Type="Number">16.22</Data></Cell>
    <Cell ss:StyleID="s66"><Data ss:Type="Number">18.88</Data></Cell>
   </Row>
   <Row ss:AutoFitHeight="0" ss:Height="15.75">
    <Cell ss:StyleID="s66"><Data ss:Type="String">Phyca_scf5375_10494</Data></Cell>
    <Cell ss:StyleID="s66"><Data ss:Type="Number">4086</Data></Cell>
    <Cell ss:StyleID="s66"><Data ss:Type="Number">3800.2</Data></Cell>
    <Cell ss:StyleID="s66"><Data ss:Type="Number">563</Data></Cell>
    <Cell ss:StyleID="s66"><Data ss:Type="Number">18.71</Data></Cell>
    <Cell ss:StyleID="s66"><Data ss:Type="Number">21.78</Data></Cell>
   </Row>
   <Row ss:AutoFitHeight="0" ss:Height="15.75">
    <Cell ss:StyleID="s66"><Data ss:Type="String">Phyca_scf5375_10495</Data></Cell>
    <Cell ss:StyleID="s66"><Data ss:Type="Number">696</Data></Cell>
    <Cell ss:StyleID="s66"><Data ss:Type="Number">410.31</Data></Cell>
    <Cell ss:StyleID="s66"><Data ss:Type="Number">66</Data></Cell>
    <Cell ss:StyleID="s66"><Data ss:Type="Number">20.32</Data></Cell>
    <Cell ss:StyleID="s66"><Data ss:Type="Number">23.64</Data></Cell>
   </Row>
   <Row ss:AutoFitHeight="0" ss:Height="15.75">
    <Cell ss:StyleID="s66"><Data ss:Type="String">Phyca_scf5375_10497</Data></Cell>
    <Cell ss:StyleID="s66"><Data ss:Type="Number">1323</Data></Cell>
    <Cell ss:StyleID="s66"><Data ss:Type="Number">1037.2</Data></Cell>
    <Cell ss:StyleID="s66"><Data ss:Type="Number">553</Data></Cell>
    <Cell ss:StyleID="s66"><Data ss:Type="Number">67.34</Data></Cell>
    <Cell ss:StyleID="s66"><Data ss:Type="Number">78.37</Data></Cell>
   </Row>
   <Row ss:AutoFitHeight="0" ss:Height="15.75">
    <Cell ss:StyleID="s66"><Data ss:Type="String">Phyca_scf1131_10498</Data></Cell>
    <Cell ss:StyleID="s66"><Data ss:Type="Number">1917</Data></Cell>
    <Cell ss:StyleID="s66"><Data ss:Type="Number">1631.2</Data></Cell>
    <Cell ss:StyleID="s66"><Data ss:Type="Number">17</Data></Cell>
    <Cell ss:StyleID="s66"><Data ss:Type="Number">1.32</Data></Cell>
    <Cell ss:StyleID="s66"><Data ss:Type="Number">1.53</Data></Cell>
   </Row>
   <Row ss:AutoFitHeight="0" ss:Height="15.75">
    <Cell ss:StyleID="s66"><Data ss:Type="String">Phyca_scf1131_10499</Data></Cell>
    <Cell ss:StyleID="s66"><Data ss:Type="Number">699</Data></Cell>
    <Cell ss:StyleID="s66"><Data ss:Type="Number">413.3</Data></Cell>
    <Cell ss:StyleID="s66"><Data ss:Type="Number">15</Data></Cell>
    <Cell ss:StyleID="s66"><Data ss:Type="Number">4.58</Data></Cell>
    <Cell ss:StyleID="s66"><Data ss:Type="Number">5.33</Data></Cell>
   </Row>
   <Row ss:AutoFitHeight="0" ss:Height="15.75">
    <Cell ss:StyleID="s66"><Data ss:Type="String">Phyca_scf0825_1049</Data></Cell>
    <Cell ss:StyleID="s66"><Data ss:Type="Number">1410</Data></Cell>
    <Cell ss:StyleID="s66"><Data ss:Type="Number">1124.2</Data></Cell>
    <Cell ss:StyleID="s66"><Data ss:Type="Number">182</Data></Cell>
    <Cell ss:StyleID="s66"><Data ss:Type="Number">20.45</Data></Cell>
    <Cell ss:StyleID="s66"><Data ss:Type="Number">23.8</Data></Cell>
   </Row>
   <Row ss:AutoFitHeight="0" ss:Height="15.75">
    <Cell ss:StyleID="s66"><Data ss:Type="String">Phyca_scf4199_104</Data></Cell>
    <Cell ss:StyleID="s66"><Data ss:Type="Number">2283</Data></Cell>
    <Cell ss:StyleID="s66"><Data ss:Type="Number">1997.2</Data></Cell>
    <Cell ss:StyleID="s66"><Data ss:Type="Number">382</Data></Cell>
    <Cell ss:StyleID="s66"><Data ss:Type="Number">24.16</Data></Cell>
    <Cell ss:StyleID="s66"><Data ss:Type="Number">28.11</Data></Cell>
   </Row>
   <Row ss:AutoFitHeight="0" ss:Height="15.75">
    <Cell ss:StyleID="s66"><Data ss:Type="String">Phyca_scf1131_10503</Data></Cell>
    <Cell ss:StyleID="s66"><Data ss:Type="Number">2193</Data></Cell>
    <Cell ss:StyleID="s66"><Data ss:Type="Number">1907.2</Data></Cell>
    <Cell ss:StyleID="s66"><Data ss:Type="Number">416</Data></Cell>
    <Cell ss:StyleID="s66"><Data ss:Type="Number">27.55</Data></Cell>
    <Cell ss:StyleID="s66"><Data ss:Type="Number">32.06</Data></Cell>
   </Row>
   <Row ss:AutoFitHeight="0" ss:Height="15.75">
    <Cell ss:StyleID="s66"><Data ss:Type="String">Phyca_scf1131_10504</Data></Cell>
    <Cell ss:StyleID="s66"><Data ss:Type="Number">1065</Data></Cell>
    <Cell ss:StyleID="s66"><Data ss:Type="Number">779.2</Data></Cell>
    <Cell ss:StyleID="s66"><Data ss:Type="Number">65</Data></Cell>
    <Cell ss:StyleID="s66"><Data ss:Type="Number">10.54</Data></Cell>
    <Cell ss:StyleID="s66"><Data ss:Type="Number">12.26</Data></Cell>
   </Row>
   <Row ss:AutoFitHeight="0" ss:Height="15.75">
    <Cell ss:StyleID="s66"><Data ss:Type="String">Phyca_scf1703_10507</Data></Cell>
    <Cell ss:StyleID="s66"><Data ss:Type="Number">1026</Data></Cell>
    <Cell ss:StyleID="s66"><Data ss:Type="Number">740.2</Data></Cell>
    <Cell ss:StyleID="s66"><Data ss:Type="Number">17</Data></Cell>
    <Cell ss:StyleID="s66"><Data ss:Type="Number">2.9</Data></Cell>
    <Cell ss:StyleID="s66"><Data ss:Type="Number">3.38</Data></Cell>
   </Row>
   <Row ss:AutoFitHeight="0" ss:Height="15.75">
    <Cell ss:StyleID="s66"><Data ss:Type="String">Phyca_scf1703_10508</Data></Cell>
    <Cell ss:StyleID="s66"><Data ss:Type="Number">405</Data></Cell>
    <Cell ss:StyleID="s66"><Data ss:Type="Number">120.76</Data></Cell>
    <Cell ss:StyleID="s66"><Data ss:Type="Number">51</Data></Cell>
    <Cell ss:StyleID="s66"><Data ss:Type="Number">53.34</Data></Cell>
    <Cell ss:StyleID="s66"><Data ss:Type="Number">62.08</Data></Cell>
   </Row>
   <Row ss:AutoFitHeight="0" ss:Height="15.75">
    <Cell ss:StyleID="s66"><Data ss:Type="String">Phyca_scf0825_1050</Data></Cell>
    <Cell ss:StyleID="s66"><Data ss:Type="Number">3405</Data></Cell>
    <Cell ss:StyleID="s66"><Data ss:Type="Number">3119.2</Data></Cell>
    <Cell ss:StyleID="s66"><Data ss:Type="Number">1024</Data></Cell>
    <Cell ss:StyleID="s66"><Data ss:Type="Number">41.46</Data></Cell>
    <Cell ss:StyleID="s66"><Data ss:Type="Number">48.25</Data></Cell>
   </Row>
   <Row ss:AutoFitHeight="0" ss:Height="15.75">
    <Cell ss:StyleID="s66"><Data ss:Type="String">Phyca_scf0857_10511</Data></Cell>
    <Cell ss:StyleID="s66"><Data ss:Type="Number">1497</Data></Cell>
    <Cell ss:StyleID="s66"><Data ss:Type="Number">1211.2</Data></Cell>
    <Cell ss:StyleID="s66"><Data ss:Type="Number">10</Data></Cell>
    <Cell ss:StyleID="s66"><Data ss:Type="Number">1.04</Data></Cell>
    <Cell ss:StyleID="s66"><Data ss:Type="Number">1.21</Data></Cell>
   </Row>
   <Row ss:AutoFitHeight="0" ss:Height="15.75">
    <Cell ss:StyleID="s66"><Data ss:Type="String">Phyca_scf4289_10512</Data></Cell>
    <Cell ss:StyleID="s66"><Data ss:Type="Number">1116</Data></Cell>
    <Cell ss:StyleID="s66"><Data ss:Type="Number">830.2</Data></Cell>
    <Cell ss:StyleID="s66"><Data ss:Type="Number">878</Data></Cell>
    <Cell ss:StyleID="s66"><Data ss:Type="Number">133.57</Data></Cell>
    <Cell ss:StyleID="s66"><Data ss:Type="Number">155.44999999999999</Data></Cell>
   </Row>
   <Row ss:AutoFitHeight="0" ss:Height="15.75">
    <Cell ss:StyleID="s66"><Data ss:Type="String">Phyca_scf1674_10516</Data></Cell>
    <Cell ss:StyleID="s66"><Data ss:Type="Number">2277</Data></Cell>
    <Cell ss:StyleID="s66"><Data ss:Type="Number">1991.2</Data></Cell>
    <Cell ss:StyleID="s66"><Data ss:Type="Number">40</Data></Cell>
    <Cell ss:StyleID="s66"><Data ss:Type="Number">2.54</Data></Cell>
    <Cell ss:StyleID="s66"><Data ss:Type="Number">2.95</Data></Cell>
   </Row>
   <Row ss:AutoFitHeight="0" ss:Height="15.75">
    <Cell ss:StyleID="s66"><Data ss:Type="String">Phyca_scf3896_10517</Data></Cell>
    <Cell ss:StyleID="s66"><Data ss:Type="Number">1596</Data></Cell>
    <Cell ss:StyleID="s66"><Data ss:Type="Number">1310.2</Data></Cell>
    <Cell ss:StyleID="s66"><Data ss:Type="Number">966</Data></Cell>
    <Cell ss:StyleID="s66"><Data ss:Type="Number">93.12</Data></Cell>
    <Cell ss:StyleID="s66"><Data ss:Type="Number">108.37</Data></Cell>
   </Row>
   <Row ss:AutoFitHeight="0" ss:Height="15.75">
    <Cell ss:StyleID="s66"><Data ss:Type="String">Phyca_scf3896_10518</Data></Cell>
    <Cell ss:StyleID="s66"><Data ss:Type="Number">1026</Data></Cell>
    <Cell ss:StyleID="s66"><Data ss:Type="Number">740.2</Data></Cell>
    <Cell ss:StyleID="s66"><Data ss:Type="Number">9</Data></Cell>
    <Cell ss:StyleID="s66"><Data ss:Type="Number">1.54</Data></Cell>
    <Cell ss:StyleID="s66"><Data ss:Type="Number">1.79</Data></Cell>
   </Row>
   <Row ss:AutoFitHeight="0" ss:Height="15.75">
    <Cell ss:StyleID="s66"><Data ss:Type="String">Phyca_scf0825_1051</Data></Cell>
    <Cell ss:StyleID="s66"><Data ss:Type="Number">2253</Data></Cell>
    <Cell ss:StyleID="s66"><Data ss:Type="Number">1967.2</Data></Cell>
    <Cell ss:StyleID="s66"><Data ss:Type="Number">1186</Data></Cell>
    <Cell ss:StyleID="s66"><Data ss:Type="Number">76.150000000000006</Data></Cell>
    <Cell ss:StyleID="s66"><Data ss:Type="Number">88.62</Data></Cell>
   </Row>
   <Row ss:AutoFitHeight="0" ss:Height="15.75">
    <Cell ss:StyleID="s66"><Data ss:Type="String">Phyca_scf3896_10521</Data></Cell>
    <Cell ss:StyleID="s66"><Data ss:Type="Number">2457</Data></Cell>
    <Cell ss:StyleID="s66"><Data ss:Type="Number">2171.1999999999998</Data></Cell>
    <Cell ss:StyleID="s66"><Data ss:Type="Number">33</Data></Cell>
    <Cell ss:StyleID="s66"><Data ss:Type="Number">1.92</Data></Cell>
    <Cell ss:StyleID="s66"><Data ss:Type="Number">2.23</Data></Cell>
   </Row>
   <Row ss:AutoFitHeight="0" ss:Height="15.75">
    <Cell ss:StyleID="s66"><Data ss:Type="String">Phyca_scf1683_10527</Data></Cell>
    <Cell ss:StyleID="s66"><Data ss:Type="Number">2799</Data></Cell>
    <Cell ss:StyleID="s66"><Data ss:Type="Number">2513.1999999999998</Data></Cell>
    <Cell ss:StyleID="s66"><Data ss:Type="Number">190</Data></Cell>
    <Cell ss:StyleID="s66"><Data ss:Type="Number">9.5500000000000007</Data></Cell>
    <Cell ss:StyleID="s66"><Data ss:Type="Number">11.11</Data></Cell>
   </Row>
   <Row ss:AutoFitHeight="0" ss:Height="15.75">
    <Cell ss:StyleID="s66"><Data ss:Type="String">Phyca_scf1683_10528</Data></Cell>
    <Cell ss:StyleID="s66"><Data ss:Type="Number">360</Data></Cell>
    <Cell ss:StyleID="s66"><Data ss:Type="Number">76.23</Data></Cell>
    <Cell ss:StyleID="s66"><Data ss:Type="Number">114</Data></Cell>
    <Cell ss:StyleID="s66"><Data ss:Type="Number">188.89</Data></Cell>
    <Cell ss:StyleID="s66"><Data ss:Type="Number">219.82</Data></Cell>
   </Row>
   <Row ss:AutoFitHeight="0" ss:Height="15.75">
    <Cell ss:StyleID="s66"><Data ss:Type="String">Phyca_scf1683_10529</Data></Cell>
    <Cell ss:StyleID="s66"><Data ss:Type="Number">1506</Data></Cell>
    <Cell ss:StyleID="s66"><Data ss:Type="Number">1220.2</Data></Cell>
    <Cell ss:StyleID="s66"><Data ss:Type="Number">324</Data></Cell>
    <Cell ss:StyleID="s66"><Data ss:Type="Number">33.54</Data></Cell>
    <Cell ss:StyleID="s66"><Data ss:Type="Number">39.03</Data></Cell>
   </Row>
   <Row ss:AutoFitHeight="0" ss:Height="15.75">
    <Cell ss:StyleID="s66"><Data ss:Type="String">Phyca_scf0825_1052</Data></Cell>
    <Cell ss:StyleID="s66"><Data ss:Type="Number">891</Data></Cell>
    <Cell ss:StyleID="s66"><Data ss:Type="Number">605.20000000000005</Data></Cell>
    <Cell ss:StyleID="s66"><Data ss:Type="Number">148</Data></Cell>
    <Cell ss:StyleID="s66"><Data ss:Type="Number">30.89</Data></Cell>
    <Cell ss:StyleID="s66"><Data ss:Type="Number">35.950000000000003</Data></Cell>
   </Row>
   <Row ss:AutoFitHeight="0" ss:Height="15.75">
    <Cell ss:StyleID="s66"><Data ss:Type="String">Phyca_scf1683_10530</Data></Cell>
    <Cell ss:StyleID="s66"><Data ss:Type="Number">1098</Data></Cell>
    <Cell ss:StyleID="s66"><Data ss:Type="Number">812.2</Data></Cell>
    <Cell ss:StyleID="s66"><Data ss:Type="Number">118</Data></Cell>
    <Cell ss:StyleID="s66"><Data ss:Type="Number">18.350000000000001</Data></Cell>
    <Cell ss:StyleID="s66"><Data ss:Type="Number">21.35</Data></Cell>
   </Row>
   <Row ss:AutoFitHeight="0" ss:Height="15.75">
    <Cell ss:StyleID="s66"><Data ss:Type="String">Phyca_scf1683_10531</Data></Cell>
    <Cell ss:StyleID="s66"><Data ss:Type="Number">933</Data></Cell>
    <Cell ss:StyleID="s66"><Data ss:Type="Number">647.20000000000005</Data></Cell>
    <Cell ss:StyleID="s66"><Data ss:Type="Number">242</Data></Cell>
    <Cell ss:StyleID="s66"><Data ss:Type="Number">47.23</Data></Cell>
    <Cell ss:StyleID="s66"><Data ss:Type="Number">54.96</Data></Cell>
   </Row>
   <Row ss:AutoFitHeight="0" ss:Height="15.75">
    <Cell ss:StyleID="s66"><Data ss:Type="String">Phyca_scf1683_10532</Data></Cell>
    <Cell ss:StyleID="s66"><Data ss:Type="Number">3132</Data></Cell>
    <Cell ss:StyleID="s66"><Data ss:Type="Number">2846.2</Data></Cell>
    <Cell ss:StyleID="s66"><Data ss:Type="Number">2124</Data></Cell>
    <Cell ss:StyleID="s66"><Data ss:Type="Number">94.25</Data></Cell>
    <Cell ss:StyleID="s66"><Data ss:Type="Number">109.69</Data></Cell>
   </Row>
   <Row ss:AutoFitHeight="0" ss:Height="15.75">
    <Cell ss:StyleID="s66"><Data ss:Type="String">Phyca_scf1683_10533</Data></Cell>
    <Cell ss:StyleID="s66"><Data ss:Type="Number">7119</Data></Cell>
    <Cell ss:StyleID="s66"><Data ss:Type="Number">6833.2</Data></Cell>
    <Cell ss:StyleID="s66"><Data ss:Type="Number">2735</Data></Cell>
    <Cell ss:StyleID="s66"><Data ss:Type="Number">50.55</Data></Cell>
    <Cell ss:StyleID="s66"><Data ss:Type="Number">58.83</Data></Cell>
   </Row>
   <Row ss:AutoFitHeight="0" ss:Height="15.75">
    <Cell ss:StyleID="s66"><Data ss:Type="String">Phyca_scf1683_10534</Data></Cell>
    <Cell ss:StyleID="s66"><Data ss:Type="Number">1266</Data></Cell>
    <Cell ss:StyleID="s66"><Data ss:Type="Number">980.2</Data></Cell>
    <Cell ss:StyleID="s66"><Data ss:Type="Number">94</Data></Cell>
    <Cell ss:StyleID="s66"><Data ss:Type="Number">12.11</Data></Cell>
    <Cell ss:StyleID="s66"><Data ss:Type="Number">14.1</Data></Cell>
   </Row>
   <Row ss:AutoFitHeight="0" ss:Height="15.75">
    <Cell ss:StyleID="s66"><Data ss:Type="String">Phyca_scf1683_10535</Data></Cell>
    <Cell ss:StyleID="s66"><Data ss:Type="Number">2691</Data></Cell>
    <Cell ss:StyleID="s66"><Data ss:Type="Number">2405.1999999999998</Data></Cell>
    <Cell ss:StyleID="s66"><Data ss:Type="Number">1220</Data></Cell>
    <Cell ss:StyleID="s66"><Data ss:Type="Number">64.06</Data></Cell>
    <Cell ss:StyleID="s66"><Data ss:Type="Number">74.56</Data></Cell>
   </Row>
   <Row ss:AutoFitHeight="0" ss:Height="15.75">
    <Cell ss:StyleID="s66"><Data ss:Type="String">Phyca_scf1683_10536</Data></Cell>
    <Cell ss:StyleID="s66"><Data ss:Type="Number">2112</Data></Cell>
    <Cell ss:StyleID="s66"><Data ss:Type="Number">1826.2</Data></Cell>
    <Cell ss:StyleID="s66"><Data ss:Type="Number">23</Data></Cell>
    <Cell ss:StyleID="s66"><Data ss:Type="Number">1.59</Data></Cell>
    <Cell ss:StyleID="s66"><Data ss:Type="Number">1.85</Data></Cell>
   </Row>
   <Row ss:AutoFitHeight="0" ss:Height="15.75">
    <Cell ss:StyleID="s66"><Data ss:Type="String">Phyca_scf0037_10537</Data></Cell>
    <Cell ss:StyleID="s66"><Data ss:Type="Number">978</Data></Cell>
    <Cell ss:StyleID="s66"><Data ss:Type="Number">692.2</Data></Cell>
    <Cell ss:StyleID="s66"><Data ss:Type="Number">66</Data></Cell>
    <Cell ss:StyleID="s66"><Data ss:Type="Number">12.04</Data></Cell>
    <Cell ss:StyleID="s66"><Data ss:Type="Number">14.01</Data></Cell>
   </Row>
   <Row ss:AutoFitHeight="0" ss:Height="15.75">
    <Cell ss:StyleID="s66"><Data ss:Type="String">Phyca_scf0037_10539</Data></Cell>
    <Cell ss:StyleID="s66"><Data ss:Type="Number">918</Data></Cell>
    <Cell ss:StyleID="s66"><Data ss:Type="Number">632.20000000000005</Data></Cell>
    <Cell ss:StyleID="s66"><Data ss:Type="Number">17</Data></Cell>
    <Cell ss:StyleID="s66"><Data ss:Type="Number">3.4</Data></Cell>
    <Cell ss:StyleID="s66"><Data ss:Type="Number">3.95</Data></Cell>
   </Row>
   <Row ss:AutoFitHeight="0" ss:Height="15.75">
    <Cell ss:StyleID="s66"><Data ss:Type="String">Phyca_scf0825_1053</Data></Cell>
    <Cell ss:StyleID="s66"><Data ss:Type="Number">2364</Data></Cell>
    <Cell ss:StyleID="s66"><Data ss:Type="Number">2078.1999999999998</Data></Cell>
    <Cell ss:StyleID="s66"><Data ss:Type="Number">138</Data></Cell>
    <Cell ss:StyleID="s66"><Data ss:Type="Number">8.39</Data></Cell>
    <Cell ss:StyleID="s66"><Data ss:Type="Number">9.76</Data></Cell>
   </Row>
   <Row ss:AutoFitHeight="0" ss:Height="15.75">
    <Cell ss:StyleID="s66"><Data ss:Type="String">Phyca_scf0228_10540</Data></Cell>
    <Cell ss:StyleID="s66"><Data ss:Type="Number">1740</Data></Cell>
    <Cell ss:StyleID="s66"><Data ss:Type="Number">1454.2</Data></Cell>
    <Cell ss:StyleID="s66"><Data ss:Type="Number">155</Data></Cell>
    <Cell ss:StyleID="s66"><Data ss:Type="Number">13.46</Data></Cell>
    <Cell ss:StyleID="s66"><Data ss:Type="Number">15.67</Data></Cell>
   </Row>
   <Row ss:AutoFitHeight="0" ss:Height="15.75">
    <Cell ss:StyleID="s66"><Data ss:Type="String">Phyca_scf0228_10541</Data></Cell>
    <Cell ss:StyleID="s66"><Data ss:Type="Number">2757</Data></Cell>
    <Cell ss:StyleID="s66"><Data ss:Type="Number">2471.1999999999998</Data></Cell>
    <Cell ss:StyleID="s66"><Data ss:Type="Number">559</Data></Cell>
    <Cell ss:StyleID="s66"><Data ss:Type="Number">28.57</Data></Cell>
    <Cell ss:StyleID="s66"><Data ss:Type="Number">33.25</Data></Cell>
   </Row>
   <Row ss:AutoFitHeight="0" ss:Height="15.75">
    <Cell ss:StyleID="s66"><Data ss:Type="String">Phyca_scf0228_10542</Data></Cell>
    <Cell ss:StyleID="s66"><Data ss:Type="Number">936</Data></Cell>
    <Cell ss:StyleID="s66"><Data ss:Type="Number">650.20000000000005</Data></Cell>
    <Cell ss:StyleID="s66"><Data ss:Type="Number">70</Data></Cell>
    <Cell ss:StyleID="s66"><Data ss:Type="Number">13.6</Data></Cell>
    <Cell ss:StyleID="s66"><Data ss:Type="Number">15.82</Data></Cell>
   </Row>
   <Row ss:AutoFitHeight="0" ss:Height="15.75">
    <Cell ss:StyleID="s66"><Data ss:Type="String">Phyca_scf0228_10543</Data></Cell>
    <Cell ss:StyleID="s66"><Data ss:Type="Number">1821</Data></Cell>
    <Cell ss:StyleID="s66"><Data ss:Type="Number">1535.2</Data></Cell>
    <Cell ss:StyleID="s66"><Data ss:Type="Number">3562</Data></Cell>
    <Cell ss:StyleID="s66"><Data ss:Type="Number">293.05</Data></Cell>
    <Cell ss:StyleID="s66"><Data ss:Type="Number">341.04</Data></Cell>
   </Row>
   <Row ss:AutoFitHeight="0" ss:Height="15.75">
    <Cell ss:StyleID="s66"><Data ss:Type="String">Phyca_scf0228_10544</Data></Cell>
    <Cell ss:StyleID="s66"><Data ss:Type="Number">5079</Data></Cell>
    <Cell ss:StyleID="s66"><Data ss:Type="Number">4793.2</Data></Cell>
    <Cell ss:StyleID="s66"><Data ss:Type="Number">778</Data></Cell>
    <Cell ss:StyleID="s66"><Data ss:Type="Number">20.5</Data></Cell>
    <Cell ss:StyleID="s66"><Data ss:Type="Number">23.86</Data></Cell>
   </Row>
   <Row ss:AutoFitHeight="0" ss:Height="15.75">
    <Cell ss:StyleID="s66"><Data ss:Type="String">Phyca_scf0228_10545</Data></Cell>
    <Cell ss:StyleID="s66"><Data ss:Type="Number">1638</Data></Cell>
    <Cell ss:StyleID="s66"><Data ss:Type="Number">1352.2</Data></Cell>
    <Cell ss:StyleID="s66"><Data ss:Type="Number">956</Data></Cell>
    <Cell ss:StyleID="s66"><Data ss:Type="Number">89.3</Data></Cell>
    <Cell ss:StyleID="s66"><Data ss:Type="Number">103.92</Data></Cell>
   </Row>
   <Row ss:AutoFitHeight="0" ss:Height="15.75">
    <Cell ss:StyleID="s66"><Data ss:Type="String">Phyca_scf0228_10546</Data></Cell>
    <Cell ss:StyleID="s66"><Data ss:Type="Number">699</Data></Cell>
    <Cell ss:StyleID="s66"><Data ss:Type="Number">413.3</Data></Cell>
    <Cell ss:StyleID="s66"><Data ss:Type="Number">151</Data></Cell>
    <Cell ss:StyleID="s66"><Data ss:Type="Number">46.14</Data></Cell>
    <Cell ss:StyleID="s66"><Data ss:Type="Number">53.7</Data></Cell>
   </Row>
   <Row ss:AutoFitHeight="0" ss:Height="15.75">
    <Cell ss:StyleID="s66"><Data ss:Type="String">Phyca_scf0228_10547</Data></Cell>
    <Cell ss:StyleID="s66"><Data ss:Type="Number">3273</Data></Cell>
    <Cell ss:StyleID="s66"><Data ss:Type="Number">2987.2</Data></Cell>
    <Cell ss:StyleID="s66"><Data ss:Type="Number">517</Data></Cell>
    <Cell ss:StyleID="s66"><Data ss:Type="Number">21.86</Data></Cell>
    <Cell ss:StyleID="s66"><Data ss:Type="Number">25.44</Data></Cell>
   </Row>
   <Row ss:AutoFitHeight="0" ss:Height="15.75">
    <Cell ss:StyleID="s66"><Data ss:Type="String">Phyca_scf0228_10548</Data></Cell>
    <Cell ss:StyleID="s66"><Data ss:Type="Number">2196</Data></Cell>
    <Cell ss:StyleID="s66"><Data ss:Type="Number">1910.2</Data></Cell>
    <Cell ss:StyleID="s66"><Data ss:Type="Number">297</Data></Cell>
    <Cell ss:StyleID="s66"><Data ss:Type="Number">19.64</Data></Cell>
    <Cell ss:StyleID="s66"><Data ss:Type="Number">22.85</Data></Cell>
   </Row>
   <Row ss:AutoFitHeight="0" ss:Height="15.75">
    <Cell ss:StyleID="s66"><Data ss:Type="String">Phyca_scf0228_10549</Data></Cell>
    <Cell ss:StyleID="s66"><Data ss:Type="Number">7370</Data></Cell>
    <Cell ss:StyleID="s66"><Data ss:Type="Number">7084.2</Data></Cell>
    <Cell ss:StyleID="s66"><Data ss:Type="Number">525</Data></Cell>
    <Cell ss:StyleID="s66"><Data ss:Type="Number">9.36</Data></Cell>
    <Cell ss:StyleID="s66"><Data ss:Type="Number">10.89</Data></Cell>
   </Row>
   <Row ss:AutoFitHeight="0" ss:Height="15.75">
    <Cell ss:StyleID="s66"><Data ss:Type="String">Phyca_scf0825_1054</Data></Cell>
    <Cell ss:StyleID="s66"><Data ss:Type="Number">2064</Data></Cell>
    <Cell ss:StyleID="s66"><Data ss:Type="Number">1778.2</Data></Cell>
    <Cell ss:StyleID="s66"><Data ss:Type="Number">4636</Data></Cell>
    <Cell ss:StyleID="s66"><Data ss:Type="Number">329.29</Data></Cell>
    <Cell ss:StyleID="s66"><Data ss:Type="Number">383.21</Data></Cell>
   </Row>
   <Row ss:AutoFitHeight="0" ss:Height="15.75">
    <Cell ss:StyleID="s66"><Data ss:Type="String">Phyca_scf0228_10550</Data></Cell>
    <Cell ss:StyleID="s66"><Data ss:Type="Number">387</Data></Cell>
    <Cell ss:StyleID="s66"><Data ss:Type="Number">102.93</Data></Cell>
    <Cell ss:StyleID="s66"><Data ss:Type="Number">28</Data></Cell>
    <Cell ss:StyleID="s66"><Data ss:Type="Number">34.36</Data></Cell>
    <Cell ss:StyleID="s66"><Data ss:Type="Number">39.99</Data></Cell>
   </Row>
   <Row ss:AutoFitHeight="0" ss:Height="15.75">
    <Cell ss:StyleID="s66"><Data ss:Type="String">Phyca_scf0228_10551</Data></Cell>
    <Cell ss:StyleID="s66"><Data ss:Type="Number">822</Data></Cell>
    <Cell ss:StyleID="s66"><Data ss:Type="Number">536.20000000000005</Data></Cell>
    <Cell ss:StyleID="s66"><Data ss:Type="Number">26</Data></Cell>
    <Cell ss:StyleID="s66"><Data ss:Type="Number">6.12</Data></Cell>
    <Cell ss:StyleID="s66"><Data ss:Type="Number">7.13</Data></Cell>
   </Row>
   <Row ss:AutoFitHeight="0" ss:Height="15.75">
    <Cell ss:StyleID="s66"><Data ss:Type="String">Phyca_scf0228_10552</Data></Cell>
    <Cell ss:StyleID="s66"><Data ss:Type="Number">1059</Data></Cell>
    <Cell ss:StyleID="s66"><Data ss:Type="Number">773.2</Data></Cell>
    <Cell ss:StyleID="s66"><Data ss:Type="Number">115</Data></Cell>
    <Cell ss:StyleID="s66"><Data ss:Type="Number">18.79</Data></Cell>
    <Cell ss:StyleID="s66"><Data ss:Type="Number">21.86</Data></Cell>
   </Row>
   <Row ss:AutoFitHeight="0" ss:Height="15.75">
    <Cell ss:StyleID="s66"><Data ss:Type="String">Phyca_scf0228_10553</Data></Cell>
    <Cell ss:StyleID="s66"><Data ss:Type="Number">1008</Data></Cell>
    <Cell ss:StyleID="s66"><Data ss:Type="Number">722.2</Data></Cell>
    <Cell ss:StyleID="s66"><Data ss:Type="Number">3</Data></Cell>
    <Cell ss:StyleID="s66"><Data ss:Type="Number">0.52</Data></Cell>
    <Cell ss:StyleID="s66"><Data ss:Type="Number">0.61</Data></Cell>
   </Row>
   <Row ss:AutoFitHeight="0" ss:Height="15.75">
    <Cell ss:StyleID="s66"><Data ss:Type="String">Phyca_scf0228_10554</Data></Cell>
    <Cell ss:StyleID="s66"><Data ss:Type="Number">684</Data></Cell>
    <Cell ss:StyleID="s66"><Data ss:Type="Number">398.33</Data></Cell>
    <Cell ss:StyleID="s66"><Data ss:Type="Number">6</Data></Cell>
    <Cell ss:StyleID="s66"><Data ss:Type="Number">1.9</Data></Cell>
    <Cell ss:StyleID="s66"><Data ss:Type="Number">2.21</Data></Cell>
   </Row>
   <Row ss:AutoFitHeight="0" ss:Height="15.75">
    <Cell ss:StyleID="s66"><Data ss:Type="String">Phyca_scf0228_10557</Data></Cell>
    <Cell ss:StyleID="s66"><Data ss:Type="Number">900</Data></Cell>
    <Cell ss:StyleID="s66"><Data ss:Type="Number">614.20000000000005</Data></Cell>
    <Cell ss:StyleID="s66"><Data ss:Type="Number">5</Data></Cell>
    <Cell ss:StyleID="s66"><Data ss:Type="Number">1.03</Data></Cell>
    <Cell ss:StyleID="s66"><Data ss:Type="Number">1.2</Data></Cell>
   </Row>
   <Row ss:AutoFitHeight="0" ss:Height="15.75">
    <Cell ss:StyleID="s66"><Data ss:Type="String">Phyca_scf0228_10558</Data></Cell>
    <Cell ss:StyleID="s66"><Data ss:Type="Number">774</Data></Cell>
    <Cell ss:StyleID="s66"><Data ss:Type="Number">488.2</Data></Cell>
    <Cell ss:StyleID="s66"><Data ss:Type="Number">92</Data></Cell>
    <Cell ss:StyleID="s66"><Data ss:Type="Number">23.8</Data></Cell>
    <Cell ss:StyleID="s66"><Data ss:Type="Number">27.7</Data></Cell>
   </Row>
   <Row ss:AutoFitHeight="0" ss:Height="15.75">
    <Cell ss:StyleID="s66"><Data ss:Type="String">Phyca_scf0228_10559</Data></Cell>
    <Cell ss:StyleID="s66"><Data ss:Type="Number">1233</Data></Cell>
    <Cell ss:StyleID="s66"><Data ss:Type="Number">947.2</Data></Cell>
    <Cell ss:StyleID="s66"><Data ss:Type="Number">46</Data></Cell>
    <Cell ss:StyleID="s66"><Data ss:Type="Number">6.13</Data></Cell>
    <Cell ss:StyleID="s66"><Data ss:Type="Number">7.14</Data></Cell>
   </Row>
   <Row ss:AutoFitHeight="0" ss:Height="15.75">
    <Cell ss:StyleID="s66"><Data ss:Type="String">Phyca_scf0825_1055</Data></Cell>
    <Cell ss:StyleID="s66"><Data ss:Type="Number">3507</Data></Cell>
    <Cell ss:StyleID="s66"><Data ss:Type="Number">3221.2</Data></Cell>
    <Cell ss:StyleID="s66"><Data ss:Type="Number">139</Data></Cell>
    <Cell ss:StyleID="s66"><Data ss:Type="Number">5.45</Data></Cell>
    <Cell ss:StyleID="s66"><Data ss:Type="Number">6.34</Data></Cell>
   </Row>
   <Row ss:AutoFitHeight="0" ss:Height="15.75">
    <Cell ss:StyleID="s66"><Data ss:Type="String">Phyca_scf0228_10560</Data></Cell>
    <Cell ss:StyleID="s66"><Data ss:Type="Number">1146</Data></Cell>
    <Cell ss:StyleID="s66"><Data ss:Type="Number">860.2</Data></Cell>
    <Cell ss:StyleID="s66"><Data ss:Type="Number">65</Data></Cell>
    <Cell ss:StyleID="s66"><Data ss:Type="Number">9.5399999999999991</Data></Cell>
    <Cell ss:StyleID="s66"><Data ss:Type="Number">11.11</Data></Cell>
   </Row>
   <Row ss:AutoFitHeight="0" ss:Height="15.75">
    <Cell ss:StyleID="s66"><Data ss:Type="String">Phyca_scf0228_10562</Data></Cell>
    <Cell ss:StyleID="s66"><Data ss:Type="Number">963</Data></Cell>
    <Cell ss:StyleID="s66"><Data ss:Type="Number">677.2</Data></Cell>
    <Cell ss:StyleID="s66"><Data ss:Type="Number">59</Data></Cell>
    <Cell ss:StyleID="s66"><Data ss:Type="Number">11</Data></Cell>
    <Cell ss:StyleID="s66"><Data ss:Type="Number">12.81</Data></Cell>
   </Row>
   <Row ss:AutoFitHeight="0" ss:Height="15.75">
    <Cell ss:StyleID="s66"><Data ss:Type="String">Phyca_scf0228_10563</Data></Cell>
    <Cell ss:StyleID="s66"><Data ss:Type="Number">1536</Data></Cell>
    <Cell ss:StyleID="s66"><Data ss:Type="Number">1250.2</Data></Cell>
    <Cell ss:StyleID="s66"><Data ss:Type="Number">416</Data></Cell>
    <Cell ss:StyleID="s66"><Data ss:Type="Number">42.03</Data></Cell>
    <Cell ss:StyleID="s66"><Data ss:Type="Number">48.91</Data></Cell>
   </Row>
   <Row ss:AutoFitHeight="0" ss:Height="15.75">
    <Cell ss:StyleID="s66"><Data ss:Type="String">Phyca_scf0228_10564</Data></Cell>
    <Cell ss:StyleID="s66"><Data ss:Type="Number">786</Data></Cell>
    <Cell ss:StyleID="s66"><Data ss:Type="Number">500.2</Data></Cell>
    <Cell ss:StyleID="s66"><Data ss:Type="Number">25</Data></Cell>
    <Cell ss:StyleID="s66"><Data ss:Type="Number">6.31</Data></Cell>
    <Cell ss:StyleID="s66"><Data ss:Type="Number">7.35</Data></Cell>
   </Row>
   <Row ss:AutoFitHeight="0" ss:Height="15.75">
    <Cell ss:StyleID="s66"><Data ss:Type="String">Phyca_scf0228_10565</Data></Cell>
    <Cell ss:StyleID="s66"><Data ss:Type="Number">999</Data></Cell>
    <Cell ss:StyleID="s66"><Data ss:Type="Number">713.2</Data></Cell>
    <Cell ss:StyleID="s66"><Data ss:Type="Number">181</Data></Cell>
    <Cell ss:StyleID="s66"><Data ss:Type="Number">32.049999999999997</Data></Cell>
    <Cell ss:StyleID="s66"><Data ss:Type="Number">37.299999999999997</Data></Cell>
   </Row>
   <Row ss:AutoFitHeight="0" ss:Height="15.75">
    <Cell ss:StyleID="s66"><Data ss:Type="String">Phyca_scf0228_10566</Data></Cell>
    <Cell ss:StyleID="s66"><Data ss:Type="Number">2493</Data></Cell>
    <Cell ss:StyleID="s66"><Data ss:Type="Number">2207.1999999999998</Data></Cell>
    <Cell ss:StyleID="s66"><Data ss:Type="Number">442</Data></Cell>
    <Cell ss:StyleID="s66"><Data ss:Type="Number">25.29</Data></Cell>
    <Cell ss:StyleID="s66"><Data ss:Type="Number">29.43</Data></Cell>
   </Row>
   <Row ss:AutoFitHeight="0" ss:Height="15.75">
    <Cell ss:StyleID="s66"><Data ss:Type="String">Phyca_scf0228_10567</Data></Cell>
    <Cell ss:StyleID="s66"><Data ss:Type="Number">2409</Data></Cell>
    <Cell ss:StyleID="s66"><Data ss:Type="Number">2123.1999999999998</Data></Cell>
    <Cell ss:StyleID="s66"><Data ss:Type="Number">95</Data></Cell>
    <Cell ss:StyleID="s66"><Data ss:Type="Number">5.65</Data></Cell>
    <Cell ss:StyleID="s66"><Data ss:Type="Number">6.58</Data></Cell>
   </Row>
   <Row ss:AutoFitHeight="0" ss:Height="15.75">
    <Cell ss:StyleID="s66"><Data ss:Type="String">Phyca_scf0228_10568</Data></Cell>
    <Cell ss:StyleID="s66"><Data ss:Type="Number">699</Data></Cell>
    <Cell ss:StyleID="s66"><Data ss:Type="Number">413.3</Data></Cell>
    <Cell ss:StyleID="s66"><Data ss:Type="Number">151</Data></Cell>
    <Cell ss:StyleID="s66"><Data ss:Type="Number">46.14</Data></Cell>
    <Cell ss:StyleID="s66"><Data ss:Type="Number">53.7</Data></Cell>
   </Row>
   <Row ss:AutoFitHeight="0" ss:Height="15.75">
    <Cell ss:StyleID="s66"><Data ss:Type="String">Phyca_scf0228_10569</Data></Cell>
    <Cell ss:StyleID="s66"><Data ss:Type="Number">930</Data></Cell>
    <Cell ss:StyleID="s66"><Data ss:Type="Number">644.20000000000005</Data></Cell>
    <Cell ss:StyleID="s66"><Data ss:Type="Number">23</Data></Cell>
    <Cell ss:StyleID="s66"><Data ss:Type="Number">4.51</Data></Cell>
    <Cell ss:StyleID="s66"><Data ss:Type="Number">5.25</Data></Cell>
   </Row>
   <Row ss:AutoFitHeight="0" ss:Height="15.75">
    <Cell ss:StyleID="s66"><Data ss:Type="String">Phyca_scf0825_1056</Data></Cell>
    <Cell ss:StyleID="s66"><Data ss:Type="Number">729</Data></Cell>
    <Cell ss:StyleID="s66"><Data ss:Type="Number">443.25</Data></Cell>
    <Cell ss:StyleID="s66"><Data ss:Type="Number">115</Data></Cell>
    <Cell ss:StyleID="s66"><Data ss:Type="Number">32.770000000000003</Data></Cell>
    <Cell ss:StyleID="s66"><Data ss:Type="Number">38.14</Data></Cell>
   </Row>
   <Row ss:AutoFitHeight="0" ss:Height="15.75">
    <Cell ss:StyleID="s66"><Data ss:Type="String">Phyca_scf0228_10570</Data></Cell>
    <Cell ss:StyleID="s66"><Data ss:Type="Number">2325</Data></Cell>
    <Cell ss:StyleID="s66"><Data ss:Type="Number">2039.2</Data></Cell>
    <Cell ss:StyleID="s66"><Data ss:Type="Number">347</Data></Cell>
    <Cell ss:StyleID="s66"><Data ss:Type="Number">21.49</Data></Cell>
    <Cell ss:StyleID="s66"><Data ss:Type="Number">25.01</Data></Cell>
   </Row>
   <Row ss:AutoFitHeight="0" ss:Height="15.75">
    <Cell ss:StyleID="s66"><Data ss:Type="String">Phyca_scf0228_10571</Data></Cell>
    <Cell ss:StyleID="s66"><Data ss:Type="Number">2112</Data></Cell>
    <Cell ss:StyleID="s66"><Data ss:Type="Number">1826.2</Data></Cell>
    <Cell ss:StyleID="s66"><Data ss:Type="Number">97</Data></Cell>
    <Cell ss:StyleID="s66"><Data ss:Type="Number">6.71</Data></Cell>
    <Cell ss:StyleID="s66"><Data ss:Type="Number">7.81</Data></Cell>
   </Row>
   <Row ss:AutoFitHeight="0" ss:Height="15.75">
    <Cell ss:StyleID="s66"><Data ss:Type="String">Phyca_scf0228_10572</Data></Cell>
    <Cell ss:StyleID="s66"><Data ss:Type="Number">789</Data></Cell>
    <Cell ss:StyleID="s66"><Data ss:Type="Number">503.2</Data></Cell>
    <Cell ss:StyleID="s66"><Data ss:Type="Number">1</Data></Cell>
    <Cell ss:StyleID="s66"><Data ss:Type="Number">0.25</Data></Cell>
    <Cell ss:StyleID="s66"><Data ss:Type="Number">0.28999999999999998</Data></Cell>
   </Row>
   <Row ss:AutoFitHeight="0" ss:Height="15.75">
    <Cell ss:StyleID="s66"><Data ss:Type="String">Phyca_scf0228_10573</Data></Cell>
    <Cell ss:StyleID="s66"><Data ss:Type="Number">1563</Data></Cell>
    <Cell ss:StyleID="s66"><Data ss:Type="Number">1277.2</Data></Cell>
    <Cell ss:StyleID="s66"><Data ss:Type="Number">94</Data></Cell>
    <Cell ss:StyleID="s66"><Data ss:Type="Number">9.3000000000000007</Data></Cell>
    <Cell ss:StyleID="s66"><Data ss:Type="Number">10.82</Data></Cell>
   </Row>
   <Row ss:AutoFitHeight="0" ss:Height="15.75">
    <Cell ss:StyleID="s66"><Data ss:Type="String">Phyca_scf0228_10575</Data></Cell>
    <Cell ss:StyleID="s66"><Data ss:Type="Number">4155</Data></Cell>
    <Cell ss:StyleID="s66"><Data ss:Type="Number">3869.2</Data></Cell>
    <Cell ss:StyleID="s66"><Data ss:Type="Number">161</Data></Cell>
    <Cell ss:StyleID="s66"><Data ss:Type="Number">5.26</Data></Cell>
    <Cell ss:StyleID="s66"><Data ss:Type="Number">6.12</Data></Cell>
   </Row>
   <Row ss:AutoFitHeight="0" ss:Height="15.75">
    <Cell ss:StyleID="s66"><Data ss:Type="String">Phyca_scf0228_10576</Data></Cell>
    <Cell ss:StyleID="s66"><Data ss:Type="Number">2310</Data></Cell>
    <Cell ss:StyleID="s66"><Data ss:Type="Number">2024.2</Data></Cell>
    <Cell ss:StyleID="s66"><Data ss:Type="Number">293</Data></Cell>
    <Cell ss:StyleID="s66"><Data ss:Type="Number">18.28</Data></Cell>
    <Cell ss:StyleID="s66"><Data ss:Type="Number">21.28</Data></Cell>
   </Row>
   <Row ss:AutoFitHeight="0" ss:Height="15.75">
    <Cell ss:StyleID="s66"><Data ss:Type="String">Phyca_scf0228_10578</Data></Cell>
    <Cell ss:StyleID="s66"><Data ss:Type="Number">945</Data></Cell>
    <Cell ss:StyleID="s66"><Data ss:Type="Number">659.2</Data></Cell>
    <Cell ss:StyleID="s66"><Data ss:Type="Number">80</Data></Cell>
    <Cell ss:StyleID="s66"><Data ss:Type="Number">15.33</Data></Cell>
    <Cell ss:StyleID="s66"><Data ss:Type="Number">17.84</Data></Cell>
   </Row>
   <Row ss:AutoFitHeight="0" ss:Height="15.75">
    <Cell ss:StyleID="s66"><Data ss:Type="String">Phyca_scf0228_10579</Data></Cell>
    <Cell ss:StyleID="s66"><Data ss:Type="Number">753</Data></Cell>
    <Cell ss:StyleID="s66"><Data ss:Type="Number">467.22</Data></Cell>
    <Cell ss:StyleID="s66"><Data ss:Type="Number">70</Data></Cell>
    <Cell ss:StyleID="s66"><Data ss:Type="Number">18.920000000000002</Data></Cell>
    <Cell ss:StyleID="s66"><Data ss:Type="Number">22.02</Data></Cell>
   </Row>
   <Row ss:AutoFitHeight="0" ss:Height="15.75">
    <Cell ss:StyleID="s66"><Data ss:Type="String">Phyca_scf0825_1057</Data></Cell>
    <Cell ss:StyleID="s66"><Data ss:Type="Number">2703</Data></Cell>
    <Cell ss:StyleID="s66"><Data ss:Type="Number">2417.1999999999998</Data></Cell>
    <Cell ss:StyleID="s66"><Data ss:Type="Number">232</Data></Cell>
    <Cell ss:StyleID="s66"><Data ss:Type="Number">12.12</Data></Cell>
    <Cell ss:StyleID="s66"><Data ss:Type="Number">14.11</Data></Cell>
   </Row>
   <Row ss:AutoFitHeight="0" ss:Height="15.75">
    <Cell ss:StyleID="s66"><Data ss:Type="String">Phyca_scf0228_10580</Data></Cell>
    <Cell ss:StyleID="s66"><Data ss:Type="Number">1929</Data></Cell>
    <Cell ss:StyleID="s66"><Data ss:Type="Number">1643.2</Data></Cell>
    <Cell ss:StyleID="s66"><Data ss:Type="Number">81</Data></Cell>
    <Cell ss:StyleID="s66"><Data ss:Type="Number">6.23</Data></Cell>
    <Cell ss:StyleID="s66"><Data ss:Type="Number">7.25</Data></Cell>
   </Row>
   <Row ss:AutoFitHeight="0" ss:Height="15.75">
    <Cell ss:StyleID="s66"><Data ss:Type="String">Phyca_scf0228_10581</Data></Cell>
    <Cell ss:StyleID="s66"><Data ss:Type="Number">810</Data></Cell>
    <Cell ss:StyleID="s66"><Data ss:Type="Number">524.20000000000005</Data></Cell>
    <Cell ss:StyleID="s66"><Data ss:Type="Number">58</Data></Cell>
    <Cell ss:StyleID="s66"><Data ss:Type="Number">13.97</Data></Cell>
    <Cell ss:StyleID="s66"><Data ss:Type="Number">16.260000000000002</Data></Cell>
   </Row>
   <Row ss:AutoFitHeight="0" ss:Height="15.75">
    <Cell ss:StyleID="s66"><Data ss:Type="String">Phyca_scf0228_10582</Data></Cell>
    <Cell ss:StyleID="s66"><Data ss:Type="Number">897</Data></Cell>
    <Cell ss:StyleID="s66"><Data ss:Type="Number">611.20000000000005</Data></Cell>
    <Cell ss:StyleID="s66"><Data ss:Type="Number">40</Data></Cell>
    <Cell ss:StyleID="s66"><Data ss:Type="Number">8.27</Data></Cell>
    <Cell ss:StyleID="s66"><Data ss:Type="Number">9.6199999999999992</Data></Cell>
   </Row>
   <Row ss:AutoFitHeight="0" ss:Height="15.75">
    <Cell ss:StyleID="s66"><Data ss:Type="String">Phyca_scf0228_10583</Data></Cell>
    <Cell ss:StyleID="s66"><Data ss:Type="Number">4311</Data></Cell>
    <Cell ss:StyleID="s66"><Data ss:Type="Number">4025.2</Data></Cell>
    <Cell ss:StyleID="s66"><Data ss:Type="Number">635</Data></Cell>
    <Cell ss:StyleID="s66"><Data ss:Type="Number">19.920000000000002</Data></Cell>
    <Cell ss:StyleID="s66"><Data ss:Type="Number">23.19</Data></Cell>
   </Row>
   <Row ss:AutoFitHeight="0" ss:Height="15.75">
    <Cell ss:StyleID="s66"><Data ss:Type="String">Phyca_scf0228_10584</Data></Cell>
    <Cell ss:StyleID="s66"><Data ss:Type="Number">738</Data></Cell>
    <Cell ss:StyleID="s66"><Data ss:Type="Number">452.24</Data></Cell>
    <Cell ss:StyleID="s66"><Data ss:Type="Number">42</Data></Cell>
    <Cell ss:StyleID="s66"><Data ss:Type="Number">11.73</Data></Cell>
    <Cell ss:StyleID="s66"><Data ss:Type="Number">13.65</Data></Cell>
   </Row>
   <Row ss:AutoFitHeight="0" ss:Height="15.75">
    <Cell ss:StyleID="s66"><Data ss:Type="String">Phyca_scf0228_10586</Data></Cell>
    <Cell ss:StyleID="s66"><Data ss:Type="Number">357</Data></Cell>
    <Cell ss:StyleID="s66"><Data ss:Type="Number">73.27</Data></Cell>
    <Cell ss:StyleID="s66"><Data ss:Type="Number">4</Data></Cell>
    <Cell ss:StyleID="s66"><Data ss:Type="Number">6.9</Data></Cell>
    <Cell ss:StyleID="s66"><Data ss:Type="Number">8.02</Data></Cell>
   </Row>
   <Row ss:AutoFitHeight="0" ss:Height="15.75">
    <Cell ss:StyleID="s66"><Data ss:Type="String">Phyca_scf0228_10588</Data></Cell>
    <Cell ss:StyleID="s66"><Data ss:Type="Number">1509</Data></Cell>
    <Cell ss:StyleID="s66"><Data ss:Type="Number">1223.2</Data></Cell>
    <Cell ss:StyleID="s66"><Data ss:Type="Number">162</Data></Cell>
    <Cell ss:StyleID="s66"><Data ss:Type="Number">16.73</Data></Cell>
    <Cell ss:StyleID="s66"><Data ss:Type="Number">19.47</Data></Cell>
   </Row>
   <Row ss:AutoFitHeight="0" ss:Height="15.75">
    <Cell ss:StyleID="s66"><Data ss:Type="String">Phyca_scf0228_10589</Data></Cell>
    <Cell ss:StyleID="s66"><Data ss:Type="Number">306</Data></Cell>
    <Cell ss:StyleID="s66"><Data ss:Type="Number">23.31</Data></Cell>
    <Cell ss:StyleID="s66"><Data ss:Type="Number">8</Data></Cell>
    <Cell ss:StyleID="s66"><Data ss:Type="Number">43.35</Data></Cell>
    <Cell ss:StyleID="s66"><Data ss:Type="Number">50.45</Data></Cell>
   </Row>
   <Row ss:AutoFitHeight="0" ss:Height="15.75">
    <Cell ss:StyleID="s66"><Data ss:Type="String">Phyca_scf0825_1058</Data></Cell>
    <Cell ss:StyleID="s66"><Data ss:Type="Number">765</Data></Cell>
    <Cell ss:StyleID="s66"><Data ss:Type="Number">479.21</Data></Cell>
    <Cell ss:StyleID="s66"><Data ss:Type="Number">38</Data></Cell>
    <Cell ss:StyleID="s66"><Data ss:Type="Number">10.02</Data></Cell>
    <Cell ss:StyleID="s66"><Data ss:Type="Number">11.66</Data></Cell>
   </Row>
   <Row ss:AutoFitHeight="0" ss:Height="15.75">
    <Cell ss:StyleID="s66"><Data ss:Type="String">Phyca_scf2384_10592</Data></Cell>
    <Cell ss:StyleID="s66"><Data ss:Type="Number">1602</Data></Cell>
    <Cell ss:StyleID="s66"><Data ss:Type="Number">1316.2</Data></Cell>
    <Cell ss:StyleID="s66"><Data ss:Type="Number">62</Data></Cell>
    <Cell ss:StyleID="s66"><Data ss:Type="Number">5.95</Data></Cell>
    <Cell ss:StyleID="s66"><Data ss:Type="Number">6.92</Data></Cell>
   </Row>
   <Row ss:AutoFitHeight="0" ss:Height="15.75">
    <Cell ss:StyleID="s66"><Data ss:Type="String">Phyca_scf2384_10593</Data></Cell>
    <Cell ss:StyleID="s66"><Data ss:Type="Number">1332</Data></Cell>
    <Cell ss:StyleID="s66"><Data ss:Type="Number">1046.2</Data></Cell>
    <Cell ss:StyleID="s66"><Data ss:Type="Number">204</Data></Cell>
    <Cell ss:StyleID="s66"><Data ss:Type="Number">24.63</Data></Cell>
    <Cell ss:StyleID="s66"><Data ss:Type="Number">28.66</Data></Cell>
   </Row>
   <Row ss:AutoFitHeight="0" ss:Height="15.75">
    <Cell ss:StyleID="s66"><Data ss:Type="String">Phyca_scf2384_10594</Data></Cell>
    <Cell ss:StyleID="s66"><Data ss:Type="Number">1392</Data></Cell>
    <Cell ss:StyleID="s66"><Data ss:Type="Number">1106.2</Data></Cell>
    <Cell ss:StyleID="s66"><Data ss:Type="Number">5</Data></Cell>
    <Cell ss:StyleID="s66"><Data ss:Type="Number">0.56999999999999995</Data></Cell>
    <Cell ss:StyleID="s66"><Data ss:Type="Number">0.66</Data></Cell>
   </Row>
   <Row ss:AutoFitHeight="0" ss:Height="15.75">
    <Cell ss:StyleID="s66"><Data ss:Type="String">Phyca_scf2384_10595</Data></Cell>
    <Cell ss:StyleID="s66"><Data ss:Type="Number">2154</Data></Cell>
    <Cell ss:StyleID="s66"><Data ss:Type="Number">1868.2</Data></Cell>
    <Cell ss:StyleID="s66"><Data ss:Type="Number">36</Data></Cell>
    <Cell ss:StyleID="s66"><Data ss:Type="Number">2.4300000000000002</Data></Cell>
    <Cell ss:StyleID="s66"><Data ss:Type="Number">2.83</Data></Cell>
   </Row>
   <Row ss:AutoFitHeight="0" ss:Height="15.75">
    <Cell ss:StyleID="s66"><Data ss:Type="String">Phyca_scf2384_10597</Data></Cell>
    <Cell ss:StyleID="s66"><Data ss:Type="Number">591</Data></Cell>
    <Cell ss:StyleID="s66"><Data ss:Type="Number">305.63</Data></Cell>
    <Cell ss:StyleID="s66"><Data ss:Type="Number">4</Data></Cell>
    <Cell ss:StyleID="s66"><Data ss:Type="Number">1.65</Data></Cell>
    <Cell ss:StyleID="s66"><Data ss:Type="Number">1.92</Data></Cell>
   </Row>
   <Row ss:AutoFitHeight="0" ss:Height="15.75">
    <Cell ss:StyleID="s66"><Data ss:Type="String">Phyca_scf1801_10599</Data></Cell>
    <Cell ss:StyleID="s66"><Data ss:Type="Number">3981</Data></Cell>
    <Cell ss:StyleID="s66"><Data ss:Type="Number">3695.2</Data></Cell>
    <Cell ss:StyleID="s66"><Data ss:Type="Number">221</Data></Cell>
    <Cell ss:StyleID="s66"><Data ss:Type="Number">7.55</Data></Cell>
    <Cell ss:StyleID="s66"><Data ss:Type="Number">8.7899999999999991</Data></Cell>
   </Row>
   <Row ss:AutoFitHeight="0" ss:Height="15.75">
    <Cell ss:StyleID="s66"><Data ss:Type="String">Phyca_scf0825_1059</Data></Cell>
    <Cell ss:StyleID="s66"><Data ss:Type="Number">2220</Data></Cell>
    <Cell ss:StyleID="s66"><Data ss:Type="Number">1934.2</Data></Cell>
    <Cell ss:StyleID="s66"><Data ss:Type="Number">70</Data></Cell>
    <Cell ss:StyleID="s66"><Data ss:Type="Number">4.57</Data></Cell>
    <Cell ss:StyleID="s66"><Data ss:Type="Number">5.32</Data></Cell>
   </Row>
   <Row ss:AutoFitHeight="0" ss:Height="15.75">
    <Cell ss:StyleID="s66"><Data ss:Type="String">Phyca_scf1801_10600</Data></Cell>
    <Cell ss:StyleID="s66"><Data ss:Type="Number">2040</Data></Cell>
    <Cell ss:StyleID="s66"><Data ss:Type="Number">1754.2</Data></Cell>
    <Cell ss:StyleID="s66"><Data ss:Type="Number">456</Data></Cell>
    <Cell ss:StyleID="s66"><Data ss:Type="Number">32.83</Data></Cell>
    <Cell ss:StyleID="s66"><Data ss:Type="Number">38.21</Data></Cell>
   </Row>
   <Row ss:AutoFitHeight="0" ss:Height="15.75">
    <Cell ss:StyleID="s66"><Data ss:Type="String">Phyca_scf1801_10601</Data></Cell>
    <Cell ss:StyleID="s66"><Data ss:Type="Number">678</Data></Cell>
    <Cell ss:StyleID="s66"><Data ss:Type="Number">392.35</Data></Cell>
    <Cell ss:StyleID="s66"><Data ss:Type="Number">12</Data></Cell>
    <Cell ss:StyleID="s66"><Data ss:Type="Number">3.86</Data></Cell>
    <Cell ss:StyleID="s66"><Data ss:Type="Number">4.5</Data></Cell>
   </Row>
   <Row ss:AutoFitHeight="0" ss:Height="15.75">
    <Cell ss:StyleID="s66"><Data ss:Type="String">Phyca_scf1801_10603</Data></Cell>
    <Cell ss:StyleID="s66"><Data ss:Type="Number">1242</Data></Cell>
    <Cell ss:StyleID="s66"><Data ss:Type="Number">956.2</Data></Cell>
    <Cell ss:StyleID="s66"><Data ss:Type="Number">2191</Data></Cell>
    <Cell ss:StyleID="s66"><Data ss:Type="Number">289.39999999999998</Data></Cell>
    <Cell ss:StyleID="s66"><Data ss:Type="Number">336.8</Data></Cell>
   </Row>
   <Row ss:AutoFitHeight="0" ss:Height="15.75">
    <Cell ss:StyleID="s66"><Data ss:Type="String">Phyca_scf1801_10604</Data></Cell>
    <Cell ss:StyleID="s66"><Data ss:Type="Number">603</Data></Cell>
    <Cell ss:StyleID="s66"><Data ss:Type="Number">317.58</Data></Cell>
    <Cell ss:StyleID="s66"><Data ss:Type="Number">167</Data></Cell>
    <Cell ss:StyleID="s66"><Data ss:Type="Number">66.42</Data></Cell>
    <Cell ss:StyleID="s66"><Data ss:Type="Number">77.290000000000006</Data></Cell>
   </Row>
   <Row ss:AutoFitHeight="0" ss:Height="15.75">
    <Cell ss:StyleID="s66"><Data ss:Type="String">Phyca_scf3007_10607</Data></Cell>
    <Cell ss:StyleID="s66"><Data ss:Type="Number">2781</Data></Cell>
    <Cell ss:StyleID="s66"><Data ss:Type="Number">2495.1999999999998</Data></Cell>
    <Cell ss:StyleID="s66"><Data ss:Type="Number">108</Data></Cell>
    <Cell ss:StyleID="s66"><Data ss:Type="Number">5.47</Data></Cell>
    <Cell ss:StyleID="s66"><Data ss:Type="Number">6.36</Data></Cell>
   </Row>
   <Row ss:AutoFitHeight="0" ss:Height="15.75">
    <Cell ss:StyleID="s66"><Data ss:Type="String">Phyca_scf3007_10608</Data></Cell>
    <Cell ss:StyleID="s66"><Data ss:Type="Number">420</Data></Cell>
    <Cell ss:StyleID="s66"><Data ss:Type="Number">135.63</Data></Cell>
    <Cell ss:StyleID="s66"><Data ss:Type="Number">21</Data></Cell>
    <Cell ss:StyleID="s66"><Data ss:Type="Number">19.559999999999999</Data></Cell>
    <Cell ss:StyleID="s66"><Data ss:Type="Number">22.76</Data></Cell>
   </Row>
   <Row ss:AutoFitHeight="0" ss:Height="15.75">
    <Cell ss:StyleID="s66"><Data ss:Type="String">Phyca_scf0825_1060</Data></Cell>
    <Cell ss:StyleID="s66"><Data ss:Type="Number">639</Data></Cell>
    <Cell ss:StyleID="s66"><Data ss:Type="Number">353.46</Data></Cell>
    <Cell ss:StyleID="s66"><Data ss:Type="Number">14</Data></Cell>
    <Cell ss:StyleID="s66"><Data ss:Type="Number">5</Data></Cell>
    <Cell ss:StyleID="s66"><Data ss:Type="Number">5.82</Data></Cell>
   </Row>
   <Row ss:AutoFitHeight="0" ss:Height="15.75">
    <Cell ss:StyleID="s66"><Data ss:Type="String">Phyca_scf3007_10610</Data></Cell>
    <Cell ss:StyleID="s66"><Data ss:Type="Number">510</Data></Cell>
    <Cell ss:StyleID="s66"><Data ss:Type="Number">225.01</Data></Cell>
    <Cell ss:StyleID="s66"><Data ss:Type="Number">13</Data></Cell>
    <Cell ss:StyleID="s66"><Data ss:Type="Number">7.3</Data></Cell>
    <Cell ss:StyleID="s66"><Data ss:Type="Number">8.49</Data></Cell>
   </Row>
   <Row ss:AutoFitHeight="0" ss:Height="15.75">
    <Cell ss:StyleID="s66"><Data ss:Type="String">Phyca_scf1473_10613</Data></Cell>
    <Cell ss:StyleID="s66"><Data ss:Type="Number">1722</Data></Cell>
    <Cell ss:StyleID="s66"><Data ss:Type="Number">1436.2</Data></Cell>
    <Cell ss:StyleID="s66"><Data ss:Type="Number">1316</Data></Cell>
    <Cell ss:StyleID="s66"><Data ss:Type="Number">115.73</Data></Cell>
    <Cell ss:StyleID="s66"><Data ss:Type="Number">134.68</Data></Cell>
   </Row>
   <Row ss:AutoFitHeight="0" ss:Height="15.75">
    <Cell ss:StyleID="s66"><Data ss:Type="String">Phyca_scf1473_10615</Data></Cell>
    <Cell ss:StyleID="s66"><Data ss:Type="Number">4899</Data></Cell>
    <Cell ss:StyleID="s66"><Data ss:Type="Number">4613.2</Data></Cell>
    <Cell ss:StyleID="s66"><Data ss:Type="Number">8389</Data></Cell>
    <Cell ss:StyleID="s66"><Data ss:Type="Number">229.68</Data></Cell>
    <Cell ss:StyleID="s66"><Data ss:Type="Number">267.29000000000002</Data></Cell>
   </Row>
   <Row ss:AutoFitHeight="0" ss:Height="15.75">
    <Cell ss:StyleID="s66"><Data ss:Type="String">Phyca_scf1473_10616</Data></Cell>
    <Cell ss:StyleID="s66"><Data ss:Type="Number">1182</Data></Cell>
    <Cell ss:StyleID="s66"><Data ss:Type="Number">896.2</Data></Cell>
    <Cell ss:StyleID="s66"><Data ss:Type="Number">1</Data></Cell>
    <Cell ss:StyleID="s66"><Data ss:Type="Number">0.14000000000000001</Data></Cell>
    <Cell ss:StyleID="s66"><Data ss:Type="Number">0.16</Data></Cell>
   </Row>
   <Row ss:AutoFitHeight="0" ss:Height="15.75">
    <Cell ss:StyleID="s66"><Data ss:Type="String">Phyca_scf1473_10619</Data></Cell>
    <Cell ss:StyleID="s66"><Data ss:Type="Number">2535</Data></Cell>
    <Cell ss:StyleID="s66"><Data ss:Type="Number">2249.1999999999998</Data></Cell>
    <Cell ss:StyleID="s66"><Data ss:Type="Number">167</Data></Cell>
    <Cell ss:StyleID="s66"><Data ss:Type="Number">9.3800000000000008</Data></Cell>
    <Cell ss:StyleID="s66"><Data ss:Type="Number">10.91</Data></Cell>
   </Row>
   <Row ss:AutoFitHeight="0" ss:Height="15.75">
    <Cell ss:StyleID="s66"><Data ss:Type="String">Phyca_scf0825_1061</Data></Cell>
    <Cell ss:StyleID="s66"><Data ss:Type="Number">477</Data></Cell>
    <Cell ss:StyleID="s66"><Data ss:Type="Number">192.22</Data></Cell>
    <Cell ss:StyleID="s66"><Data ss:Type="Number">1</Data></Cell>
    <Cell ss:StyleID="s66"><Data ss:Type="Number">0.66</Data></Cell>
    <Cell ss:StyleID="s66"><Data ss:Type="Number">0.76</Data></Cell>
   </Row>
   <Row ss:AutoFitHeight="0" ss:Height="15.75">
    <Cell ss:StyleID="s66"><Data ss:Type="String">Phyca_scf1473_10620</Data></Cell>
    <Cell ss:StyleID="s66"><Data ss:Type="Number">495</Data></Cell>
    <Cell ss:StyleID="s66"><Data ss:Type="Number">210.1</Data></Cell>
    <Cell ss:StyleID="s66"><Data ss:Type="Number">42</Data></Cell>
    <Cell ss:StyleID="s66"><Data ss:Type="Number">25.25</Data></Cell>
    <Cell ss:StyleID="s66"><Data ss:Type="Number">29.38</Data></Cell>
   </Row>
   <Row ss:AutoFitHeight="0" ss:Height="15.75">
    <Cell ss:StyleID="s66"><Data ss:Type="String">Phyca_scf0469_10624</Data></Cell>
    <Cell ss:StyleID="s66"><Data ss:Type="Number">4014</Data></Cell>
    <Cell ss:StyleID="s66"><Data ss:Type="Number">3728.2</Data></Cell>
    <Cell ss:StyleID="s66"><Data ss:Type="Number">834</Data></Cell>
    <Cell ss:StyleID="s66"><Data ss:Type="Number">28.25</Data></Cell>
    <Cell ss:StyleID="s66"><Data ss:Type="Number">32.880000000000003</Data></Cell>
   </Row>
   <Row ss:AutoFitHeight="0" ss:Height="15.75">
    <Cell ss:StyleID="s66"><Data ss:Type="String">Phyca_scf3975_10626</Data></Cell>
    <Cell ss:StyleID="s66"><Data ss:Type="Number">594</Data></Cell>
    <Cell ss:StyleID="s66"><Data ss:Type="Number">308.62</Data></Cell>
    <Cell ss:StyleID="s66"><Data ss:Type="Number">2</Data></Cell>
    <Cell ss:StyleID="s66"><Data ss:Type="Number">0.82</Data></Cell>
    <Cell ss:StyleID="s66"><Data ss:Type="Number">0.95</Data></Cell>
   </Row>
   <Row ss:AutoFitHeight="0" ss:Height="15.75">
    <Cell ss:StyleID="s66"><Data ss:Type="String">Phyca_scf3975_10628</Data></Cell>
    <Cell ss:StyleID="s66"><Data ss:Type="Number">594</Data></Cell>
    <Cell ss:StyleID="s66"><Data ss:Type="Number">308.62</Data></Cell>
    <Cell ss:StyleID="s66"><Data ss:Type="Number">4</Data></Cell>
    <Cell ss:StyleID="s66"><Data ss:Type="Number">1.64</Data></Cell>
    <Cell ss:StyleID="s66"><Data ss:Type="Number">1.91</Data></Cell>
   </Row>
   <Row ss:AutoFitHeight="0" ss:Height="15.75">
    <Cell ss:StyleID="s66"><Data ss:Type="String">Phyca_scf0825_1062</Data></Cell>
    <Cell ss:StyleID="s66"><Data ss:Type="Number">2541</Data></Cell>
    <Cell ss:StyleID="s66"><Data ss:Type="Number">2255.1999999999998</Data></Cell>
    <Cell ss:StyleID="s66"><Data ss:Type="Number">382</Data></Cell>
    <Cell ss:StyleID="s66"><Data ss:Type="Number">21.39</Data></Cell>
    <Cell ss:StyleID="s66"><Data ss:Type="Number">24.9</Data></Cell>
   </Row>
   <Row ss:AutoFitHeight="0" ss:Height="15.75">
    <Cell ss:StyleID="s66"><Data ss:Type="String">Phyca_scf2859_10634</Data></Cell>
    <Cell ss:StyleID="s66"><Data ss:Type="Number">6576</Data></Cell>
    <Cell ss:StyleID="s66"><Data ss:Type="Number">6290.2</Data></Cell>
    <Cell ss:StyleID="s66"><Data ss:Type="Number">2930</Data></Cell>
    <Cell ss:StyleID="s66"><Data ss:Type="Number">58.83</Data></Cell>
    <Cell ss:StyleID="s66"><Data ss:Type="Number">68.47</Data></Cell>
   </Row>
   <Row ss:AutoFitHeight="0" ss:Height="15.75">
    <Cell ss:StyleID="s66"><Data ss:Type="String">Phyca_scf2859_10635</Data></Cell>
    <Cell ss:StyleID="s66"><Data ss:Type="Number">588</Data></Cell>
    <Cell ss:StyleID="s66"><Data ss:Type="Number">302.64</Data></Cell>
    <Cell ss:StyleID="s66"><Data ss:Type="Number">1</Data></Cell>
    <Cell ss:StyleID="s66"><Data ss:Type="Number">0.42</Data></Cell>
    <Cell ss:StyleID="s66"><Data ss:Type="Number">0.49</Data></Cell>
   </Row>
   <Row ss:AutoFitHeight="0" ss:Height="15.75">
    <Cell ss:StyleID="s66"><Data ss:Type="String">Phyca_scf2859_10636</Data></Cell>
    <Cell ss:StyleID="s66"><Data ss:Type="Number">438</Data></Cell>
    <Cell ss:StyleID="s66"><Data ss:Type="Number">153.49</Data></Cell>
    <Cell ss:StyleID="s66"><Data ss:Type="Number">2</Data></Cell>
    <Cell ss:StyleID="s66"><Data ss:Type="Number">1.65</Data></Cell>
    <Cell ss:StyleID="s66"><Data ss:Type="Number">1.92</Data></Cell>
   </Row>
   <Row ss:AutoFitHeight="0" ss:Height="15.75">
    <Cell ss:StyleID="s66"><Data ss:Type="String">Phyca_scf0825_1063</Data></Cell>
    <Cell ss:StyleID="s66"><Data ss:Type="Number">1053</Data></Cell>
    <Cell ss:StyleID="s66"><Data ss:Type="Number">767.2</Data></Cell>
    <Cell ss:StyleID="s66"><Data ss:Type="Number">92</Data></Cell>
    <Cell ss:StyleID="s66"><Data ss:Type="Number">15.15</Data></Cell>
    <Cell ss:StyleID="s66"><Data ss:Type="Number">17.63</Data></Cell>
   </Row>
   <Row ss:AutoFitHeight="0" ss:Height="15.75">
    <Cell ss:StyleID="s66"><Data ss:Type="String">Phyca_scf2859_10641</Data></Cell>
    <Cell ss:StyleID="s66"><Data ss:Type="Number">978</Data></Cell>
    <Cell ss:StyleID="s66"><Data ss:Type="Number">692.2</Data></Cell>
    <Cell ss:StyleID="s66"><Data ss:Type="Number">11</Data></Cell>
    <Cell ss:StyleID="s66"><Data ss:Type="Number">2.0099999999999998</Data></Cell>
    <Cell ss:StyleID="s66"><Data ss:Type="Number">2.34</Data></Cell>
   </Row>
   <Row ss:AutoFitHeight="0" ss:Height="15.75">
    <Cell ss:StyleID="s66"><Data ss:Type="String">Phyca_scf2859_10642</Data></Cell>
    <Cell ss:StyleID="s66"><Data ss:Type="Number">8514</Data></Cell>
    <Cell ss:StyleID="s66"><Data ss:Type="Number">8228.2000000000007</Data></Cell>
    <Cell ss:StyleID="s66"><Data ss:Type="Number">2235</Data></Cell>
    <Cell ss:StyleID="s66"><Data ss:Type="Number">34.31</Data></Cell>
    <Cell ss:StyleID="s66"><Data ss:Type="Number">39.93</Data></Cell>
   </Row>
   <Row ss:AutoFitHeight="0" ss:Height="15.75">
    <Cell ss:StyleID="s66"><Data ss:Type="String">Phyca_scf2859_10643</Data></Cell>
    <Cell ss:StyleID="s66"><Data ss:Type="Number">690</Data></Cell>
    <Cell ss:StyleID="s66"><Data ss:Type="Number">404.32</Data></Cell>
    <Cell ss:StyleID="s66"><Data ss:Type="Number">332</Data></Cell>
    <Cell ss:StyleID="s66"><Data ss:Type="Number">103.71</Data></Cell>
    <Cell ss:StyleID="s66"><Data ss:Type="Number">120.7</Data></Cell>
   </Row>
   <Row ss:AutoFitHeight="0" ss:Height="15.75">
    <Cell ss:StyleID="s66"><Data ss:Type="String">Phyca_scf1125_10646</Data></Cell>
    <Cell ss:StyleID="s66"><Data ss:Type="Number">4440</Data></Cell>
    <Cell ss:StyleID="s66"><Data ss:Type="Number">4154.2</Data></Cell>
    <Cell ss:StyleID="s66"><Data ss:Type="Number">930</Data></Cell>
    <Cell ss:StyleID="s66"><Data ss:Type="Number">28.28</Data></Cell>
    <Cell ss:StyleID="s66"><Data ss:Type="Number">32.909999999999997</Data></Cell>
   </Row>
   <Row ss:AutoFitHeight="0" ss:Height="15.75">
    <Cell ss:StyleID="s66"><Data ss:Type="String">Phyca_scf1125_10647</Data></Cell>
    <Cell ss:StyleID="s66"><Data ss:Type="Number">3759</Data></Cell>
    <Cell ss:StyleID="s66"><Data ss:Type="Number">3473.2</Data></Cell>
    <Cell ss:StyleID="s66"><Data ss:Type="Number">412</Data></Cell>
    <Cell ss:StyleID="s66"><Data ss:Type="Number">14.98</Data></Cell>
    <Cell ss:StyleID="s66"><Data ss:Type="Number">17.440000000000001</Data></Cell>
   </Row>
   <Row ss:AutoFitHeight="0" ss:Height="15.75">
    <Cell ss:StyleID="s66"><Data ss:Type="String">Phyca_scf1125_10648</Data></Cell>
    <Cell ss:StyleID="s66"><Data ss:Type="Number">1404</Data></Cell>
    <Cell ss:StyleID="s66"><Data ss:Type="Number">1118.2</Data></Cell>
    <Cell ss:StyleID="s66"><Data ss:Type="Number">197</Data></Cell>
    <Cell ss:StyleID="s66"><Data ss:Type="Number">22.25</Data></Cell>
    <Cell ss:StyleID="s66"><Data ss:Type="Number">25.9</Data></Cell>
   </Row>
   <Row ss:AutoFitHeight="0" ss:Height="15.75">
    <Cell ss:StyleID="s66"><Data ss:Type="String">Phyca_scf0825_1064</Data></Cell>
    <Cell ss:StyleID="s66"><Data ss:Type="Number">2364</Data></Cell>
    <Cell ss:StyleID="s66"><Data ss:Type="Number">2078.1999999999998</Data></Cell>
    <Cell ss:StyleID="s66"><Data ss:Type="Number">126</Data></Cell>
    <Cell ss:StyleID="s66"><Data ss:Type="Number">7.66</Data></Cell>
    <Cell ss:StyleID="s66"><Data ss:Type="Number">8.91</Data></Cell>
   </Row>
   <Row ss:AutoFitHeight="0" ss:Height="15.75">
    <Cell ss:StyleID="s66"><Data ss:Type="String">Phyca_scf1508_10651</Data></Cell>
    <Cell ss:StyleID="s66"><Data ss:Type="Number">1302</Data></Cell>
    <Cell ss:StyleID="s66"><Data ss:Type="Number">1016.2</Data></Cell>
    <Cell ss:StyleID="s66"><Data ss:Type="Number">380</Data></Cell>
    <Cell ss:StyleID="s66"><Data ss:Type="Number">47.23</Data></Cell>
    <Cell ss:StyleID="s66"><Data ss:Type="Number">54.96</Data></Cell>
   </Row>
   <Row ss:AutoFitHeight="0" ss:Height="15.75">
    <Cell ss:StyleID="s66"><Data ss:Type="String">Phyca_scf1508_10652</Data></Cell>
    <Cell ss:StyleID="s66"><Data ss:Type="Number">1233</Data></Cell>
    <Cell ss:StyleID="s66"><Data ss:Type="Number">947.2</Data></Cell>
    <Cell ss:StyleID="s66"><Data ss:Type="Number">253</Data></Cell>
    <Cell ss:StyleID="s66"><Data ss:Type="Number">33.74</Data></Cell>
    <Cell ss:StyleID="s66"><Data ss:Type="Number">39.26</Data></Cell>
   </Row>
   <Row ss:AutoFitHeight="0" ss:Height="15.75">
    <Cell ss:StyleID="s66"><Data ss:Type="String">Phyca_scf3075_10654</Data></Cell>
    <Cell ss:StyleID="s66"><Data ss:Type="Number">1167</Data></Cell>
    <Cell ss:StyleID="s66"><Data ss:Type="Number">881.2</Data></Cell>
    <Cell ss:StyleID="s66"><Data ss:Type="Number">2</Data></Cell>
    <Cell ss:StyleID="s66"><Data ss:Type="Number">0.28999999999999998</Data></Cell>
    <Cell ss:StyleID="s66"><Data ss:Type="Number">0.33</Data></Cell>
   </Row>
   <Row ss:AutoFitHeight="0" ss:Height="15.75">
    <Cell ss:StyleID="s66"><Data ss:Type="String">Phyca_scf3075_10655</Data></Cell>
    <Cell ss:StyleID="s66"><Data ss:Type="Number">2046</Data></Cell>
    <Cell ss:StyleID="s66"><Data ss:Type="Number">1760.2</Data></Cell>
    <Cell ss:StyleID="s66"><Data ss:Type="Number">146</Data></Cell>
    <Cell ss:StyleID="s66"><Data ss:Type="Number">10.48</Data></Cell>
    <Cell ss:StyleID="s66"><Data ss:Type="Number">12.19</Data></Cell>
   </Row>
   <Row ss:AutoFitHeight="0" ss:Height="15.75">
    <Cell ss:StyleID="s66"><Data ss:Type="String">Phyca_scf3075_10656</Data></Cell>
    <Cell ss:StyleID="s66"><Data ss:Type="Number">2700</Data></Cell>
    <Cell ss:StyleID="s66"><Data ss:Type="Number">2414.1999999999998</Data></Cell>
    <Cell ss:StyleID="s66"><Data ss:Type="Number">8</Data></Cell>
    <Cell ss:StyleID="s66"><Data ss:Type="Number">0.42</Data></Cell>
    <Cell ss:StyleID="s66"><Data ss:Type="Number">0.49</Data></Cell>
   </Row>
   <Row ss:AutoFitHeight="0" ss:Height="15.75">
    <Cell ss:StyleID="s66"><Data ss:Type="String">Phyca_scf3075_10657</Data></Cell>
    <Cell ss:StyleID="s66"><Data ss:Type="Number">2388</Data></Cell>
    <Cell ss:StyleID="s66"><Data ss:Type="Number">2102.1999999999998</Data></Cell>
    <Cell ss:StyleID="s66"><Data ss:Type="Number">47</Data></Cell>
    <Cell ss:StyleID="s66"><Data ss:Type="Number">2.82</Data></Cell>
    <Cell ss:StyleID="s66"><Data ss:Type="Number">3.29</Data></Cell>
   </Row>
   <Row ss:AutoFitHeight="0" ss:Height="15.75">
    <Cell ss:StyleID="s66"><Data ss:Type="String">Phyca_scf3075_10659</Data></Cell>
    <Cell ss:StyleID="s66"><Data ss:Type="Number">567</Data></Cell>
    <Cell ss:StyleID="s66"><Data ss:Type="Number">281.73</Data></Cell>
    <Cell ss:StyleID="s66"><Data ss:Type="Number">93</Data></Cell>
    <Cell ss:StyleID="s66"><Data ss:Type="Number">41.69</Data></Cell>
    <Cell ss:StyleID="s66"><Data ss:Type="Number">48.52</Data></Cell>
   </Row>
   <Row ss:AutoFitHeight="0" ss:Height="15.75">
    <Cell ss:StyleID="s66"><Data ss:Type="String">Phyca_scf0825_1065</Data></Cell>
    <Cell ss:StyleID="s66"><Data ss:Type="Number">5880</Data></Cell>
    <Cell ss:StyleID="s66"><Data ss:Type="Number">5594.2</Data></Cell>
    <Cell ss:StyleID="s66"><Data ss:Type="Number">696</Data></Cell>
    <Cell ss:StyleID="s66"><Data ss:Type="Number">15.71</Data></Cell>
    <Cell ss:StyleID="s66"><Data ss:Type="Number">18.29</Data></Cell>
   </Row>
   <Row ss:AutoFitHeight="0" ss:Height="15.75">
    <Cell ss:StyleID="s66"><Data ss:Type="String">Phyca_scf0597_10662</Data></Cell>
    <Cell ss:StyleID="s66"><Data ss:Type="Number">2508</Data></Cell>
    <Cell ss:StyleID="s66"><Data ss:Type="Number">2222.1999999999998</Data></Cell>
    <Cell ss:StyleID="s66"><Data ss:Type="Number">390</Data></Cell>
    <Cell ss:StyleID="s66"><Data ss:Type="Number">22.17</Data></Cell>
    <Cell ss:StyleID="s66"><Data ss:Type="Number">25.8</Data></Cell>
   </Row>
   <Row ss:AutoFitHeight="0" ss:Height="15.75">
    <Cell ss:StyleID="s66"><Data ss:Type="String">Phyca_scf0597_10664</Data></Cell>
    <Cell ss:StyleID="s66"><Data ss:Type="Number">1134</Data></Cell>
    <Cell ss:StyleID="s66"><Data ss:Type="Number">848.2</Data></Cell>
    <Cell ss:StyleID="s66"><Data ss:Type="Number">17</Data></Cell>
    <Cell ss:StyleID="s66"><Data ss:Type="Number">2.5299999999999998</Data></Cell>
    <Cell ss:StyleID="s66"><Data ss:Type="Number">2.95</Data></Cell>
   </Row>
   <Row ss:AutoFitHeight="0" ss:Height="15.75">
    <Cell ss:StyleID="s66"><Data ss:Type="String">Phyca_scf0597_10665</Data></Cell>
    <Cell ss:StyleID="s66"><Data ss:Type="Number">1446</Data></Cell>
    <Cell ss:StyleID="s66"><Data ss:Type="Number">1160.2</Data></Cell>
    <Cell ss:StyleID="s66"><Data ss:Type="Number">16</Data></Cell>
    <Cell ss:StyleID="s66"><Data ss:Type="Number">1.74</Data></Cell>
    <Cell ss:StyleID="s66"><Data ss:Type="Number">2.0299999999999998</Data></Cell>
   </Row>
   <Row ss:AutoFitHeight="0" ss:Height="15.75">
    <Cell ss:StyleID="s66"><Data ss:Type="String">Phyca_scf0597_10667</Data></Cell>
    <Cell ss:StyleID="s66"><Data ss:Type="Number">2385</Data></Cell>
    <Cell ss:StyleID="s66"><Data ss:Type="Number">2099.1999999999998</Data></Cell>
    <Cell ss:StyleID="s66"><Data ss:Type="Number">275</Data></Cell>
    <Cell ss:StyleID="s66"><Data ss:Type="Number">16.55</Data></Cell>
    <Cell ss:StyleID="s66"><Data ss:Type="Number">19.260000000000002</Data></Cell>
   </Row>
   <Row ss:AutoFitHeight="0" ss:Height="15.75">
    <Cell ss:StyleID="s66"><Data ss:Type="String">Phyca_scf0597_10668</Data></Cell>
    <Cell ss:StyleID="s66"><Data ss:Type="Number">813</Data></Cell>
    <Cell ss:StyleID="s66"><Data ss:Type="Number">527.20000000000005</Data></Cell>
    <Cell ss:StyleID="s66"><Data ss:Type="Number">266</Data></Cell>
    <Cell ss:StyleID="s66"><Data ss:Type="Number">63.73</Data></Cell>
    <Cell ss:StyleID="s66"><Data ss:Type="Number">74.16</Data></Cell>
   </Row>
   <Row ss:AutoFitHeight="0" ss:Height="15.75">
    <Cell ss:StyleID="s66"><Data ss:Type="String">Phyca_scf0597_10669</Data></Cell>
    <Cell ss:StyleID="s66"><Data ss:Type="Number">6642</Data></Cell>
    <Cell ss:StyleID="s66"><Data ss:Type="Number">6356.2</Data></Cell>
    <Cell ss:StyleID="s66"><Data ss:Type="Number">2294</Data></Cell>
    <Cell ss:StyleID="s66"><Data ss:Type="Number">45.58</Data></Cell>
    <Cell ss:StyleID="s66"><Data ss:Type="Number">53.05</Data></Cell>
   </Row>
   <Row ss:AutoFitHeight="0" ss:Height="15.75">
    <Cell ss:StyleID="s66"><Data ss:Type="String">Phyca_scf0825_1066</Data></Cell>
    <Cell ss:StyleID="s66"><Data ss:Type="Number">1794</Data></Cell>
    <Cell ss:StyleID="s66"><Data ss:Type="Number">1508.2</Data></Cell>
    <Cell ss:StyleID="s66"><Data ss:Type="Number">482</Data></Cell>
    <Cell ss:StyleID="s66"><Data ss:Type="Number">40.36</Data></Cell>
    <Cell ss:StyleID="s66"><Data ss:Type="Number">46.97</Data></Cell>
   </Row>
   <Row ss:AutoFitHeight="0" ss:Height="15.75">
    <Cell ss:StyleID="s66"><Data ss:Type="String">Phyca_scf0597_10673</Data></Cell>
    <Cell ss:StyleID="s66"><Data ss:Type="Number">525</Data></Cell>
    <Cell ss:StyleID="s66"><Data ss:Type="Number">239.93</Data></Cell>
    <Cell ss:StyleID="s66"><Data ss:Type="Number">5</Data></Cell>
    <Cell ss:StyleID="s66"><Data ss:Type="Number">2.63</Data></Cell>
    <Cell ss:StyleID="s66"><Data ss:Type="Number">3.06</Data></Cell>
   </Row>
   <Row ss:AutoFitHeight="0" ss:Height="15.75">
    <Cell ss:StyleID="s66"><Data ss:Type="String">Phyca_scf4434_10674</Data></Cell>
    <Cell ss:StyleID="s66"><Data ss:Type="Number">576</Data></Cell>
    <Cell ss:StyleID="s66"><Data ss:Type="Number">290.69</Data></Cell>
    <Cell ss:StyleID="s66"><Data ss:Type="Number">118</Data></Cell>
    <Cell ss:StyleID="s66"><Data ss:Type="Number">51.27</Data></Cell>
    <Cell ss:StyleID="s66"><Data ss:Type="Number">59.67</Data></Cell>
   </Row>
   <Row ss:AutoFitHeight="0" ss:Height="15.75">
    <Cell ss:StyleID="s66"><Data ss:Type="String">Phyca_scf4434_10675</Data></Cell>
    <Cell ss:StyleID="s66"><Data ss:Type="Number">1434</Data></Cell>
    <Cell ss:StyleID="s66"><Data ss:Type="Number">1148.2</Data></Cell>
    <Cell ss:StyleID="s66"><Data ss:Type="Number">39</Data></Cell>
    <Cell ss:StyleID="s66"><Data ss:Type="Number">4.29</Data></Cell>
    <Cell ss:StyleID="s66"><Data ss:Type="Number">4.99</Data></Cell>
   </Row>
   <Row ss:AutoFitHeight="0" ss:Height="15.75">
    <Cell ss:StyleID="s66"><Data ss:Type="String">Phyca_scf1842_10677</Data></Cell>
    <Cell ss:StyleID="s66"><Data ss:Type="Number">2304</Data></Cell>
    <Cell ss:StyleID="s66"><Data ss:Type="Number">2018.2</Data></Cell>
    <Cell ss:StyleID="s66"><Data ss:Type="Number">16</Data></Cell>
    <Cell ss:StyleID="s66"><Data ss:Type="Number">1</Data></Cell>
    <Cell ss:StyleID="s66"><Data ss:Type="Number">1.17</Data></Cell>
   </Row>
   <Row ss:AutoFitHeight="0" ss:Height="15.75">
    <Cell ss:StyleID="s66"><Data ss:Type="String">Phyca_scf1842_10678</Data></Cell>
    <Cell ss:StyleID="s66"><Data ss:Type="Number">993</Data></Cell>
    <Cell ss:StyleID="s66"><Data ss:Type="Number">707.2</Data></Cell>
    <Cell ss:StyleID="s66"><Data ss:Type="Number">1</Data></Cell>
    <Cell ss:StyleID="s66"><Data ss:Type="Number">0.18</Data></Cell>
    <Cell ss:StyleID="s66"><Data ss:Type="Number">0.21</Data></Cell>
   </Row>
   <Row ss:AutoFitHeight="0" ss:Height="15.75">
    <Cell ss:StyleID="s66"><Data ss:Type="String">Phyca_scf1842_10679</Data></Cell>
    <Cell ss:StyleID="s66"><Data ss:Type="Number">1698</Data></Cell>
    <Cell ss:StyleID="s66"><Data ss:Type="Number">1412.2</Data></Cell>
    <Cell ss:StyleID="s66"><Data ss:Type="Number">128</Data></Cell>
    <Cell ss:StyleID="s66"><Data ss:Type="Number">11.45</Data></Cell>
    <Cell ss:StyleID="s66"><Data ss:Type="Number">13.32</Data></Cell>
   </Row>
   <Row ss:AutoFitHeight="0" ss:Height="15.75">
    <Cell ss:StyleID="s66"><Data ss:Type="String">Phyca_scf0825_1067</Data></Cell>
    <Cell ss:StyleID="s66"><Data ss:Type="Number">1263</Data></Cell>
    <Cell ss:StyleID="s66"><Data ss:Type="Number">977.2</Data></Cell>
    <Cell ss:StyleID="s66"><Data ss:Type="Number">76</Data></Cell>
    <Cell ss:StyleID="s66"><Data ss:Type="Number">9.82</Data></Cell>
    <Cell ss:StyleID="s66"><Data ss:Type="Number">11.43</Data></Cell>
   </Row>
   <Row ss:AutoFitHeight="0" ss:Height="15.75">
    <Cell ss:StyleID="s66"><Data ss:Type="String">Phyca_scf0022_10683</Data></Cell>
    <Cell ss:StyleID="s66"><Data ss:Type="Number">1323</Data></Cell>
    <Cell ss:StyleID="s66"><Data ss:Type="Number">1037.2</Data></Cell>
    <Cell ss:StyleID="s66"><Data ss:Type="Number">137</Data></Cell>
    <Cell ss:StyleID="s66"><Data ss:Type="Number">16.68</Data></Cell>
    <Cell ss:StyleID="s66"><Data ss:Type="Number">19.41</Data></Cell>
   </Row>
   <Row ss:AutoFitHeight="0" ss:Height="15.75">
    <Cell ss:StyleID="s66"><Data ss:Type="String">Phyca_scf0022_10684</Data></Cell>
    <Cell ss:StyleID="s66"><Data ss:Type="Number">1083</Data></Cell>
    <Cell ss:StyleID="s66"><Data ss:Type="Number">797.2</Data></Cell>
    <Cell ss:StyleID="s66"><Data ss:Type="Number">11</Data></Cell>
    <Cell ss:StyleID="s66"><Data ss:Type="Number">1.74</Data></Cell>
    <Cell ss:StyleID="s66"><Data ss:Type="Number">2.0299999999999998</Data></Cell>
   </Row>
   <Row ss:AutoFitHeight="0" ss:Height="15.75">
    <Cell ss:StyleID="s66"><Data ss:Type="String">Phyca_scf0022_10686</Data></Cell>
    <Cell ss:StyleID="s66"><Data ss:Type="Number">1158</Data></Cell>
    <Cell ss:StyleID="s66"><Data ss:Type="Number">872.2</Data></Cell>
    <Cell ss:StyleID="s66"><Data ss:Type="Number">1</Data></Cell>
    <Cell ss:StyleID="s66"><Data ss:Type="Number">0.14000000000000001</Data></Cell>
    <Cell ss:StyleID="s66"><Data ss:Type="Number">0.17</Data></Cell>
   </Row>
   <Row ss:AutoFitHeight="0" ss:Height="15.75">
    <Cell ss:StyleID="s66"><Data ss:Type="String">Phyca_scf0667_10687</Data></Cell>
    <Cell ss:StyleID="s66"><Data ss:Type="Number">330</Data></Cell>
    <Cell ss:StyleID="s66"><Data ss:Type="Number">46.67</Data></Cell>
    <Cell ss:StyleID="s66"><Data ss:Type="Number">2</Data></Cell>
    <Cell ss:StyleID="s66"><Data ss:Type="Number">5.41</Data></Cell>
    <Cell ss:StyleID="s66"><Data ss:Type="Number">6.3</Data></Cell>
   </Row>
   <Row ss:AutoFitHeight="0" ss:Height="15.75">
    <Cell ss:StyleID="s66"><Data ss:Type="String">Phyca_scf0667_10688</Data></Cell>
    <Cell ss:StyleID="s66"><Data ss:Type="Number">1491</Data></Cell>
    <Cell ss:StyleID="s66"><Data ss:Type="Number">1205.2</Data></Cell>
    <Cell ss:StyleID="s66"><Data ss:Type="Number">132</Data></Cell>
    <Cell ss:StyleID="s66"><Data ss:Type="Number">13.83</Data></Cell>
    <Cell ss:StyleID="s66"><Data ss:Type="Number">16.100000000000001</Data></Cell>
   </Row>
   <Row ss:AutoFitHeight="0" ss:Height="15.75">
    <Cell ss:StyleID="s66"><Data ss:Type="String">Phyca_scf0667_10689</Data></Cell>
    <Cell ss:StyleID="s66"><Data ss:Type="Number">2115</Data></Cell>
    <Cell ss:StyleID="s66"><Data ss:Type="Number">1829.2</Data></Cell>
    <Cell ss:StyleID="s66"><Data ss:Type="Number">131</Data></Cell>
    <Cell ss:StyleID="s66"><Data ss:Type="Number">9.0500000000000007</Data></Cell>
    <Cell ss:StyleID="s66"><Data ss:Type="Number">10.53</Data></Cell>
   </Row>
   <Row ss:AutoFitHeight="0" ss:Height="15.75">
    <Cell ss:StyleID="s66"><Data ss:Type="String">Phyca_scf0825_1068</Data></Cell>
    <Cell ss:StyleID="s66"><Data ss:Type="Number">4347</Data></Cell>
    <Cell ss:StyleID="s66"><Data ss:Type="Number">4061.2</Data></Cell>
    <Cell ss:StyleID="s66"><Data ss:Type="Number">2029</Data></Cell>
    <Cell ss:StyleID="s66"><Data ss:Type="Number">63.1</Data></Cell>
    <Cell ss:StyleID="s66"><Data ss:Type="Number">73.44</Data></Cell>
   </Row>
   <Row ss:AutoFitHeight="0" ss:Height="15.75">
    <Cell ss:StyleID="s66"><Data ss:Type="String">Phyca_scf0667_10695</Data></Cell>
    <Cell ss:StyleID="s66"><Data ss:Type="Number">7683</Data></Cell>
    <Cell ss:StyleID="s66"><Data ss:Type="Number">7397.2</Data></Cell>
    <Cell ss:StyleID="s66"><Data ss:Type="Number">3831</Data></Cell>
    <Cell ss:StyleID="s66"><Data ss:Type="Number">65.41</Data></Cell>
    <Cell ss:StyleID="s66"><Data ss:Type="Number">76.12</Data></Cell>
   </Row>
   <Row ss:AutoFitHeight="0" ss:Height="15.75">
    <Cell ss:StyleID="s66"><Data ss:Type="String">Phyca_scf0667_10697</Data></Cell>
    <Cell ss:StyleID="s66"><Data ss:Type="Number">3804</Data></Cell>
    <Cell ss:StyleID="s66"><Data ss:Type="Number">3518.2</Data></Cell>
    <Cell ss:StyleID="s66"><Data ss:Type="Number">666</Data></Cell>
    <Cell ss:StyleID="s66"><Data ss:Type="Number">23.91</Data></Cell>
    <Cell ss:StyleID="s66"><Data ss:Type="Number">27.82</Data></Cell>
   </Row>
   <Row ss:AutoFitHeight="0" ss:Height="15.75">
    <Cell ss:StyleID="s66"><Data ss:Type="String">Phyca_scf0667_10698</Data></Cell>
    <Cell ss:StyleID="s66"><Data ss:Type="Number">3852</Data></Cell>
    <Cell ss:StyleID="s66"><Data ss:Type="Number">3566.2</Data></Cell>
    <Cell ss:StyleID="s66"><Data ss:Type="Number">468</Data></Cell>
    <Cell ss:StyleID="s66"><Data ss:Type="Number">16.57</Data></Cell>
    <Cell ss:StyleID="s66"><Data ss:Type="Number">19.29</Data></Cell>
   </Row>
   <Row ss:AutoFitHeight="0" ss:Height="15.75">
    <Cell ss:StyleID="s66"><Data ss:Type="String">Phyca_scf0667_10699</Data></Cell>
    <Cell ss:StyleID="s66"><Data ss:Type="Number">1827</Data></Cell>
    <Cell ss:StyleID="s66"><Data ss:Type="Number">1541.2</Data></Cell>
    <Cell ss:StyleID="s66"><Data ss:Type="Number">1434</Data></Cell>
    <Cell ss:StyleID="s66"><Data ss:Type="Number">117.52</Data></Cell>
    <Cell ss:StyleID="s66"><Data ss:Type="Number">136.76</Data></Cell>
   </Row>
   <Row ss:AutoFitHeight="0" ss:Height="15.75">
    <Cell ss:StyleID="s66"><Data ss:Type="String">Phyca_scf0825_1069</Data></Cell>
    <Cell ss:StyleID="s66"><Data ss:Type="Number">8292</Data></Cell>
    <Cell ss:StyleID="s66"><Data ss:Type="Number">8006.2</Data></Cell>
    <Cell ss:StyleID="s66"><Data ss:Type="Number">702</Data></Cell>
    <Cell ss:StyleID="s66"><Data ss:Type="Number">11.07</Data></Cell>
    <Cell ss:StyleID="s66"><Data ss:Type="Number">12.89</Data></Cell>
   </Row>
   <Row ss:AutoFitHeight="0" ss:Height="15.75">
    <Cell ss:StyleID="s66"><Data ss:Type="String">Phyca_scf4793_106</Data></Cell>
    <Cell ss:StyleID="s66"><Data ss:Type="Number">4713</Data></Cell>
    <Cell ss:StyleID="s66"><Data ss:Type="Number">4427.2</Data></Cell>
    <Cell ss:StyleID="s66"><Data ss:Type="Number">35</Data></Cell>
    <Cell ss:StyleID="s66"><Data ss:Type="Number">1</Data></Cell>
    <Cell ss:StyleID="s66"><Data ss:Type="Number">1.1599999999999999</Data></Cell>
   </Row>
   <Row ss:AutoFitHeight="0" ss:Height="15.75">
    <Cell ss:StyleID="s66"><Data ss:Type="String">Phyca_scf0667_10700</Data></Cell>
    <Cell ss:StyleID="s66"><Data ss:Type="Number">756</Data></Cell>
    <Cell ss:StyleID="s66"><Data ss:Type="Number">470.22</Data></Cell>
    <Cell ss:StyleID="s66"><Data ss:Type="Number">55</Data></Cell>
    <Cell ss:StyleID="s66"><Data ss:Type="Number">14.77</Data></Cell>
    <Cell ss:StyleID="s66"><Data ss:Type="Number">17.190000000000001</Data></Cell>
   </Row>
   <Row ss:AutoFitHeight="0" ss:Height="15.75">
    <Cell ss:StyleID="s66"><Data ss:Type="String">Phyca_scf0667_10702</Data></Cell>
    <Cell ss:StyleID="s66"><Data ss:Type="Number">873</Data></Cell>
    <Cell ss:StyleID="s66"><Data ss:Type="Number">587.20000000000005</Data></Cell>
    <Cell ss:StyleID="s66"><Data ss:Type="Number">127</Data></Cell>
    <Cell ss:StyleID="s66"><Data ss:Type="Number">27.32</Data></Cell>
    <Cell ss:StyleID="s66"><Data ss:Type="Number">31.79</Data></Cell>
   </Row>
   <Row ss:AutoFitHeight="0" ss:Height="15.75">
    <Cell ss:StyleID="s66"><Data ss:Type="String">Phyca_scf2192_10707</Data></Cell>
    <Cell ss:StyleID="s66"><Data ss:Type="Number">594</Data></Cell>
    <Cell ss:StyleID="s66"><Data ss:Type="Number">308.62</Data></Cell>
    <Cell ss:StyleID="s66"><Data ss:Type="Number">1687</Data></Cell>
    <Cell ss:StyleID="s66"><Data ss:Type="Number">690.41</Data></Cell>
    <Cell ss:StyleID="s66"><Data ss:Type="Number">803.47</Data></Cell>
   </Row>
   <Row ss:AutoFitHeight="0" ss:Height="15.75">
    <Cell ss:StyleID="s66"><Data ss:Type="String">Phyca_scf2192_10708</Data></Cell>
    <Cell ss:StyleID="s66"><Data ss:Type="Number">615</Data></Cell>
    <Cell ss:StyleID="s66"><Data ss:Type="Number">329.54</Data></Cell>
    <Cell ss:StyleID="s66"><Data ss:Type="Number">1</Data></Cell>
    <Cell ss:StyleID="s66"><Data ss:Type="Number">0.38</Data></Cell>
    <Cell ss:StyleID="s66"><Data ss:Type="Number">0.45</Data></Cell>
   </Row>
   <Row ss:AutoFitHeight="0" ss:Height="15.75">
    <Cell ss:StyleID="s66"><Data ss:Type="String">Phyca_scf0825_1070</Data></Cell>
    <Cell ss:StyleID="s66"><Data ss:Type="Number">2406</Data></Cell>
    <Cell ss:StyleID="s66"><Data ss:Type="Number">2120.1999999999998</Data></Cell>
    <Cell ss:StyleID="s66"><Data ss:Type="Number">763</Data></Cell>
    <Cell ss:StyleID="s66"><Data ss:Type="Number">45.45</Data></Cell>
    <Cell ss:StyleID="s66"><Data ss:Type="Number">52.9</Data></Cell>
   </Row>
   <Row ss:AutoFitHeight="0" ss:Height="15.75">
    <Cell ss:StyleID="s66"><Data ss:Type="String">Phyca_scf0266_10712</Data></Cell>
    <Cell ss:StyleID="s66"><Data ss:Type="Number">702</Data></Cell>
    <Cell ss:StyleID="s66"><Data ss:Type="Number">416.3</Data></Cell>
    <Cell ss:StyleID="s66"><Data ss:Type="Number">8</Data></Cell>
    <Cell ss:StyleID="s66"><Data ss:Type="Number">2.4300000000000002</Data></Cell>
    <Cell ss:StyleID="s66"><Data ss:Type="Number">2.82</Data></Cell>
   </Row>
   <Row ss:AutoFitHeight="0" ss:Height="15.75">
    <Cell ss:StyleID="s66"><Data ss:Type="String">Phyca_scf5351_10715</Data></Cell>
    <Cell ss:StyleID="s66"><Data ss:Type="Number">1716</Data></Cell>
    <Cell ss:StyleID="s66"><Data ss:Type="Number">1430.2</Data></Cell>
    <Cell ss:StyleID="s66"><Data ss:Type="Number">19</Data></Cell>
    <Cell ss:StyleID="s66"><Data ss:Type="Number">1.68</Data></Cell>
    <Cell ss:StyleID="s66"><Data ss:Type="Number">1.95</Data></Cell>
   </Row>
   <Row ss:AutoFitHeight="0" ss:Height="15.75">
    <Cell ss:StyleID="s66"><Data ss:Type="String">Phyca_scf5351_10716</Data></Cell>
    <Cell ss:StyleID="s66"><Data ss:Type="Number">876</Data></Cell>
    <Cell ss:StyleID="s66"><Data ss:Type="Number">590.20000000000005</Data></Cell>
    <Cell ss:StyleID="s66"><Data ss:Type="Number">3</Data></Cell>
    <Cell ss:StyleID="s66"><Data ss:Type="Number">0.64</Data></Cell>
    <Cell ss:StyleID="s66"><Data ss:Type="Number">0.75</Data></Cell>
   </Row>
   <Row ss:AutoFitHeight="0" ss:Height="15.75">
    <Cell ss:StyleID="s66"><Data ss:Type="String">Phyca_scf0825_1071</Data></Cell>
    <Cell ss:StyleID="s66"><Data ss:Type="Number">1731</Data></Cell>
    <Cell ss:StyleID="s66"><Data ss:Type="Number">1445.2</Data></Cell>
    <Cell ss:StyleID="s66"><Data ss:Type="Number">57</Data></Cell>
    <Cell ss:StyleID="s66"><Data ss:Type="Number">4.9800000000000004</Data></Cell>
    <Cell ss:StyleID="s66"><Data ss:Type="Number">5.8</Data></Cell>
   </Row>
   <Row ss:AutoFitHeight="0" ss:Height="15.75">
    <Cell ss:StyleID="s66"><Data ss:Type="String">Phyca_scf3748_10721</Data></Cell>
    <Cell ss:StyleID="s66"><Data ss:Type="Number">516</Data></Cell>
    <Cell ss:StyleID="s66"><Data ss:Type="Number">230.98</Data></Cell>
    <Cell ss:StyleID="s66"><Data ss:Type="Number">55</Data></Cell>
    <Cell ss:StyleID="s66"><Data ss:Type="Number">30.07</Data></Cell>
    <Cell ss:StyleID="s66"><Data ss:Type="Number">35</Data></Cell>
   </Row>
   <Row ss:AutoFitHeight="0" ss:Height="15.75">
    <Cell ss:StyleID="s66"><Data ss:Type="String">Phyca_scf3748_10722</Data></Cell>
    <Cell ss:StyleID="s66"><Data ss:Type="Number">1422</Data></Cell>
    <Cell ss:StyleID="s66"><Data ss:Type="Number">1136.2</Data></Cell>
    <Cell ss:StyleID="s66"><Data ss:Type="Number">13</Data></Cell>
    <Cell ss:StyleID="s66"><Data ss:Type="Number">1.45</Data></Cell>
    <Cell ss:StyleID="s66"><Data ss:Type="Number">1.68</Data></Cell>
   </Row>
   <Row ss:AutoFitHeight="0" ss:Height="15.75">
    <Cell ss:StyleID="s66"><Data ss:Type="String">Phyca_scf3748_10723</Data></Cell>
    <Cell ss:StyleID="s66"><Data ss:Type="Number">732</Data></Cell>
    <Cell ss:StyleID="s66"><Data ss:Type="Number">446.24</Data></Cell>
    <Cell ss:StyleID="s66"><Data ss:Type="Number">9</Data></Cell>
    <Cell ss:StyleID="s66"><Data ss:Type="Number">2.5499999999999998</Data></Cell>
    <Cell ss:StyleID="s66"><Data ss:Type="Number">2.96</Data></Cell>
   </Row>
   <Row ss:AutoFitHeight="0" ss:Height="15.75">
    <Cell ss:StyleID="s66"><Data ss:Type="String">Phyca_scf3748_10725</Data></Cell>
    <Cell ss:StyleID="s66"><Data ss:Type="Number">525</Data></Cell>
    <Cell ss:StyleID="s66"><Data ss:Type="Number">239.93</Data></Cell>
    <Cell ss:StyleID="s66"><Data ss:Type="Number">1</Data></Cell>
    <Cell ss:StyleID="s66"><Data ss:Type="Number">0.53</Data></Cell>
    <Cell ss:StyleID="s66"><Data ss:Type="Number">0.61</Data></Cell>
   </Row>
   <Row ss:AutoFitHeight="0" ss:Height="15.75">
    <Cell ss:StyleID="s66"><Data ss:Type="String">Phyca_scf2395_10727</Data></Cell>
    <Cell ss:StyleID="s66"><Data ss:Type="Number">567</Data></Cell>
    <Cell ss:StyleID="s66"><Data ss:Type="Number">281.73</Data></Cell>
    <Cell ss:StyleID="s66"><Data ss:Type="Number">31</Data></Cell>
    <Cell ss:StyleID="s66"><Data ss:Type="Number">13.9</Data></Cell>
    <Cell ss:StyleID="s66"><Data ss:Type="Number">16.170000000000002</Data></Cell>
   </Row>
   <Row ss:AutoFitHeight="0" ss:Height="15.75">
    <Cell ss:StyleID="s66"><Data ss:Type="String">Phyca_scf2395_10728</Data></Cell>
    <Cell ss:StyleID="s66"><Data ss:Type="Number">1236</Data></Cell>
    <Cell ss:StyleID="s66"><Data ss:Type="Number">950.2</Data></Cell>
    <Cell ss:StyleID="s66"><Data ss:Type="Number">202</Data></Cell>
    <Cell ss:StyleID="s66"><Data ss:Type="Number">26.85</Data></Cell>
    <Cell ss:StyleID="s66"><Data ss:Type="Number">31.25</Data></Cell>
   </Row>
   <Row ss:AutoFitHeight="0" ss:Height="15.75">
    <Cell ss:StyleID="s66"><Data ss:Type="String">Phyca_scf0825_1072</Data></Cell>
    <Cell ss:StyleID="s66"><Data ss:Type="Number">1821</Data></Cell>
    <Cell ss:StyleID="s66"><Data ss:Type="Number">1535.2</Data></Cell>
    <Cell ss:StyleID="s66"><Data ss:Type="Number">41</Data></Cell>
    <Cell ss:StyleID="s66"><Data ss:Type="Number">3.37</Data></Cell>
    <Cell ss:StyleID="s66"><Data ss:Type="Number">3.93</Data></Cell>
   </Row>
   <Row ss:AutoFitHeight="0" ss:Height="15.75">
    <Cell ss:StyleID="s66"><Data ss:Type="String">Phyca_scf2395_10734</Data></Cell>
    <Cell ss:StyleID="s66"><Data ss:Type="Number">5184</Data></Cell>
    <Cell ss:StyleID="s66"><Data ss:Type="Number">4898.2</Data></Cell>
    <Cell ss:StyleID="s66"><Data ss:Type="Number">371</Data></Cell>
    <Cell ss:StyleID="s66"><Data ss:Type="Number">9.57</Data></Cell>
    <Cell ss:StyleID="s66"><Data ss:Type="Number">11.13</Data></Cell>
   </Row>
   <Row ss:AutoFitHeight="0" ss:Height="15.75">
    <Cell ss:StyleID="s66"><Data ss:Type="String">Phyca_scf2395_10735</Data></Cell>
    <Cell ss:StyleID="s66"><Data ss:Type="Number">525</Data></Cell>
    <Cell ss:StyleID="s66"><Data ss:Type="Number">239.93</Data></Cell>
    <Cell ss:StyleID="s66"><Data ss:Type="Number">1</Data></Cell>
    <Cell ss:StyleID="s66"><Data ss:Type="Number">0.53</Data></Cell>
    <Cell ss:StyleID="s66"><Data ss:Type="Number">0.61</Data></Cell>
   </Row>
   <Row ss:AutoFitHeight="0" ss:Height="15.75">
    <Cell ss:StyleID="s66"><Data ss:Type="String">Phyca_scf2395_10736</Data></Cell>
    <Cell ss:StyleID="s66"><Data ss:Type="Number">594</Data></Cell>
    <Cell ss:StyleID="s66"><Data ss:Type="Number">308.62</Data></Cell>
    <Cell ss:StyleID="s66"><Data ss:Type="Number">76</Data></Cell>
    <Cell ss:StyleID="s66"><Data ss:Type="Number">31.1</Data></Cell>
    <Cell ss:StyleID="s66"><Data ss:Type="Number">36.200000000000003</Data></Cell>
   </Row>
   <Row ss:AutoFitHeight="0" ss:Height="15.75">
    <Cell ss:StyleID="s66"><Data ss:Type="String">Phyca_scf2395_10737</Data></Cell>
    <Cell ss:StyleID="s66"><Data ss:Type="Number">342</Data></Cell>
    <Cell ss:StyleID="s66"><Data ss:Type="Number">58.48</Data></Cell>
    <Cell ss:StyleID="s66"><Data ss:Type="Number">1</Data></Cell>
    <Cell ss:StyleID="s66"><Data ss:Type="Number">2.16</Data></Cell>
    <Cell ss:StyleID="s66"><Data ss:Type="Number">2.5099999999999998</Data></Cell>
   </Row>
   <Row ss:AutoFitHeight="0" ss:Height="15.75">
    <Cell ss:StyleID="s66"><Data ss:Type="String">Phyca_scf0825_1073</Data></Cell>
    <Cell ss:StyleID="s66"><Data ss:Type="Number">1635</Data></Cell>
    <Cell ss:StyleID="s66"><Data ss:Type="Number">1349.2</Data></Cell>
    <Cell ss:StyleID="s66"><Data ss:Type="Number">717</Data></Cell>
    <Cell ss:StyleID="s66"><Data ss:Type="Number">67.12</Data></Cell>
    <Cell ss:StyleID="s66"><Data ss:Type="Number">78.11</Data></Cell>
   </Row>
   <Row ss:AutoFitHeight="0" ss:Height="15.75">
    <Cell ss:StyleID="s66"><Data ss:Type="String">Phyca_scf2395_10745</Data></Cell>
    <Cell ss:StyleID="s66"><Data ss:Type="Number">1953</Data></Cell>
    <Cell ss:StyleID="s66"><Data ss:Type="Number">1667.2</Data></Cell>
    <Cell ss:StyleID="s66"><Data ss:Type="Number">17</Data></Cell>
    <Cell ss:StyleID="s66"><Data ss:Type="Number">1.29</Data></Cell>
    <Cell ss:StyleID="s66"><Data ss:Type="Number">1.5</Data></Cell>
   </Row>
   <Row ss:AutoFitHeight="0" ss:Height="15.75">
    <Cell ss:StyleID="s66"><Data ss:Type="String">Phyca_scf0825_1074</Data></Cell>
    <Cell ss:StyleID="s66"><Data ss:Type="Number">888</Data></Cell>
    <Cell ss:StyleID="s66"><Data ss:Type="Number">602.20000000000005</Data></Cell>
    <Cell ss:StyleID="s66"><Data ss:Type="Number">10667</Data></Cell>
    <Cell ss:StyleID="s66"><Data ss:Type="Number">2237.2399999999998</Data></Cell>
    <Cell ss:StyleID="s66"><Data ss:Type="Number">2603.63</Data></Cell>
   </Row>
   <Row ss:AutoFitHeight="0" ss:Height="15.75">
    <Cell ss:StyleID="s66"><Data ss:Type="String">Phyca_scf1800_10750</Data></Cell>
    <Cell ss:StyleID="s66"><Data ss:Type="Number">522</Data></Cell>
    <Cell ss:StyleID="s66"><Data ss:Type="Number">236.94</Data></Cell>
    <Cell ss:StyleID="s66"><Data ss:Type="Number">70</Data></Cell>
    <Cell ss:StyleID="s66"><Data ss:Type="Number">37.31</Data></Cell>
    <Cell ss:StyleID="s66"><Data ss:Type="Number">43.42</Data></Cell>
   </Row>
   <Row ss:AutoFitHeight="0" ss:Height="15.75">
    <Cell ss:StyleID="s66"><Data ss:Type="String">Phyca_scf1800_10752</Data></Cell>
    <Cell ss:StyleID="s66"><Data ss:Type="Number">2340</Data></Cell>
    <Cell ss:StyleID="s66"><Data ss:Type="Number">2054.1999999999998</Data></Cell>
    <Cell ss:StyleID="s66"><Data ss:Type="Number">2</Data></Cell>
    <Cell ss:StyleID="s66"><Data ss:Type="Number">0.12</Data></Cell>
    <Cell ss:StyleID="s66"><Data ss:Type="Number">0.14000000000000001</Data></Cell>
   </Row>
   <Row ss:AutoFitHeight="0" ss:Height="15.75">
    <Cell ss:StyleID="s66"><Data ss:Type="String">Phyca_scf1800_10753</Data></Cell>
    <Cell ss:StyleID="s66"><Data ss:Type="Number">1182</Data></Cell>
    <Cell ss:StyleID="s66"><Data ss:Type="Number">896.2</Data></Cell>
    <Cell ss:StyleID="s66"><Data ss:Type="Number">4</Data></Cell>
    <Cell ss:StyleID="s66"><Data ss:Type="Number">0.56000000000000005</Data></Cell>
    <Cell ss:StyleID="s66"><Data ss:Type="Number">0.66</Data></Cell>
   </Row>
   <Row ss:AutoFitHeight="0" ss:Height="15.75">
    <Cell ss:StyleID="s66"><Data ss:Type="String">Phyca_scf3499_10755</Data></Cell>
    <Cell ss:StyleID="s66"><Data ss:Type="Number">1440</Data></Cell>
    <Cell ss:StyleID="s66"><Data ss:Type="Number">1154.2</Data></Cell>
    <Cell ss:StyleID="s66"><Data ss:Type="Number">931</Data></Cell>
    <Cell ss:StyleID="s66"><Data ss:Type="Number">101.88</Data></Cell>
    <Cell ss:StyleID="s66"><Data ss:Type="Number">118.56</Data></Cell>
   </Row>
   <Row ss:AutoFitHeight="0" ss:Height="15.75">
    <Cell ss:StyleID="s66"><Data ss:Type="String">Phyca_scf3499_10756</Data></Cell>
    <Cell ss:StyleID="s66"><Data ss:Type="Number">1440</Data></Cell>
    <Cell ss:StyleID="s66"><Data ss:Type="Number">1154.2</Data></Cell>
    <Cell ss:StyleID="s66"><Data ss:Type="Number">18</Data></Cell>
    <Cell ss:StyleID="s66"><Data ss:Type="Number">1.97</Data></Cell>
    <Cell ss:StyleID="s66"><Data ss:Type="Number">2.29</Data></Cell>
   </Row>
   <Row ss:AutoFitHeight="0" ss:Height="15.75">
    <Cell ss:StyleID="s66"><Data ss:Type="String">Phyca_scf3499_10757</Data></Cell>
    <Cell ss:StyleID="s66"><Data ss:Type="Number">2064</Data></Cell>
    <Cell ss:StyleID="s66"><Data ss:Type="Number">1778.2</Data></Cell>
    <Cell ss:StyleID="s66"><Data ss:Type="Number">334</Data></Cell>
    <Cell ss:StyleID="s66"><Data ss:Type="Number">23.72</Data></Cell>
    <Cell ss:StyleID="s66"><Data ss:Type="Number">27.61</Data></Cell>
   </Row>
   <Row ss:AutoFitHeight="0" ss:Height="15.75">
    <Cell ss:StyleID="s66"><Data ss:Type="String">Phyca_scf3499_10758</Data></Cell>
    <Cell ss:StyleID="s66"><Data ss:Type="Number">1788</Data></Cell>
    <Cell ss:StyleID="s66"><Data ss:Type="Number">1502.2</Data></Cell>
    <Cell ss:StyleID="s66"><Data ss:Type="Number">81</Data></Cell>
    <Cell ss:StyleID="s66"><Data ss:Type="Number">6.81</Data></Cell>
    <Cell ss:StyleID="s66"><Data ss:Type="Number">7.93</Data></Cell>
   </Row>
   <Row ss:AutoFitHeight="0" ss:Height="15.75">
    <Cell ss:StyleID="s66"><Data ss:Type="String">Phyca_scf3499_10759</Data></Cell>
    <Cell ss:StyleID="s66"><Data ss:Type="Number">1962</Data></Cell>
    <Cell ss:StyleID="s66"><Data ss:Type="Number">1676.2</Data></Cell>
    <Cell ss:StyleID="s66"><Data ss:Type="Number">226</Data></Cell>
    <Cell ss:StyleID="s66"><Data ss:Type="Number">17.03</Data></Cell>
    <Cell ss:StyleID="s66"><Data ss:Type="Number">19.82</Data></Cell>
   </Row>
   <Row ss:AutoFitHeight="0" ss:Height="15.75">
    <Cell ss:StyleID="s66"><Data ss:Type="String">Phyca_scf0825_1075</Data></Cell>
    <Cell ss:StyleID="s66"><Data ss:Type="Number">1449</Data></Cell>
    <Cell ss:StyleID="s66"><Data ss:Type="Number">1163.2</Data></Cell>
    <Cell ss:StyleID="s66"><Data ss:Type="Number">15</Data></Cell>
    <Cell ss:StyleID="s66"><Data ss:Type="Number">1.63</Data></Cell>
    <Cell ss:StyleID="s66"><Data ss:Type="Number">1.9</Data></Cell>
   </Row>
   <Row ss:AutoFitHeight="0" ss:Height="15.75">
    <Cell ss:StyleID="s66"><Data ss:Type="String">Phyca_scf3499_10760</Data></Cell>
    <Cell ss:StyleID="s66"><Data ss:Type="Number">1335</Data></Cell>
    <Cell ss:StyleID="s66"><Data ss:Type="Number">1049.2</Data></Cell>
    <Cell ss:StyleID="s66"><Data ss:Type="Number">85</Data></Cell>
    <Cell ss:StyleID="s66"><Data ss:Type="Number">10.23</Data></Cell>
    <Cell ss:StyleID="s66"><Data ss:Type="Number">11.91</Data></Cell>
   </Row>
   <Row ss:AutoFitHeight="0" ss:Height="15.75">
    <Cell ss:StyleID="s66"><Data ss:Type="String">Phyca_scf3499_10761</Data></Cell>
    <Cell ss:StyleID="s66"><Data ss:Type="Number">1374</Data></Cell>
    <Cell ss:StyleID="s66"><Data ss:Type="Number">1088.2</Data></Cell>
    <Cell ss:StyleID="s66"><Data ss:Type="Number">4302</Data></Cell>
    <Cell ss:StyleID="s66"><Data ss:Type="Number">499.31</Data></Cell>
    <Cell ss:StyleID="s66"><Data ss:Type="Number">581.08000000000004</Data></Cell>
   </Row>
   <Row ss:AutoFitHeight="0" ss:Height="15.75">
    <Cell ss:StyleID="s66"><Data ss:Type="String">Phyca_scf3499_10762</Data></Cell>
    <Cell ss:StyleID="s66"><Data ss:Type="Number">1746</Data></Cell>
    <Cell ss:StyleID="s66"><Data ss:Type="Number">1460.2</Data></Cell>
    <Cell ss:StyleID="s66"><Data ss:Type="Number">3101</Data></Cell>
    <Cell ss:StyleID="s66"><Data ss:Type="Number">268.23</Data></Cell>
    <Cell ss:StyleID="s66"><Data ss:Type="Number">312.14999999999998</Data></Cell>
   </Row>
   <Row ss:AutoFitHeight="0" ss:Height="15.75">
    <Cell ss:StyleID="s66"><Data ss:Type="String">Phyca_scf4720_10763</Data></Cell>
    <Cell ss:StyleID="s66"><Data ss:Type="Number">1446</Data></Cell>
    <Cell ss:StyleID="s66"><Data ss:Type="Number">1160.2</Data></Cell>
    <Cell ss:StyleID="s66"><Data ss:Type="Number">95</Data></Cell>
    <Cell ss:StyleID="s66"><Data ss:Type="Number">10.34</Data></Cell>
    <Cell ss:StyleID="s66"><Data ss:Type="Number">12.04</Data></Cell>
   </Row>
   <Row ss:AutoFitHeight="0" ss:Height="15.75">
    <Cell ss:StyleID="s66"><Data ss:Type="String">Phyca_scf4720_10764</Data></Cell>
    <Cell ss:StyleID="s66"><Data ss:Type="Number">3335</Data></Cell>
    <Cell ss:StyleID="s66"><Data ss:Type="Number">3049.2</Data></Cell>
    <Cell ss:StyleID="s66"><Data ss:Type="Number">58</Data></Cell>
    <Cell ss:StyleID="s66"><Data ss:Type="Number">2.4</Data></Cell>
    <Cell ss:StyleID="s66"><Data ss:Type="Number">2.8</Data></Cell>
   </Row>
   <Row ss:AutoFitHeight="0" ss:Height="15.75">
    <Cell ss:StyleID="s66"><Data ss:Type="String">Phyca_scf1605_10766</Data></Cell>
    <Cell ss:StyleID="s66"><Data ss:Type="Number">507</Data></Cell>
    <Cell ss:StyleID="s66"><Data ss:Type="Number">222.03</Data></Cell>
    <Cell ss:StyleID="s66"><Data ss:Type="Number">36</Data></Cell>
    <Cell ss:StyleID="s66"><Data ss:Type="Number">20.48</Data></Cell>
    <Cell ss:StyleID="s66"><Data ss:Type="Number">23.83</Data></Cell>
   </Row>
   <Row ss:AutoFitHeight="0" ss:Height="15.75">
    <Cell ss:StyleID="s66"><Data ss:Type="String">Phyca_scf1605_10767</Data></Cell>
    <Cell ss:StyleID="s66"><Data ss:Type="Number">4782</Data></Cell>
    <Cell ss:StyleID="s66"><Data ss:Type="Number">4496.2</Data></Cell>
    <Cell ss:StyleID="s66"><Data ss:Type="Number">183</Data></Cell>
    <Cell ss:StyleID="s66"><Data ss:Type="Number">5.14</Data></Cell>
    <Cell ss:StyleID="s66"><Data ss:Type="Number">5.98</Data></Cell>
   </Row>
   <Row ss:AutoFitHeight="0" ss:Height="15.75">
    <Cell ss:StyleID="s66"><Data ss:Type="String">Phyca_scf1605_10768</Data></Cell>
    <Cell ss:StyleID="s66"><Data ss:Type="Number">384</Data></Cell>
    <Cell ss:StyleID="s66"><Data ss:Type="Number">99.96</Data></Cell>
    <Cell ss:StyleID="s66"><Data ss:Type="Number">6</Data></Cell>
    <Cell ss:StyleID="s66"><Data ss:Type="Number">7.58</Data></Cell>
    <Cell ss:StyleID="s66"><Data ss:Type="Number">8.82</Data></Cell>
   </Row>
   <Row ss:AutoFitHeight="0" ss:Height="15.75">
    <Cell ss:StyleID="s66"><Data ss:Type="String">Phyca_scf0825_1076</Data></Cell>
    <Cell ss:StyleID="s66"><Data ss:Type="Number">1410</Data></Cell>
    <Cell ss:StyleID="s66"><Data ss:Type="Number">1124.2</Data></Cell>
    <Cell ss:StyleID="s66"><Data ss:Type="Number">122</Data></Cell>
    <Cell ss:StyleID="s66"><Data ss:Type="Number">13.71</Data></Cell>
    <Cell ss:StyleID="s66"><Data ss:Type="Number">15.95</Data></Cell>
   </Row>
   <Row ss:AutoFitHeight="0" ss:Height="15.75">
    <Cell ss:StyleID="s66"><Data ss:Type="String">Phyca_scf1605_10770</Data></Cell>
    <Cell ss:StyleID="s66"><Data ss:Type="Number">618</Data></Cell>
    <Cell ss:StyleID="s66"><Data ss:Type="Number">332.53</Data></Cell>
    <Cell ss:StyleID="s66"><Data ss:Type="Number">13</Data></Cell>
    <Cell ss:StyleID="s66"><Data ss:Type="Number">4.9400000000000004</Data></Cell>
    <Cell ss:StyleID="s66"><Data ss:Type="Number">5.75</Data></Cell>
   </Row>
   <Row ss:AutoFitHeight="0" ss:Height="15.75">
    <Cell ss:StyleID="s66"><Data ss:Type="String">Phyca_scf1605_10771</Data></Cell>
    <Cell ss:StyleID="s66"><Data ss:Type="Number">1539</Data></Cell>
    <Cell ss:StyleID="s66"><Data ss:Type="Number">1253.2</Data></Cell>
    <Cell ss:StyleID="s66"><Data ss:Type="Number">11</Data></Cell>
    <Cell ss:StyleID="s66"><Data ss:Type="Number">1.1100000000000001</Data></Cell>
    <Cell ss:StyleID="s66"><Data ss:Type="Number">1.29</Data></Cell>
   </Row>
   <Row ss:AutoFitHeight="0" ss:Height="15.75">
    <Cell ss:StyleID="s66"><Data ss:Type="String">Phyca_scf1605_10772</Data></Cell>
    <Cell ss:StyleID="s66"><Data ss:Type="Number">534</Data></Cell>
    <Cell ss:StyleID="s66"><Data ss:Type="Number">248.88</Data></Cell>
    <Cell ss:StyleID="s66"><Data ss:Type="Number">17</Data></Cell>
    <Cell ss:StyleID="s66"><Data ss:Type="Number">8.6300000000000008</Data></Cell>
    <Cell ss:StyleID="s66"><Data ss:Type="Number">10.039999999999999</Data></Cell>
   </Row>
   <Row ss:AutoFitHeight="0" ss:Height="15.75">
    <Cell ss:StyleID="s66"><Data ss:Type="String">Phyca_scf1605_10773</Data></Cell>
    <Cell ss:StyleID="s66"><Data ss:Type="Number">351</Data></Cell>
    <Cell ss:StyleID="s66"><Data ss:Type="Number">67.349999999999994</Data></Cell>
    <Cell ss:StyleID="s66"><Data ss:Type="Number">1</Data></Cell>
    <Cell ss:StyleID="s66"><Data ss:Type="Number">1.88</Data></Cell>
    <Cell ss:StyleID="s66"><Data ss:Type="Number">2.1800000000000002</Data></Cell>
   </Row>
   <Row ss:AutoFitHeight="0" ss:Height="15.75">
    <Cell ss:StyleID="s66"><Data ss:Type="String">Phyca_scf1605_10775</Data></Cell>
    <Cell ss:StyleID="s66"><Data ss:Type="Number">1056</Data></Cell>
    <Cell ss:StyleID="s66"><Data ss:Type="Number">770.2</Data></Cell>
    <Cell ss:StyleID="s66"><Data ss:Type="Number">49</Data></Cell>
    <Cell ss:StyleID="s66"><Data ss:Type="Number">8.0399999999999991</Data></Cell>
    <Cell ss:StyleID="s66"><Data ss:Type="Number">9.35</Data></Cell>
   </Row>
   <Row ss:AutoFitHeight="0" ss:Height="15.75">
    <Cell ss:StyleID="s66"><Data ss:Type="String">Phyca_scf2762_10777</Data></Cell>
    <Cell ss:StyleID="s66"><Data ss:Type="Number">1509</Data></Cell>
    <Cell ss:StyleID="s66"><Data ss:Type="Number">1223.2</Data></Cell>
    <Cell ss:StyleID="s66"><Data ss:Type="Number">14</Data></Cell>
    <Cell ss:StyleID="s66"><Data ss:Type="Number">1.45</Data></Cell>
    <Cell ss:StyleID="s66"><Data ss:Type="Number">1.68</Data></Cell>
   </Row>
   <Row ss:AutoFitHeight="0" ss:Height="15.75">
    <Cell ss:StyleID="s66"><Data ss:Type="String">Phyca_scf2762_10779</Data></Cell>
    <Cell ss:StyleID="s66"><Data ss:Type="Number">384</Data></Cell>
    <Cell ss:StyleID="s66"><Data ss:Type="Number">99.96</Data></Cell>
    <Cell ss:StyleID="s66"><Data ss:Type="Number">7</Data></Cell>
    <Cell ss:StyleID="s66"><Data ss:Type="Number">8.84</Data></Cell>
    <Cell ss:StyleID="s66"><Data ss:Type="Number">10.29</Data></Cell>
   </Row>
   <Row ss:AutoFitHeight="0" ss:Height="15.75">
    <Cell ss:StyleID="s66"><Data ss:Type="String">Phyca_scf0354_10785</Data></Cell>
    <Cell ss:StyleID="s66"><Data ss:Type="Number">2640</Data></Cell>
    <Cell ss:StyleID="s66"><Data ss:Type="Number">2354.1999999999998</Data></Cell>
    <Cell ss:StyleID="s66"><Data ss:Type="Number">212</Data></Cell>
    <Cell ss:StyleID="s66"><Data ss:Type="Number">11.37</Data></Cell>
    <Cell ss:StyleID="s66"><Data ss:Type="Number">13.24</Data></Cell>
   </Row>
   <Row ss:AutoFitHeight="0" ss:Height="15.75">
    <Cell ss:StyleID="s66"><Data ss:Type="String">Phyca_scf0354_10786</Data></Cell>
    <Cell ss:StyleID="s66"><Data ss:Type="Number">903</Data></Cell>
    <Cell ss:StyleID="s66"><Data ss:Type="Number">617.20000000000005</Data></Cell>
    <Cell ss:StyleID="s66"><Data ss:Type="Number">75</Data></Cell>
    <Cell ss:StyleID="s66"><Data ss:Type="Number">15.35</Data></Cell>
    <Cell ss:StyleID="s66"><Data ss:Type="Number">17.86</Data></Cell>
   </Row>
   <Row ss:AutoFitHeight="0" ss:Height="15.75">
    <Cell ss:StyleID="s66"><Data ss:Type="String">Phyca_scf0354_10787</Data></Cell>
    <Cell ss:StyleID="s66"><Data ss:Type="Number">594</Data></Cell>
    <Cell ss:StyleID="s66"><Data ss:Type="Number">308.62</Data></Cell>
    <Cell ss:StyleID="s66"><Data ss:Type="Number">4</Data></Cell>
    <Cell ss:StyleID="s66"><Data ss:Type="Number">1.64</Data></Cell>
    <Cell ss:StyleID="s66"><Data ss:Type="Number">1.91</Data></Cell>
   </Row>
   <Row ss:AutoFitHeight="0" ss:Height="15.75">
    <Cell ss:StyleID="s66"><Data ss:Type="String">Phyca_scf0825_1078</Data></Cell>
    <Cell ss:StyleID="s66"><Data ss:Type="Number">513</Data></Cell>
    <Cell ss:StyleID="s66"><Data ss:Type="Number">227.99</Data></Cell>
    <Cell ss:StyleID="s66"><Data ss:Type="Number">1</Data></Cell>
    <Cell ss:StyleID="s66"><Data ss:Type="Number">0.55000000000000004</Data></Cell>
    <Cell ss:StyleID="s66"><Data ss:Type="Number">0.64</Data></Cell>
   </Row>
   <Row ss:AutoFitHeight="0" ss:Height="15.75">
    <Cell ss:StyleID="s66"><Data ss:Type="String">Phyca_scf1322_10790</Data></Cell>
    <Cell ss:StyleID="s66"><Data ss:Type="Number">582</Data></Cell>
    <Cell ss:StyleID="s66"><Data ss:Type="Number">296.67</Data></Cell>
    <Cell ss:StyleID="s66"><Data ss:Type="Number">585</Data></Cell>
    <Cell ss:StyleID="s66"><Data ss:Type="Number">249.06</Data></Cell>
    <Cell ss:StyleID="s66"><Data ss:Type="Number">289.83999999999997</Data></Cell>
   </Row>
   <Row ss:AutoFitHeight="0" ss:Height="15.75">
    <Cell ss:StyleID="s66"><Data ss:Type="String">Phyca_scf1322_10791</Data></Cell>
    <Cell ss:StyleID="s66"><Data ss:Type="Number">498</Data></Cell>
    <Cell ss:StyleID="s66"><Data ss:Type="Number">213.08</Data></Cell>
    <Cell ss:StyleID="s66"><Data ss:Type="Number">205</Data></Cell>
    <Cell ss:StyleID="s66"><Data ss:Type="Number">121.51</Data></Cell>
    <Cell ss:StyleID="s66"><Data ss:Type="Number">141.41</Data></Cell>
   </Row>
   <Row ss:AutoFitHeight="0" ss:Height="15.75">
    <Cell ss:StyleID="s66"><Data ss:Type="String">Phyca_scf1322_10792</Data></Cell>
    <Cell ss:StyleID="s66"><Data ss:Type="Number">852</Data></Cell>
    <Cell ss:StyleID="s66"><Data ss:Type="Number">566.20000000000005</Data></Cell>
    <Cell ss:StyleID="s66"><Data ss:Type="Number">60</Data></Cell>
    <Cell ss:StyleID="s66"><Data ss:Type="Number">13.38</Data></Cell>
    <Cell ss:StyleID="s66"><Data ss:Type="Number">15.58</Data></Cell>
   </Row>
   <Row ss:AutoFitHeight="0" ss:Height="15.75">
    <Cell ss:StyleID="s66"><Data ss:Type="String">Phyca_scf1322_10793</Data></Cell>
    <Cell ss:StyleID="s66"><Data ss:Type="Number">1041</Data></Cell>
    <Cell ss:StyleID="s66"><Data ss:Type="Number">755.2</Data></Cell>
    <Cell ss:StyleID="s66"><Data ss:Type="Number">91</Data></Cell>
    <Cell ss:StyleID="s66"><Data ss:Type="Number">15.22</Data></Cell>
    <Cell ss:StyleID="s66"><Data ss:Type="Number">17.71</Data></Cell>
   </Row>
   <Row ss:AutoFitHeight="0" ss:Height="15.75">
    <Cell ss:StyleID="s66"><Data ss:Type="String">Phyca_scf1322_10794</Data></Cell>
    <Cell ss:StyleID="s66"><Data ss:Type="Number">1626</Data></Cell>
    <Cell ss:StyleID="s66"><Data ss:Type="Number">1340.2</Data></Cell>
    <Cell ss:StyleID="s66"><Data ss:Type="Number">422</Data></Cell>
    <Cell ss:StyleID="s66"><Data ss:Type="Number">39.770000000000003</Data></Cell>
    <Cell ss:StyleID="s66"><Data ss:Type="Number">46.28</Data></Cell>
   </Row>
   <Row ss:AutoFitHeight="0" ss:Height="15.75">
    <Cell ss:StyleID="s66"><Data ss:Type="String">Phyca_scf1322_10795</Data></Cell>
    <Cell ss:StyleID="s66"><Data ss:Type="Number">1686</Data></Cell>
    <Cell ss:StyleID="s66"><Data ss:Type="Number">1400.2</Data></Cell>
    <Cell ss:StyleID="s66"><Data ss:Type="Number">142</Data></Cell>
    <Cell ss:StyleID="s66"><Data ss:Type="Number">12.81</Data></Cell>
    <Cell ss:StyleID="s66"><Data ss:Type="Number">14.91</Data></Cell>
   </Row>
   <Row ss:AutoFitHeight="0" ss:Height="15.75">
    <Cell ss:StyleID="s66"><Data ss:Type="String">Phyca_scf1322_10796</Data></Cell>
    <Cell ss:StyleID="s66"><Data ss:Type="Number">621</Data></Cell>
    <Cell ss:StyleID="s66"><Data ss:Type="Number">335.52</Data></Cell>
    <Cell ss:StyleID="s66"><Data ss:Type="Number">451</Data></Cell>
    <Cell ss:StyleID="s66"><Data ss:Type="Number">169.77</Data></Cell>
    <Cell ss:StyleID="s66"><Data ss:Type="Number">197.58</Data></Cell>
   </Row>
   <Row ss:AutoFitHeight="0" ss:Height="15.75">
    <Cell ss:StyleID="s66"><Data ss:Type="String">Phyca_scf1322_10797</Data></Cell>
    <Cell ss:StyleID="s66"><Data ss:Type="Number">3366</Data></Cell>
    <Cell ss:StyleID="s66"><Data ss:Type="Number">3080.2</Data></Cell>
    <Cell ss:StyleID="s66"><Data ss:Type="Number">2982</Data></Cell>
    <Cell ss:StyleID="s66"><Data ss:Type="Number">122.28</Data></Cell>
    <Cell ss:StyleID="s66"><Data ss:Type="Number">142.30000000000001</Data></Cell>
   </Row>
   <Row ss:AutoFitHeight="0" ss:Height="15.75">
    <Cell ss:StyleID="s66"><Data ss:Type="String">Phyca_scf1322_10799</Data></Cell>
    <Cell ss:StyleID="s66"><Data ss:Type="Number">651</Data></Cell>
    <Cell ss:StyleID="s66"><Data ss:Type="Number">365.42</Data></Cell>
    <Cell ss:StyleID="s66"><Data ss:Type="Number">2</Data></Cell>
    <Cell ss:StyleID="s66"><Data ss:Type="Number">0.69</Data></Cell>
    <Cell ss:StyleID="s66"><Data ss:Type="Number">0.8</Data></Cell>
   </Row>
   <Row ss:AutoFitHeight="0" ss:Height="15.75">
    <Cell ss:StyleID="s66"><Data ss:Type="String">Phyca_scf4793_107</Data></Cell>
    <Cell ss:StyleID="s66"><Data ss:Type="Number">1296</Data></Cell>
    <Cell ss:StyleID="s66"><Data ss:Type="Number">1010.2</Data></Cell>
    <Cell ss:StyleID="s66"><Data ss:Type="Number">4</Data></Cell>
    <Cell ss:StyleID="s66"><Data ss:Type="Number">0.5</Data></Cell>
    <Cell ss:StyleID="s66"><Data ss:Type="Number">0.57999999999999996</Data></Cell>
   </Row>
   <Row ss:AutoFitHeight="0" ss:Height="15.75">
    <Cell ss:StyleID="s66"><Data ss:Type="String">Phyca_scf4638_10800</Data></Cell>
    <Cell ss:StyleID="s66"><Data ss:Type="Number">1005</Data></Cell>
    <Cell ss:StyleID="s66"><Data ss:Type="Number">719.2</Data></Cell>
    <Cell ss:StyleID="s66"><Data ss:Type="Number">35</Data></Cell>
    <Cell ss:StyleID="s66"><Data ss:Type="Number">6.15</Data></Cell>
    <Cell ss:StyleID="s66"><Data ss:Type="Number">7.15</Data></Cell>
   </Row>
   <Row ss:AutoFitHeight="0" ss:Height="15.75">
    <Cell ss:StyleID="s66"><Data ss:Type="String">Phyca_scf4638_10801</Data></Cell>
    <Cell ss:StyleID="s66"><Data ss:Type="Number">2139</Data></Cell>
    <Cell ss:StyleID="s66"><Data ss:Type="Number">1853.2</Data></Cell>
    <Cell ss:StyleID="s66"><Data ss:Type="Number">92</Data></Cell>
    <Cell ss:StyleID="s66"><Data ss:Type="Number">6.27</Data></Cell>
    <Cell ss:StyleID="s66"><Data ss:Type="Number">7.3</Data></Cell>
   </Row>
   <Row ss:AutoFitHeight="0" ss:Height="15.75">
    <Cell ss:StyleID="s66"><Data ss:Type="String">Phyca_scf4638_10802</Data></Cell>
    <Cell ss:StyleID="s66"><Data ss:Type="Number">723</Data></Cell>
    <Cell ss:StyleID="s66"><Data ss:Type="Number">437.26</Data></Cell>
    <Cell ss:StyleID="s66"><Data ss:Type="Number">52</Data></Cell>
    <Cell ss:StyleID="s66"><Data ss:Type="Number">15.02</Data></Cell>
    <Cell ss:StyleID="s66"><Data ss:Type="Number">17.48</Data></Cell>
   </Row>
   <Row ss:AutoFitHeight="0" ss:Height="15.75">
    <Cell ss:StyleID="s66"><Data ss:Type="String">Phyca_scf0524_10803</Data></Cell>
    <Cell ss:StyleID="s66"><Data ss:Type="Number">1100</Data></Cell>
    <Cell ss:StyleID="s66"><Data ss:Type="Number">814.2</Data></Cell>
    <Cell ss:StyleID="s66"><Data ss:Type="Number">27</Data></Cell>
    <Cell ss:StyleID="s66"><Data ss:Type="Number">4.1900000000000004</Data></Cell>
    <Cell ss:StyleID="s66"><Data ss:Type="Number">4.87</Data></Cell>
   </Row>
   <Row ss:AutoFitHeight="0" ss:Height="15.75">
    <Cell ss:StyleID="s66"><Data ss:Type="String">Phyca_scf0524_10804</Data></Cell>
    <Cell ss:StyleID="s66"><Data ss:Type="Number">7953</Data></Cell>
    <Cell ss:StyleID="s66"><Data ss:Type="Number">7667.2</Data></Cell>
    <Cell ss:StyleID="s66"><Data ss:Type="Number">27</Data></Cell>
    <Cell ss:StyleID="s66"><Data ss:Type="Number">0.44</Data></Cell>
    <Cell ss:StyleID="s66"><Data ss:Type="Number">0.52</Data></Cell>
   </Row>
   <Row ss:AutoFitHeight="0" ss:Height="15.75">
    <Cell ss:StyleID="s66"><Data ss:Type="String">Phyca_scf0524_10805</Data></Cell>
    <Cell ss:StyleID="s66"><Data ss:Type="Number">2400</Data></Cell>
    <Cell ss:StyleID="s66"><Data ss:Type="Number">2114.1999999999998</Data></Cell>
    <Cell ss:StyleID="s66"><Data ss:Type="Number">21</Data></Cell>
    <Cell ss:StyleID="s66"><Data ss:Type="Number">1.25</Data></Cell>
    <Cell ss:StyleID="s66"><Data ss:Type="Number">1.46</Data></Cell>
   </Row>
   <Row ss:AutoFitHeight="0" ss:Height="15.75">
    <Cell ss:StyleID="s66"><Data ss:Type="String">Phyca_scf0524_10806</Data></Cell>
    <Cell ss:StyleID="s66"><Data ss:Type="Number">894</Data></Cell>
    <Cell ss:StyleID="s66"><Data ss:Type="Number">608.20000000000005</Data></Cell>
    <Cell ss:StyleID="s66"><Data ss:Type="Number">3</Data></Cell>
    <Cell ss:StyleID="s66"><Data ss:Type="Number">0.62</Data></Cell>
    <Cell ss:StyleID="s66"><Data ss:Type="Number">0.73</Data></Cell>
   </Row>
   <Row ss:AutoFitHeight="0" ss:Height="15.75">
    <Cell ss:StyleID="s66"><Data ss:Type="String">Phyca_scf0524_10807</Data></Cell>
    <Cell ss:StyleID="s66"><Data ss:Type="Number">2841</Data></Cell>
    <Cell ss:StyleID="s66"><Data ss:Type="Number">2555.1999999999998</Data></Cell>
    <Cell ss:StyleID="s66"><Data ss:Type="Number">180</Data></Cell>
    <Cell ss:StyleID="s66"><Data ss:Type="Number">8.9</Data></Cell>
    <Cell ss:StyleID="s66"><Data ss:Type="Number">10.35</Data></Cell>
   </Row>
   <Row ss:AutoFitHeight="0" ss:Height="15.75">
    <Cell ss:StyleID="s66"><Data ss:Type="String">Phyca_scf0524_10808</Data></Cell>
    <Cell ss:StyleID="s66"><Data ss:Type="Number">915</Data></Cell>
    <Cell ss:StyleID="s66"><Data ss:Type="Number">629.20000000000005</Data></Cell>
    <Cell ss:StyleID="s66"><Data ss:Type="Number">28</Data></Cell>
    <Cell ss:StyleID="s66"><Data ss:Type="Number">5.62</Data></Cell>
    <Cell ss:StyleID="s66"><Data ss:Type="Number">6.54</Data></Cell>
   </Row>
   <Row ss:AutoFitHeight="0" ss:Height="15.75">
    <Cell ss:StyleID="s66"><Data ss:Type="String">Phyca_scf0524_10809</Data></Cell>
    <Cell ss:StyleID="s66"><Data ss:Type="Number">852</Data></Cell>
    <Cell ss:StyleID="s66"><Data ss:Type="Number">566.20000000000005</Data></Cell>
    <Cell ss:StyleID="s66"><Data ss:Type="Number">5</Data></Cell>
    <Cell ss:StyleID="s66"><Data ss:Type="Number">1.1200000000000001</Data></Cell>
    <Cell ss:StyleID="s66"><Data ss:Type="Number">1.3</Data></Cell>
   </Row>
   <Row ss:AutoFitHeight="0" ss:Height="15.75">
    <Cell ss:StyleID="s66"><Data ss:Type="String">Phyca_scf4532_1080</Data></Cell>
    <Cell ss:StyleID="s66"><Data ss:Type="Number">2439</Data></Cell>
    <Cell ss:StyleID="s66"><Data ss:Type="Number">2153.1999999999998</Data></Cell>
    <Cell ss:StyleID="s66"><Data ss:Type="Number">166</Data></Cell>
    <Cell ss:StyleID="s66"><Data ss:Type="Number">9.74</Data></Cell>
    <Cell ss:StyleID="s66"><Data ss:Type="Number">11.33</Data></Cell>
   </Row>
   <Row ss:AutoFitHeight="0" ss:Height="15.75">
    <Cell ss:StyleID="s66"><Data ss:Type="String">Phyca_scf5303_10811</Data></Cell>
    <Cell ss:StyleID="s66"><Data ss:Type="Number">1128</Data></Cell>
    <Cell ss:StyleID="s66"><Data ss:Type="Number">842.2</Data></Cell>
    <Cell ss:StyleID="s66"><Data ss:Type="Number">41</Data></Cell>
    <Cell ss:StyleID="s66"><Data ss:Type="Number">6.15</Data></Cell>
    <Cell ss:StyleID="s66"><Data ss:Type="Number">7.16</Data></Cell>
   </Row>
   <Row ss:AutoFitHeight="0" ss:Height="15.75">
    <Cell ss:StyleID="s66"><Data ss:Type="String">Phyca_scf4676_10812</Data></Cell>
    <Cell ss:StyleID="s66"><Data ss:Type="Number">303</Data></Cell>
    <Cell ss:StyleID="s66"><Data ss:Type="Number">20.56</Data></Cell>
    <Cell ss:StyleID="s66"><Data ss:Type="Number">2</Data></Cell>
    <Cell ss:StyleID="s66"><Data ss:Type="Number">12.29</Data></Cell>
    <Cell ss:StyleID="s66"><Data ss:Type="Number">14.3</Data></Cell>
   </Row>
   <Row ss:AutoFitHeight="0" ss:Height="15.75">
    <Cell ss:StyleID="s66"><Data ss:Type="String">Phyca_scf4676_10813</Data></Cell>
    <Cell ss:StyleID="s66"><Data ss:Type="Number">2043</Data></Cell>
    <Cell ss:StyleID="s66"><Data ss:Type="Number">1757.2</Data></Cell>
    <Cell ss:StyleID="s66"><Data ss:Type="Number">540</Data></Cell>
    <Cell ss:StyleID="s66"><Data ss:Type="Number">38.81</Data></Cell>
    <Cell ss:StyleID="s66"><Data ss:Type="Number">45.17</Data></Cell>
   </Row>
   <Row ss:AutoFitHeight="0" ss:Height="15.75">
    <Cell ss:StyleID="s66"><Data ss:Type="String">Phyca_scf4676_10814</Data></Cell>
    <Cell ss:StyleID="s66"><Data ss:Type="Number">1155</Data></Cell>
    <Cell ss:StyleID="s66"><Data ss:Type="Number">869.2</Data></Cell>
    <Cell ss:StyleID="s66"><Data ss:Type="Number">18</Data></Cell>
    <Cell ss:StyleID="s66"><Data ss:Type="Number">2.62</Data></Cell>
    <Cell ss:StyleID="s66"><Data ss:Type="Number">3.04</Data></Cell>
   </Row>
   <Row ss:AutoFitHeight="0" ss:Height="15.75">
    <Cell ss:StyleID="s66"><Data ss:Type="String">Phyca_scf4676_10815</Data></Cell>
    <Cell ss:StyleID="s66"><Data ss:Type="Number">477</Data></Cell>
    <Cell ss:StyleID="s66"><Data ss:Type="Number">192.22</Data></Cell>
    <Cell ss:StyleID="s66"><Data ss:Type="Number">16</Data></Cell>
    <Cell ss:StyleID="s66"><Data ss:Type="Number">10.51</Data></Cell>
    <Cell ss:StyleID="s66"><Data ss:Type="Number">12.23</Data></Cell>
   </Row>
   <Row ss:AutoFitHeight="0" ss:Height="15.75">
    <Cell ss:StyleID="s66"><Data ss:Type="String">Phyca_scf0739_10817</Data></Cell>
    <Cell ss:StyleID="s66"><Data ss:Type="Number">1068</Data></Cell>
    <Cell ss:StyleID="s66"><Data ss:Type="Number">782.2</Data></Cell>
    <Cell ss:StyleID="s66"><Data ss:Type="Number">17</Data></Cell>
    <Cell ss:StyleID="s66"><Data ss:Type="Number">2.75</Data></Cell>
    <Cell ss:StyleID="s66"><Data ss:Type="Number">3.19</Data></Cell>
   </Row>
   <Row ss:AutoFitHeight="0" ss:Height="15.75">
    <Cell ss:StyleID="s66"><Data ss:Type="String">Phyca_scf0739_10818</Data></Cell>
    <Cell ss:StyleID="s66"><Data ss:Type="Number">789</Data></Cell>
    <Cell ss:StyleID="s66"><Data ss:Type="Number">503.2</Data></Cell>
    <Cell ss:StyleID="s66"><Data ss:Type="Number">30</Data></Cell>
    <Cell ss:StyleID="s66"><Data ss:Type="Number">7.53</Data></Cell>
    <Cell ss:StyleID="s66"><Data ss:Type="Number">8.76</Data></Cell>
   </Row>
   <Row ss:AutoFitHeight="0" ss:Height="15.75">
    <Cell ss:StyleID="s66"><Data ss:Type="String">Phyca_scf0739_10819</Data></Cell>
    <Cell ss:StyleID="s66"><Data ss:Type="Number">771</Data></Cell>
    <Cell ss:StyleID="s66"><Data ss:Type="Number">485.21</Data></Cell>
    <Cell ss:StyleID="s66"><Data ss:Type="Number">18</Data></Cell>
    <Cell ss:StyleID="s66"><Data ss:Type="Number">4.6900000000000004</Data></Cell>
    <Cell ss:StyleID="s66"><Data ss:Type="Number">5.45</Data></Cell>
   </Row>
   <Row ss:AutoFitHeight="0" ss:Height="15.75">
    <Cell ss:StyleID="s66"><Data ss:Type="String">Phyca_scf0739_10822</Data></Cell>
    <Cell ss:StyleID="s66"><Data ss:Type="Number">459</Data></Cell>
    <Cell ss:StyleID="s66"><Data ss:Type="Number">174.34</Data></Cell>
    <Cell ss:StyleID="s66"><Data ss:Type="Number">1</Data></Cell>
    <Cell ss:StyleID="s66"><Data ss:Type="Number">0.72</Data></Cell>
    <Cell ss:StyleID="s66"><Data ss:Type="Number">0.84</Data></Cell>
   </Row>
   <Row ss:AutoFitHeight="0" ss:Height="15.75">
    <Cell ss:StyleID="s66"><Data ss:Type="String">Phyca_scf0739_10824</Data></Cell>
    <Cell ss:StyleID="s66"><Data ss:Type="Number">4674</Data></Cell>
    <Cell ss:StyleID="s66"><Data ss:Type="Number">4388.2</Data></Cell>
    <Cell ss:StyleID="s66"><Data ss:Type="Number">216</Data></Cell>
    <Cell ss:StyleID="s66"><Data ss:Type="Number">6.22</Data></Cell>
    <Cell ss:StyleID="s66"><Data ss:Type="Number">7.24</Data></Cell>
   </Row>
   <Row ss:AutoFitHeight="0" ss:Height="15.75">
    <Cell ss:StyleID="s66"><Data ss:Type="String">Phyca_scf0739_10825</Data></Cell>
    <Cell ss:StyleID="s66"><Data ss:Type="Number">648</Data></Cell>
    <Cell ss:StyleID="s66"><Data ss:Type="Number">362.43</Data></Cell>
    <Cell ss:StyleID="s66"><Data ss:Type="Number">2</Data></Cell>
    <Cell ss:StyleID="s66"><Data ss:Type="Number">0.7</Data></Cell>
    <Cell ss:StyleID="s66"><Data ss:Type="Number">0.81</Data></Cell>
   </Row>
   <Row ss:AutoFitHeight="0" ss:Height="15.75">
    <Cell ss:StyleID="s66"><Data ss:Type="String">Phyca_scf0739_10827</Data></Cell>
    <Cell ss:StyleID="s66"><Data ss:Type="Number">1092</Data></Cell>
    <Cell ss:StyleID="s66"><Data ss:Type="Number">806.2</Data></Cell>
    <Cell ss:StyleID="s66"><Data ss:Type="Number">6</Data></Cell>
    <Cell ss:StyleID="s66"><Data ss:Type="Number">0.94</Data></Cell>
    <Cell ss:StyleID="s66"><Data ss:Type="Number">1.0900000000000001</Data></Cell>
   </Row>
   <Row ss:AutoFitHeight="0" ss:Height="15.75">
    <Cell ss:StyleID="s66"><Data ss:Type="String">Phyca_scf3486_10829</Data></Cell>
    <Cell ss:StyleID="s66"><Data ss:Type="Number">837</Data></Cell>
    <Cell ss:StyleID="s66"><Data ss:Type="Number">551.20000000000005</Data></Cell>
    <Cell ss:StyleID="s66"><Data ss:Type="Number">17</Data></Cell>
    <Cell ss:StyleID="s66"><Data ss:Type="Number">3.9</Data></Cell>
    <Cell ss:StyleID="s66"><Data ss:Type="Number">4.53</Data></Cell>
   </Row>
   <Row ss:AutoFitHeight="0" ss:Height="15.75">
    <Cell ss:StyleID="s66"><Data ss:Type="String">Phyca_scf2334_1082</Data></Cell>
    <Cell ss:StyleID="s66"><Data ss:Type="Number">777</Data></Cell>
    <Cell ss:StyleID="s66"><Data ss:Type="Number">491.2</Data></Cell>
    <Cell ss:StyleID="s66"><Data ss:Type="Number">26</Data></Cell>
    <Cell ss:StyleID="s66"><Data ss:Type="Number">6.69</Data></Cell>
    <Cell ss:StyleID="s66"><Data ss:Type="Number">7.78</Data></Cell>
   </Row>
   <Row ss:AutoFitHeight="0" ss:Height="15.75">
    <Cell ss:StyleID="s66"><Data ss:Type="String">Phyca_scf3486_10830</Data></Cell>
    <Cell ss:StyleID="s66"><Data ss:Type="Number">3687</Data></Cell>
    <Cell ss:StyleID="s66"><Data ss:Type="Number">3401.2</Data></Cell>
    <Cell ss:StyleID="s66"><Data ss:Type="Number">326</Data></Cell>
    <Cell ss:StyleID="s66"><Data ss:Type="Number">12.11</Data></Cell>
    <Cell ss:StyleID="s66"><Data ss:Type="Number">14.09</Data></Cell>
   </Row>
   <Row ss:AutoFitHeight="0" ss:Height="15.75">
    <Cell ss:StyleID="s66"><Data ss:Type="String">Phyca_scf3486_10831</Data></Cell>
    <Cell ss:StyleID="s66"><Data ss:Type="Number">2043</Data></Cell>
    <Cell ss:StyleID="s66"><Data ss:Type="Number">1757.2</Data></Cell>
    <Cell ss:StyleID="s66"><Data ss:Type="Number">140</Data></Cell>
    <Cell ss:StyleID="s66"><Data ss:Type="Number">10.06</Data></Cell>
    <Cell ss:StyleID="s66"><Data ss:Type="Number">11.71</Data></Cell>
   </Row>
   <Row ss:AutoFitHeight="0" ss:Height="15.75">
    <Cell ss:StyleID="s66"><Data ss:Type="String">Phyca_scf3486_10832</Data></Cell>
    <Cell ss:StyleID="s66"><Data ss:Type="Number">1254</Data></Cell>
    <Cell ss:StyleID="s66"><Data ss:Type="Number">968.2</Data></Cell>
    <Cell ss:StyleID="s66"><Data ss:Type="Number">55</Data></Cell>
    <Cell ss:StyleID="s66"><Data ss:Type="Number">7.17</Data></Cell>
    <Cell ss:StyleID="s66"><Data ss:Type="Number">8.35</Data></Cell>
   </Row>
   <Row ss:AutoFitHeight="0" ss:Height="15.75">
    <Cell ss:StyleID="s66"><Data ss:Type="String">Phyca_scf3486_10833</Data></Cell>
    <Cell ss:StyleID="s66"><Data ss:Type="Number">342</Data></Cell>
    <Cell ss:StyleID="s66"><Data ss:Type="Number">58.48</Data></Cell>
    <Cell ss:StyleID="s66"><Data ss:Type="Number">1</Data></Cell>
    <Cell ss:StyleID="s66"><Data ss:Type="Number">2.16</Data></Cell>
    <Cell ss:StyleID="s66"><Data ss:Type="Number">2.5099999999999998</Data></Cell>
   </Row>
   <Row ss:AutoFitHeight="0" ss:Height="15.75">
    <Cell ss:StyleID="s66"><Data ss:Type="String">Phyca_scf3486_10834</Data></Cell>
    <Cell ss:StyleID="s66"><Data ss:Type="Number">993</Data></Cell>
    <Cell ss:StyleID="s66"><Data ss:Type="Number">707.2</Data></Cell>
    <Cell ss:StyleID="s66"><Data ss:Type="Number">13</Data></Cell>
    <Cell ss:StyleID="s66"><Data ss:Type="Number">2.3199999999999998</Data></Cell>
    <Cell ss:StyleID="s66"><Data ss:Type="Number">2.7</Data></Cell>
   </Row>
   <Row ss:AutoFitHeight="0" ss:Height="15.75">
    <Cell ss:StyleID="s66"><Data ss:Type="String">Phyca_scf3486_10835</Data></Cell>
    <Cell ss:StyleID="s66"><Data ss:Type="Number">1761</Data></Cell>
    <Cell ss:StyleID="s66"><Data ss:Type="Number">1475.2</Data></Cell>
    <Cell ss:StyleID="s66"><Data ss:Type="Number">154</Data></Cell>
    <Cell ss:StyleID="s66"><Data ss:Type="Number">13.19</Data></Cell>
    <Cell ss:StyleID="s66"><Data ss:Type="Number">15.34</Data></Cell>
   </Row>
   <Row ss:AutoFitHeight="0" ss:Height="15.75">
    <Cell ss:StyleID="s66"><Data ss:Type="String">Phyca_scf3486_10836</Data></Cell>
    <Cell ss:StyleID="s66"><Data ss:Type="Number">1323</Data></Cell>
    <Cell ss:StyleID="s66"><Data ss:Type="Number">1037.2</Data></Cell>
    <Cell ss:StyleID="s66"><Data ss:Type="Number">35</Data></Cell>
    <Cell ss:StyleID="s66"><Data ss:Type="Number">4.26</Data></Cell>
    <Cell ss:StyleID="s66"><Data ss:Type="Number">4.96</Data></Cell>
   </Row>
   <Row ss:AutoFitHeight="0" ss:Height="15.75">
    <Cell ss:StyleID="s66"><Data ss:Type="String">Phyca_scf0935_10837</Data></Cell>
    <Cell ss:StyleID="s66"><Data ss:Type="Number">1203</Data></Cell>
    <Cell ss:StyleID="s66"><Data ss:Type="Number">917.2</Data></Cell>
    <Cell ss:StyleID="s66"><Data ss:Type="Number">3</Data></Cell>
    <Cell ss:StyleID="s66"><Data ss:Type="Number">0.41</Data></Cell>
    <Cell ss:StyleID="s66"><Data ss:Type="Number">0.48</Data></Cell>
   </Row>
   <Row ss:AutoFitHeight="0" ss:Height="15.75">
    <Cell ss:StyleID="s66"><Data ss:Type="String">Phyca_scf0935_10838</Data></Cell>
    <Cell ss:StyleID="s66"><Data ss:Type="Number">714</Data></Cell>
    <Cell ss:StyleID="s66"><Data ss:Type="Number">428.27</Data></Cell>
    <Cell ss:StyleID="s66"><Data ss:Type="Number">4</Data></Cell>
    <Cell ss:StyleID="s66"><Data ss:Type="Number">1.18</Data></Cell>
    <Cell ss:StyleID="s66"><Data ss:Type="Number">1.37</Data></Cell>
   </Row>
   <Row ss:AutoFitHeight="0" ss:Height="15.75">
    <Cell ss:StyleID="s66"><Data ss:Type="String">Phyca_scf2334_1083</Data></Cell>
    <Cell ss:StyleID="s66"><Data ss:Type="Number">1138</Data></Cell>
    <Cell ss:StyleID="s66"><Data ss:Type="Number">852.2</Data></Cell>
    <Cell ss:StyleID="s66"><Data ss:Type="Number">2</Data></Cell>
    <Cell ss:StyleID="s66"><Data ss:Type="Number">0.3</Data></Cell>
    <Cell ss:StyleID="s66"><Data ss:Type="Number">0.34</Data></Cell>
   </Row>
   <Row ss:AutoFitHeight="0" ss:Height="15.75">
    <Cell ss:StyleID="s66"><Data ss:Type="String">Phyca_scf4910_10843</Data></Cell>
    <Cell ss:StyleID="s66"><Data ss:Type="Number">1386</Data></Cell>
    <Cell ss:StyleID="s66"><Data ss:Type="Number">1100.2</Data></Cell>
    <Cell ss:StyleID="s66"><Data ss:Type="Number">63</Data></Cell>
    <Cell ss:StyleID="s66"><Data ss:Type="Number">7.23</Data></Cell>
    <Cell ss:StyleID="s66"><Data ss:Type="Number">8.42</Data></Cell>
   </Row>
   <Row ss:AutoFitHeight="0" ss:Height="15.75">
    <Cell ss:StyleID="s66"><Data ss:Type="String">Phyca_scf4910_10844</Data></Cell>
    <Cell ss:StyleID="s66"><Data ss:Type="Number">2721</Data></Cell>
    <Cell ss:StyleID="s66"><Data ss:Type="Number">2435.1999999999998</Data></Cell>
    <Cell ss:StyleID="s66"><Data ss:Type="Number">63</Data></Cell>
    <Cell ss:StyleID="s66"><Data ss:Type="Number">3.27</Data></Cell>
    <Cell ss:StyleID="s66"><Data ss:Type="Number">3.8</Data></Cell>
   </Row>
   <Row ss:AutoFitHeight="0" ss:Height="15.75">
    <Cell ss:StyleID="s66"><Data ss:Type="String">Phyca_scf4910_10846</Data></Cell>
    <Cell ss:StyleID="s66"><Data ss:Type="Number">1155</Data></Cell>
    <Cell ss:StyleID="s66"><Data ss:Type="Number">869.2</Data></Cell>
    <Cell ss:StyleID="s66"><Data ss:Type="Number">1260</Data></Cell>
    <Cell ss:StyleID="s66"><Data ss:Type="Number">183.09</Data></Cell>
    <Cell ss:StyleID="s66"><Data ss:Type="Number">213.07</Data></Cell>
   </Row>
   <Row ss:AutoFitHeight="0" ss:Height="15.75">
    <Cell ss:StyleID="s66"><Data ss:Type="String">Phyca_scf4357_10847</Data></Cell>
    <Cell ss:StyleID="s66"><Data ss:Type="Number">3273</Data></Cell>
    <Cell ss:StyleID="s66"><Data ss:Type="Number">2987.2</Data></Cell>
    <Cell ss:StyleID="s66"><Data ss:Type="Number">96</Data></Cell>
    <Cell ss:StyleID="s66"><Data ss:Type="Number">4.0599999999999996</Data></Cell>
    <Cell ss:StyleID="s66"><Data ss:Type="Number">4.72</Data></Cell>
   </Row>
   <Row ss:AutoFitHeight="0" ss:Height="15.75">
    <Cell ss:StyleID="s66"><Data ss:Type="String">Phyca_scf4357_10849</Data></Cell>
    <Cell ss:StyleID="s66"><Data ss:Type="Number">2244</Data></Cell>
    <Cell ss:StyleID="s66"><Data ss:Type="Number">1958.2</Data></Cell>
    <Cell ss:StyleID="s66"><Data ss:Type="Number">356</Data></Cell>
    <Cell ss:StyleID="s66"><Data ss:Type="Number">22.96</Data></Cell>
    <Cell ss:StyleID="s66"><Data ss:Type="Number">26.72</Data></Cell>
   </Row>
   <Row ss:AutoFitHeight="0" ss:Height="15.75">
    <Cell ss:StyleID="s66"><Data ss:Type="String">Phyca_scf4357_10850</Data></Cell>
    <Cell ss:StyleID="s66"><Data ss:Type="Number">1719</Data></Cell>
    <Cell ss:StyleID="s66"><Data ss:Type="Number">1433.2</Data></Cell>
    <Cell ss:StyleID="s66"><Data ss:Type="Number">30</Data></Cell>
    <Cell ss:StyleID="s66"><Data ss:Type="Number">2.64</Data></Cell>
    <Cell ss:StyleID="s66"><Data ss:Type="Number">3.08</Data></Cell>
   </Row>
   <Row ss:AutoFitHeight="0" ss:Height="15.75">
    <Cell ss:StyleID="s66"><Data ss:Type="String">Phyca_scf2743_10851</Data></Cell>
    <Cell ss:StyleID="s66"><Data ss:Type="Number">4248</Data></Cell>
    <Cell ss:StyleID="s66"><Data ss:Type="Number">3962.2</Data></Cell>
    <Cell ss:StyleID="s66"><Data ss:Type="Number">246</Data></Cell>
    <Cell ss:StyleID="s66"><Data ss:Type="Number">7.84</Data></Cell>
    <Cell ss:StyleID="s66"><Data ss:Type="Number">9.1300000000000008</Data></Cell>
   </Row>
   <Row ss:AutoFitHeight="0" ss:Height="15.75">
    <Cell ss:StyleID="s66"><Data ss:Type="String">Phyca_scf2640_10853</Data></Cell>
    <Cell ss:StyleID="s66"><Data ss:Type="Number">1407</Data></Cell>
    <Cell ss:StyleID="s66"><Data ss:Type="Number">1121.2</Data></Cell>
    <Cell ss:StyleID="s66"><Data ss:Type="Number">443</Data></Cell>
    <Cell ss:StyleID="s66"><Data ss:Type="Number">49.9</Data></Cell>
    <Cell ss:StyleID="s66"><Data ss:Type="Number">58.08</Data></Cell>
   </Row>
   <Row ss:AutoFitHeight="0" ss:Height="15.75">
    <Cell ss:StyleID="s66"><Data ss:Type="String">Phyca_scf0273_10854</Data></Cell>
    <Cell ss:StyleID="s66"><Data ss:Type="Number">2526</Data></Cell>
    <Cell ss:StyleID="s66"><Data ss:Type="Number">2240.1999999999998</Data></Cell>
    <Cell ss:StyleID="s66"><Data ss:Type="Number">182</Data></Cell>
    <Cell ss:StyleID="s66"><Data ss:Type="Number">10.26</Data></Cell>
    <Cell ss:StyleID="s66"><Data ss:Type="Number">11.94</Data></Cell>
   </Row>
   <Row ss:AutoFitHeight="0" ss:Height="15.75">
    <Cell ss:StyleID="s66"><Data ss:Type="String">Phyca_scf0273_10856</Data></Cell>
    <Cell ss:StyleID="s66"><Data ss:Type="Number">351</Data></Cell>
    <Cell ss:StyleID="s66"><Data ss:Type="Number">67.349999999999994</Data></Cell>
    <Cell ss:StyleID="s66"><Data ss:Type="Number">85</Data></Cell>
    <Cell ss:StyleID="s66"><Data ss:Type="Number">159.41</Data></Cell>
    <Cell ss:StyleID="s66"><Data ss:Type="Number">185.52</Data></Cell>
   </Row>
   <Row ss:AutoFitHeight="0" ss:Height="15.75">
    <Cell ss:StyleID="s66"><Data ss:Type="String">Phyca_scf0273_10857</Data></Cell>
    <Cell ss:StyleID="s66"><Data ss:Type="Number">3357</Data></Cell>
    <Cell ss:StyleID="s66"><Data ss:Type="Number">3071.2</Data></Cell>
    <Cell ss:StyleID="s66"><Data ss:Type="Number">328</Data></Cell>
    <Cell ss:StyleID="s66"><Data ss:Type="Number">13.49</Data></Cell>
    <Cell ss:StyleID="s66"><Data ss:Type="Number">15.7</Data></Cell>
   </Row>
   <Row ss:AutoFitHeight="0" ss:Height="15.75">
    <Cell ss:StyleID="s66"><Data ss:Type="String">Phyca_scf1893_10858</Data></Cell>
    <Cell ss:StyleID="s66"><Data ss:Type="Number">1059</Data></Cell>
    <Cell ss:StyleID="s66"><Data ss:Type="Number">773.2</Data></Cell>
    <Cell ss:StyleID="s66"><Data ss:Type="Number">2</Data></Cell>
    <Cell ss:StyleID="s66"><Data ss:Type="Number">0.33</Data></Cell>
    <Cell ss:StyleID="s66"><Data ss:Type="Number">0.38</Data></Cell>
   </Row>
   <Row ss:AutoFitHeight="0" ss:Height="15.75">
    <Cell ss:StyleID="s66"><Data ss:Type="String">Phyca_scf1893_10859</Data></Cell>
    <Cell ss:StyleID="s66"><Data ss:Type="Number">5094</Data></Cell>
    <Cell ss:StyleID="s66"><Data ss:Type="Number">4808.2</Data></Cell>
    <Cell ss:StyleID="s66"><Data ss:Type="Number">221</Data></Cell>
    <Cell ss:StyleID="s66"><Data ss:Type="Number">5.81</Data></Cell>
    <Cell ss:StyleID="s66"><Data ss:Type="Number">6.76</Data></Cell>
   </Row>
   <Row ss:AutoFitHeight="0" ss:Height="15.75">
    <Cell ss:StyleID="s66"><Data ss:Type="String">Phyca_scf1118_1085</Data></Cell>
    <Cell ss:StyleID="s66"><Data ss:Type="Number">453</Data></Cell>
    <Cell ss:StyleID="s66"><Data ss:Type="Number">168.38</Data></Cell>
    <Cell ss:StyleID="s66"><Data ss:Type="Number">6790</Data></Cell>
    <Cell ss:StyleID="s66"><Data ss:Type="Number">5093.13</Data></Cell>
    <Cell ss:StyleID="s66"><Data ss:Type="Number">5927.22</Data></Cell>
   </Row>
   <Row ss:AutoFitHeight="0" ss:Height="15.75">
    <Cell ss:StyleID="s66"><Data ss:Type="String">Phyca_scf1893_10860</Data></Cell>
    <Cell ss:StyleID="s66"><Data ss:Type="Number">6495</Data></Cell>
    <Cell ss:StyleID="s66"><Data ss:Type="Number">6209.2</Data></Cell>
    <Cell ss:StyleID="s66"><Data ss:Type="Number">764</Data></Cell>
    <Cell ss:StyleID="s66"><Data ss:Type="Number">15.54</Data></Cell>
    <Cell ss:StyleID="s66"><Data ss:Type="Number">18.09</Data></Cell>
   </Row>
   <Row ss:AutoFitHeight="0" ss:Height="15.75">
    <Cell ss:StyleID="s66"><Data ss:Type="String">Phyca_scf1893_10861</Data></Cell>
    <Cell ss:StyleID="s66"><Data ss:Type="Number">1005</Data></Cell>
    <Cell ss:StyleID="s66"><Data ss:Type="Number">719.2</Data></Cell>
    <Cell ss:StyleID="s66"><Data ss:Type="Number">378</Data></Cell>
    <Cell ss:StyleID="s66"><Data ss:Type="Number">66.38</Data></Cell>
    <Cell ss:StyleID="s66"><Data ss:Type="Number">77.25</Data></Cell>
   </Row>
   <Row ss:AutoFitHeight="0" ss:Height="15.75">
    <Cell ss:StyleID="s66"><Data ss:Type="String">Phyca_scf1893_10862</Data></Cell>
    <Cell ss:StyleID="s66"><Data ss:Type="Number">657</Data></Cell>
    <Cell ss:StyleID="s66"><Data ss:Type="Number">371.4</Data></Cell>
    <Cell ss:StyleID="s66"><Data ss:Type="Number">16</Data></Cell>
    <Cell ss:StyleID="s66"><Data ss:Type="Number">5.44</Data></Cell>
    <Cell ss:StyleID="s66"><Data ss:Type="Number">6.33</Data></Cell>
   </Row>
   <Row ss:AutoFitHeight="0" ss:Height="15.75">
    <Cell ss:StyleID="s66"><Data ss:Type="String">Phyca_scf1893_10863</Data></Cell>
    <Cell ss:StyleID="s66"><Data ss:Type="Number">1083</Data></Cell>
    <Cell ss:StyleID="s66"><Data ss:Type="Number">797.2</Data></Cell>
    <Cell ss:StyleID="s66"><Data ss:Type="Number">4</Data></Cell>
    <Cell ss:StyleID="s66"><Data ss:Type="Number">0.63</Data></Cell>
    <Cell ss:StyleID="s66"><Data ss:Type="Number">0.74</Data></Cell>
   </Row>
   <Row ss:AutoFitHeight="0" ss:Height="15.75">
    <Cell ss:StyleID="s66"><Data ss:Type="String">Phyca_scf1893_10865</Data></Cell>
    <Cell ss:StyleID="s66"><Data ss:Type="Number">1017</Data></Cell>
    <Cell ss:StyleID="s66"><Data ss:Type="Number">731.2</Data></Cell>
    <Cell ss:StyleID="s66"><Data ss:Type="Number">8</Data></Cell>
    <Cell ss:StyleID="s66"><Data ss:Type="Number">1.38</Data></Cell>
    <Cell ss:StyleID="s66"><Data ss:Type="Number">1.61</Data></Cell>
   </Row>
   <Row ss:AutoFitHeight="0" ss:Height="15.75">
    <Cell ss:StyleID="s66"><Data ss:Type="String">Phyca_scf3264_10867</Data></Cell>
    <Cell ss:StyleID="s66"><Data ss:Type="Number">639</Data></Cell>
    <Cell ss:StyleID="s66"><Data ss:Type="Number">353.46</Data></Cell>
    <Cell ss:StyleID="s66"><Data ss:Type="Number">3</Data></Cell>
    <Cell ss:StyleID="s66"><Data ss:Type="Number">1.07</Data></Cell>
    <Cell ss:StyleID="s66"><Data ss:Type="Number">1.25</Data></Cell>
   </Row>
   <Row ss:AutoFitHeight="0" ss:Height="15.75">
    <Cell ss:StyleID="s66"><Data ss:Type="String">Phyca_scf3264_10868</Data></Cell>
    <Cell ss:StyleID="s66"><Data ss:Type="Number">2526</Data></Cell>
    <Cell ss:StyleID="s66"><Data ss:Type="Number">2240.1999999999998</Data></Cell>
    <Cell ss:StyleID="s66"><Data ss:Type="Number">112</Data></Cell>
    <Cell ss:StyleID="s66"><Data ss:Type="Number">6.31</Data></Cell>
    <Cell ss:StyleID="s66"><Data ss:Type="Number">7.35</Data></Cell>
   </Row>
   <Row ss:AutoFitHeight="0" ss:Height="15.75">
    <Cell ss:StyleID="s66"><Data ss:Type="String">Phyca_scf0871_10869</Data></Cell>
    <Cell ss:StyleID="s66"><Data ss:Type="Number">3588</Data></Cell>
    <Cell ss:StyleID="s66"><Data ss:Type="Number">3302.2</Data></Cell>
    <Cell ss:StyleID="s66"><Data ss:Type="Number">253</Data></Cell>
    <Cell ss:StyleID="s66"><Data ss:Type="Number">9.68</Data></Cell>
    <Cell ss:StyleID="s66"><Data ss:Type="Number">11.26</Data></Cell>
   </Row>
   <Row ss:AutoFitHeight="0" ss:Height="15.75">
    <Cell ss:StyleID="s66"><Data ss:Type="String">Phyca_scf1118_1086</Data></Cell>
    <Cell ss:StyleID="s66"><Data ss:Type="Number">1596</Data></Cell>
    <Cell ss:StyleID="s66"><Data ss:Type="Number">1310.2</Data></Cell>
    <Cell ss:StyleID="s66"><Data ss:Type="Number">9</Data></Cell>
    <Cell ss:StyleID="s66"><Data ss:Type="Number">0.87</Data></Cell>
    <Cell ss:StyleID="s66"><Data ss:Type="Number">1.01</Data></Cell>
   </Row>
   <Row ss:AutoFitHeight="0" ss:Height="15.75">
    <Cell ss:StyleID="s66"><Data ss:Type="String">Phyca_scf0871_10870</Data></Cell>
    <Cell ss:StyleID="s66"><Data ss:Type="Number">1407</Data></Cell>
    <Cell ss:StyleID="s66"><Data ss:Type="Number">1121.2</Data></Cell>
    <Cell ss:StyleID="s66"><Data ss:Type="Number">166</Data></Cell>
    <Cell ss:StyleID="s66"><Data ss:Type="Number">18.7</Data></Cell>
    <Cell ss:StyleID="s66"><Data ss:Type="Number">21.76</Data></Cell>
   </Row>
   <Row ss:AutoFitHeight="0" ss:Height="15.75">
    <Cell ss:StyleID="s66"><Data ss:Type="String">Phyca_scf0871_10871</Data></Cell>
    <Cell ss:StyleID="s66"><Data ss:Type="Number">1449</Data></Cell>
    <Cell ss:StyleID="s66"><Data ss:Type="Number">1163.2</Data></Cell>
    <Cell ss:StyleID="s66"><Data ss:Type="Number">51</Data></Cell>
    <Cell ss:StyleID="s66"><Data ss:Type="Number">5.54</Data></Cell>
    <Cell ss:StyleID="s66"><Data ss:Type="Number">6.44</Data></Cell>
   </Row>
   <Row ss:AutoFitHeight="0" ss:Height="15.75">
    <Cell ss:StyleID="s66"><Data ss:Type="String">Phyca_scf0871_10872</Data></Cell>
    <Cell ss:StyleID="s66"><Data ss:Type="Number">816</Data></Cell>
    <Cell ss:StyleID="s66"><Data ss:Type="Number">530.20000000000005</Data></Cell>
    <Cell ss:StyleID="s66"><Data ss:Type="Number">26</Data></Cell>
    <Cell ss:StyleID="s66"><Data ss:Type="Number">6.19</Data></Cell>
    <Cell ss:StyleID="s66"><Data ss:Type="Number">7.21</Data></Cell>
   </Row>
   <Row ss:AutoFitHeight="0" ss:Height="15.75">
    <Cell ss:StyleID="s66"><Data ss:Type="String">Phyca_scf0871_10873</Data></Cell>
    <Cell ss:StyleID="s66"><Data ss:Type="Number">1101</Data></Cell>
    <Cell ss:StyleID="s66"><Data ss:Type="Number">815.2</Data></Cell>
    <Cell ss:StyleID="s66"><Data ss:Type="Number">33</Data></Cell>
    <Cell ss:StyleID="s66"><Data ss:Type="Number">5.1100000000000003</Data></Cell>
    <Cell ss:StyleID="s66"><Data ss:Type="Number">5.95</Data></Cell>
   </Row>
   <Row ss:AutoFitHeight="0" ss:Height="15.75">
    <Cell ss:StyleID="s66"><Data ss:Type="String">Phyca_scf0871_10874</Data></Cell>
    <Cell ss:StyleID="s66"><Data ss:Type="Number">1032</Data></Cell>
    <Cell ss:StyleID="s66"><Data ss:Type="Number">746.2</Data></Cell>
    <Cell ss:StyleID="s66"><Data ss:Type="Number">152</Data></Cell>
    <Cell ss:StyleID="s66"><Data ss:Type="Number">25.73</Data></Cell>
    <Cell ss:StyleID="s66"><Data ss:Type="Number">29.94</Data></Cell>
   </Row>
   <Row ss:AutoFitHeight="0" ss:Height="15.75">
    <Cell ss:StyleID="s66"><Data ss:Type="String">Phyca_scf0871_10875</Data></Cell>
    <Cell ss:StyleID="s66"><Data ss:Type="Number">816</Data></Cell>
    <Cell ss:StyleID="s66"><Data ss:Type="Number">530.20000000000005</Data></Cell>
    <Cell ss:StyleID="s66"><Data ss:Type="Number">143</Data></Cell>
    <Cell ss:StyleID="s66"><Data ss:Type="Number">34.06</Data></Cell>
    <Cell ss:StyleID="s66"><Data ss:Type="Number">39.64</Data></Cell>
   </Row>
   <Row ss:AutoFitHeight="0" ss:Height="15.75">
    <Cell ss:StyleID="s66"><Data ss:Type="String">Phyca_scf0871_10876</Data></Cell>
    <Cell ss:StyleID="s66"><Data ss:Type="Number">1158</Data></Cell>
    <Cell ss:StyleID="s66"><Data ss:Type="Number">872.2</Data></Cell>
    <Cell ss:StyleID="s66"><Data ss:Type="Number">2</Data></Cell>
    <Cell ss:StyleID="s66"><Data ss:Type="Number">0.28999999999999998</Data></Cell>
    <Cell ss:StyleID="s66"><Data ss:Type="Number">0.34</Data></Cell>
   </Row>
   <Row ss:AutoFitHeight="0" ss:Height="15.75">
    <Cell ss:StyleID="s66"><Data ss:Type="String">Phyca_scf0871_10877</Data></Cell>
    <Cell ss:StyleID="s66"><Data ss:Type="Number">911</Data></Cell>
    <Cell ss:StyleID="s66"><Data ss:Type="Number">625.20000000000005</Data></Cell>
    <Cell ss:StyleID="s66"><Data ss:Type="Number">12</Data></Cell>
    <Cell ss:StyleID="s66"><Data ss:Type="Number">2.42</Data></Cell>
    <Cell ss:StyleID="s66"><Data ss:Type="Number">2.82</Data></Cell>
   </Row>
   <Row ss:AutoFitHeight="0" ss:Height="15.75">
    <Cell ss:StyleID="s66"><Data ss:Type="String">Phyca_scf1315_10878</Data></Cell>
    <Cell ss:StyleID="s66"><Data ss:Type="Number">1506</Data></Cell>
    <Cell ss:StyleID="s66"><Data ss:Type="Number">1220.2</Data></Cell>
    <Cell ss:StyleID="s66"><Data ss:Type="Number">496</Data></Cell>
    <Cell ss:StyleID="s66"><Data ss:Type="Number">51.34</Data></Cell>
    <Cell ss:StyleID="s66"><Data ss:Type="Number">59.75</Data></Cell>
   </Row>
   <Row ss:AutoFitHeight="0" ss:Height="15.75">
    <Cell ss:StyleID="s66"><Data ss:Type="String">Phyca_scf1315_10879</Data></Cell>
    <Cell ss:StyleID="s66"><Data ss:Type="Number">1602</Data></Cell>
    <Cell ss:StyleID="s66"><Data ss:Type="Number">1316.2</Data></Cell>
    <Cell ss:StyleID="s66"><Data ss:Type="Number">49</Data></Cell>
    <Cell ss:StyleID="s66"><Data ss:Type="Number">4.7</Data></Cell>
    <Cell ss:StyleID="s66"><Data ss:Type="Number">5.47</Data></Cell>
   </Row>
   <Row ss:AutoFitHeight="0" ss:Height="15.75">
    <Cell ss:StyleID="s66"><Data ss:Type="String">Phyca_scf1118_1087</Data></Cell>
    <Cell ss:StyleID="s66"><Data ss:Type="Number">9231</Data></Cell>
    <Cell ss:StyleID="s66"><Data ss:Type="Number">8945.2000000000007</Data></Cell>
    <Cell ss:StyleID="s66"><Data ss:Type="Number">649</Data></Cell>
    <Cell ss:StyleID="s66"><Data ss:Type="Number">9.16</Data></Cell>
    <Cell ss:StyleID="s66"><Data ss:Type="Number">10.66</Data></Cell>
   </Row>
   <Row ss:AutoFitHeight="0" ss:Height="15.75">
    <Cell ss:StyleID="s66"><Data ss:Type="String">Phyca_scf3801_10880</Data></Cell>
    <Cell ss:StyleID="s66"><Data ss:Type="Number">1308</Data></Cell>
    <Cell ss:StyleID="s66"><Data ss:Type="Number">1022.2</Data></Cell>
    <Cell ss:StyleID="s66"><Data ss:Type="Number">1</Data></Cell>
    <Cell ss:StyleID="s66"><Data ss:Type="Number">0.12</Data></Cell>
    <Cell ss:StyleID="s66"><Data ss:Type="Number">0.14000000000000001</Data></Cell>
   </Row>
   <Row ss:AutoFitHeight="0" ss:Height="15.75">
    <Cell ss:StyleID="s66"><Data ss:Type="String">Phyca_scf1853_10881</Data></Cell>
    <Cell ss:StyleID="s66"><Data ss:Type="Number">3102</Data></Cell>
    <Cell ss:StyleID="s66"><Data ss:Type="Number">2816.2</Data></Cell>
    <Cell ss:StyleID="s66"><Data ss:Type="Number">5526</Data></Cell>
    <Cell ss:StyleID="s66"><Data ss:Type="Number">247.83</Data></Cell>
    <Cell ss:StyleID="s66"><Data ss:Type="Number">288.42</Data></Cell>
   </Row>
   <Row ss:AutoFitHeight="0" ss:Height="15.75">
    <Cell ss:StyleID="s66"><Data ss:Type="String">Phyca_scf1853_10882</Data></Cell>
    <Cell ss:StyleID="s66"><Data ss:Type="Number">318</Data></Cell>
    <Cell ss:StyleID="s66"><Data ss:Type="Number">34.880000000000003</Data></Cell>
    <Cell ss:StyleID="s66"><Data ss:Type="Number">1</Data></Cell>
    <Cell ss:StyleID="s66"><Data ss:Type="Number">3.62</Data></Cell>
    <Cell ss:StyleID="s66"><Data ss:Type="Number">4.21</Data></Cell>
   </Row>
   <Row ss:AutoFitHeight="0" ss:Height="15.75">
    <Cell ss:StyleID="s66"><Data ss:Type="String">Phyca_scf1853_10883</Data></Cell>
    <Cell ss:StyleID="s66"><Data ss:Type="Number">516</Data></Cell>
    <Cell ss:StyleID="s66"><Data ss:Type="Number">230.98</Data></Cell>
    <Cell ss:StyleID="s66"><Data ss:Type="Number">10</Data></Cell>
    <Cell ss:StyleID="s66"><Data ss:Type="Number">5.47</Data></Cell>
    <Cell ss:StyleID="s66"><Data ss:Type="Number">6.36</Data></Cell>
   </Row>
   <Row ss:AutoFitHeight="0" ss:Height="15.75">
    <Cell ss:StyleID="s66"><Data ss:Type="String">Phyca_scf1853_10884</Data></Cell>
    <Cell ss:StyleID="s66"><Data ss:Type="Number">2148</Data></Cell>
    <Cell ss:StyleID="s66"><Data ss:Type="Number">1862.2</Data></Cell>
    <Cell ss:StyleID="s66"><Data ss:Type="Number">174</Data></Cell>
    <Cell ss:StyleID="s66"><Data ss:Type="Number">11.8</Data></Cell>
    <Cell ss:StyleID="s66"><Data ss:Type="Number">13.73</Data></Cell>
   </Row>
   <Row ss:AutoFitHeight="0" ss:Height="15.75">
    <Cell ss:StyleID="s66"><Data ss:Type="String">Phyca_scf1853_10885</Data></Cell>
    <Cell ss:StyleID="s66"><Data ss:Type="Number">528</Data></Cell>
    <Cell ss:StyleID="s66"><Data ss:Type="Number">242.91</Data></Cell>
    <Cell ss:StyleID="s66"><Data ss:Type="Number">34</Data></Cell>
    <Cell ss:StyleID="s66"><Data ss:Type="Number">17.68</Data></Cell>
    <Cell ss:StyleID="s66"><Data ss:Type="Number">20.57</Data></Cell>
   </Row>
   <Row ss:AutoFitHeight="0" ss:Height="15.75">
    <Cell ss:StyleID="s66"><Data ss:Type="String">Phyca_scf1853_10886</Data></Cell>
    <Cell ss:StyleID="s66"><Data ss:Type="Number">813</Data></Cell>
    <Cell ss:StyleID="s66"><Data ss:Type="Number">527.20000000000005</Data></Cell>
    <Cell ss:StyleID="s66"><Data ss:Type="Number">318</Data></Cell>
    <Cell ss:StyleID="s66"><Data ss:Type="Number">76.180000000000007</Data></Cell>
    <Cell ss:StyleID="s66"><Data ss:Type="Number">88.66</Data></Cell>
   </Row>
   <Row ss:AutoFitHeight="0" ss:Height="15.75">
    <Cell ss:StyleID="s66"><Data ss:Type="String">Phyca_scf4806_10887</Data></Cell>
    <Cell ss:StyleID="s66"><Data ss:Type="Number">4419</Data></Cell>
    <Cell ss:StyleID="s66"><Data ss:Type="Number">4133.2</Data></Cell>
    <Cell ss:StyleID="s66"><Data ss:Type="Number">876</Data></Cell>
    <Cell ss:StyleID="s66"><Data ss:Type="Number">26.77</Data></Cell>
    <Cell ss:StyleID="s66"><Data ss:Type="Number">31.15</Data></Cell>
   </Row>
   <Row ss:AutoFitHeight="0" ss:Height="15.75">
    <Cell ss:StyleID="s66"><Data ss:Type="String">Phyca_scf4806_10888</Data></Cell>
    <Cell ss:StyleID="s66"><Data ss:Type="Number">1089</Data></Cell>
    <Cell ss:StyleID="s66"><Data ss:Type="Number">803.2</Data></Cell>
    <Cell ss:StyleID="s66"><Data ss:Type="Number">1</Data></Cell>
    <Cell ss:StyleID="s66"><Data ss:Type="Number">0.16</Data></Cell>
    <Cell ss:StyleID="s66"><Data ss:Type="Number">0.18</Data></Cell>
   </Row>
   <Row ss:AutoFitHeight="0" ss:Height="15.75">
    <Cell ss:StyleID="s66"><Data ss:Type="String">Phyca_scf4806_10889</Data></Cell>
    <Cell ss:StyleID="s66"><Data ss:Type="Number">1086</Data></Cell>
    <Cell ss:StyleID="s66"><Data ss:Type="Number">800.2</Data></Cell>
    <Cell ss:StyleID="s66"><Data ss:Type="Number">7</Data></Cell>
    <Cell ss:StyleID="s66"><Data ss:Type="Number">1.1000000000000001</Data></Cell>
    <Cell ss:StyleID="s66"><Data ss:Type="Number">1.29</Data></Cell>
   </Row>
   <Row ss:AutoFitHeight="0" ss:Height="15.75">
    <Cell ss:StyleID="s66"><Data ss:Type="String">Phyca_scf4806_10890</Data></Cell>
    <Cell ss:StyleID="s66"><Data ss:Type="Number">4626</Data></Cell>
    <Cell ss:StyleID="s66"><Data ss:Type="Number">4340.2</Data></Cell>
    <Cell ss:StyleID="s66"><Data ss:Type="Number">18163</Data></Cell>
    <Cell ss:StyleID="s66"><Data ss:Type="Number">528.54999999999995</Data></Cell>
    <Cell ss:StyleID="s66"><Data ss:Type="Number">615.11</Data></Cell>
   </Row>
   <Row ss:AutoFitHeight="0" ss:Height="15.75">
    <Cell ss:StyleID="s66"><Data ss:Type="String">Phyca_scf4806_10891</Data></Cell>
    <Cell ss:StyleID="s66"><Data ss:Type="Number">318</Data></Cell>
    <Cell ss:StyleID="s66"><Data ss:Type="Number">34.880000000000003</Data></Cell>
    <Cell ss:StyleID="s66"><Data ss:Type="Number">1</Data></Cell>
    <Cell ss:StyleID="s66"><Data ss:Type="Number">3.62</Data></Cell>
    <Cell ss:StyleID="s66"><Data ss:Type="Number">4.21</Data></Cell>
   </Row>
   <Row ss:AutoFitHeight="0" ss:Height="15.75">
    <Cell ss:StyleID="s66"><Data ss:Type="String">Phyca_scf4806_10897</Data></Cell>
    <Cell ss:StyleID="s66"><Data ss:Type="Number">4695</Data></Cell>
    <Cell ss:StyleID="s66"><Data ss:Type="Number">4409.2</Data></Cell>
    <Cell ss:StyleID="s66"><Data ss:Type="Number">558</Data></Cell>
    <Cell ss:StyleID="s66"><Data ss:Type="Number">15.98</Data></Cell>
    <Cell ss:StyleID="s66"><Data ss:Type="Number">18.600000000000001</Data></Cell>
   </Row>
   <Row ss:AutoFitHeight="0" ss:Height="15.75">
    <Cell ss:StyleID="s66"><Data ss:Type="String">Phyca_scf1118_1089</Data></Cell>
    <Cell ss:StyleID="s66"><Data ss:Type="Number">1215</Data></Cell>
    <Cell ss:StyleID="s66"><Data ss:Type="Number">929.2</Data></Cell>
    <Cell ss:StyleID="s66"><Data ss:Type="Number">70</Data></Cell>
    <Cell ss:StyleID="s66"><Data ss:Type="Number">9.51</Data></Cell>
    <Cell ss:StyleID="s66"><Data ss:Type="Number">11.07</Data></Cell>
   </Row>
   <Row ss:AutoFitHeight="0" ss:Height="15.75">
    <Cell ss:StyleID="s66"><Data ss:Type="String">Phyca_scf4793_108</Data></Cell>
    <Cell ss:StyleID="s66"><Data ss:Type="Number">1386</Data></Cell>
    <Cell ss:StyleID="s66"><Data ss:Type="Number">1100.2</Data></Cell>
    <Cell ss:StyleID="s66"><Data ss:Type="Number">7</Data></Cell>
    <Cell ss:StyleID="s66"><Data ss:Type="Number">0.8</Data></Cell>
    <Cell ss:StyleID="s66"><Data ss:Type="Number">0.94</Data></Cell>
   </Row>
   <Row ss:AutoFitHeight="0" ss:Height="15.75">
    <Cell ss:StyleID="s66"><Data ss:Type="String">Phyca_scf5376_10902</Data></Cell>
    <Cell ss:StyleID="s66"><Data ss:Type="Number">3222</Data></Cell>
    <Cell ss:StyleID="s66"><Data ss:Type="Number">2936.2</Data></Cell>
    <Cell ss:StyleID="s66"><Data ss:Type="Number">109</Data></Cell>
    <Cell ss:StyleID="s66"><Data ss:Type="Number">4.6900000000000004</Data></Cell>
    <Cell ss:StyleID="s66"><Data ss:Type="Number">5.46</Data></Cell>
   </Row>
   <Row ss:AutoFitHeight="0" ss:Height="15.75">
    <Cell ss:StyleID="s66"><Data ss:Type="String">Phyca_scf5376_10904</Data></Cell>
    <Cell ss:StyleID="s66"><Data ss:Type="Number">513</Data></Cell>
    <Cell ss:StyleID="s66"><Data ss:Type="Number">227.99</Data></Cell>
    <Cell ss:StyleID="s66"><Data ss:Type="Number">15</Data></Cell>
    <Cell ss:StyleID="s66"><Data ss:Type="Number">8.31</Data></Cell>
    <Cell ss:StyleID="s66"><Data ss:Type="Number">9.67</Data></Cell>
   </Row>
   <Row ss:AutoFitHeight="0" ss:Height="15.75">
    <Cell ss:StyleID="s66"><Data ss:Type="String">Phyca_scf5376_10905</Data></Cell>
    <Cell ss:StyleID="s66"><Data ss:Type="Number">855</Data></Cell>
    <Cell ss:StyleID="s66"><Data ss:Type="Number">569.20000000000005</Data></Cell>
    <Cell ss:StyleID="s66"><Data ss:Type="Number">682</Data></Cell>
    <Cell ss:StyleID="s66"><Data ss:Type="Number">151.33000000000001</Data></Cell>
    <Cell ss:StyleID="s66"><Data ss:Type="Number">176.12</Data></Cell>
   </Row>
   <Row ss:AutoFitHeight="0" ss:Height="15.75">
    <Cell ss:StyleID="s66"><Data ss:Type="String">Phyca_scf5376_10906</Data></Cell>
    <Cell ss:StyleID="s66"><Data ss:Type="Number">1317</Data></Cell>
    <Cell ss:StyleID="s66"><Data ss:Type="Number">1031.2</Data></Cell>
    <Cell ss:StyleID="s66"><Data ss:Type="Number">31</Data></Cell>
    <Cell ss:StyleID="s66"><Data ss:Type="Number">3.8</Data></Cell>
    <Cell ss:StyleID="s66"><Data ss:Type="Number">4.42</Data></Cell>
   </Row>
   <Row ss:AutoFitHeight="0" ss:Height="15.75">
    <Cell ss:StyleID="s66"><Data ss:Type="String">Phyca_scf5376_10908</Data></Cell>
    <Cell ss:StyleID="s66"><Data ss:Type="Number">432</Data></Cell>
    <Cell ss:StyleID="s66"><Data ss:Type="Number">147.54</Data></Cell>
    <Cell ss:StyleID="s66"><Data ss:Type="Number">3</Data></Cell>
    <Cell ss:StyleID="s66"><Data ss:Type="Number">2.57</Data></Cell>
    <Cell ss:StyleID="s66"><Data ss:Type="Number">2.99</Data></Cell>
   </Row>
   <Row ss:AutoFitHeight="0" ss:Height="15.75">
    <Cell ss:StyleID="s66"><Data ss:Type="String">Phyca_scf3845_10911</Data></Cell>
    <Cell ss:StyleID="s66"><Data ss:Type="Number">693</Data></Cell>
    <Cell ss:StyleID="s66"><Data ss:Type="Number">407.31</Data></Cell>
    <Cell ss:StyleID="s66"><Data ss:Type="Number">2</Data></Cell>
    <Cell ss:StyleID="s66"><Data ss:Type="Number">0.62</Data></Cell>
    <Cell ss:StyleID="s66"><Data ss:Type="Number">0.72</Data></Cell>
   </Row>
   <Row ss:AutoFitHeight="0" ss:Height="15.75">
    <Cell ss:StyleID="s66"><Data ss:Type="String">Phyca_scf3845_10912</Data></Cell>
    <Cell ss:StyleID="s66"><Data ss:Type="Number">1263</Data></Cell>
    <Cell ss:StyleID="s66"><Data ss:Type="Number">977.2</Data></Cell>
    <Cell ss:StyleID="s66"><Data ss:Type="Number">29</Data></Cell>
    <Cell ss:StyleID="s66"><Data ss:Type="Number">3.75</Data></Cell>
    <Cell ss:StyleID="s66"><Data ss:Type="Number">4.3600000000000003</Data></Cell>
   </Row>
   <Row ss:AutoFitHeight="0" ss:Height="15.75">
    <Cell ss:StyleID="s66"><Data ss:Type="String">Phyca_scf3845_10913</Data></Cell>
    <Cell ss:StyleID="s66"><Data ss:Type="Number">1326</Data></Cell>
    <Cell ss:StyleID="s66"><Data ss:Type="Number">1040.2</Data></Cell>
    <Cell ss:StyleID="s66"><Data ss:Type="Number">87</Data></Cell>
    <Cell ss:StyleID="s66"><Data ss:Type="Number">10.56</Data></Cell>
    <Cell ss:StyleID="s66"><Data ss:Type="Number">12.29</Data></Cell>
   </Row>
   <Row ss:AutoFitHeight="0" ss:Height="15.75">
    <Cell ss:StyleID="s66"><Data ss:Type="String">Phyca_scf3845_10914</Data></Cell>
    <Cell ss:StyleID="s66"><Data ss:Type="Number">765</Data></Cell>
    <Cell ss:StyleID="s66"><Data ss:Type="Number">479.21</Data></Cell>
    <Cell ss:StyleID="s66"><Data ss:Type="Number">75</Data></Cell>
    <Cell ss:StyleID="s66"><Data ss:Type="Number">19.77</Data></Cell>
    <Cell ss:StyleID="s66"><Data ss:Type="Number">23</Data></Cell>
   </Row>
   <Row ss:AutoFitHeight="0" ss:Height="15.75">
    <Cell ss:StyleID="s66"><Data ss:Type="String">Phyca_scf3845_10915</Data></Cell>
    <Cell ss:StyleID="s66"><Data ss:Type="Number">486</Data></Cell>
    <Cell ss:StyleID="s66"><Data ss:Type="Number">201.16</Data></Cell>
    <Cell ss:StyleID="s66"><Data ss:Type="Number">55</Data></Cell>
    <Cell ss:StyleID="s66"><Data ss:Type="Number">34.53</Data></Cell>
    <Cell ss:StyleID="s66"><Data ss:Type="Number">40.19</Data></Cell>
   </Row>
   <Row ss:AutoFitHeight="0" ss:Height="15.75">
    <Cell ss:StyleID="s66"><Data ss:Type="String">Phyca_scf3845_10916</Data></Cell>
    <Cell ss:StyleID="s66"><Data ss:Type="Number">546</Data></Cell>
    <Cell ss:StyleID="s66"><Data ss:Type="Number">260.82</Data></Cell>
    <Cell ss:StyleID="s66"><Data ss:Type="Number">66</Data></Cell>
    <Cell ss:StyleID="s66"><Data ss:Type="Number">31.96</Data></Cell>
    <Cell ss:StyleID="s66"><Data ss:Type="Number">37.19</Data></Cell>
   </Row>
   <Row ss:AutoFitHeight="0" ss:Height="15.75">
    <Cell ss:StyleID="s66"><Data ss:Type="String">Phyca_scf3845_10917</Data></Cell>
    <Cell ss:StyleID="s66"><Data ss:Type="Number">1629</Data></Cell>
    <Cell ss:StyleID="s66"><Data ss:Type="Number">1343.2</Data></Cell>
    <Cell ss:StyleID="s66"><Data ss:Type="Number">182</Data></Cell>
    <Cell ss:StyleID="s66"><Data ss:Type="Number">17.11</Data></Cell>
    <Cell ss:StyleID="s66"><Data ss:Type="Number">19.920000000000002</Data></Cell>
   </Row>
   <Row ss:AutoFitHeight="0" ss:Height="15.75">
    <Cell ss:StyleID="s66"><Data ss:Type="String">Phyca_scf3845_10918</Data></Cell>
    <Cell ss:StyleID="s66"><Data ss:Type="Number">1062</Data></Cell>
    <Cell ss:StyleID="s66"><Data ss:Type="Number">776.2</Data></Cell>
    <Cell ss:StyleID="s66"><Data ss:Type="Number">64</Data></Cell>
    <Cell ss:StyleID="s66"><Data ss:Type="Number">10.41</Data></Cell>
    <Cell ss:StyleID="s66"><Data ss:Type="Number">12.12</Data></Cell>
   </Row>
   <Row ss:AutoFitHeight="0" ss:Height="15.75">
    <Cell ss:StyleID="s66"><Data ss:Type="String">Phyca_scf3845_10919</Data></Cell>
    <Cell ss:StyleID="s66"><Data ss:Type="Number">1500</Data></Cell>
    <Cell ss:StyleID="s66"><Data ss:Type="Number">1214.2</Data></Cell>
    <Cell ss:StyleID="s66"><Data ss:Type="Number">23</Data></Cell>
    <Cell ss:StyleID="s66"><Data ss:Type="Number">2.39</Data></Cell>
    <Cell ss:StyleID="s66"><Data ss:Type="Number">2.78</Data></Cell>
   </Row>
   <Row ss:AutoFitHeight="0" ss:Height="15.75">
    <Cell ss:StyleID="s66"><Data ss:Type="String">Phyca_scf3845_10920</Data></Cell>
    <Cell ss:StyleID="s66"><Data ss:Type="Number">1668</Data></Cell>
    <Cell ss:StyleID="s66"><Data ss:Type="Number">1382.2</Data></Cell>
    <Cell ss:StyleID="s66"><Data ss:Type="Number">207</Data></Cell>
    <Cell ss:StyleID="s66"><Data ss:Type="Number">18.920000000000002</Data></Cell>
    <Cell ss:StyleID="s66"><Data ss:Type="Number">22.01</Data></Cell>
   </Row>
   <Row ss:AutoFitHeight="0" ss:Height="15.75">
    <Cell ss:StyleID="s66"><Data ss:Type="String">Phyca_scf3845_10921</Data></Cell>
    <Cell ss:StyleID="s66"><Data ss:Type="Number">273</Data></Cell>
    <Cell ss:StyleID="s66"><Data ss:Type="Number">4.47</Data></Cell>
    <Cell ss:StyleID="s66"><Data ss:Type="Number">4</Data></Cell>
    <Cell ss:StyleID="s66"><Data ss:Type="Number">113.06</Data></Cell>
    <Cell ss:StyleID="s66"><Data ss:Type="Number">131.58000000000001</Data></Cell>
   </Row>
   <Row ss:AutoFitHeight="0" ss:Height="15.75">
    <Cell ss:StyleID="s66"><Data ss:Type="String">Phyca_scf5170_10922</Data></Cell>
    <Cell ss:StyleID="s66"><Data ss:Type="Number">1005</Data></Cell>
    <Cell ss:StyleID="s66"><Data ss:Type="Number">719.2</Data></Cell>
    <Cell ss:StyleID="s66"><Data ss:Type="Number">5</Data></Cell>
    <Cell ss:StyleID="s66"><Data ss:Type="Number">0.88</Data></Cell>
    <Cell ss:StyleID="s66"><Data ss:Type="Number">1.02</Data></Cell>
   </Row>
   <Row ss:AutoFitHeight="0" ss:Height="15.75">
    <Cell ss:StyleID="s66"><Data ss:Type="String">Phyca_scf3595_10925</Data></Cell>
    <Cell ss:StyleID="s66"><Data ss:Type="Number">5430</Data></Cell>
    <Cell ss:StyleID="s66"><Data ss:Type="Number">5144.2</Data></Cell>
    <Cell ss:StyleID="s66"><Data ss:Type="Number">382</Data></Cell>
    <Cell ss:StyleID="s66"><Data ss:Type="Number">9.3800000000000008</Data></Cell>
    <Cell ss:StyleID="s66"><Data ss:Type="Number">10.91</Data></Cell>
   </Row>
   <Row ss:AutoFitHeight="0" ss:Height="15.75">
    <Cell ss:StyleID="s66"><Data ss:Type="String">Phyca_scf3595_10927</Data></Cell>
    <Cell ss:StyleID="s66"><Data ss:Type="Number">3474</Data></Cell>
    <Cell ss:StyleID="s66"><Data ss:Type="Number">3188.2</Data></Cell>
    <Cell ss:StyleID="s66"><Data ss:Type="Number">67</Data></Cell>
    <Cell ss:StyleID="s66"><Data ss:Type="Number">2.65</Data></Cell>
    <Cell ss:StyleID="s66"><Data ss:Type="Number">3.09</Data></Cell>
   </Row>
   <Row ss:AutoFitHeight="0" ss:Height="15.75">
    <Cell ss:StyleID="s66"><Data ss:Type="String">Phyca_scf3595_10928</Data></Cell>
    <Cell ss:StyleID="s66"><Data ss:Type="Number">1392</Data></Cell>
    <Cell ss:StyleID="s66"><Data ss:Type="Number">1106.2</Data></Cell>
    <Cell ss:StyleID="s66"><Data ss:Type="Number">68</Data></Cell>
    <Cell ss:StyleID="s66"><Data ss:Type="Number">7.76</Data></Cell>
    <Cell ss:StyleID="s66"><Data ss:Type="Number">9.0399999999999991</Data></Cell>
   </Row>
   <Row ss:AutoFitHeight="0" ss:Height="15.75">
    <Cell ss:StyleID="s66"><Data ss:Type="String">Phyca_scf3595_10929</Data></Cell>
    <Cell ss:StyleID="s66"><Data ss:Type="Number">1278</Data></Cell>
    <Cell ss:StyleID="s66"><Data ss:Type="Number">992.2</Data></Cell>
    <Cell ss:StyleID="s66"><Data ss:Type="Number">20</Data></Cell>
    <Cell ss:StyleID="s66"><Data ss:Type="Number">2.5499999999999998</Data></Cell>
    <Cell ss:StyleID="s66"><Data ss:Type="Number">2.96</Data></Cell>
   </Row>
   <Row ss:AutoFitHeight="0" ss:Height="15.75">
    <Cell ss:StyleID="s66"><Data ss:Type="String">Phyca_scf1118_1092</Data></Cell>
    <Cell ss:StyleID="s66"><Data ss:Type="Number">1587</Data></Cell>
    <Cell ss:StyleID="s66"><Data ss:Type="Number">1301.2</Data></Cell>
    <Cell ss:StyleID="s66"><Data ss:Type="Number">33</Data></Cell>
    <Cell ss:StyleID="s66"><Data ss:Type="Number">3.2</Data></Cell>
    <Cell ss:StyleID="s66"><Data ss:Type="Number">3.73</Data></Cell>
   </Row>
   <Row ss:AutoFitHeight="0" ss:Height="15.75">
    <Cell ss:StyleID="s66"><Data ss:Type="String">Phyca_scf3595_10930</Data></Cell>
    <Cell ss:StyleID="s66"><Data ss:Type="Number">561</Data></Cell>
    <Cell ss:StyleID="s66"><Data ss:Type="Number">275.75</Data></Cell>
    <Cell ss:StyleID="s66"><Data ss:Type="Number">6</Data></Cell>
    <Cell ss:StyleID="s66"><Data ss:Type="Number">2.75</Data></Cell>
    <Cell ss:StyleID="s66"><Data ss:Type="Number">3.2</Data></Cell>
   </Row>
   <Row ss:AutoFitHeight="0" ss:Height="15.75">
    <Cell ss:StyleID="s66"><Data ss:Type="String">Phyca_scf3595_10934</Data></Cell>
    <Cell ss:StyleID="s66"><Data ss:Type="Number">2475</Data></Cell>
    <Cell ss:StyleID="s66"><Data ss:Type="Number">2189.1999999999998</Data></Cell>
    <Cell ss:StyleID="s66"><Data ss:Type="Number">51</Data></Cell>
    <Cell ss:StyleID="s66"><Data ss:Type="Number">2.94</Data></Cell>
    <Cell ss:StyleID="s66"><Data ss:Type="Number">3.42</Data></Cell>
   </Row>
   <Row ss:AutoFitHeight="0" ss:Height="15.75">
    <Cell ss:StyleID="s66"><Data ss:Type="String">Phyca_scf3595_10935</Data></Cell>
    <Cell ss:StyleID="s66"><Data ss:Type="Number">1188</Data></Cell>
    <Cell ss:StyleID="s66"><Data ss:Type="Number">902.2</Data></Cell>
    <Cell ss:StyleID="s66"><Data ss:Type="Number">3</Data></Cell>
    <Cell ss:StyleID="s66"><Data ss:Type="Number">0.42</Data></Cell>
    <Cell ss:StyleID="s66"><Data ss:Type="Number">0.49</Data></Cell>
   </Row>
   <Row ss:AutoFitHeight="0" ss:Height="15.75">
    <Cell ss:StyleID="s66"><Data ss:Type="String">Phyca_scf3595_10937</Data></Cell>
    <Cell ss:StyleID="s66"><Data ss:Type="Number">1596</Data></Cell>
    <Cell ss:StyleID="s66"><Data ss:Type="Number">1310.2</Data></Cell>
    <Cell ss:StyleID="s66"><Data ss:Type="Number">147</Data></Cell>
    <Cell ss:StyleID="s66"><Data ss:Type="Number">14.17</Data></Cell>
    <Cell ss:StyleID="s66"><Data ss:Type="Number">16.489999999999998</Data></Cell>
   </Row>
   <Row ss:AutoFitHeight="0" ss:Height="15.75">
    <Cell ss:StyleID="s66"><Data ss:Type="String">Phyca_scf3595_10938</Data></Cell>
    <Cell ss:StyleID="s66"><Data ss:Type="Number">306</Data></Cell>
    <Cell ss:StyleID="s66"><Data ss:Type="Number">23.31</Data></Cell>
    <Cell ss:StyleID="s66"><Data ss:Type="Number">41</Data></Cell>
    <Cell ss:StyleID="s66"><Data ss:Type="Number">222.16</Data></Cell>
    <Cell ss:StyleID="s66"><Data ss:Type="Number">258.54000000000002</Data></Cell>
   </Row>
   <Row ss:AutoFitHeight="0" ss:Height="15.75">
    <Cell ss:StyleID="s66"><Data ss:Type="String">Phyca_scf1118_1093</Data></Cell>
    <Cell ss:StyleID="s66"><Data ss:Type="Number">1581</Data></Cell>
    <Cell ss:StyleID="s66"><Data ss:Type="Number">1295.2</Data></Cell>
    <Cell ss:StyleID="s66"><Data ss:Type="Number">490</Data></Cell>
    <Cell ss:StyleID="s66"><Data ss:Type="Number">47.78</Data></Cell>
    <Cell ss:StyleID="s66"><Data ss:Type="Number">55.61</Data></Cell>
   </Row>
   <Row ss:AutoFitHeight="0" ss:Height="15.75">
    <Cell ss:StyleID="s66"><Data ss:Type="String">Phyca_scf3595_10942</Data></Cell>
    <Cell ss:StyleID="s66"><Data ss:Type="Number">612</Data></Cell>
    <Cell ss:StyleID="s66"><Data ss:Type="Number">326.55</Data></Cell>
    <Cell ss:StyleID="s66"><Data ss:Type="Number">1</Data></Cell>
    <Cell ss:StyleID="s66"><Data ss:Type="Number">0.39</Data></Cell>
    <Cell ss:StyleID="s66"><Data ss:Type="Number">0.45</Data></Cell>
   </Row>
   <Row ss:AutoFitHeight="0" ss:Height="15.75">
    <Cell ss:StyleID="s66"><Data ss:Type="String">Phyca_scf1118_1094</Data></Cell>
    <Cell ss:StyleID="s66"><Data ss:Type="Number">765</Data></Cell>
    <Cell ss:StyleID="s66"><Data ss:Type="Number">479.21</Data></Cell>
    <Cell ss:StyleID="s66"><Data ss:Type="Number">15</Data></Cell>
    <Cell ss:StyleID="s66"><Data ss:Type="Number">3.95</Data></Cell>
    <Cell ss:StyleID="s66"><Data ss:Type="Number">4.5999999999999996</Data></Cell>
   </Row>
   <Row ss:AutoFitHeight="0" ss:Height="15.75">
    <Cell ss:StyleID="s66"><Data ss:Type="String">Phyca_scf0163_10951</Data></Cell>
    <Cell ss:StyleID="s66"><Data ss:Type="Number">1215</Data></Cell>
    <Cell ss:StyleID="s66"><Data ss:Type="Number">929.2</Data></Cell>
    <Cell ss:StyleID="s66"><Data ss:Type="Number">125</Data></Cell>
    <Cell ss:StyleID="s66"><Data ss:Type="Number">16.989999999999998</Data></Cell>
    <Cell ss:StyleID="s66"><Data ss:Type="Number">19.77</Data></Cell>
   </Row>
   <Row ss:AutoFitHeight="0" ss:Height="15.75">
    <Cell ss:StyleID="s66"><Data ss:Type="String">Phyca_scf5041_10953</Data></Cell>
    <Cell ss:StyleID="s66"><Data ss:Type="Number">1383</Data></Cell>
    <Cell ss:StyleID="s66"><Data ss:Type="Number">1097.2</Data></Cell>
    <Cell ss:StyleID="s66"><Data ss:Type="Number">31</Data></Cell>
    <Cell ss:StyleID="s66"><Data ss:Type="Number">3.57</Data></Cell>
    <Cell ss:StyleID="s66"><Data ss:Type="Number">4.1500000000000004</Data></Cell>
   </Row>
   <Row ss:AutoFitHeight="0" ss:Height="15.75">
    <Cell ss:StyleID="s66"><Data ss:Type="String">Phyca_scf2696_10954</Data></Cell>
    <Cell ss:StyleID="s66"><Data ss:Type="Number">2154</Data></Cell>
    <Cell ss:StyleID="s66"><Data ss:Type="Number">1868.2</Data></Cell>
    <Cell ss:StyleID="s66"><Data ss:Type="Number">145</Data></Cell>
    <Cell ss:StyleID="s66"><Data ss:Type="Number">9.8000000000000007</Data></Cell>
    <Cell ss:StyleID="s66"><Data ss:Type="Number">11.41</Data></Cell>
   </Row>
   <Row ss:AutoFitHeight="0" ss:Height="15.75">
    <Cell ss:StyleID="s66"><Data ss:Type="String">Phyca_scf2696_10955</Data></Cell>
    <Cell ss:StyleID="s66"><Data ss:Type="Number">10689</Data></Cell>
    <Cell ss:StyleID="s66"><Data ss:Type="Number">10403.200000000001</Data></Cell>
    <Cell ss:StyleID="s66"><Data ss:Type="Number">451</Data></Cell>
    <Cell ss:StyleID="s66"><Data ss:Type="Number">5.48</Data></Cell>
    <Cell ss:StyleID="s66"><Data ss:Type="Number">6.37</Data></Cell>
   </Row>
   <Row ss:AutoFitHeight="0" ss:Height="15.75">
    <Cell ss:StyleID="s66"><Data ss:Type="String">Phyca_scf2696_10956</Data></Cell>
    <Cell ss:StyleID="s66"><Data ss:Type="Number">915</Data></Cell>
    <Cell ss:StyleID="s66"><Data ss:Type="Number">629.20000000000005</Data></Cell>
    <Cell ss:StyleID="s66"><Data ss:Type="Number">12</Data></Cell>
    <Cell ss:StyleID="s66"><Data ss:Type="Number">2.41</Data></Cell>
    <Cell ss:StyleID="s66"><Data ss:Type="Number">2.8</Data></Cell>
   </Row>
   <Row ss:AutoFitHeight="0" ss:Height="15.75">
    <Cell ss:StyleID="s66"><Data ss:Type="String">Phyca_scf4792_1095</Data></Cell>
    <Cell ss:StyleID="s66"><Data ss:Type="Number">888</Data></Cell>
    <Cell ss:StyleID="s66"><Data ss:Type="Number">602.20000000000005</Data></Cell>
    <Cell ss:StyleID="s66"><Data ss:Type="Number">1</Data></Cell>
    <Cell ss:StyleID="s66"><Data ss:Type="Number">0.21</Data></Cell>
    <Cell ss:StyleID="s66"><Data ss:Type="Number">0.24</Data></Cell>
   </Row>
   <Row ss:AutoFitHeight="0" ss:Height="15.75">
    <Cell ss:StyleID="s66"><Data ss:Type="String">Phyca_scf5143_10961</Data></Cell>
    <Cell ss:StyleID="s66"><Data ss:Type="Number">3321</Data></Cell>
    <Cell ss:StyleID="s66"><Data ss:Type="Number">3035.2</Data></Cell>
    <Cell ss:StyleID="s66"><Data ss:Type="Number">49</Data></Cell>
    <Cell ss:StyleID="s66"><Data ss:Type="Number">2.04</Data></Cell>
    <Cell ss:StyleID="s66"><Data ss:Type="Number">2.37</Data></Cell>
   </Row>
   <Row ss:AutoFitHeight="0" ss:Height="15.75">
    <Cell ss:StyleID="s66"><Data ss:Type="String">Phyca_scf5143_10962</Data></Cell>
    <Cell ss:StyleID="s66"><Data ss:Type="Number">2478</Data></Cell>
    <Cell ss:StyleID="s66"><Data ss:Type="Number">2192.1999999999998</Data></Cell>
    <Cell ss:StyleID="s66"><Data ss:Type="Number">390</Data></Cell>
    <Cell ss:StyleID="s66"><Data ss:Type="Number">22.47</Data></Cell>
    <Cell ss:StyleID="s66"><Data ss:Type="Number">26.15</Data></Cell>
   </Row>
   <Row ss:AutoFitHeight="0" ss:Height="15.75">
    <Cell ss:StyleID="s66"><Data ss:Type="String">Phyca_scf5143_10964</Data></Cell>
    <Cell ss:StyleID="s66"><Data ss:Type="Number">1227</Data></Cell>
    <Cell ss:StyleID="s66"><Data ss:Type="Number">941.2</Data></Cell>
    <Cell ss:StyleID="s66"><Data ss:Type="Number">73</Data></Cell>
    <Cell ss:StyleID="s66"><Data ss:Type="Number">9.8000000000000007</Data></Cell>
    <Cell ss:StyleID="s66"><Data ss:Type="Number">11.4</Data></Cell>
   </Row>
   <Row ss:AutoFitHeight="0" ss:Height="15.75">
    <Cell ss:StyleID="s66"><Data ss:Type="String">Phyca_scf5143_10965</Data></Cell>
    <Cell ss:StyleID="s66"><Data ss:Type="Number">1578</Data></Cell>
    <Cell ss:StyleID="s66"><Data ss:Type="Number">1292.2</Data></Cell>
    <Cell ss:StyleID="s66"><Data ss:Type="Number">627</Data></Cell>
    <Cell ss:StyleID="s66"><Data ss:Type="Number">61.28</Data></Cell>
    <Cell ss:StyleID="s66"><Data ss:Type="Number">71.319999999999993</Data></Cell>
   </Row>
   <Row ss:AutoFitHeight="0" ss:Height="15.75">
    <Cell ss:StyleID="s66"><Data ss:Type="String">Phyca_scf5143_10967</Data></Cell>
    <Cell ss:StyleID="s66"><Data ss:Type="Number">4155</Data></Cell>
    <Cell ss:StyleID="s66"><Data ss:Type="Number">3869.2</Data></Cell>
    <Cell ss:StyleID="s66"><Data ss:Type="Number">165</Data></Cell>
    <Cell ss:StyleID="s66"><Data ss:Type="Number">5.39</Data></Cell>
    <Cell ss:StyleID="s66"><Data ss:Type="Number">6.27</Data></Cell>
   </Row>
   <Row ss:AutoFitHeight="0" ss:Height="15.75">
    <Cell ss:StyleID="s66"><Data ss:Type="String">Phyca_scf3013_10969</Data></Cell>
    <Cell ss:StyleID="s66"><Data ss:Type="Number">1968</Data></Cell>
    <Cell ss:StyleID="s66"><Data ss:Type="Number">1682.2</Data></Cell>
    <Cell ss:StyleID="s66"><Data ss:Type="Number">73</Data></Cell>
    <Cell ss:StyleID="s66"><Data ss:Type="Number">5.48</Data></Cell>
    <Cell ss:StyleID="s66"><Data ss:Type="Number">6.38</Data></Cell>
   </Row>
   <Row ss:AutoFitHeight="0" ss:Height="15.75">
    <Cell ss:StyleID="s66"><Data ss:Type="String">Phyca_scf3013_10970</Data></Cell>
    <Cell ss:StyleID="s66"><Data ss:Type="Number">3633</Data></Cell>
    <Cell ss:StyleID="s66"><Data ss:Type="Number">3347.2</Data></Cell>
    <Cell ss:StyleID="s66"><Data ss:Type="Number">201</Data></Cell>
    <Cell ss:StyleID="s66"><Data ss:Type="Number">7.58</Data></Cell>
    <Cell ss:StyleID="s66"><Data ss:Type="Number">8.83</Data></Cell>
   </Row>
   <Row ss:AutoFitHeight="0" ss:Height="15.75">
    <Cell ss:StyleID="s66"><Data ss:Type="String">Phyca_scf3013_10971</Data></Cell>
    <Cell ss:StyleID="s66"><Data ss:Type="Number">492</Data></Cell>
    <Cell ss:StyleID="s66"><Data ss:Type="Number">207.12</Data></Cell>
    <Cell ss:StyleID="s66"><Data ss:Type="Number">11</Data></Cell>
    <Cell ss:StyleID="s66"><Data ss:Type="Number">6.71</Data></Cell>
    <Cell ss:StyleID="s66"><Data ss:Type="Number">7.81</Data></Cell>
   </Row>
   <Row ss:AutoFitHeight="0" ss:Height="15.75">
    <Cell ss:StyleID="s66"><Data ss:Type="String">Phyca_scf3013_10972</Data></Cell>
    <Cell ss:StyleID="s66"><Data ss:Type="Number">1026</Data></Cell>
    <Cell ss:StyleID="s66"><Data ss:Type="Number">740.2</Data></Cell>
    <Cell ss:StyleID="s66"><Data ss:Type="Number">50</Data></Cell>
    <Cell ss:StyleID="s66"><Data ss:Type="Number">8.5299999999999994</Data></Cell>
    <Cell ss:StyleID="s66"><Data ss:Type="Number">9.93</Data></Cell>
   </Row>
   <Row ss:AutoFitHeight="0" ss:Height="15.75">
    <Cell ss:StyleID="s66"><Data ss:Type="String">Phyca_scf3000_10973</Data></Cell>
    <Cell ss:StyleID="s66"><Data ss:Type="Number">678</Data></Cell>
    <Cell ss:StyleID="s66"><Data ss:Type="Number">392.35</Data></Cell>
    <Cell ss:StyleID="s66"><Data ss:Type="Number">27</Data></Cell>
    <Cell ss:StyleID="s66"><Data ss:Type="Number">8.69</Data></Cell>
    <Cell ss:StyleID="s66"><Data ss:Type="Number">10.119999999999999</Data></Cell>
   </Row>
   <Row ss:AutoFitHeight="0" ss:Height="15.75">
    <Cell ss:StyleID="s66"><Data ss:Type="String">Phyca_scf3000_10974</Data></Cell>
    <Cell ss:StyleID="s66"><Data ss:Type="Number">7593</Data></Cell>
    <Cell ss:StyleID="s66"><Data ss:Type="Number">7307.2</Data></Cell>
    <Cell ss:StyleID="s66"><Data ss:Type="Number">229</Data></Cell>
    <Cell ss:StyleID="s66"><Data ss:Type="Number">3.96</Data></Cell>
    <Cell ss:StyleID="s66"><Data ss:Type="Number">4.6100000000000003</Data></Cell>
   </Row>
   <Row ss:AutoFitHeight="0" ss:Height="15.75">
    <Cell ss:StyleID="s66"><Data ss:Type="String">Phyca_scf3000_10975</Data></Cell>
    <Cell ss:StyleID="s66"><Data ss:Type="Number">666</Data></Cell>
    <Cell ss:StyleID="s66"><Data ss:Type="Number">380.38</Data></Cell>
    <Cell ss:StyleID="s66"><Data ss:Type="Number">6</Data></Cell>
    <Cell ss:StyleID="s66"><Data ss:Type="Number">1.99</Data></Cell>
    <Cell ss:StyleID="s66"><Data ss:Type="Number">2.3199999999999998</Data></Cell>
   </Row>
   <Row ss:AutoFitHeight="0" ss:Height="15.75">
    <Cell ss:StyleID="s66"><Data ss:Type="String">Phyca_scf3000_10976</Data></Cell>
    <Cell ss:StyleID="s66"><Data ss:Type="Number">5202</Data></Cell>
    <Cell ss:StyleID="s66"><Data ss:Type="Number">4916.2</Data></Cell>
    <Cell ss:StyleID="s66"><Data ss:Type="Number">71</Data></Cell>
    <Cell ss:StyleID="s66"><Data ss:Type="Number">1.82</Data></Cell>
    <Cell ss:StyleID="s66"><Data ss:Type="Number">2.12</Data></Cell>
   </Row>
   <Row ss:AutoFitHeight="0" ss:Height="15.75">
    <Cell ss:StyleID="s66"><Data ss:Type="String">Phyca_scf3000_10977</Data></Cell>
    <Cell ss:StyleID="s66"><Data ss:Type="Number">1953</Data></Cell>
    <Cell ss:StyleID="s66"><Data ss:Type="Number">1667.2</Data></Cell>
    <Cell ss:StyleID="s66"><Data ss:Type="Number">5</Data></Cell>
    <Cell ss:StyleID="s66"><Data ss:Type="Number">0.38</Data></Cell>
    <Cell ss:StyleID="s66"><Data ss:Type="Number">0.44</Data></Cell>
   </Row>
   <Row ss:AutoFitHeight="0" ss:Height="15.75">
    <Cell ss:StyleID="s66"><Data ss:Type="String">Phyca_scf3000_10978</Data></Cell>
    <Cell ss:StyleID="s66"><Data ss:Type="Number">1005</Data></Cell>
    <Cell ss:StyleID="s66"><Data ss:Type="Number">719.2</Data></Cell>
    <Cell ss:StyleID="s66"><Data ss:Type="Number">6</Data></Cell>
    <Cell ss:StyleID="s66"><Data ss:Type="Number">1.05</Data></Cell>
    <Cell ss:StyleID="s66"><Data ss:Type="Number">1.23</Data></Cell>
   </Row>
   <Row ss:AutoFitHeight="0" ss:Height="15.75">
    <Cell ss:StyleID="s66"><Data ss:Type="String">Phyca_scf3000_10979</Data></Cell>
    <Cell ss:StyleID="s66"><Data ss:Type="Number">447</Data></Cell>
    <Cell ss:StyleID="s66"><Data ss:Type="Number">162.41999999999999</Data></Cell>
    <Cell ss:StyleID="s66"><Data ss:Type="Number">14</Data></Cell>
    <Cell ss:StyleID="s66"><Data ss:Type="Number">10.89</Data></Cell>
    <Cell ss:StyleID="s66"><Data ss:Type="Number">12.67</Data></Cell>
   </Row>
   <Row ss:AutoFitHeight="0" ss:Height="15.75">
    <Cell ss:StyleID="s66"><Data ss:Type="String">Phyca_scf3000_10982</Data></Cell>
    <Cell ss:StyleID="s66"><Data ss:Type="Number">5757</Data></Cell>
    <Cell ss:StyleID="s66"><Data ss:Type="Number">5471.2</Data></Cell>
    <Cell ss:StyleID="s66"><Data ss:Type="Number">57</Data></Cell>
    <Cell ss:StyleID="s66"><Data ss:Type="Number">1.32</Data></Cell>
    <Cell ss:StyleID="s66"><Data ss:Type="Number">1.53</Data></Cell>
   </Row>
   <Row ss:AutoFitHeight="0" ss:Height="15.75">
    <Cell ss:StyleID="s66"><Data ss:Type="String">Phyca_scf3000_10983</Data></Cell>
    <Cell ss:StyleID="s66"><Data ss:Type="Number">1356</Data></Cell>
    <Cell ss:StyleID="s66"><Data ss:Type="Number">1070.2</Data></Cell>
    <Cell ss:StyleID="s66"><Data ss:Type="Number">5</Data></Cell>
    <Cell ss:StyleID="s66"><Data ss:Type="Number">0.59</Data></Cell>
    <Cell ss:StyleID="s66"><Data ss:Type="Number">0.69</Data></Cell>
   </Row>
   <Row ss:AutoFitHeight="0" ss:Height="15.75">
    <Cell ss:StyleID="s66"><Data ss:Type="String">Phyca_scf3000_10984</Data></Cell>
    <Cell ss:StyleID="s66"><Data ss:Type="Number">576</Data></Cell>
    <Cell ss:StyleID="s66"><Data ss:Type="Number">290.69</Data></Cell>
    <Cell ss:StyleID="s66"><Data ss:Type="Number">3</Data></Cell>
    <Cell ss:StyleID="s66"><Data ss:Type="Number">1.3</Data></Cell>
    <Cell ss:StyleID="s66"><Data ss:Type="Number">1.52</Data></Cell>
   </Row>
   <Row ss:AutoFitHeight="0" ss:Height="15.75">
    <Cell ss:StyleID="s66"><Data ss:Type="String">Phyca_scf3000_10985</Data></Cell>
    <Cell ss:StyleID="s66"><Data ss:Type="Number">654</Data></Cell>
    <Cell ss:StyleID="s66"><Data ss:Type="Number">368.41</Data></Cell>
    <Cell ss:StyleID="s66"><Data ss:Type="Number">21</Data></Cell>
    <Cell ss:StyleID="s66"><Data ss:Type="Number">7.2</Data></Cell>
    <Cell ss:StyleID="s66"><Data ss:Type="Number">8.3800000000000008</Data></Cell>
   </Row>
   <Row ss:AutoFitHeight="0" ss:Height="15.75">
    <Cell ss:StyleID="s66"><Data ss:Type="String">Phyca_scf3000_10986</Data></Cell>
    <Cell ss:StyleID="s66"><Data ss:Type="Number">984</Data></Cell>
    <Cell ss:StyleID="s66"><Data ss:Type="Number">698.2</Data></Cell>
    <Cell ss:StyleID="s66"><Data ss:Type="Number">1</Data></Cell>
    <Cell ss:StyleID="s66"><Data ss:Type="Number">0.18</Data></Cell>
    <Cell ss:StyleID="s66"><Data ss:Type="Number">0.21</Data></Cell>
   </Row>
   <Row ss:AutoFitHeight="0" ss:Height="15.75">
    <Cell ss:StyleID="s66"><Data ss:Type="String">Phyca_scf2906_10987</Data></Cell>
    <Cell ss:StyleID="s66"><Data ss:Type="Number">1989</Data></Cell>
    <Cell ss:StyleID="s66"><Data ss:Type="Number">1703.2</Data></Cell>
    <Cell ss:StyleID="s66"><Data ss:Type="Number">872</Data></Cell>
    <Cell ss:StyleID="s66"><Data ss:Type="Number">64.66</Data></Cell>
    <Cell ss:StyleID="s66"><Data ss:Type="Number">75.25</Data></Cell>
   </Row>
   <Row ss:AutoFitHeight="0" ss:Height="15.75">
    <Cell ss:StyleID="s66"><Data ss:Type="String">Phyca_scf2906_10988</Data></Cell>
    <Cell ss:StyleID="s66"><Data ss:Type="Number">3084</Data></Cell>
    <Cell ss:StyleID="s66"><Data ss:Type="Number">2798.2</Data></Cell>
    <Cell ss:StyleID="s66"><Data ss:Type="Number">772</Data></Cell>
    <Cell ss:StyleID="s66"><Data ss:Type="Number">34.85</Data></Cell>
    <Cell ss:StyleID="s66"><Data ss:Type="Number">40.549999999999997</Data></Cell>
   </Row>
   <Row ss:AutoFitHeight="0" ss:Height="15.75">
    <Cell ss:StyleID="s66"><Data ss:Type="String">Phyca_scf2906_10989</Data></Cell>
    <Cell ss:StyleID="s66"><Data ss:Type="Number">1944</Data></Cell>
    <Cell ss:StyleID="s66"><Data ss:Type="Number">1658.2</Data></Cell>
    <Cell ss:StyleID="s66"><Data ss:Type="Number">118</Data></Cell>
    <Cell ss:StyleID="s66"><Data ss:Type="Number">8.99</Data></Cell>
    <Cell ss:StyleID="s66"><Data ss:Type="Number">10.46</Data></Cell>
   </Row>
   <Row ss:AutoFitHeight="0" ss:Height="15.75">
    <Cell ss:StyleID="s66"><Data ss:Type="String">Phyca_scf2906_10990</Data></Cell>
    <Cell ss:StyleID="s66"><Data ss:Type="Number">1659</Data></Cell>
    <Cell ss:StyleID="s66"><Data ss:Type="Number">1373.2</Data></Cell>
    <Cell ss:StyleID="s66"><Data ss:Type="Number">70</Data></Cell>
    <Cell ss:StyleID="s66"><Data ss:Type="Number">6.44</Data></Cell>
    <Cell ss:StyleID="s66"><Data ss:Type="Number">7.49</Data></Cell>
   </Row>
   <Row ss:AutoFitHeight="0" ss:Height="15.75">
    <Cell ss:StyleID="s66"><Data ss:Type="String">Phyca_scf2906_10991</Data></Cell>
    <Cell ss:StyleID="s66"><Data ss:Type="Number">3555</Data></Cell>
    <Cell ss:StyleID="s66"><Data ss:Type="Number">3269.2</Data></Cell>
    <Cell ss:StyleID="s66"><Data ss:Type="Number">103</Data></Cell>
    <Cell ss:StyleID="s66"><Data ss:Type="Number">3.98</Data></Cell>
    <Cell ss:StyleID="s66"><Data ss:Type="Number">4.63</Data></Cell>
   </Row>
   <Row ss:AutoFitHeight="0" ss:Height="15.75">
    <Cell ss:StyleID="s66"><Data ss:Type="String">Phyca_scf2906_10992</Data></Cell>
    <Cell ss:StyleID="s66"><Data ss:Type="Number">5475</Data></Cell>
    <Cell ss:StyleID="s66"><Data ss:Type="Number">5189.2</Data></Cell>
    <Cell ss:StyleID="s66"><Data ss:Type="Number">1822</Data></Cell>
    <Cell ss:StyleID="s66"><Data ss:Type="Number">44.35</Data></Cell>
    <Cell ss:StyleID="s66"><Data ss:Type="Number">51.61</Data></Cell>
   </Row>
   <Row ss:AutoFitHeight="0" ss:Height="15.75">
    <Cell ss:StyleID="s66"><Data ss:Type="String">Phyca_scf2906_10993</Data></Cell>
    <Cell ss:StyleID="s66"><Data ss:Type="Number">306</Data></Cell>
    <Cell ss:StyleID="s66"><Data ss:Type="Number">23.31</Data></Cell>
    <Cell ss:StyleID="s66"><Data ss:Type="Number">10</Data></Cell>
    <Cell ss:StyleID="s66"><Data ss:Type="Number">54.18</Data></Cell>
    <Cell ss:StyleID="s66"><Data ss:Type="Number">63.06</Data></Cell>
   </Row>
   <Row ss:AutoFitHeight="0" ss:Height="15.75">
    <Cell ss:StyleID="s66"><Data ss:Type="String">Phyca_scf2906_10994</Data></Cell>
    <Cell ss:StyleID="s66"><Data ss:Type="Number">2628</Data></Cell>
    <Cell ss:StyleID="s66"><Data ss:Type="Number">2342.1999999999998</Data></Cell>
    <Cell ss:StyleID="s66"><Data ss:Type="Number">548</Data></Cell>
    <Cell ss:StyleID="s66"><Data ss:Type="Number">29.55</Data></Cell>
    <Cell ss:StyleID="s66"><Data ss:Type="Number">34.39</Data></Cell>
   </Row>
   <Row ss:AutoFitHeight="0" ss:Height="15.75">
    <Cell ss:StyleID="s66"><Data ss:Type="String">Phyca_scf2906_10995</Data></Cell>
    <Cell ss:StyleID="s66"><Data ss:Type="Number">2535</Data></Cell>
    <Cell ss:StyleID="s66"><Data ss:Type="Number">2249.1999999999998</Data></Cell>
    <Cell ss:StyleID="s66"><Data ss:Type="Number">264</Data></Cell>
    <Cell ss:StyleID="s66"><Data ss:Type="Number">14.82</Data></Cell>
    <Cell ss:StyleID="s66"><Data ss:Type="Number">17.25</Data></Cell>
   </Row>
   <Row ss:AutoFitHeight="0" ss:Height="15.75">
    <Cell ss:StyleID="s66"><Data ss:Type="String">Phyca_scf2906_10996</Data></Cell>
    <Cell ss:StyleID="s66"><Data ss:Type="Number">1437</Data></Cell>
    <Cell ss:StyleID="s66"><Data ss:Type="Number">1151.2</Data></Cell>
    <Cell ss:StyleID="s66"><Data ss:Type="Number">231</Data></Cell>
    <Cell ss:StyleID="s66"><Data ss:Type="Number">25.34</Data></Cell>
    <Cell ss:StyleID="s66"><Data ss:Type="Number">29.49</Data></Cell>
   </Row>
   <Row ss:AutoFitHeight="0" ss:Height="15.75">
    <Cell ss:StyleID="s66"><Data ss:Type="String">Phyca_scf2906_10997</Data></Cell>
    <Cell ss:StyleID="s66"><Data ss:Type="Number">1515</Data></Cell>
    <Cell ss:StyleID="s66"><Data ss:Type="Number">1229.2</Data></Cell>
    <Cell ss:StyleID="s66"><Data ss:Type="Number">363</Data></Cell>
    <Cell ss:StyleID="s66"><Data ss:Type="Number">37.299999999999997</Data></Cell>
    <Cell ss:StyleID="s66"><Data ss:Type="Number">43.41</Data></Cell>
   </Row>
   <Row ss:AutoFitHeight="0" ss:Height="15.75">
    <Cell ss:StyleID="s66"><Data ss:Type="String">Phyca_scf2906_10998</Data></Cell>
    <Cell ss:StyleID="s66"><Data ss:Type="Number">1320</Data></Cell>
    <Cell ss:StyleID="s66"><Data ss:Type="Number">1034.2</Data></Cell>
    <Cell ss:StyleID="s66"><Data ss:Type="Number">229</Data></Cell>
    <Cell ss:StyleID="s66"><Data ss:Type="Number">27.97</Data></Cell>
    <Cell ss:StyleID="s66"><Data ss:Type="Number">32.549999999999997</Data></Cell>
   </Row>
   <Row ss:AutoFitHeight="0" ss:Height="15.75">
    <Cell ss:StyleID="s66"><Data ss:Type="String">Phyca_scf2906_10999</Data></Cell>
    <Cell ss:StyleID="s66"><Data ss:Type="Number">1038</Data></Cell>
    <Cell ss:StyleID="s66"><Data ss:Type="Number">752.2</Data></Cell>
    <Cell ss:StyleID="s66"><Data ss:Type="Number">572</Data></Cell>
    <Cell ss:StyleID="s66"><Data ss:Type="Number">96.04</Data></Cell>
    <Cell ss:StyleID="s66"><Data ss:Type="Number">111.77</Data></Cell>
   </Row>
   <Row ss:AutoFitHeight="0" ss:Height="15.75">
    <Cell ss:StyleID="s66"><Data ss:Type="String">Phyca_scf4792_1099</Data></Cell>
    <Cell ss:StyleID="s66"><Data ss:Type="Number">1497</Data></Cell>
    <Cell ss:StyleID="s66"><Data ss:Type="Number">1211.2</Data></Cell>
    <Cell ss:StyleID="s66"><Data ss:Type="Number">1</Data></Cell>
    <Cell ss:StyleID="s66"><Data ss:Type="Number">0.1</Data></Cell>
    <Cell ss:StyleID="s66"><Data ss:Type="Number">0.12</Data></Cell>
   </Row>
   <Row ss:AutoFitHeight="0" ss:Height="15.75">
    <Cell ss:StyleID="s66"><Data ss:Type="String">Phyca_scf4793_109</Data></Cell>
    <Cell ss:StyleID="s66"><Data ss:Type="Number">1458</Data></Cell>
    <Cell ss:StyleID="s66"><Data ss:Type="Number">1172.2</Data></Cell>
    <Cell ss:StyleID="s66"><Data ss:Type="Number">3</Data></Cell>
    <Cell ss:StyleID="s66"><Data ss:Type="Number">0.32</Data></Cell>
    <Cell ss:StyleID="s66"><Data ss:Type="Number">0.38</Data></Cell>
   </Row>
   <Row ss:AutoFitHeight="0" ss:Height="15.75">
    <Cell ss:StyleID="s66"><Data ss:Type="String">Phyca_scf0052_10</Data></Cell>
    <Cell ss:StyleID="s66"><Data ss:Type="Number">2148</Data></Cell>
    <Cell ss:StyleID="s66"><Data ss:Type="Number">1862.2</Data></Cell>
    <Cell ss:StyleID="s66"><Data ss:Type="Number">317</Data></Cell>
    <Cell ss:StyleID="s66"><Data ss:Type="Number">21.5</Data></Cell>
    <Cell ss:StyleID="s66"><Data ss:Type="Number">25.02</Data></Cell>
   </Row>
   <Row ss:AutoFitHeight="0" ss:Height="15.75">
    <Cell ss:StyleID="s66"><Data ss:Type="String">Phyca_scf2906_11000</Data></Cell>
    <Cell ss:StyleID="s66"><Data ss:Type="Number">1512</Data></Cell>
    <Cell ss:StyleID="s66"><Data ss:Type="Number">1226.2</Data></Cell>
    <Cell ss:StyleID="s66"><Data ss:Type="Number">67</Data></Cell>
    <Cell ss:StyleID="s66"><Data ss:Type="Number">6.9</Data></Cell>
    <Cell ss:StyleID="s66"><Data ss:Type="Number">8.0299999999999994</Data></Cell>
   </Row>
   <Row ss:AutoFitHeight="0" ss:Height="15.75">
    <Cell ss:StyleID="s66"><Data ss:Type="String">Phyca_scf2906_11001</Data></Cell>
    <Cell ss:StyleID="s66"><Data ss:Type="Number">963</Data></Cell>
    <Cell ss:StyleID="s66"><Data ss:Type="Number">677.2</Data></Cell>
    <Cell ss:StyleID="s66"><Data ss:Type="Number">11</Data></Cell>
    <Cell ss:StyleID="s66"><Data ss:Type="Number">2.0499999999999998</Data></Cell>
    <Cell ss:StyleID="s66"><Data ss:Type="Number">2.39</Data></Cell>
   </Row>
   <Row ss:AutoFitHeight="0" ss:Height="15.75">
    <Cell ss:StyleID="s66"><Data ss:Type="String">Phyca_scf2906_11004</Data></Cell>
    <Cell ss:StyleID="s66"><Data ss:Type="Number">1380</Data></Cell>
    <Cell ss:StyleID="s66"><Data ss:Type="Number">1094.2</Data></Cell>
    <Cell ss:StyleID="s66"><Data ss:Type="Number">1050</Data></Cell>
    <Cell ss:StyleID="s66"><Data ss:Type="Number">121.2</Data></Cell>
    <Cell ss:StyleID="s66"><Data ss:Type="Number">141.05000000000001</Data></Cell>
   </Row>
   <Row ss:AutoFitHeight="0" ss:Height="15.75">
    <Cell ss:StyleID="s66"><Data ss:Type="String">Phyca_scf2906_11005</Data></Cell>
    <Cell ss:StyleID="s66"><Data ss:Type="Number">645</Data></Cell>
    <Cell ss:StyleID="s66"><Data ss:Type="Number">359.44</Data></Cell>
    <Cell ss:StyleID="s66"><Data ss:Type="Number">154</Data></Cell>
    <Cell ss:StyleID="s66"><Data ss:Type="Number">54.11</Data></Cell>
    <Cell ss:StyleID="s66"><Data ss:Type="Number">62.98</Data></Cell>
   </Row>
   <Row ss:AutoFitHeight="0" ss:Height="15.75">
    <Cell ss:StyleID="s66"><Data ss:Type="String">Phyca_scf2906_11006</Data></Cell>
    <Cell ss:StyleID="s66"><Data ss:Type="Number">330</Data></Cell>
    <Cell ss:StyleID="s66"><Data ss:Type="Number">46.67</Data></Cell>
    <Cell ss:StyleID="s66"><Data ss:Type="Number">7</Data></Cell>
    <Cell ss:StyleID="s66"><Data ss:Type="Number">18.95</Data></Cell>
    <Cell ss:StyleID="s66"><Data ss:Type="Number">22.05</Data></Cell>
   </Row>
   <Row ss:AutoFitHeight="0" ss:Height="15.75">
    <Cell ss:StyleID="s66"><Data ss:Type="String">Phyca_scf2906_11007</Data></Cell>
    <Cell ss:StyleID="s66"><Data ss:Type="Number">315</Data></Cell>
    <Cell ss:StyleID="s66"><Data ss:Type="Number">31.95</Data></Cell>
    <Cell ss:StyleID="s66"><Data ss:Type="Number">33</Data></Cell>
    <Cell ss:StyleID="s66"><Data ss:Type="Number">130.47</Data></Cell>
    <Cell ss:StyleID="s66"><Data ss:Type="Number">151.84</Data></Cell>
   </Row>
   <Row ss:AutoFitHeight="0" ss:Height="15.75">
    <Cell ss:StyleID="s66"><Data ss:Type="String">Phyca_scf2906_11008</Data></Cell>
    <Cell ss:StyleID="s66"><Data ss:Type="Number">351</Data></Cell>
    <Cell ss:StyleID="s66"><Data ss:Type="Number">67.349999999999994</Data></Cell>
    <Cell ss:StyleID="s66"><Data ss:Type="Number">1</Data></Cell>
    <Cell ss:StyleID="s66"><Data ss:Type="Number">1.88</Data></Cell>
    <Cell ss:StyleID="s66"><Data ss:Type="Number">2.1800000000000002</Data></Cell>
   </Row>
   <Row ss:AutoFitHeight="0" ss:Height="15.75">
    <Cell ss:StyleID="s66"><Data ss:Type="String">Phyca_scf2906_11009</Data></Cell>
    <Cell ss:StyleID="s66"><Data ss:Type="Number">3606</Data></Cell>
    <Cell ss:StyleID="s66"><Data ss:Type="Number">3320.2</Data></Cell>
    <Cell ss:StyleID="s66"><Data ss:Type="Number">7439</Data></Cell>
    <Cell ss:StyleID="s66"><Data ss:Type="Number">282.98</Data></Cell>
    <Cell ss:StyleID="s66"><Data ss:Type="Number">329.33</Data></Cell>
   </Row>
   <Row ss:AutoFitHeight="0" ss:Height="15.75">
    <Cell ss:StyleID="s66"><Data ss:Type="String">Phyca_scf4792_1100</Data></Cell>
    <Cell ss:StyleID="s66"><Data ss:Type="Number">1305</Data></Cell>
    <Cell ss:StyleID="s66"><Data ss:Type="Number">1019.2</Data></Cell>
    <Cell ss:StyleID="s66"><Data ss:Type="Number">2</Data></Cell>
    <Cell ss:StyleID="s66"><Data ss:Type="Number">0.25</Data></Cell>
    <Cell ss:StyleID="s66"><Data ss:Type="Number">0.28999999999999998</Data></Cell>
   </Row>
   <Row ss:AutoFitHeight="0" ss:Height="15.75">
    <Cell ss:StyleID="s66"><Data ss:Type="String">Phyca_scf2906_11010</Data></Cell>
    <Cell ss:StyleID="s66"><Data ss:Type="Number">510</Data></Cell>
    <Cell ss:StyleID="s66"><Data ss:Type="Number">225.01</Data></Cell>
    <Cell ss:StyleID="s66"><Data ss:Type="Number">6</Data></Cell>
    <Cell ss:StyleID="s66"><Data ss:Type="Number">3.37</Data></Cell>
    <Cell ss:StyleID="s66"><Data ss:Type="Number">3.92</Data></Cell>
   </Row>
   <Row ss:AutoFitHeight="0" ss:Height="15.75">
    <Cell ss:StyleID="s66"><Data ss:Type="String">Phyca_scf2906_11011</Data></Cell>
    <Cell ss:StyleID="s66"><Data ss:Type="Number">741</Data></Cell>
    <Cell ss:StyleID="s66"><Data ss:Type="Number">455.23</Data></Cell>
    <Cell ss:StyleID="s66"><Data ss:Type="Number">100</Data></Cell>
    <Cell ss:StyleID="s66"><Data ss:Type="Number">27.74</Data></Cell>
    <Cell ss:StyleID="s66"><Data ss:Type="Number">32.29</Data></Cell>
   </Row>
   <Row ss:AutoFitHeight="0" ss:Height="15.75">
    <Cell ss:StyleID="s66"><Data ss:Type="String">Phyca_scf2906_11012</Data></Cell>
    <Cell ss:StyleID="s66"><Data ss:Type="Number">1923</Data></Cell>
    <Cell ss:StyleID="s66"><Data ss:Type="Number">1637.2</Data></Cell>
    <Cell ss:StyleID="s66"><Data ss:Type="Number">417</Data></Cell>
    <Cell ss:StyleID="s66"><Data ss:Type="Number">32.17</Data></Cell>
    <Cell ss:StyleID="s66"><Data ss:Type="Number">37.44</Data></Cell>
   </Row>
   <Row ss:AutoFitHeight="0" ss:Height="15.75">
    <Cell ss:StyleID="s66"><Data ss:Type="String">Phyca_scf2906_11013</Data></Cell>
    <Cell ss:StyleID="s66"><Data ss:Type="Number">1329</Data></Cell>
    <Cell ss:StyleID="s66"><Data ss:Type="Number">1043.2</Data></Cell>
    <Cell ss:StyleID="s66"><Data ss:Type="Number">34</Data></Cell>
    <Cell ss:StyleID="s66"><Data ss:Type="Number">4.12</Data></Cell>
    <Cell ss:StyleID="s66"><Data ss:Type="Number">4.79</Data></Cell>
   </Row>
   <Row ss:AutoFitHeight="0" ss:Height="15.75">
    <Cell ss:StyleID="s66"><Data ss:Type="String">Phyca_scf2906_11014</Data></Cell>
    <Cell ss:StyleID="s66"><Data ss:Type="Number">708</Data></Cell>
    <Cell ss:StyleID="s66"><Data ss:Type="Number">422.28</Data></Cell>
    <Cell ss:StyleID="s66"><Data ss:Type="Number">25</Data></Cell>
    <Cell ss:StyleID="s66"><Data ss:Type="Number">7.48</Data></Cell>
    <Cell ss:StyleID="s66"><Data ss:Type="Number">8.6999999999999993</Data></Cell>
   </Row>
   <Row ss:AutoFitHeight="0" ss:Height="15.75">
    <Cell ss:StyleID="s66"><Data ss:Type="String">Phyca_scf2906_11015</Data></Cell>
    <Cell ss:StyleID="s66"><Data ss:Type="Number">1644</Data></Cell>
    <Cell ss:StyleID="s66"><Data ss:Type="Number">1358.2</Data></Cell>
    <Cell ss:StyleID="s66"><Data ss:Type="Number">95</Data></Cell>
    <Cell ss:StyleID="s66"><Data ss:Type="Number">8.83</Data></Cell>
    <Cell ss:StyleID="s66"><Data ss:Type="Number">10.28</Data></Cell>
   </Row>
   <Row ss:AutoFitHeight="0" ss:Height="15.75">
    <Cell ss:StyleID="s66"><Data ss:Type="String">Phyca_scf2906_11016</Data></Cell>
    <Cell ss:StyleID="s66"><Data ss:Type="Number">1173</Data></Cell>
    <Cell ss:StyleID="s66"><Data ss:Type="Number">887.2</Data></Cell>
    <Cell ss:StyleID="s66"><Data ss:Type="Number">71</Data></Cell>
    <Cell ss:StyleID="s66"><Data ss:Type="Number">10.11</Data></Cell>
    <Cell ss:StyleID="s66"><Data ss:Type="Number">11.76</Data></Cell>
   </Row>
   <Row ss:AutoFitHeight="0" ss:Height="15.75">
    <Cell ss:StyleID="s66"><Data ss:Type="String">Phyca_scf2906_11017</Data></Cell>
    <Cell ss:StyleID="s66"><Data ss:Type="Number">1917</Data></Cell>
    <Cell ss:StyleID="s66"><Data ss:Type="Number">1631.2</Data></Cell>
    <Cell ss:StyleID="s66"><Data ss:Type="Number">1076</Data></Cell>
    <Cell ss:StyleID="s66"><Data ss:Type="Number">83.31</Data></Cell>
    <Cell ss:StyleID="s66"><Data ss:Type="Number">96.96</Data></Cell>
   </Row>
   <Row ss:AutoFitHeight="0" ss:Height="15.75">
    <Cell ss:StyleID="s66"><Data ss:Type="String">Phyca_scf2906_11018</Data></Cell>
    <Cell ss:StyleID="s66"><Data ss:Type="Number">1680</Data></Cell>
    <Cell ss:StyleID="s66"><Data ss:Type="Number">1394.2</Data></Cell>
    <Cell ss:StyleID="s66"><Data ss:Type="Number">58</Data></Cell>
    <Cell ss:StyleID="s66"><Data ss:Type="Number">5.25</Data></Cell>
    <Cell ss:StyleID="s66"><Data ss:Type="Number">6.11</Data></Cell>
   </Row>
   <Row ss:AutoFitHeight="0" ss:Height="15.75">
    <Cell ss:StyleID="s66"><Data ss:Type="String">Phyca_scf2906_11019</Data></Cell>
    <Cell ss:StyleID="s66"><Data ss:Type="Number">345</Data></Cell>
    <Cell ss:StyleID="s66"><Data ss:Type="Number">61.43</Data></Cell>
    <Cell ss:StyleID="s66"><Data ss:Type="Number">2</Data></Cell>
    <Cell ss:StyleID="s66"><Data ss:Type="Number">4.1100000000000003</Data></Cell>
    <Cell ss:StyleID="s66"><Data ss:Type="Number">4.79</Data></Cell>
   </Row>
   <Row ss:AutoFitHeight="0" ss:Height="15.75">
    <Cell ss:StyleID="s66"><Data ss:Type="String">Phyca_scf2906_11020</Data></Cell>
    <Cell ss:StyleID="s66"><Data ss:Type="Number">1317</Data></Cell>
    <Cell ss:StyleID="s66"><Data ss:Type="Number">1031.2</Data></Cell>
    <Cell ss:StyleID="s66"><Data ss:Type="Number">16</Data></Cell>
    <Cell ss:StyleID="s66"><Data ss:Type="Number">1.96</Data></Cell>
    <Cell ss:StyleID="s66"><Data ss:Type="Number">2.2799999999999998</Data></Cell>
   </Row>
   <Row ss:AutoFitHeight="0" ss:Height="15.75">
    <Cell ss:StyleID="s66"><Data ss:Type="String">Phyca_scf2906_11021</Data></Cell>
    <Cell ss:StyleID="s66"><Data ss:Type="Number">402</Data></Cell>
    <Cell ss:StyleID="s66"><Data ss:Type="Number">117.78</Data></Cell>
    <Cell ss:StyleID="s66"><Data ss:Type="Number">2</Data></Cell>
    <Cell ss:StyleID="s66"><Data ss:Type="Number">2.14</Data></Cell>
    <Cell ss:StyleID="s66"><Data ss:Type="Number">2.5</Data></Cell>
   </Row>
   <Row ss:AutoFitHeight="0" ss:Height="15.75">
    <Cell ss:StyleID="s66"><Data ss:Type="String">Phyca_scf2906_11025</Data></Cell>
    <Cell ss:StyleID="s66"><Data ss:Type="Number">2379</Data></Cell>
    <Cell ss:StyleID="s66"><Data ss:Type="Number">2093.1999999999998</Data></Cell>
    <Cell ss:StyleID="s66"><Data ss:Type="Number">1188</Data></Cell>
    <Cell ss:StyleID="s66"><Data ss:Type="Number">71.680000000000007</Data></Cell>
    <Cell ss:StyleID="s66"><Data ss:Type="Number">83.42</Data></Cell>
   </Row>
   <Row ss:AutoFitHeight="0" ss:Height="15.75">
    <Cell ss:StyleID="s66"><Data ss:Type="String">Phyca_scf4533_11029</Data></Cell>
    <Cell ss:StyleID="s66"><Data ss:Type="Number">2439</Data></Cell>
    <Cell ss:StyleID="s66"><Data ss:Type="Number">2153.1999999999998</Data></Cell>
    <Cell ss:StyleID="s66"><Data ss:Type="Number">233</Data></Cell>
    <Cell ss:StyleID="s66"><Data ss:Type="Number">13.67</Data></Cell>
    <Cell ss:StyleID="s66"><Data ss:Type="Number">15.91</Data></Cell>
   </Row>
   <Row ss:AutoFitHeight="0" ss:Height="15.75">
    <Cell ss:StyleID="s66"><Data ss:Type="String">Phyca_scf1543_1102</Data></Cell>
    <Cell ss:StyleID="s66"><Data ss:Type="Number">1686</Data></Cell>
    <Cell ss:StyleID="s66"><Data ss:Type="Number">1400.2</Data></Cell>
    <Cell ss:StyleID="s66"><Data ss:Type="Number">4</Data></Cell>
    <Cell ss:StyleID="s66"><Data ss:Type="Number">0.36</Data></Cell>
    <Cell ss:StyleID="s66"><Data ss:Type="Number">0.42</Data></Cell>
   </Row>
   <Row ss:AutoFitHeight="0" ss:Height="15.75">
    <Cell ss:StyleID="s66"><Data ss:Type="String">Phyca_scf0693_11030</Data></Cell>
    <Cell ss:StyleID="s66"><Data ss:Type="Number">1428</Data></Cell>
    <Cell ss:StyleID="s66"><Data ss:Type="Number">1142.2</Data></Cell>
    <Cell ss:StyleID="s66"><Data ss:Type="Number">19</Data></Cell>
    <Cell ss:StyleID="s66"><Data ss:Type="Number">2.1</Data></Cell>
    <Cell ss:StyleID="s66"><Data ss:Type="Number">2.4500000000000002</Data></Cell>
   </Row>
   <Row ss:AutoFitHeight="0" ss:Height="15.75">
    <Cell ss:StyleID="s66"><Data ss:Type="String">Phyca_scf0693_11031</Data></Cell>
    <Cell ss:StyleID="s66"><Data ss:Type="Number">639</Data></Cell>
    <Cell ss:StyleID="s66"><Data ss:Type="Number">353.46</Data></Cell>
    <Cell ss:StyleID="s66"><Data ss:Type="Number">15</Data></Cell>
    <Cell ss:StyleID="s66"><Data ss:Type="Number">5.36</Data></Cell>
    <Cell ss:StyleID="s66"><Data ss:Type="Number">6.24</Data></Cell>
   </Row>
   <Row ss:AutoFitHeight="0" ss:Height="15.75">
    <Cell ss:StyleID="s66"><Data ss:Type="String">Phyca_scf0693_11032</Data></Cell>
    <Cell ss:StyleID="s66"><Data ss:Type="Number">2076</Data></Cell>
    <Cell ss:StyleID="s66"><Data ss:Type="Number">1790.2</Data></Cell>
    <Cell ss:StyleID="s66"><Data ss:Type="Number">22</Data></Cell>
    <Cell ss:StyleID="s66"><Data ss:Type="Number">1.55</Data></Cell>
    <Cell ss:StyleID="s66"><Data ss:Type="Number">1.81</Data></Cell>
   </Row>
   <Row ss:AutoFitHeight="0" ss:Height="15.75">
    <Cell ss:StyleID="s66"><Data ss:Type="String">Phyca_scf0693_11033</Data></Cell>
    <Cell ss:StyleID="s66"><Data ss:Type="Number">1884</Data></Cell>
    <Cell ss:StyleID="s66"><Data ss:Type="Number">1598.2</Data></Cell>
    <Cell ss:StyleID="s66"><Data ss:Type="Number">122</Data></Cell>
    <Cell ss:StyleID="s66"><Data ss:Type="Number">9.64</Data></Cell>
    <Cell ss:StyleID="s66"><Data ss:Type="Number">11.22</Data></Cell>
   </Row>
   <Row ss:AutoFitHeight="0" ss:Height="15.75">
    <Cell ss:StyleID="s66"><Data ss:Type="String">Phyca_scf0693_11034</Data></Cell>
    <Cell ss:StyleID="s66"><Data ss:Type="Number">2067</Data></Cell>
    <Cell ss:StyleID="s66"><Data ss:Type="Number">1781.2</Data></Cell>
    <Cell ss:StyleID="s66"><Data ss:Type="Number">5</Data></Cell>
    <Cell ss:StyleID="s66"><Data ss:Type="Number">0.35</Data></Cell>
    <Cell ss:StyleID="s66"><Data ss:Type="Number">0.41</Data></Cell>
   </Row>
   <Row ss:AutoFitHeight="0" ss:Height="15.75">
    <Cell ss:StyleID="s66"><Data ss:Type="String">Phyca_scf2878_11035</Data></Cell>
    <Cell ss:StyleID="s66"><Data ss:Type="Number">822</Data></Cell>
    <Cell ss:StyleID="s66"><Data ss:Type="Number">536.20000000000005</Data></Cell>
    <Cell ss:StyleID="s66"><Data ss:Type="Number">7</Data></Cell>
    <Cell ss:StyleID="s66"><Data ss:Type="Number">1.65</Data></Cell>
    <Cell ss:StyleID="s66"><Data ss:Type="Number">1.92</Data></Cell>
   </Row>
   <Row ss:AutoFitHeight="0" ss:Height="15.75">
    <Cell ss:StyleID="s66"><Data ss:Type="String">Phyca_scf2878_11036</Data></Cell>
    <Cell ss:StyleID="s66"><Data ss:Type="Number">2646</Data></Cell>
    <Cell ss:StyleID="s66"><Data ss:Type="Number">2360.1999999999998</Data></Cell>
    <Cell ss:StyleID="s66"><Data ss:Type="Number">90</Data></Cell>
    <Cell ss:StyleID="s66"><Data ss:Type="Number">4.82</Data></Cell>
    <Cell ss:StyleID="s66"><Data ss:Type="Number">5.6</Data></Cell>
   </Row>
   <Row ss:AutoFitHeight="0" ss:Height="15.75">
    <Cell ss:StyleID="s66"><Data ss:Type="String">Phyca_scf2878_11037</Data></Cell>
    <Cell ss:StyleID="s66"><Data ss:Type="Number">2740</Data></Cell>
    <Cell ss:StyleID="s66"><Data ss:Type="Number">2454.1999999999998</Data></Cell>
    <Cell ss:StyleID="s66"><Data ss:Type="Number">370</Data></Cell>
    <Cell ss:StyleID="s66"><Data ss:Type="Number">19.04</Data></Cell>
    <Cell ss:StyleID="s66"><Data ss:Type="Number">22.16</Data></Cell>
   </Row>
   <Row ss:AutoFitHeight="0" ss:Height="15.75">
    <Cell ss:StyleID="s66"><Data ss:Type="String">Phyca_scf1543_1103</Data></Cell>
    <Cell ss:StyleID="s66"><Data ss:Type="Number">321</Data></Cell>
    <Cell ss:StyleID="s66"><Data ss:Type="Number">37.82</Data></Cell>
    <Cell ss:StyleID="s66"><Data ss:Type="Number">8</Data></Cell>
    <Cell ss:StyleID="s66"><Data ss:Type="Number">26.72</Data></Cell>
    <Cell ss:StyleID="s66"><Data ss:Type="Number">31.09</Data></Cell>
   </Row>
   <Row ss:AutoFitHeight="0" ss:Height="15.75">
    <Cell ss:StyleID="s66"><Data ss:Type="String">Phyca_scf2878_11042</Data></Cell>
    <Cell ss:StyleID="s66"><Data ss:Type="Number">783</Data></Cell>
    <Cell ss:StyleID="s66"><Data ss:Type="Number">497.2</Data></Cell>
    <Cell ss:StyleID="s66"><Data ss:Type="Number">65</Data></Cell>
    <Cell ss:StyleID="s66"><Data ss:Type="Number">16.510000000000002</Data></Cell>
    <Cell ss:StyleID="s66"><Data ss:Type="Number">19.22</Data></Cell>
   </Row>
   <Row ss:AutoFitHeight="0" ss:Height="15.75">
    <Cell ss:StyleID="s66"><Data ss:Type="String">Phyca_scf2878_11043</Data></Cell>
    <Cell ss:StyleID="s66"><Data ss:Type="Number">2607</Data></Cell>
    <Cell ss:StyleID="s66"><Data ss:Type="Number">2321.1999999999998</Data></Cell>
    <Cell ss:StyleID="s66"><Data ss:Type="Number">179</Data></Cell>
    <Cell ss:StyleID="s66"><Data ss:Type="Number">9.74</Data></Cell>
    <Cell ss:StyleID="s66"><Data ss:Type="Number">11.33</Data></Cell>
   </Row>
   <Row ss:AutoFitHeight="0" ss:Height="15.75">
    <Cell ss:StyleID="s66"><Data ss:Type="String">Phyca_scf2878_11044</Data></Cell>
    <Cell ss:StyleID="s66"><Data ss:Type="Number">2562</Data></Cell>
    <Cell ss:StyleID="s66"><Data ss:Type="Number">2276.1999999999998</Data></Cell>
    <Cell ss:StyleID="s66"><Data ss:Type="Number">321</Data></Cell>
    <Cell ss:StyleID="s66"><Data ss:Type="Number">17.809999999999999</Data></Cell>
    <Cell ss:StyleID="s66"><Data ss:Type="Number">20.73</Data></Cell>
   </Row>
   <Row ss:AutoFitHeight="0" ss:Height="15.75">
    <Cell ss:StyleID="s66"><Data ss:Type="String">Phyca_scf2878_11045</Data></Cell>
    <Cell ss:StyleID="s66"><Data ss:Type="Number">1020</Data></Cell>
    <Cell ss:StyleID="s66"><Data ss:Type="Number">734.2</Data></Cell>
    <Cell ss:StyleID="s66"><Data ss:Type="Number">69</Data></Cell>
    <Cell ss:StyleID="s66"><Data ss:Type="Number">11.87</Data></Cell>
    <Cell ss:StyleID="s66"><Data ss:Type="Number">13.81</Data></Cell>
   </Row>
   <Row ss:AutoFitHeight="0" ss:Height="15.75">
    <Cell ss:StyleID="s66"><Data ss:Type="String">Phyca_scf2878_11046</Data></Cell>
    <Cell ss:StyleID="s66"><Data ss:Type="Number">942</Data></Cell>
    <Cell ss:StyleID="s66"><Data ss:Type="Number">656.2</Data></Cell>
    <Cell ss:StyleID="s66"><Data ss:Type="Number">11</Data></Cell>
    <Cell ss:StyleID="s66"><Data ss:Type="Number">2.12</Data></Cell>
    <Cell ss:StyleID="s66"><Data ss:Type="Number">2.46</Data></Cell>
   </Row>
   <Row ss:AutoFitHeight="0" ss:Height="15.75">
    <Cell ss:StyleID="s66"><Data ss:Type="String">Phyca_scf2878_11049</Data></Cell>
    <Cell ss:StyleID="s66"><Data ss:Type="Number">561</Data></Cell>
    <Cell ss:StyleID="s66"><Data ss:Type="Number">275.75</Data></Cell>
    <Cell ss:StyleID="s66"><Data ss:Type="Number">32</Data></Cell>
    <Cell ss:StyleID="s66"><Data ss:Type="Number">14.66</Data></Cell>
    <Cell ss:StyleID="s66"><Data ss:Type="Number">17.059999999999999</Data></Cell>
   </Row>
   <Row ss:AutoFitHeight="0" ss:Height="15.75">
    <Cell ss:StyleID="s66"><Data ss:Type="String">Phyca_scf1543_1104</Data></Cell>
    <Cell ss:StyleID="s66"><Data ss:Type="Number">294</Data></Cell>
    <Cell ss:StyleID="s66"><Data ss:Type="Number">13.21</Data></Cell>
    <Cell ss:StyleID="s66"><Data ss:Type="Number">4</Data></Cell>
    <Cell ss:StyleID="s66"><Data ss:Type="Number">38.25</Data></Cell>
    <Cell ss:StyleID="s66"><Data ss:Type="Number">44.52</Data></Cell>
   </Row>
   <Row ss:AutoFitHeight="0" ss:Height="15.75">
    <Cell ss:StyleID="s66"><Data ss:Type="String">Phyca_scf1785_11050</Data></Cell>
    <Cell ss:StyleID="s66"><Data ss:Type="Number">441</Data></Cell>
    <Cell ss:StyleID="s66"><Data ss:Type="Number">156.47</Data></Cell>
    <Cell ss:StyleID="s66"><Data ss:Type="Number">518</Data></Cell>
    <Cell ss:StyleID="s66"><Data ss:Type="Number">418.13</Data></Cell>
    <Cell ss:StyleID="s66"><Data ss:Type="Number">486.61</Data></Cell>
   </Row>
   <Row ss:AutoFitHeight="0" ss:Height="15.75">
    <Cell ss:StyleID="s66"><Data ss:Type="String">Phyca_scf1785_11051</Data></Cell>
    <Cell ss:StyleID="s66"><Data ss:Type="Number">519</Data></Cell>
    <Cell ss:StyleID="s66"><Data ss:Type="Number">233.96</Data></Cell>
    <Cell ss:StyleID="s66"><Data ss:Type="Number">2</Data></Cell>
    <Cell ss:StyleID="s66"><Data ss:Type="Number">1.08</Data></Cell>
    <Cell ss:StyleID="s66"><Data ss:Type="Number">1.26</Data></Cell>
   </Row>
   <Row ss:AutoFitHeight="0" ss:Height="15.75">
    <Cell ss:StyleID="s66"><Data ss:Type="String">Phyca_scf1785_11053</Data></Cell>
    <Cell ss:StyleID="s66"><Data ss:Type="Number">432</Data></Cell>
    <Cell ss:StyleID="s66"><Data ss:Type="Number">147.54</Data></Cell>
    <Cell ss:StyleID="s66"><Data ss:Type="Number">1</Data></Cell>
    <Cell ss:StyleID="s66"><Data ss:Type="Number">0.86</Data></Cell>
    <Cell ss:StyleID="s66"><Data ss:Type="Number">1</Data></Cell>
   </Row>
   <Row ss:AutoFitHeight="0" ss:Height="15.75">
    <Cell ss:StyleID="s66"><Data ss:Type="String">Phyca_scf1785_11055</Data></Cell>
    <Cell ss:StyleID="s66"><Data ss:Type="Number">519</Data></Cell>
    <Cell ss:StyleID="s66"><Data ss:Type="Number">233.96</Data></Cell>
    <Cell ss:StyleID="s66"><Data ss:Type="Number">24</Data></Cell>
    <Cell ss:StyleID="s66"><Data ss:Type="Number">12.96</Data></Cell>
    <Cell ss:StyleID="s66"><Data ss:Type="Number">15.08</Data></Cell>
   </Row>
   <Row ss:AutoFitHeight="0" ss:Height="15.75">
    <Cell ss:StyleID="s66"><Data ss:Type="String">Phyca_scf1785_11056</Data></Cell>
    <Cell ss:StyleID="s66"><Data ss:Type="Number">618</Data></Cell>
    <Cell ss:StyleID="s66"><Data ss:Type="Number">332.53</Data></Cell>
    <Cell ss:StyleID="s66"><Data ss:Type="Number">12</Data></Cell>
    <Cell ss:StyleID="s66"><Data ss:Type="Number">4.5599999999999996</Data></Cell>
    <Cell ss:StyleID="s66"><Data ss:Type="Number">5.3</Data></Cell>
   </Row>
   <Row ss:AutoFitHeight="0" ss:Height="15.75">
    <Cell ss:StyleID="s66"><Data ss:Type="String">Phyca_scf1785_11057</Data></Cell>
    <Cell ss:StyleID="s66"><Data ss:Type="Number">684</Data></Cell>
    <Cell ss:StyleID="s66"><Data ss:Type="Number">398.33</Data></Cell>
    <Cell ss:StyleID="s66"><Data ss:Type="Number">155</Data></Cell>
    <Cell ss:StyleID="s66"><Data ss:Type="Number">49.15</Data></Cell>
    <Cell ss:StyleID="s66"><Data ss:Type="Number">57.2</Data></Cell>
   </Row>
   <Row ss:AutoFitHeight="0" ss:Height="15.75">
    <Cell ss:StyleID="s66"><Data ss:Type="String">Phyca_scf1785_11058</Data></Cell>
    <Cell ss:StyleID="s66"><Data ss:Type="Number">3993</Data></Cell>
    <Cell ss:StyleID="s66"><Data ss:Type="Number">3707.2</Data></Cell>
    <Cell ss:StyleID="s66"><Data ss:Type="Number">596</Data></Cell>
    <Cell ss:StyleID="s66"><Data ss:Type="Number">20.309999999999999</Data></Cell>
    <Cell ss:StyleID="s66"><Data ss:Type="Number">23.63</Data></Cell>
   </Row>
   <Row ss:AutoFitHeight="0" ss:Height="15.75">
    <Cell ss:StyleID="s66"><Data ss:Type="String">Phyca_scf1785_11059</Data></Cell>
    <Cell ss:StyleID="s66"><Data ss:Type="Number">534</Data></Cell>
    <Cell ss:StyleID="s66"><Data ss:Type="Number">248.88</Data></Cell>
    <Cell ss:StyleID="s66"><Data ss:Type="Number">22</Data></Cell>
    <Cell ss:StyleID="s66"><Data ss:Type="Number">11.16</Data></Cell>
    <Cell ss:StyleID="s66"><Data ss:Type="Number">12.99</Data></Cell>
   </Row>
   <Row ss:AutoFitHeight="0" ss:Height="15.75">
    <Cell ss:StyleID="s66"><Data ss:Type="String">Phyca_scf1785_11060</Data></Cell>
    <Cell ss:StyleID="s66"><Data ss:Type="Number">492</Data></Cell>
    <Cell ss:StyleID="s66"><Data ss:Type="Number">207.12</Data></Cell>
    <Cell ss:StyleID="s66"><Data ss:Type="Number">1</Data></Cell>
    <Cell ss:StyleID="s66"><Data ss:Type="Number">0.61</Data></Cell>
    <Cell ss:StyleID="s66"><Data ss:Type="Number">0.71</Data></Cell>
   </Row>
   <Row ss:AutoFitHeight="0" ss:Height="15.75">
    <Cell ss:StyleID="s66"><Data ss:Type="String">Phyca_scf1785_11061</Data></Cell>
    <Cell ss:StyleID="s66"><Data ss:Type="Number">477</Data></Cell>
    <Cell ss:StyleID="s66"><Data ss:Type="Number">192.22</Data></Cell>
    <Cell ss:StyleID="s66"><Data ss:Type="Number">21</Data></Cell>
    <Cell ss:StyleID="s66"><Data ss:Type="Number">13.8</Data></Cell>
    <Cell ss:StyleID="s66"><Data ss:Type="Number">16.059999999999999</Data></Cell>
   </Row>
   <Row ss:AutoFitHeight="0" ss:Height="15.75">
    <Cell ss:StyleID="s66"><Data ss:Type="String">Phyca_scf4956_11062</Data></Cell>
    <Cell ss:StyleID="s66"><Data ss:Type="Number">1470</Data></Cell>
    <Cell ss:StyleID="s66"><Data ss:Type="Number">1184.2</Data></Cell>
    <Cell ss:StyleID="s66"><Data ss:Type="Number">6</Data></Cell>
    <Cell ss:StyleID="s66"><Data ss:Type="Number">0.64</Data></Cell>
    <Cell ss:StyleID="s66"><Data ss:Type="Number">0.74</Data></Cell>
   </Row>
   <Row ss:AutoFitHeight="0" ss:Height="15.75">
    <Cell ss:StyleID="s66"><Data ss:Type="String">Phyca_scf1101_11065</Data></Cell>
    <Cell ss:StyleID="s66"><Data ss:Type="Number">3114</Data></Cell>
    <Cell ss:StyleID="s66"><Data ss:Type="Number">2828.2</Data></Cell>
    <Cell ss:StyleID="s66"><Data ss:Type="Number">277</Data></Cell>
    <Cell ss:StyleID="s66"><Data ss:Type="Number">12.37</Data></Cell>
    <Cell ss:StyleID="s66"><Data ss:Type="Number">14.4</Data></Cell>
   </Row>
   <Row ss:AutoFitHeight="0" ss:Height="15.75">
    <Cell ss:StyleID="s66"><Data ss:Type="String">Phyca_scf1101_11067</Data></Cell>
    <Cell ss:StyleID="s66"><Data ss:Type="Number">2211</Data></Cell>
    <Cell ss:StyleID="s66"><Data ss:Type="Number">1925.2</Data></Cell>
    <Cell ss:StyleID="s66"><Data ss:Type="Number">959</Data></Cell>
    <Cell ss:StyleID="s66"><Data ss:Type="Number">62.91</Data></Cell>
    <Cell ss:StyleID="s66"><Data ss:Type="Number">73.22</Data></Cell>
   </Row>
   <Row ss:AutoFitHeight="0" ss:Height="15.75">
    <Cell ss:StyleID="s66"><Data ss:Type="String">Phyca_scf1101_11068</Data></Cell>
    <Cell ss:StyleID="s66"><Data ss:Type="Number">990</Data></Cell>
    <Cell ss:StyleID="s66"><Data ss:Type="Number">704.2</Data></Cell>
    <Cell ss:StyleID="s66"><Data ss:Type="Number">2</Data></Cell>
    <Cell ss:StyleID="s66"><Data ss:Type="Number">0.36</Data></Cell>
    <Cell ss:StyleID="s66"><Data ss:Type="Number">0.42</Data></Cell>
   </Row>
   <Row ss:AutoFitHeight="0" ss:Height="15.75">
    <Cell ss:StyleID="s66"><Data ss:Type="String">Phyca_scf0471_1106</Data></Cell>
    <Cell ss:StyleID="s66"><Data ss:Type="Number">2121</Data></Cell>
    <Cell ss:StyleID="s66"><Data ss:Type="Number">1835.2</Data></Cell>
    <Cell ss:StyleID="s66"><Data ss:Type="Number">388</Data></Cell>
    <Cell ss:StyleID="s66"><Data ss:Type="Number">26.7</Data></Cell>
    <Cell ss:StyleID="s66"><Data ss:Type="Number">31.08</Data></Cell>
   </Row>
   <Row ss:AutoFitHeight="0" ss:Height="15.75">
    <Cell ss:StyleID="s66"><Data ss:Type="String">Phyca_scf1101_11070</Data></Cell>
    <Cell ss:StyleID="s66"><Data ss:Type="Number">474</Data></Cell>
    <Cell ss:StyleID="s66"><Data ss:Type="Number">189.24</Data></Cell>
    <Cell ss:StyleID="s66"><Data ss:Type="Number">1</Data></Cell>
    <Cell ss:StyleID="s66"><Data ss:Type="Number">0.67</Data></Cell>
    <Cell ss:StyleID="s66"><Data ss:Type="Number">0.78</Data></Cell>
   </Row>
   <Row ss:AutoFitHeight="0" ss:Height="15.75">
    <Cell ss:StyleID="s66"><Data ss:Type="String">Phyca_scf1101_11071</Data></Cell>
    <Cell ss:StyleID="s66"><Data ss:Type="Number">2655</Data></Cell>
    <Cell ss:StyleID="s66"><Data ss:Type="Number">2369.1999999999998</Data></Cell>
    <Cell ss:StyleID="s66"><Data ss:Type="Number">64</Data></Cell>
    <Cell ss:StyleID="s66"><Data ss:Type="Number">3.41</Data></Cell>
    <Cell ss:StyleID="s66"><Data ss:Type="Number">3.97</Data></Cell>
   </Row>
   <Row ss:AutoFitHeight="0" ss:Height="15.75">
    <Cell ss:StyleID="s66"><Data ss:Type="String">Phyca_scf1101_11072</Data></Cell>
    <Cell ss:StyleID="s66"><Data ss:Type="Number">477</Data></Cell>
    <Cell ss:StyleID="s66"><Data ss:Type="Number">192.22</Data></Cell>
    <Cell ss:StyleID="s66"><Data ss:Type="Number">19</Data></Cell>
    <Cell ss:StyleID="s66"><Data ss:Type="Number">12.48</Data></Cell>
    <Cell ss:StyleID="s66"><Data ss:Type="Number">14.53</Data></Cell>
   </Row>
   <Row ss:AutoFitHeight="0" ss:Height="15.75">
    <Cell ss:StyleID="s66"><Data ss:Type="String">Phyca_scf1101_11074</Data></Cell>
    <Cell ss:StyleID="s66"><Data ss:Type="Number">624</Data></Cell>
    <Cell ss:StyleID="s66"><Data ss:Type="Number">338.51</Data></Cell>
    <Cell ss:StyleID="s66"><Data ss:Type="Number">1</Data></Cell>
    <Cell ss:StyleID="s66"><Data ss:Type="Number">0.37</Data></Cell>
    <Cell ss:StyleID="s66"><Data ss:Type="Number">0.43</Data></Cell>
   </Row>
   <Row ss:AutoFitHeight="0" ss:Height="15.75">
    <Cell ss:StyleID="s66"><Data ss:Type="String">Phyca_scf3579_11075</Data></Cell>
    <Cell ss:StyleID="s66"><Data ss:Type="Number">2018</Data></Cell>
    <Cell ss:StyleID="s66"><Data ss:Type="Number">1732.2</Data></Cell>
    <Cell ss:StyleID="s66"><Data ss:Type="Number">141</Data></Cell>
    <Cell ss:StyleID="s66"><Data ss:Type="Number">10.28</Data></Cell>
    <Cell ss:StyleID="s66"><Data ss:Type="Number">11.96</Data></Cell>
   </Row>
   <Row ss:AutoFitHeight="0" ss:Height="15.75">
    <Cell ss:StyleID="s66"><Data ss:Type="String">Phyca_scf3579_11076</Data></Cell>
    <Cell ss:StyleID="s66"><Data ss:Type="Number">810</Data></Cell>
    <Cell ss:StyleID="s66"><Data ss:Type="Number">524.20000000000005</Data></Cell>
    <Cell ss:StyleID="s66"><Data ss:Type="Number">12</Data></Cell>
    <Cell ss:StyleID="s66"><Data ss:Type="Number">2.89</Data></Cell>
    <Cell ss:StyleID="s66"><Data ss:Type="Number">3.36</Data></Cell>
   </Row>
   <Row ss:AutoFitHeight="0" ss:Height="15.75">
    <Cell ss:StyleID="s66"><Data ss:Type="String">Phyca_scf3579_11077</Data></Cell>
    <Cell ss:StyleID="s66"><Data ss:Type="Number">537</Data></Cell>
    <Cell ss:StyleID="s66"><Data ss:Type="Number">251.87</Data></Cell>
    <Cell ss:StyleID="s66"><Data ss:Type="Number">3</Data></Cell>
    <Cell ss:StyleID="s66"><Data ss:Type="Number">1.5</Data></Cell>
    <Cell ss:StyleID="s66"><Data ss:Type="Number">1.75</Data></Cell>
   </Row>
   <Row ss:AutoFitHeight="0" ss:Height="15.75">
    <Cell ss:StyleID="s66"><Data ss:Type="String">Phyca_scf1588_11078</Data></Cell>
    <Cell ss:StyleID="s66"><Data ss:Type="Number">1299</Data></Cell>
    <Cell ss:StyleID="s66"><Data ss:Type="Number">1013.2</Data></Cell>
    <Cell ss:StyleID="s66"><Data ss:Type="Number">347</Data></Cell>
    <Cell ss:StyleID="s66"><Data ss:Type="Number">43.26</Data></Cell>
    <Cell ss:StyleID="s66"><Data ss:Type="Number">50.34</Data></Cell>
   </Row>
   <Row ss:AutoFitHeight="0" ss:Height="15.75">
    <Cell ss:StyleID="s66"><Data ss:Type="String">Phyca_scf1588_11079</Data></Cell>
    <Cell ss:StyleID="s66"><Data ss:Type="Number">1122</Data></Cell>
    <Cell ss:StyleID="s66"><Data ss:Type="Number">836.2</Data></Cell>
    <Cell ss:StyleID="s66"><Data ss:Type="Number">103</Data></Cell>
    <Cell ss:StyleID="s66"><Data ss:Type="Number">15.56</Data></Cell>
    <Cell ss:StyleID="s66"><Data ss:Type="Number">18.11</Data></Cell>
   </Row>
   <Row ss:AutoFitHeight="0" ss:Height="15.75">
    <Cell ss:StyleID="s66"><Data ss:Type="String">Phyca_scf3586_11082</Data></Cell>
    <Cell ss:StyleID="s66"><Data ss:Type="Number">561</Data></Cell>
    <Cell ss:StyleID="s66"><Data ss:Type="Number">275.75</Data></Cell>
    <Cell ss:StyleID="s66"><Data ss:Type="Number">7</Data></Cell>
    <Cell ss:StyleID="s66"><Data ss:Type="Number">3.21</Data></Cell>
    <Cell ss:StyleID="s66"><Data ss:Type="Number">3.73</Data></Cell>
   </Row>
   <Row ss:AutoFitHeight="0" ss:Height="15.75">
    <Cell ss:StyleID="s66"><Data ss:Type="String">Phyca_scf3586_11083</Data></Cell>
    <Cell ss:StyleID="s66"><Data ss:Type="Number">1041</Data></Cell>
    <Cell ss:StyleID="s66"><Data ss:Type="Number">755.2</Data></Cell>
    <Cell ss:StyleID="s66"><Data ss:Type="Number">162</Data></Cell>
    <Cell ss:StyleID="s66"><Data ss:Type="Number">27.09</Data></Cell>
    <Cell ss:StyleID="s66"><Data ss:Type="Number">31.53</Data></Cell>
   </Row>
   <Row ss:AutoFitHeight="0" ss:Height="15.75">
    <Cell ss:StyleID="s66"><Data ss:Type="String">Phyca_scf3586_11084</Data></Cell>
    <Cell ss:StyleID="s66"><Data ss:Type="Number">1215</Data></Cell>
    <Cell ss:StyleID="s66"><Data ss:Type="Number">929.2</Data></Cell>
    <Cell ss:StyleID="s66"><Data ss:Type="Number">38</Data></Cell>
    <Cell ss:StyleID="s66"><Data ss:Type="Number">5.17</Data></Cell>
    <Cell ss:StyleID="s66"><Data ss:Type="Number">6.01</Data></Cell>
   </Row>
   <Row ss:AutoFitHeight="0" ss:Height="15.75">
    <Cell ss:StyleID="s66"><Data ss:Type="String">Phyca_scf1090_11086</Data></Cell>
    <Cell ss:StyleID="s66"><Data ss:Type="Number">852</Data></Cell>
    <Cell ss:StyleID="s66"><Data ss:Type="Number">566.20000000000005</Data></Cell>
    <Cell ss:StyleID="s66"><Data ss:Type="Number">30</Data></Cell>
    <Cell ss:StyleID="s66"><Data ss:Type="Number">6.69</Data></Cell>
    <Cell ss:StyleID="s66"><Data ss:Type="Number">7.79</Data></Cell>
   </Row>
   <Row ss:AutoFitHeight="0" ss:Height="15.75">
    <Cell ss:StyleID="s66"><Data ss:Type="String">Phyca_scf1090_11089</Data></Cell>
    <Cell ss:StyleID="s66"><Data ss:Type="Number">2427</Data></Cell>
    <Cell ss:StyleID="s66"><Data ss:Type="Number">2141.1999999999998</Data></Cell>
    <Cell ss:StyleID="s66"><Data ss:Type="Number">902</Data></Cell>
    <Cell ss:StyleID="s66"><Data ss:Type="Number">53.21</Data></Cell>
    <Cell ss:StyleID="s66"><Data ss:Type="Number">61.92</Data></Cell>
   </Row>
   <Row ss:AutoFitHeight="0" ss:Height="15.75">
    <Cell ss:StyleID="s66"><Data ss:Type="String">Phyca_scf1090_11090</Data></Cell>
    <Cell ss:StyleID="s66"><Data ss:Type="Number">753</Data></Cell>
    <Cell ss:StyleID="s66"><Data ss:Type="Number">467.22</Data></Cell>
    <Cell ss:StyleID="s66"><Data ss:Type="Number">29</Data></Cell>
    <Cell ss:StyleID="s66"><Data ss:Type="Number">7.84</Data></Cell>
    <Cell ss:StyleID="s66"><Data ss:Type="Number">9.1199999999999992</Data></Cell>
   </Row>
   <Row ss:AutoFitHeight="0" ss:Height="15.75">
    <Cell ss:StyleID="s66"><Data ss:Type="String">Phyca_scf1090_11091</Data></Cell>
    <Cell ss:StyleID="s66"><Data ss:Type="Number">1212</Data></Cell>
    <Cell ss:StyleID="s66"><Data ss:Type="Number">926.2</Data></Cell>
    <Cell ss:StyleID="s66"><Data ss:Type="Number">443</Data></Cell>
    <Cell ss:StyleID="s66"><Data ss:Type="Number">60.41</Data></Cell>
    <Cell ss:StyleID="s66"><Data ss:Type="Number">70.3</Data></Cell>
   </Row>
   <Row ss:AutoFitHeight="0" ss:Height="15.75">
    <Cell ss:StyleID="s66"><Data ss:Type="String">Phyca_scf1941_11095</Data></Cell>
    <Cell ss:StyleID="s66"><Data ss:Type="Number">2166</Data></Cell>
    <Cell ss:StyleID="s66"><Data ss:Type="Number">1880.2</Data></Cell>
    <Cell ss:StyleID="s66"><Data ss:Type="Number">177</Data></Cell>
    <Cell ss:StyleID="s66"><Data ss:Type="Number">11.89</Data></Cell>
    <Cell ss:StyleID="s66"><Data ss:Type="Number">13.84</Data></Cell>
   </Row>
   <Row ss:AutoFitHeight="0" ss:Height="15.75">
    <Cell ss:StyleID="s66"><Data ss:Type="String">Phyca_scf1941_11096</Data></Cell>
    <Cell ss:StyleID="s66"><Data ss:Type="Number">453</Data></Cell>
    <Cell ss:StyleID="s66"><Data ss:Type="Number">168.38</Data></Cell>
    <Cell ss:StyleID="s66"><Data ss:Type="Number">8</Data></Cell>
    <Cell ss:StyleID="s66"><Data ss:Type="Number">6</Data></Cell>
    <Cell ss:StyleID="s66"><Data ss:Type="Number">6.98</Data></Cell>
   </Row>
   <Row ss:AutoFitHeight="0" ss:Height="15.75">
    <Cell ss:StyleID="s66"><Data ss:Type="String">Phyca_scf1941_11097</Data></Cell>
    <Cell ss:StyleID="s66"><Data ss:Type="Number">2037</Data></Cell>
    <Cell ss:StyleID="s66"><Data ss:Type="Number">1751.2</Data></Cell>
    <Cell ss:StyleID="s66"><Data ss:Type="Number">327</Data></Cell>
    <Cell ss:StyleID="s66"><Data ss:Type="Number">23.58</Data></Cell>
    <Cell ss:StyleID="s66"><Data ss:Type="Number">27.45</Data></Cell>
   </Row>
   <Row ss:AutoFitHeight="0" ss:Height="15.75">
    <Cell ss:StyleID="s66"><Data ss:Type="String">Phyca_scf1941_11098</Data></Cell>
    <Cell ss:StyleID="s66"><Data ss:Type="Number">702</Data></Cell>
    <Cell ss:StyleID="s66"><Data ss:Type="Number">416.3</Data></Cell>
    <Cell ss:StyleID="s66"><Data ss:Type="Number">54</Data></Cell>
    <Cell ss:StyleID="s66"><Data ss:Type="Number">16.38</Data></Cell>
    <Cell ss:StyleID="s66"><Data ss:Type="Number">19.07</Data></Cell>
   </Row>
   <Row ss:AutoFitHeight="0" ss:Height="15.75">
    <Cell ss:StyleID="s66"><Data ss:Type="String">Phyca_scf4950_11099</Data></Cell>
    <Cell ss:StyleID="s66"><Data ss:Type="Number">798</Data></Cell>
    <Cell ss:StyleID="s66"><Data ss:Type="Number">512.20000000000005</Data></Cell>
    <Cell ss:StyleID="s66"><Data ss:Type="Number">110</Data></Cell>
    <Cell ss:StyleID="s66"><Data ss:Type="Number">27.12</Data></Cell>
    <Cell ss:StyleID="s66"><Data ss:Type="Number">31.57</Data></Cell>
   </Row>
   <Row ss:AutoFitHeight="0" ss:Height="15.75">
    <Cell ss:StyleID="s66"><Data ss:Type="String">Phyca_scf4950_11100</Data></Cell>
    <Cell ss:StyleID="s66"><Data ss:Type="Number">2853</Data></Cell>
    <Cell ss:StyleID="s66"><Data ss:Type="Number">2567.1999999999998</Data></Cell>
    <Cell ss:StyleID="s66"><Data ss:Type="Number">1153</Data></Cell>
    <Cell ss:StyleID="s66"><Data ss:Type="Number">56.73</Data></Cell>
    <Cell ss:StyleID="s66"><Data ss:Type="Number">66.02</Data></Cell>
   </Row>
   <Row ss:AutoFitHeight="0" ss:Height="15.75">
    <Cell ss:StyleID="s66"><Data ss:Type="String">Phyca_scf4950_11101</Data></Cell>
    <Cell ss:StyleID="s66"><Data ss:Type="Number">2724</Data></Cell>
    <Cell ss:StyleID="s66"><Data ss:Type="Number">2438.1999999999998</Data></Cell>
    <Cell ss:StyleID="s66"><Data ss:Type="Number">1209</Data></Cell>
    <Cell ss:StyleID="s66"><Data ss:Type="Number">62.63</Data></Cell>
    <Cell ss:StyleID="s66"><Data ss:Type="Number">72.88</Data></Cell>
   </Row>
   <Row ss:AutoFitHeight="0" ss:Height="15.75">
    <Cell ss:StyleID="s66"><Data ss:Type="String">Phyca_scf4950_11102</Data></Cell>
    <Cell ss:StyleID="s66"><Data ss:Type="Number">1800</Data></Cell>
    <Cell ss:StyleID="s66"><Data ss:Type="Number">1514.2</Data></Cell>
    <Cell ss:StyleID="s66"><Data ss:Type="Number">19</Data></Cell>
    <Cell ss:StyleID="s66"><Data ss:Type="Number">1.58</Data></Cell>
    <Cell ss:StyleID="s66"><Data ss:Type="Number">1.84</Data></Cell>
   </Row>
   <Row ss:AutoFitHeight="0" ss:Height="15.75">
    <Cell ss:StyleID="s66"><Data ss:Type="String">Phyca_scf4950_11103</Data></Cell>
    <Cell ss:StyleID="s66"><Data ss:Type="Number">846</Data></Cell>
    <Cell ss:StyleID="s66"><Data ss:Type="Number">560.20000000000005</Data></Cell>
    <Cell ss:StyleID="s66"><Data ss:Type="Number">4</Data></Cell>
    <Cell ss:StyleID="s66"><Data ss:Type="Number">0.9</Data></Cell>
    <Cell ss:StyleID="s66"><Data ss:Type="Number">1.05</Data></Cell>
   </Row>
   <Row ss:AutoFitHeight="0" ss:Height="15.75">
    <Cell ss:StyleID="s66"><Data ss:Type="String">Phyca_scf4950_11104</Data></Cell>
    <Cell ss:StyleID="s66"><Data ss:Type="Number">783</Data></Cell>
    <Cell ss:StyleID="s66"><Data ss:Type="Number">497.2</Data></Cell>
    <Cell ss:StyleID="s66"><Data ss:Type="Number">165</Data></Cell>
    <Cell ss:StyleID="s66"><Data ss:Type="Number">41.91</Data></Cell>
    <Cell ss:StyleID="s66"><Data ss:Type="Number">48.78</Data></Cell>
   </Row>
   <Row ss:AutoFitHeight="0" ss:Height="15.75">
    <Cell ss:StyleID="s66"><Data ss:Type="String">Phyca_scf4950_11105</Data></Cell>
    <Cell ss:StyleID="s66"><Data ss:Type="Number">417</Data></Cell>
    <Cell ss:StyleID="s66"><Data ss:Type="Number">132.65</Data></Cell>
    <Cell ss:StyleID="s66"><Data ss:Type="Number">35</Data></Cell>
    <Cell ss:StyleID="s66"><Data ss:Type="Number">33.32</Data></Cell>
    <Cell ss:StyleID="s66"><Data ss:Type="Number">38.78</Data></Cell>
   </Row>
   <Row ss:AutoFitHeight="0" ss:Height="15.75">
    <Cell ss:StyleID="s66"><Data ss:Type="String">Phyca_scf4950_11106</Data></Cell>
    <Cell ss:StyleID="s66"><Data ss:Type="Number">1647</Data></Cell>
    <Cell ss:StyleID="s66"><Data ss:Type="Number">1361.2</Data></Cell>
    <Cell ss:StyleID="s66"><Data ss:Type="Number">395</Data></Cell>
    <Cell ss:StyleID="s66"><Data ss:Type="Number">36.65</Data></Cell>
    <Cell ss:StyleID="s66"><Data ss:Type="Number">42.65</Data></Cell>
   </Row>
   <Row ss:AutoFitHeight="0" ss:Height="15.75">
    <Cell ss:StyleID="s66"><Data ss:Type="String">Phyca_scf4950_11107</Data></Cell>
    <Cell ss:StyleID="s66"><Data ss:Type="Number">1860</Data></Cell>
    <Cell ss:StyleID="s66"><Data ss:Type="Number">1574.2</Data></Cell>
    <Cell ss:StyleID="s66"><Data ss:Type="Number">238</Data></Cell>
    <Cell ss:StyleID="s66"><Data ss:Type="Number">19.100000000000001</Data></Cell>
    <Cell ss:StyleID="s66"><Data ss:Type="Number">22.22</Data></Cell>
   </Row>
   <Row ss:AutoFitHeight="0" ss:Height="15.75">
    <Cell ss:StyleID="s66"><Data ss:Type="String">Phyca_scf4950_11114</Data></Cell>
    <Cell ss:StyleID="s66"><Data ss:Type="Number">1638</Data></Cell>
    <Cell ss:StyleID="s66"><Data ss:Type="Number">1352.2</Data></Cell>
    <Cell ss:StyleID="s66"><Data ss:Type="Number">757</Data></Cell>
    <Cell ss:StyleID="s66"><Data ss:Type="Number">70.709999999999994</Data></Cell>
    <Cell ss:StyleID="s66"><Data ss:Type="Number">82.29</Data></Cell>
   </Row>
   <Row ss:AutoFitHeight="0" ss:Height="15.75">
    <Cell ss:StyleID="s66"><Data ss:Type="String">Phyca_scf4950_11115</Data></Cell>
    <Cell ss:StyleID="s66"><Data ss:Type="Number">2190</Data></Cell>
    <Cell ss:StyleID="s66"><Data ss:Type="Number">1904.2</Data></Cell>
    <Cell ss:StyleID="s66"><Data ss:Type="Number">882</Data></Cell>
    <Cell ss:StyleID="s66"><Data ss:Type="Number">58.5</Data></Cell>
    <Cell ss:StyleID="s66"><Data ss:Type="Number">68.08</Data></Cell>
   </Row>
   <Row ss:AutoFitHeight="0" ss:Height="15.75">
    <Cell ss:StyleID="s66"><Data ss:Type="String">Phyca_scf4950_11116</Data></Cell>
    <Cell ss:StyleID="s66"><Data ss:Type="Number">2289</Data></Cell>
    <Cell ss:StyleID="s66"><Data ss:Type="Number">2003.2</Data></Cell>
    <Cell ss:StyleID="s66"><Data ss:Type="Number">1544</Data></Cell>
    <Cell ss:StyleID="s66"><Data ss:Type="Number">97.35</Data></Cell>
    <Cell ss:StyleID="s66"><Data ss:Type="Number">113.29</Data></Cell>
   </Row>
   <Row ss:AutoFitHeight="0" ss:Height="15.75">
    <Cell ss:StyleID="s66"><Data ss:Type="String">Phyca_scf4950_11117</Data></Cell>
    <Cell ss:StyleID="s66"><Data ss:Type="Number">4251</Data></Cell>
    <Cell ss:StyleID="s66"><Data ss:Type="Number">3965.2</Data></Cell>
    <Cell ss:StyleID="s66"><Data ss:Type="Number">392</Data></Cell>
    <Cell ss:StyleID="s66"><Data ss:Type="Number">12.49</Data></Cell>
    <Cell ss:StyleID="s66"><Data ss:Type="Number">14.53</Data></Cell>
   </Row>
   <Row ss:AutoFitHeight="0" ss:Height="15.75">
    <Cell ss:StyleID="s66"><Data ss:Type="String">Phyca_scf4950_11118</Data></Cell>
    <Cell ss:StyleID="s66"><Data ss:Type="Number">447</Data></Cell>
    <Cell ss:StyleID="s66"><Data ss:Type="Number">162.41999999999999</Data></Cell>
    <Cell ss:StyleID="s66"><Data ss:Type="Number">11</Data></Cell>
    <Cell ss:StyleID="s66"><Data ss:Type="Number">8.5500000000000007</Data></Cell>
    <Cell ss:StyleID="s66"><Data ss:Type="Number">9.9499999999999993</Data></Cell>
   </Row>
[truncated: 8,255,538 more chars]
