# Supplementary material for: The Phytophthora cactorum genome provides insights into the adaptation to host defense compounds and fungicides
Source: Sci Rep. 2018 Apr 25;8:6534. doi: 10.1038/s41598-018-24939-2 (PMC5916904; doi:10.1038/s41598-018-24939-2)
Supplement: Supplementary file 4 — Supplementary Table S5 [file 41598_2018_24939_MOESM4_ESM.zip › 41598_2018_24939_MOESM4_ESM.xml]

<?xml version="1.0"?>
<?mso-application progid="Excel.Sheet"?>
<Workbook xmlns="urn:schemas-microsoft-com:office:spreadsheet"
 xmlns:o="urn:schemas-microsoft-com:office:office"
 xmlns:x="urn:schemas-microsoft-com:office:excel"
 xmlns:ss="urn:schemas-microsoft-com:office:spreadsheet"
 xmlns:html="http://www.w3.org/TR/REC-html40">
 <DocumentProperties xmlns="urn:schemas-microsoft-com:office:office">
  <Author>zac</Author>
  <LastAuthor>shushengzhu</LastAuthor>
  <LastPrinted>2018-02-28T01:28:19Z</LastPrinted>
  <Created>2016-03-01T09:09:11Z</Created>
  <LastSaved>2018-02-27T23:57:13Z</LastSaved>
  <Version>14.00</Version>
 </DocumentProperties>
 <OfficeDocumentSettings xmlns="urn:schemas-microsoft-com:office:office">
  <AllowPNG/>
 </OfficeDocumentSettings>
 <ExcelWorkbook xmlns="urn:schemas-microsoft-com:office:excel">
  <WindowHeight>16440</WindowHeight>
  <WindowWidth>25605</WindowWidth>
  <WindowTopX>2325</WindowTopX>
  <WindowTopY>1185</WindowTopY>
  <TabRatio>500</TabRatio>
  <ActiveSheet>3</ActiveSheet>
  <ProtectStructure>False</ProtectStructure>
  <ProtectWindows>False</ProtectWindows>
  <DisplayInkNotes>False</DisplayInkNotes>
 </ExcelWorkbook>
 <Styles>
  <Style ss:ID="Default" ss:Name="Normal">
   <Alignment ss:Vertical="Bottom"/>
   <Borders/>
   <Font ss:FontName="宋体" x:CharSet="134" ss:Size="12" ss:Color="#000000"/>
   <Interior/>
   <NumberFormat/>
   <Protection/>
  </Style>
  <Style ss:ID="s62">
   <Font ss:FontName="宋体" x:CharSet="134" ss:Size="12" ss:Color="#000000"
    ss:Bold="1"/>
  </Style>
  <Style ss:ID="s64">
   <Alignment ss:Horizontal="Justify" ss:Vertical="Center"/>
   <Font ss:FontName="Times New Roman" x:Family="Roman" ss:Size="14"
    ss:Color="#000000" ss:Bold="1"/>
  </Style>
  <Style ss:ID="s65">
   <Font ss:FontName="Times" x:Family="Roman" ss:Size="12" ss:Color="#000000"
    ss:Bold="1"/>
  </Style>
  <Style ss:ID="s66">
   <Alignment ss:Vertical="Center"/>
   <Font ss:FontName="Times New Roman" x:Family="Roman" ss:Size="11"
    ss:Color="#000000" ss:Bold="1"/>
  </Style>
  <Style ss:ID="s67">
   <Alignment ss:Vertical="Center"/>
   <Font ss:FontName="Times" x:Family="Roman" ss:Size="11" ss:Color="#000000"
    ss:Bold="1"/>
  </Style>
  <Style ss:ID="s68">
   <Font ss:FontName="Times" x:Family="Roman" ss:Size="12" ss:Color="#000000"/>
  </Style>
  <Style ss:ID="s69">
   <Font ss:FontName="Times" x:Family="Roman" ss:Size="12" ss:Color="#000000"/>
   <NumberFormat ss:Format="Scientific"/>
  </Style>
  <Style ss:ID="s70">
   <Alignment ss:Vertical="Center"/>
   <Font ss:FontName="Times New Roman" x:Family="Roman" ss:Size="11"
    ss:Color="#000000"/>
  </Style>
 </Styles>
 <Worksheet ss:Name="NR">
  <Table ss:ExpandedColumnCount="23" ss:ExpandedRowCount="24627" x:FullColumns="1"
   x:FullRows="1" ss:DefaultColumnWidth="66" ss:DefaultRowHeight="14.25">
   <Row ss:AutoFitHeight="0" ss:Height="18.75" ss:StyleID="s62">
    <Cell ss:MergeAcross="8" ss:StyleID="s64"><Data ss:Type="String">Table S5 Overview of genes functional annotation against NR database.</Data></Cell>
    <Cell ss:StyleID="s65"/>
    <Cell ss:StyleID="s65"/>
    <Cell ss:StyleID="s65"/>
    <Cell ss:StyleID="s65"/>
    <Cell ss:StyleID="s65"/>
    <Cell ss:StyleID="s65"/>
    <Cell ss:StyleID="s65"/>
    <Cell ss:StyleID="s65"/>
    <Cell ss:StyleID="s65"/>
    <Cell ss:StyleID="s65"/>
    <Cell ss:StyleID="s65"/>
    <Cell ss:StyleID="s65"/>
    <Cell ss:StyleID="s65"/>
    <Cell ss:StyleID="s65"/>
   </Row>
   <Row ss:AutoFitHeight="0" ss:StyleID="s66">
    <Cell ss:StyleID="s67"><Data ss:Type="String">Query_id</Data></Cell>
    <Cell ss:StyleID="s67"><Data ss:Type="String">Query_length</Data></Cell>
    <Cell ss:StyleID="s67"><Data ss:Type="String">Query_start</Data></Cell>
    <Cell ss:StyleID="s67"><Data ss:Type="String">Query_end</Data></Cell>
    <Cell ss:StyleID="s67"><Data ss:Type="String">Subject_id</Data></Cell>
    <Cell ss:StyleID="s67"><Data ss:Type="String">Subject_length</Data></Cell>
    <Cell ss:StyleID="s67"><Data ss:Type="String">Subject_start</Data></Cell>
    <Cell ss:StyleID="s67"><Data ss:Type="String">Subject_end</Data></Cell>
    <Cell ss:StyleID="s67"><Data ss:Type="String">Identity</Data></Cell>
    <Cell ss:StyleID="s67"><Data ss:Type="String">Positive</Data></Cell>
    <Cell ss:StyleID="s67"><Data ss:Type="String">Gap</Data></Cell>
    <Cell ss:StyleID="s67"><Data ss:Type="String">Align_length</Data></Cell>
    <Cell ss:StyleID="s67"><Data ss:Type="String">Score</Data></Cell>
    <Cell ss:StyleID="s67"><Data ss:Type="String">E_value</Data></Cell>
    <Cell ss:StyleID="s67"><Data ss:Type="String">Query_annotation</Data></Cell>
    <Cell ss:StyleID="s67"><Data ss:Type="String">Subject_annotation</Data></Cell>
   </Row>
   <Row ss:AutoFitHeight="0" ss:Height="15.75">
    <Cell ss:StyleID="s68"><Data ss:Type="String">Phyca_scf3252_1</Data></Cell>
    <Cell ss:StyleID="s68"><Data ss:Type="Number">120</Data></Cell>
    <Cell ss:StyleID="s68"><Data ss:Type="Number">43</Data></Cell>
    <Cell ss:StyleID="s68"><Data ss:Type="Number">113</Data></Cell>
    <Cell ss:StyleID="s68"><Data ss:Type="String">ref|XP_008905846.1|</Data></Cell>
    <Cell ss:StyleID="s68"><Data ss:Type="Number">798</Data></Cell>
    <Cell ss:StyleID="s68"><Data ss:Type="Number">235</Data></Cell>
    <Cell ss:StyleID="s68"><Data ss:Type="Number">305</Data></Cell>
    <Cell ss:StyleID="s68"><Data ss:Type="Number">0.71</Data></Cell>
    <Cell ss:StyleID="s68"><Data ss:Type="Number">0.85</Data></Cell>
    <Cell ss:StyleID="s68"><Data ss:Type="Number">0</Data></Cell>
    <Cell ss:StyleID="s68"><Data ss:Type="Number">71</Data></Cell>
    <Cell ss:StyleID="s68"><Data ss:Type="Number">109</Data></Cell>
    <Cell ss:StyleID="s69"><Data ss:Type="Number">4.9999999999999995E-22</Data></Cell>
    <Cell ss:StyleID="s68"><Data ss:Type="String">protein AED:0.36 eAED:0.37 QI:0|0|0|1|1|1|3|0|120 </Data></Cell>
    <Cell ss:StyleID="s68"><Data ss:Type="String">hypothetical protein PPTG_22939 [Phytophthora parasitica INRA-310] gb|ETN08659.1| hypothetical protein PPTG_22939 [Phytophthora parasitica INRA-310]</Data></Cell>
   </Row>
   <Row ss:AutoFitHeight="0" ss:Height="15.75">
    <Cell ss:StyleID="s68"><Data ss:Type="String">Phyca_scf3252_2</Data></Cell>
    <Cell ss:StyleID="s68"><Data ss:Type="Number">192</Data></Cell>
    <Cell ss:StyleID="s68"><Data ss:Type="Number">91</Data></Cell>
    <Cell ss:StyleID="s68"><Data ss:Type="Number">188</Data></Cell>
    <Cell ss:StyleID="s68"><Data ss:Type="String">ref|XP_004670960.1|</Data></Cell>
    <Cell ss:StyleID="s68"><Data ss:Type="Number">218</Data></Cell>
    <Cell ss:StyleID="s68"><Data ss:Type="Number">38</Data></Cell>
    <Cell ss:StyleID="s68"><Data ss:Type="Number">142</Data></Cell>
    <Cell ss:StyleID="s68"><Data ss:Type="Number">0.43</Data></Cell>
    <Cell ss:StyleID="s68"><Data ss:Type="Number">0.56999999999999995</Data></Cell>
    <Cell ss:StyleID="s68"><Data ss:Type="Number">0.12</Data></Cell>
    <Cell ss:StyleID="s68"><Data ss:Type="Number">108</Data></Cell>
    <Cell ss:StyleID="s68"><Data ss:Type="Number">3</Data></Cell>
    <Cell ss:StyleID="s69"><Data ss:Type="Number">3.9999999999999998E-11</Data></Cell>
    <Cell ss:StyleID="s68"><Data ss:Type="String">protein AED:0.25 eAED:0.37 QI:0|0|0|0.75|1|1|4|0|192 </Data></Cell>
    <Cell ss:StyleID="s68"><Data ss:Type="String">PREDICTED: histone H3.3 type c-like [Jaculus jaculus]</Data></Cell>
   </Row>
   <Row ss:AutoFitHeight="0" ss:Height="15.75">
    <Cell ss:StyleID="s68"><Data ss:Type="String">Phyca_scf5448_3</Data></Cell>
    <Cell ss:StyleID="s68"><Data ss:Type="Number">131</Data></Cell>
    <Cell ss:StyleID="s68"><Data ss:Type="Number">77</Data></Cell>
    <Cell ss:StyleID="s68"><Data ss:Type="Number">124</Data></Cell>
    <Cell ss:StyleID="s68"><Data ss:Type="String">gb|EGZ26174.1|</Data></Cell>
    <Cell ss:StyleID="s68"><Data ss:Type="Number">68</Data></Cell>
    <Cell ss:StyleID="s68"><Data ss:Type="Number">2</Data></Cell>
    <Cell ss:StyleID="s68"><Data ss:Type="Number">49</Data></Cell>
    <Cell ss:StyleID="s68"><Data ss:Type="Number">0.7</Data></Cell>
    <Cell ss:StyleID="s68"><Data ss:Type="Number">0.77</Data></Cell>
    <Cell ss:StyleID="s68"><Data ss:Type="Number">0</Data></Cell>
    <Cell ss:StyleID="s68"><Data ss:Type="Number">48</Data></Cell>
    <Cell ss:StyleID="s68"><Data ss:Type="Number">9</Data></Cell>
    <Cell ss:StyleID="s69"><Data ss:Type="Number">3E-11</Data></Cell>
    <Cell ss:StyleID="s68"><Data ss:Type="String">protein AED:0.85 eAED:0.96 QI:0|0|0|0.66|1|0.66|3|0|131 </Data></Cell>
    <Cell ss:StyleID="s68"><Data ss:Type="String">hypothetical protein PHYSODRAFT_285165 [Phytophthora sojae]</Data></Cell>
   </Row>
   <Row ss:AutoFitHeight="0" ss:Height="15.75">
    <Cell ss:StyleID="s68"><Data ss:Type="String">Phyca_scf5448_5</Data></Cell>
    <Cell ss:StyleID="s68"><Data ss:Type="Number">86</Data></Cell>
    <Cell ss:StyleID="s68"><Data ss:Type="Number">11</Data></Cell>
    <Cell ss:StyleID="s68"><Data ss:Type="Number">86</Data></Cell>
    <Cell ss:StyleID="s68"><Data ss:Type="String">ref|XP_009016464.1|</Data></Cell>
    <Cell ss:StyleID="s68"><Data ss:Type="Number">94</Data></Cell>
    <Cell ss:StyleID="s68"><Data ss:Type="Number">3</Data></Cell>
    <Cell ss:StyleID="s68"><Data ss:Type="Number">94</Data></Cell>
    <Cell ss:StyleID="s68"><Data ss:Type="Number">0.63</Data></Cell>
    <Cell ss:StyleID="s68"><Data ss:Type="Number">0.65</Data></Cell>
    <Cell ss:StyleID="s68"><Data ss:Type="Number">0.17</Data></Cell>
    <Cell ss:StyleID="s68"><Data ss:Type="Number">92</Data></Cell>
    <Cell ss:StyleID="s68"><Data ss:Type="Number">109</Data></Cell>
    <Cell ss:StyleID="s69"><Data ss:Type="Number">4.9999999999999995E-22</Data></Cell>
    <Cell ss:StyleID="s68"><Data ss:Type="String">protein AED:0.48 eAED:0.48 QI:0|0|0|1|0|0|2|0|86 </Data></Cell>
    <Cell ss:StyleID="s68"><Data ss:Type="String">hypothetical protein HELRODRAFT_92454, partial [Helobdella robusta] gb|ESO05439.1| hypothetical protein HELRODRAFT_92454, partial [Helobdella robusta]</Data></Cell>
   </Row>
   <Row ss:AutoFitHeight="0" ss:Height="15.75">
    <Cell ss:StyleID="s68"><Data ss:Type="String">Phyca_scf0052_8</Data></Cell>
    <Cell ss:StyleID="s68"><Data ss:Type="Number">1030</Data></Cell>
    <Cell ss:StyleID="s68"><Data ss:Type="Number">148</Data></Cell>
    <Cell ss:StyleID="s68"><Data ss:Type="Number">1030</Data></Cell>
    <Cell ss:StyleID="s68"><Data ss:Type="String">gb|ETP49706.1|</Data></Cell>
    <Cell ss:StyleID="s68"><Data ss:Type="Number">870</Data></Cell>
    <Cell ss:StyleID="s68"><Data ss:Type="Number">1</Data></Cell>
    <Cell ss:StyleID="s68"><Data ss:Type="Number">868</Data></Cell>
    <Cell ss:StyleID="s68"><Data ss:Type="Number">0.9</Data></Cell>
    <Cell ss:StyleID="s68"><Data ss:Type="Number">0.92</Data></Cell>
    <Cell ss:StyleID="s68"><Data ss:Type="Number">0.03</Data></Cell>
    <Cell ss:StyleID="s68"><Data ss:Type="Number">891</Data></Cell>
    <Cell ss:StyleID="s68"><Data ss:Type="Number">1542</Data></Cell>
    <Cell ss:StyleID="s68"><Data ss:Type="Number">0</Data></Cell>
    <Cell ss:StyleID="s68"><Data ss:Type="String">protein AED:0.04 eAED:0.04 QI:0|0|0|1|0.75|0.6|5|0|1030 </Data></Cell>
    <Cell ss:StyleID="s68"><Data ss:Type="String">hypothetical protein, variant 2 [Phytophthora parasitica P10297]</Data></Cell>
   </Row>
   <Row ss:AutoFitHeight="0" ss:Height="15.75">
    <Cell ss:StyleID="s68"><Data ss:Type="String">Phyca_scf0052_9</Data></Cell>
    <Cell ss:StyleID="s68"><Data ss:Type="Number">319</Data></Cell>
    <Cell ss:StyleID="s68"><Data ss:Type="Number">1</Data></Cell>
    <Cell ss:StyleID="s68"><Data ss:Type="Number">319</Data></Cell>
    <Cell ss:StyleID="s68"><Data ss:Type="String">gb|ETO80744.1|</Data></Cell>
    <Cell ss:StyleID="s68"><Data ss:Type="Number">321</Data></Cell>
    <Cell ss:StyleID="s68"><Data ss:Type="Number">1</Data></Cell>
    <Cell ss:StyleID="s68"><Data ss:Type="Number">321</Data></Cell>
    <Cell ss:StyleID="s68"><Data ss:Type="Number">0.88</Data></Cell>
    <Cell ss:StyleID="s68"><Data ss:Type="Number">0.93</Data></Cell>
    <Cell ss:StyleID="s68"><Data ss:Type="Number">0</Data></Cell>
    <Cell ss:StyleID="s68"><Data ss:Type="Number">321</Data></Cell>
    <Cell ss:StyleID="s68"><Data ss:Type="Number">566</Data></Cell>
    <Cell ss:StyleID="s69"><Data ss:Type="Number">9.9999999999999999E-160</Data></Cell>
    <Cell ss:StyleID="s68"><Data ss:Type="String">protein AED:0.06 eAED:0.06 QI:0|0|0|1|1|1|3|0|319 </Data></Cell>
    <Cell ss:StyleID="s68"><Data ss:Type="String">hypothetical protein F444_04818 [Phytophthora parasitica P1976] gb|ETO80745.1| hypothetical protein, variant [Phytophthora parasitica P1976]</Data></Cell>
   </Row>
   <Row ss:AutoFitHeight="0" ss:Height="15.75">
    <Cell ss:StyleID="s68"><Data ss:Type="String">Phyca_scf0052_10</Data></Cell>
    <Cell ss:StyleID="s68"><Data ss:Type="Number">715</Data></Cell>
    <Cell ss:StyleID="s68"><Data ss:Type="Number">255</Data></Cell>
    <Cell ss:StyleID="s68"><Data ss:Type="Number">715</Data></Cell>
    <Cell ss:StyleID="s68"><Data ss:Type="String">gb|ETM51614.1|</Data></Cell>
    <Cell ss:StyleID="s68"><Data ss:Type="Number">465</Data></Cell>
    <Cell ss:StyleID="s68"><Data ss:Type="Number">15</Data></Cell>
    <Cell ss:StyleID="s68"><Data ss:Type="Number">465</Data></Cell>
    <Cell ss:StyleID="s68"><Data ss:Type="Number">0.88</Data></Cell>
    <Cell ss:StyleID="s68"><Data ss:Type="Number">0.93</Data></Cell>
    <Cell ss:StyleID="s68"><Data ss:Type="Number">0.02</Data></Cell>
    <Cell ss:StyleID="s68"><Data ss:Type="Number">461</Data></Cell>
    <Cell ss:StyleID="s68"><Data ss:Type="Number">815</Data></Cell>
    <Cell ss:StyleID="s68"><Data ss:Type="Number">0</Data></Cell>
    <Cell ss:StyleID="s68"><Data ss:Type="String">protein AED:0.08 eAED:0.09 QI:0|0|0|1|1|1|2|0|715 </Data></Cell>
    <Cell ss:StyleID="s68"><Data ss:Type="String">hypothetical protein L914_04590 [Phytophthora parasitica]</Data></Cell>
   </Row>
   <Row ss:AutoFitHeight="0" ss:Height="15.75">
    <Cell ss:StyleID="s68"><Data ss:Type="String">Phyca_scf0052_11</Data></Cell>
    <Cell ss:StyleID="s68"><Data ss:Type="Number">1387</Data></Cell>
    <Cell ss:StyleID="s68"><Data ss:Type="Number">431</Data></Cell>
    <Cell ss:StyleID="s68"><Data ss:Type="Number">1387</Data></Cell>
    <Cell ss:StyleID="s68"><Data ss:Type="String">gb|ETK91872.1|</Data></Cell>
    <Cell ss:StyleID="s68"><Data ss:Type="Number">954</Data></Cell>
    <Cell ss:StyleID="s68"><Data ss:Type="Number">1</Data></Cell>
    <Cell ss:StyleID="s68"><Data ss:Type="Number">954</Data></Cell>
    <Cell ss:StyleID="s68"><Data ss:Type="Number">0.92</Data></Cell>
    <Cell ss:StyleID="s68"><Data ss:Type="Number">0.96</Data></Cell>
    <Cell ss:StyleID="s68"><Data ss:Type="Number">0</Data></Cell>
    <Cell ss:StyleID="s68"><Data ss:Type="Number">957</Data></Cell>
    <Cell ss:StyleID="s68"><Data ss:Type="Number">1753</Data></Cell>
    <Cell ss:StyleID="s68"><Data ss:Type="Number">0</Data></Cell>
    <Cell ss:StyleID="s68"><Data ss:Type="String">protein AED:0.09 eAED:0.09 QI:0|0|0|1|0.5|0.33|3|0|1387 </Data></Cell>
    <Cell ss:StyleID="s68"><Data ss:Type="String">hydroxymethylglutaryl-CoA synthase [Phytophthora parasitica] gb|ETP21799.1| hydroxymethylglutaryl-CoA synthase [Phytophthora parasitica CJ01A1]</Data></Cell>
   </Row>
   <Row ss:AutoFitHeight="0" ss:Height="15.75">
    <Cell ss:StyleID="s68"><Data ss:Type="String">Phyca_scf0052_12</Data></Cell>
    <Cell ss:StyleID="s68"><Data ss:Type="Number">453</Data></Cell>
    <Cell ss:StyleID="s68"><Data ss:Type="Number">1</Data></Cell>
    <Cell ss:StyleID="s68"><Data ss:Type="Number">453</Data></Cell>
    <Cell ss:StyleID="s68"><Data ss:Type="String">ref|XP_008902112.1|</Data></Cell>
    <Cell ss:StyleID="s68"><Data ss:Type="Number">452</Data></Cell>
    <Cell ss:StyleID="s68"><Data ss:Type="Number">1</Data></Cell>
    <Cell ss:StyleID="s68"><Data ss:Type="Number">452</Data></Cell>
    <Cell ss:StyleID="s68"><Data ss:Type="Number">0.97</Data></Cell>
    <Cell ss:StyleID="s68"><Data ss:Type="Number">0.98</Data></Cell>
    <Cell ss:StyleID="s68"><Data ss:Type="Number">0</Data></Cell>
    <Cell ss:StyleID="s68"><Data ss:Type="Number">453</Data></Cell>
    <Cell ss:StyleID="s68"><Data ss:Type="Number">864</Data></Cell>
    <Cell ss:StyleID="s68"><Data ss:Type="Number">0</Data></Cell>
    <Cell ss:StyleID="s68"><Data ss:Type="String">protein AED:0.10 eAED:0.10 QI:0|0|0|1|1|1|5|0|453 </Data></Cell>
    <Cell ss:StyleID="s68"><Data ss:Type="String">hypothetical protein PPTG_09021 [Phytophthora parasitica INRA-310] gb|ETI52033.1| hypothetical protein F443_04750 [Phytophthora parasitica P1569] gb|ETK91877.1| hypothetical protein L915_04638 [Phytophthora parasitica] gb|ETL45276.1| hypothetical protein L916_04593 [Phytophthora parasitica] gb|ETL98458.1| hypothetical protein L917_04477 [Phytophthora parasitica] gb|ETM51623.1| hypothetical protein L914_04586 [Phytophthora parasitica] gb|ETN12096.1| hypothetical protein PPTG_09021 [Phytophthora parasitica INRA-310] gb|ETO80763.1| hypothetical protein F444_04802 [Phytophthora parasitica P1976] gb|ETP21805.1| hypothetical protein F441_04751 [Phytophthora parasitica CJ01A1] gb|ETP49682.1| hypothetical protein F442_04829 [Phytophthora parasitica P10297]</Data></Cell>
   </Row>
   <Row ss:AutoFitHeight="0" ss:Height="15.75">
    <Cell ss:StyleID="s68"><Data ss:Type="String">Phyca_scf0052_13</Data></Cell>
    <Cell ss:StyleID="s68"><Data ss:Type="Number">244</Data></Cell>
    <Cell ss:StyleID="s68"><Data ss:Type="Number">1</Data></Cell>
    <Cell ss:StyleID="s68"><Data ss:Type="Number">244</Data></Cell>
    <Cell ss:StyleID="s68"><Data ss:Type="String">gb|ETO80775.1|</Data></Cell>
    <Cell ss:StyleID="s68"><Data ss:Type="Number">244</Data></Cell>
    <Cell ss:StyleID="s68"><Data ss:Type="Number">1</Data></Cell>
    <Cell ss:StyleID="s68"><Data ss:Type="Number">244</Data></Cell>
    <Cell ss:StyleID="s68"><Data ss:Type="Number">0.95</Data></Cell>
    <Cell ss:StyleID="s68"><Data ss:Type="Number">0.96</Data></Cell>
    <Cell ss:StyleID="s68"><Data ss:Type="Number">0</Data></Cell>
    <Cell ss:StyleID="s68"><Data ss:Type="Number">244</Data></Cell>
    <Cell ss:StyleID="s68"><Data ss:Type="Number">468</Data></Cell>
    <Cell ss:StyleID="s69"><Data ss:Type="Number">9.9999999999999993E-130</Data></Cell>
    <Cell ss:StyleID="s68"><Data ss:Type="String">protein AED:0.27 eAED:0.27 QI:0|-1|0|1|-1|1|1|0|244 </Data></Cell>
    <Cell ss:StyleID="s68"><Data ss:Type="String">hypothetical protein F444_04811 [Phytophthora parasitica P1976]</Data></Cell>
   </Row>
   <Row ss:AutoFitHeight="0" ss:Height="15.75">
    <Cell ss:StyleID="s68"><Data ss:Type="String">Phyca_scf0052_14</Data></Cell>
    <Cell ss:StyleID="s68"><Data ss:Type="Number">1270</Data></Cell>
    <Cell ss:StyleID="s68"><Data ss:Type="Number">1</Data></Cell>
    <Cell ss:StyleID="s68"><Data ss:Type="Number">830</Data></Cell>
    <Cell ss:StyleID="s68"><Data ss:Type="String">ref|XP_002900397.1|</Data></Cell>
    <Cell ss:StyleID="s68"><Data ss:Type="Number">807</Data></Cell>
    <Cell ss:StyleID="s68"><Data ss:Type="Number">1</Data></Cell>
    <Cell ss:StyleID="s68"><Data ss:Type="Number">803</Data></Cell>
    <Cell ss:StyleID="s68"><Data ss:Type="Number">0.79</Data></Cell>
    <Cell ss:StyleID="s68"><Data ss:Type="Number">0.86</Data></Cell>
    <Cell ss:StyleID="s68"><Data ss:Type="Number">0.03</Data></Cell>
    <Cell ss:StyleID="s68"><Data ss:Type="Number">830</Data></Cell>
    <Cell ss:StyleID="s68"><Data ss:Type="Number">1265</Data></Cell>
    <Cell ss:StyleID="s68"><Data ss:Type="Number">0</Data></Cell>
    <Cell ss:StyleID="s68"><Data ss:Type="String">protein AED:0.27 eAED:0.28 QI:0|0|0|0.6|1|1|5|0|1270 </Data></Cell>
    <Cell ss:StyleID="s68"><Data ss:Type="String">conserved hypothetical protein [Phytophthora infestans T30-4] gb|EEY60190.1| conserved hypothetical protein [Phytophthora infestans T30-4]</Data></Cell>
   </Row>
   <Row ss:AutoFitHeight="0" ss:Height="15.75">
    <Cell ss:StyleID="s68"><Data ss:Type="String">Phyca_scf0052_15</Data></Cell>
    <Cell ss:StyleID="s68"><Data ss:Type="Number">755</Data></Cell>
    <Cell ss:StyleID="s68"><Data ss:Type="Number">1</Data></Cell>
    <Cell ss:StyleID="s68"><Data ss:Type="Number">755</Data></Cell>
    <Cell ss:StyleID="s68"><Data ss:Type="String">ref|XP_002900395.1|</Data></Cell>
    <Cell ss:StyleID="s68"><Data ss:Type="Number">769</Data></Cell>
    <Cell ss:StyleID="s68"><Data ss:Type="Number">1</Data></Cell>
    <Cell ss:StyleID="s68"><Data ss:Type="Number">769</Data></Cell>
    <Cell ss:StyleID="s68"><Data ss:Type="Number">0.89</Data></Cell>
    <Cell ss:StyleID="s68"><Data ss:Type="Number">0.92</Data></Cell>
    <Cell ss:StyleID="s68"><Data ss:Type="Number">0.02</Data></Cell>
    <Cell ss:StyleID="s68"><Data ss:Type="Number">772</Data></Cell>
    <Cell ss:StyleID="s68"><Data ss:Type="Number">1370</Data></Cell>
    <Cell ss:StyleID="s68"><Data ss:Type="Number">0</Data></Cell>
    <Cell ss:StyleID="s68"><Data ss:Type="String">protein AED:0.31 eAED:0.31 QI:0|0|0|1|1|1|4|0|755 </Data></Cell>
    <Cell ss:StyleID="s68"><Data ss:Type="String">poly [ADP-ribose] polymerase 2, putative [Phytophthora infestans T30-4] gb|EEY60188.1| poly [ADP-ribose] polymerase 2, putative [Phytophthora infestans T30-4]</Data></Cell>
   </Row>
   <Row ss:AutoFitHeight="0" ss:Height="15.75">
    <Cell ss:StyleID="s68"><Data ss:Type="String">Phyca_scf0052_20</Data></Cell>
    <Cell ss:StyleID="s68"><Data ss:Type="Number">484</Data></Cell>
    <Cell ss:StyleID="s68"><Data ss:Type="Number">1</Data></Cell>
    <Cell ss:StyleID="s68"><Data ss:Type="Number">484</Data></Cell>
    <Cell ss:StyleID="s68"><Data ss:Type="String">ref|XP_008902128.1|</Data></Cell>
    <Cell ss:StyleID="s68"><Data ss:Type="Number">484</Data></Cell>
    <Cell ss:StyleID="s68"><Data ss:Type="Number">1</Data></Cell>
    <Cell ss:StyleID="s68"><Data ss:Type="Number">484</Data></Cell>
    <Cell ss:StyleID="s68"><Data ss:Type="Number">0.95</Data></Cell>
    <Cell ss:StyleID="s68"><Data ss:Type="Number">0.97</Data></Cell>
    <Cell ss:StyleID="s68"><Data ss:Type="Number">0</Data></Cell>
    <Cell ss:StyleID="s68"><Data ss:Type="Number">485</Data></Cell>
    <Cell ss:StyleID="s68"><Data ss:Type="Number">927</Data></Cell>
    <Cell ss:StyleID="s68"><Data ss:Type="Number">0</Data></Cell>
    <Cell ss:StyleID="s68"><Data ss:Type="String">protein AED:0.00 eAED:0.00 QI:0|-1|0|1|-1|1|1|0|484 </Data></Cell>
    <Cell ss:StyleID="s68"><Data ss:Type="String">hypothetical protein PPTG_09033 [Phytophthora parasitica INRA-310] gb|ETN12113.1| hypothetical protein PPTG_09033 [Phytophthora parasitica INRA-310]</Data></Cell>
   </Row>
   <Row ss:AutoFitHeight="0" ss:Height="15.75">
    <Cell ss:StyleID="s68"><Data ss:Type="String">Phyca_scf0052_21</Data></Cell>
    <Cell ss:StyleID="s68"><Data ss:Type="Number">1120</Data></Cell>
    <Cell ss:StyleID="s68"><Data ss:Type="Number">60</Data></Cell>
    <Cell ss:StyleID="s68"><Data ss:Type="Number">687</Data></Cell>
    <Cell ss:StyleID="s68"><Data ss:Type="String">gb|ETP49700.1|</Data></Cell>
    <Cell ss:StyleID="s68"><Data ss:Type="Number">680</Data></Cell>
    <Cell ss:StyleID="s68"><Data ss:Type="Number">38</Data></Cell>
    <Cell ss:StyleID="s68"><Data ss:Type="Number">662</Data></Cell>
    <Cell ss:StyleID="s68"><Data ss:Type="Number">0.83</Data></Cell>
    <Cell ss:StyleID="s68"><Data ss:Type="Number">0.9</Data></Cell>
    <Cell ss:StyleID="s68"><Data ss:Type="Number">0</Data></Cell>
    <Cell ss:StyleID="s68"><Data ss:Type="Number">628</Data></Cell>
    <Cell ss:StyleID="s68"><Data ss:Type="Number">1015</Data></Cell>
    <Cell ss:StyleID="s68"><Data ss:Type="Number">0</Data></Cell>
    <Cell ss:StyleID="s68"><Data ss:Type="String">protein AED:0.09 eAED:0.09 QI:0|0|0|0.33|1|1|6|0|1120 </Data></Cell>
    <Cell ss:StyleID="s68"><Data ss:Type="String">hypothetical protein F442_04843 [Phytophthora parasitica P10297]</Data></Cell>
   </Row>
   <Row ss:AutoFitHeight="0" ss:Height="15.75">
    <Cell ss:StyleID="s68"><Data ss:Type="String">Phyca_scf0052_22</Data></Cell>
    <Cell ss:StyleID="s68"><Data ss:Type="Number">378</Data></Cell>
    <Cell ss:StyleID="s68"><Data ss:Type="Number">1</Data></Cell>
    <Cell ss:StyleID="s68"><Data ss:Type="Number">378</Data></Cell>
    <Cell ss:StyleID="s68"><Data ss:Type="String">gb|ETL45275.1|</Data></Cell>
    <Cell ss:StyleID="s68"><Data ss:Type="Number">355</Data></Cell>
    <Cell ss:StyleID="s68"><Data ss:Type="Number">1</Data></Cell>
    <Cell ss:StyleID="s68"><Data ss:Type="Number">355</Data></Cell>
    <Cell ss:StyleID="s68"><Data ss:Type="Number">0.86</Data></Cell>
    <Cell ss:StyleID="s68"><Data ss:Type="Number">0.89</Data></Cell>
    <Cell ss:StyleID="s68"><Data ss:Type="Number">0.06</Data></Cell>
    <Cell ss:StyleID="s68"><Data ss:Type="Number">378</Data></Cell>
    <Cell ss:StyleID="s68"><Data ss:Type="Number">639</Data></Cell>
    <Cell ss:StyleID="s69"><Data ss:Type="Number">1E-180</Data></Cell>
    <Cell ss:StyleID="s68"><Data ss:Type="String">protein AED:0.10 eAED:0.10 QI:0|0|0|1|1|1|7|0|378 </Data></Cell>
    <Cell ss:StyleID="s68"><Data ss:Type="String">hypothetical protein L916_04592 [Phytophthora parasitica] gb|ETO80762.1| hypothetical protein F444_04801 [Phytophthora parasitica P1976] gb|ETP21804.1| hypothetical protein F441_04750 [Phytophthora parasitica CJ01A1]</Data></Cell>
   </Row>
   <Row ss:AutoFitHeight="0" ss:Height="15.75">
    <Cell ss:StyleID="s68"><Data ss:Type="String">Phyca_scf0052_23</Data></Cell>
    <Cell ss:StyleID="s68"><Data ss:Type="Number">195</Data></Cell>
    <Cell ss:StyleID="s68"><Data ss:Type="Number">34</Data></Cell>
    <Cell ss:StyleID="s68"><Data ss:Type="Number">195</Data></Cell>
    <Cell ss:StyleID="s68"><Data ss:Type="String">ref|XP_002900399.1|</Data></Cell>
    <Cell ss:StyleID="s68"><Data ss:Type="Number">173</Data></Cell>
    <Cell ss:StyleID="s68"><Data ss:Type="Number">1</Data></Cell>
    <Cell ss:StyleID="s68"><Data ss:Type="Number">173</Data></Cell>
    <Cell ss:StyleID="s68"><Data ss:Type="Number">0.88</Data></Cell>
    <Cell ss:StyleID="s68"><Data ss:Type="Number">0.89</Data></Cell>
    <Cell ss:StyleID="s68"><Data ss:Type="Number">0.06</Data></Cell>
    <Cell ss:StyleID="s68"><Data ss:Type="Number">173</Data></Cell>
    <Cell ss:StyleID="s68"><Data ss:Type="Number">306</Data></Cell>
    <Cell ss:StyleID="s69"><Data ss:Type="Number">4.9999999999999998E-81</Data></Cell>
    <Cell ss:StyleID="s68"><Data ss:Type="String">protein AED:0.13 eAED:0.13 QI:1|0|0|1|0.5|0.33|3|0|195 </Data></Cell>
    <Cell ss:StyleID="s68"><Data ss:Type="String">conserved hypothetical protein [Phytophthora infestans T30-4] gb|EEY60192.1| conserved hypothetical protein [Phytophthora infestans T30-4]</Data></Cell>
   </Row>
   <Row ss:AutoFitHeight="0" ss:Height="15.75">
    <Cell ss:StyleID="s68"><Data ss:Type="String">Phyca_scf0052_24</Data></Cell>
    <Cell ss:StyleID="s68"><Data ss:Type="Number">1435</Data></Cell>
    <Cell ss:StyleID="s68"><Data ss:Type="Number">1</Data></Cell>
    <Cell ss:StyleID="s68"><Data ss:Type="Number">836</Data></Cell>
    <Cell ss:StyleID="s68"><Data ss:Type="String">gb|ETL45286.1|</Data></Cell>
    <Cell ss:StyleID="s68"><Data ss:Type="Number">841</Data></Cell>
    <Cell ss:StyleID="s68"><Data ss:Type="Number">1</Data></Cell>
    <Cell ss:StyleID="s68"><Data ss:Type="Number">834</Data></Cell>
    <Cell ss:StyleID="s68"><Data ss:Type="Number">0.93</Data></Cell>
    <Cell ss:StyleID="s68"><Data ss:Type="Number">0.96</Data></Cell>
    <Cell ss:StyleID="s68"><Data ss:Type="Number">0</Data></Cell>
    <Cell ss:StyleID="s68"><Data ss:Type="Number">836</Data></Cell>
    <Cell ss:StyleID="s68"><Data ss:Type="Number">1553</Data></Cell>
    <Cell ss:StyleID="s68"><Data ss:Type="Number">0</Data></Cell>
    <Cell ss:StyleID="s68"><Data ss:Type="String">protein AED:0.04 eAED:0.17 QI:34|0|0|1|0.16|0|7|0|1435 </Data></Cell>
    <Cell ss:StyleID="s68"><Data ss:Type="String">hypothetical protein L916_04600 [Phytophthora parasitica]</Data></Cell>
   </Row>
   <Row ss:AutoFitHeight="0" ss:Height="15.75">
    <Cell ss:StyleID="s68"><Data ss:Type="String">Phyca_scf0052_25</Data></Cell>
    <Cell ss:StyleID="s68"><Data ss:Type="Number">893</Data></Cell>
    <Cell ss:StyleID="s68"><Data ss:Type="Number">1</Data></Cell>
    <Cell ss:StyleID="s68"><Data ss:Type="Number">893</Data></Cell>
    <Cell ss:StyleID="s68"><Data ss:Type="String">gb|ETL45289.1|</Data></Cell>
    <Cell ss:StyleID="s68"><Data ss:Type="Number">893</Data></Cell>
    <Cell ss:StyleID="s68"><Data ss:Type="Number">1</Data></Cell>
    <Cell ss:StyleID="s68"><Data ss:Type="Number">893</Data></Cell>
    <Cell ss:StyleID="s68"><Data ss:Type="Number">0.96</Data></Cell>
    <Cell ss:StyleID="s68"><Data ss:Type="Number">0.98</Data></Cell>
    <Cell ss:StyleID="s68"><Data ss:Type="Number">0</Data></Cell>
    <Cell ss:StyleID="s68"><Data ss:Type="Number">893</Data></Cell>
    <Cell ss:StyleID="s68"><Data ss:Type="Number">1703</Data></Cell>
    <Cell ss:StyleID="s68"><Data ss:Type="Number">0</Data></Cell>
    <Cell ss:StyleID="s68"><Data ss:Type="String">protein AED:0.19 eAED:0.19 QI:0|-1|0|1|-1|1|1|0|893 </Data></Cell>
    <Cell ss:StyleID="s68"><Data ss:Type="String">hypothetical protein L916_04603 [Phytophthora parasitica] gb|ETL98444.1| hypothetical protein L917_04487 [Phytophthora parasitica] gb|ETO80776.1| hypothetical protein F444_04812 [Phytophthora parasitica P1976] gb|ETP21818.1| hypothetical protein F441_04761 [Phytophthora parasitica CJ01A1] gb|ETP49695.1| hypothetical protein F442_04839 [Phytophthora parasitica P10297]</Data></Cell>
   </Row>
   <Row ss:AutoFitHeight="0" ss:Height="15.75">
    <Cell ss:StyleID="s68"><Data ss:Type="String">Phyca_scf0052_26</Data></Cell>
    <Cell ss:StyleID="s68"><Data ss:Type="Number">320</Data></Cell>
    <Cell ss:StyleID="s68"><Data ss:Type="Number">1</Data></Cell>
    <Cell ss:StyleID="s68"><Data ss:Type="Number">287</Data></Cell>
    <Cell ss:StyleID="s68"><Data ss:Type="String">gb|ETL45282.1|</Data></Cell>
    <Cell ss:StyleID="s68"><Data ss:Type="Number">280</Data></Cell>
    <Cell ss:StyleID="s68"><Data ss:Type="Number">1</Data></Cell>
    <Cell ss:StyleID="s68"><Data ss:Type="Number">278</Data></Cell>
    <Cell ss:StyleID="s68"><Data ss:Type="Number">0.75</Data></Cell>
    <Cell ss:StyleID="s68"><Data ss:Type="Number">0.81</Data></Cell>
    <Cell ss:StyleID="s68"><Data ss:Type="Number">0.03</Data></Cell>
    <Cell ss:StyleID="s68"><Data ss:Type="Number">287</Data></Cell>
    <Cell ss:StyleID="s68"><Data ss:Type="Number">451</Data></Cell>
    <Cell ss:StyleID="s69"><Data ss:Type="Number">9.9999999999999993E-125</Data></Cell>
    <Cell ss:StyleID="s68"><Data ss:Type="String">protein AED:0.23 eAED:0.23 QI:0|0|0|1|1|1|3|0|320 </Data></Cell>
    <Cell ss:StyleID="s68"><Data ss:Type="String">hypothetical protein L916_04596 [Phytophthora parasitica]</Data></Cell>
   </Row>
   <Row ss:AutoFitHeight="0" ss:Height="15.75">
    <Cell ss:StyleID="s68"><Data ss:Type="String">Phyca_scf0052_27</Data></Cell>
    <Cell ss:StyleID="s68"><Data ss:Type="Number">489</Data></Cell>
    <Cell ss:StyleID="s68"><Data ss:Type="Number">1</Data></Cell>
    <Cell ss:StyleID="s68"><Data ss:Type="Number">489</Data></Cell>
    <Cell ss:StyleID="s68"><Data ss:Type="String">ref|XP_008902108.1|</Data></Cell>
    <Cell ss:StyleID="s68"><Data ss:Type="Number">477</Data></Cell>
    <Cell ss:StyleID="s68"><Data ss:Type="Number">1</Data></Cell>
    <Cell ss:StyleID="s68"><Data ss:Type="Number">477</Data></Cell>
    <Cell ss:StyleID="s68"><Data ss:Type="Number">0.85</Data></Cell>
    <Cell ss:StyleID="s68"><Data ss:Type="Number">0.9</Data></Cell>
    <Cell ss:StyleID="s68"><Data ss:Type="Number">0.04</Data></Cell>
    <Cell ss:StyleID="s68"><Data ss:Type="Number">494</Data></Cell>
    <Cell ss:StyleID="s68"><Data ss:Type="Number">790</Data></Cell>
    <Cell ss:StyleID="s68"><Data ss:Type="Number">0</Data></Cell>
    <Cell ss:StyleID="s68"><Data ss:Type="String">protein AED:0.32 eAED:0.32 QI:0|0|0|1|1|1|3|0|489 </Data></Cell>
    <Cell ss:StyleID="s68"><Data ss:Type="String">hypothetical protein PPTG_09017 [Phytophthora parasitica INRA-310] gb|ETI52028.1| hypothetical protein F443_04745 [Phytophthora parasitica P1569] gb|ETK91873.1| hypothetical protein L915_04634 [Phytophthora parasitica] gb|ETL45271.1| hypothetical protein L916_04588 [Phytophthora parasitica] gb|ETM51618.1| hypothetical protein L914_04581 [Phytophthora parasitica] gb|ETN12091.1| hypothetical protein PPTG_09017 [Phytophthora parasitica INRA-310] gb|ETP21800.1| hypothetical protein F441_04746 [Phytophthora parasitica CJ01A1]</Data></Cell>
   </Row>
   <Row ss:AutoFitHeight="0" ss:Height="15.75">
    <Cell ss:StyleID="s68"><Data ss:Type="String">Phyca_scf0052_28</Data></Cell>
    <Cell ss:StyleID="s68"><Data ss:Type="Number">411</Data></Cell>
    <Cell ss:StyleID="s68"><Data ss:Type="Number">1</Data></Cell>
    <Cell ss:StyleID="s68"><Data ss:Type="Number">332</Data></Cell>
    <Cell ss:StyleID="s68"><Data ss:Type="String">ref|XP_008902110.1|</Data></Cell>
    <Cell ss:StyleID="s68"><Data ss:Type="Number">333</Data></Cell>
    <Cell ss:StyleID="s68"><Data ss:Type="Number">1</Data></Cell>
    <Cell ss:StyleID="s68"><Data ss:Type="Number">331</Data></Cell>
    <Cell ss:StyleID="s68"><Data ss:Type="Number">0.89</Data></Cell>
    <Cell ss:StyleID="s68"><Data ss:Type="Number">0.92</Data></Cell>
    <Cell ss:StyleID="s68"><Data ss:Type="Number">0.01</Data></Cell>
    <Cell ss:StyleID="s68"><Data ss:Type="Number">334</Data></Cell>
    <Cell ss:StyleID="s68"><Data ss:Type="Number">600</Data></Cell>
    <Cell ss:StyleID="s69"><Data ss:Type="Number">1E-169</Data></Cell>
    <Cell ss:StyleID="s68"><Data ss:Type="String">protein AED:0.35 eAED:0.35 QI:0|0|0|1|1|1|3|0|411 </Data></Cell>
    <Cell ss:StyleID="s68"><Data ss:Type="String">hypothetical protein PPTG_09019 [Phytophthora parasitica INRA-310] gb|ETK91875.1| hypothetical protein L915_04636 [Phytophthora parasitica] gb|ETL45273.1| hypothetical protein L916_04590 [Phytophthora parasitica] gb|ETL98455.1| hypothetical protein L917_04474 [Phytophthora parasitica] gb|ETM51620.1| hypothetical protein L914_04583 [Phytophthora parasitica] gb|ETN12093.1| hypothetical protein PPTG_09019 [Phytophthora parasitica INRA-310] gb|ETO80760.1| hypothetical protein F444_04799 [Phytophthora parasitica P1976] gb|ETP21802.1| hypothetical protein F441_04748 [Phytophthora parasitica CJ01A1] gb|ETP49679.1| hypothetical protein F442_04826 [Phytophthora parasitica P10297]</Data></Cell>
   </Row>
   <Row ss:AutoFitHeight="0" ss:Height="15.75">
    <Cell ss:StyleID="s68"><Data ss:Type="String">Phyca_scf0052_29</Data></Cell>
    <Cell ss:StyleID="s68"><Data ss:Type="Number">150</Data></Cell>
    <Cell ss:StyleID="s68"><Data ss:Type="Number">1</Data></Cell>
    <Cell ss:StyleID="s68"><Data ss:Type="Number">150</Data></Cell>
    <Cell ss:StyleID="s68"><Data ss:Type="String">ref|XP_008902115.1|</Data></Cell>
    <Cell ss:StyleID="s68"><Data ss:Type="Number">152</Data></Cell>
    <Cell ss:StyleID="s68"><Data ss:Type="Number">1</Data></Cell>
    <Cell ss:StyleID="s68"><Data ss:Type="Number">152</Data></Cell>
    <Cell ss:StyleID="s68"><Data ss:Type="Number">0.88</Data></Cell>
    <Cell ss:StyleID="s68"><Data ss:Type="Number">0.91</Data></Cell>
    <Cell ss:StyleID="s68"><Data ss:Type="Number">0.01</Data></Cell>
    <Cell ss:StyleID="s68"><Data ss:Type="Number">152</Data></Cell>
    <Cell ss:StyleID="s68"><Data ss:Type="Number">271</Data></Cell>
    <Cell ss:StyleID="s69"><Data ss:Type="Number">7.9999999999999993E-71</Data></Cell>
    <Cell ss:StyleID="s68"><Data ss:Type="String">protein AED:0.37 eAED:0.38 QI:0|0|0|1|1|1|6|0|150 </Data></Cell>
    <Cell ss:StyleID="s68"><Data ss:Type="String">hypothetical protein, variant [Phytophthora parasitica INRA-310] gb|ETK91880.1| hypothetical protein, variant [Phytophthora parasitica] gb|ETL98461.1| hypothetical protein, variant [Phytophthora parasitica] gb|ETN12099.1| hypothetical protein, variant [Phytophthora parasitica INRA-310] gb|ETO80766.1| hypothetical protein, variant [Phytophthora parasitica P1976] gb|ETP49685.1| hypothetical protein, variant [Phytophthora parasitica P10297]</Data></Cell>
   </Row>
   <Row ss:AutoFitHeight="0" ss:Height="15.75">
    <Cell ss:StyleID="s68"><Data ss:Type="String">Phyca_scf0052_30</Data></Cell>
    <Cell ss:StyleID="s68"><Data ss:Type="Number">297</Data></Cell>
    <Cell ss:StyleID="s68"><Data ss:Type="Number">1</Data></Cell>
    <Cell ss:StyleID="s68"><Data ss:Type="Number">297</Data></Cell>
    <Cell ss:StyleID="s68"><Data ss:Type="String">ref|XP_008902125.1|</Data></Cell>
    <Cell ss:StyleID="s68"><Data ss:Type="Number">260</Data></Cell>
    <Cell ss:StyleID="s68"><Data ss:Type="Number">1</Data></Cell>
    <Cell ss:StyleID="s68"><Data ss:Type="Number">260</Data></Cell>
    <Cell ss:StyleID="s68"><Data ss:Type="Number">0.84</Data></Cell>
    <Cell ss:StyleID="s68"><Data ss:Type="Number">0.85</Data></Cell>
    <Cell ss:StyleID="s68"><Data ss:Type="Number">0.12</Data></Cell>
    <Cell ss:StyleID="s68"><Data ss:Type="Number">297</Data></Cell>
    <Cell ss:StyleID="s68"><Data ss:Type="Number">489</Data></Cell>
    <Cell ss:StyleID="s69"><Data ss:Type="Number">1E-135</Data></Cell>
    <Cell ss:StyleID="s68"><Data ss:Type="String">protein AED:0.40 eAED:0.40 QI:0|-1|0|1|-1|1|1|0|297 </Data></Cell>
    <Cell ss:StyleID="s68"><Data ss:Type="String">hypothetical protein PPTG_09031 [Phytophthora parasitica INRA-310] gb|ETI52020.1| hypothetical protein F443_04761 [Phytophthora parasitica P1569] gb|ETK91891.1| hypothetical protein L915_04649 [Phytophthora parasitica] gb|ETL45290.1| hypothetical protein L916_04604 [Phytophthora parasitica] gb|ETL98445.1| hypothetical protein L917_04488 [Phytophthora parasitica] gb|ETM51606.1| hypothetical protein L914_04597 [Phytophthora parasitica] gb|ETN12110.1| hypothetical protein PPTG_09031 [Phytophthora parasitica INRA-310] gb|ETP21819.1| hypothetical protein F441_04762 [Phytophthora parasitica CJ01A1] gb|ETP49696.1| hypothetical protein F442_04840 [Phytophthora parasitica P10297]</Data></Cell>
   </Row>
   <Row ss:AutoFitHeight="0" ss:Height="15.75">
    <Cell ss:StyleID="s68"><Data ss:Type="String">Phyca_scf0052_31</Data></Cell>
    <Cell ss:StyleID="s68"><Data ss:Type="Number">252</Data></Cell>
    <Cell ss:StyleID="s68"><Data ss:Type="Number">26</Data></Cell>
    <Cell ss:StyleID="s68"><Data ss:Type="Number">223</Data></Cell>
    <Cell ss:StyleID="s68"><Data ss:Type="String">gb|EGZ11940.1|</Data></Cell>
    <Cell ss:StyleID="s68"><Data ss:Type="Number">604</Data></Cell>
    <Cell ss:StyleID="s68"><Data ss:Type="Number">218</Data></Cell>
    <Cell ss:StyleID="s68"><Data ss:Type="Number">420</Data></Cell>
    <Cell ss:StyleID="s68"><Data ss:Type="Number">0.7</Data></Cell>
    <Cell ss:StyleID="s68"><Data ss:Type="Number">0.79</Data></Cell>
    <Cell ss:StyleID="s68"><Data ss:Type="Number">0.06</Data></Cell>
    <Cell ss:StyleID="s68"><Data ss:Type="Number">207</Data></Cell>
    <Cell ss:StyleID="s68"><Data ss:Type="Number">274</Data></Cell>
    <Cell ss:StyleID="s69"><Data ss:Type="Number">6.0000000000000003E-71</Data></Cell>
    <Cell ss:StyleID="s68"><Data ss:Type="String">protein AED:0.41 eAED:0.41 QI:0|0|0|1|1|1|2|0|252 </Data></Cell>
    <Cell ss:StyleID="s68"><Data ss:Type="String">hypothetical protein PHYSODRAFT_517891 [Phytophthora sojae]</Data></Cell>
   </Row>
   <Row ss:AutoFitHeight="0" ss:Height="15.75">
    <Cell ss:StyleID="s68"><Data ss:Type="String">Phyca_scf0574_34</Data></Cell>
    <Cell ss:StyleID="s68"><Data ss:Type="Number">317</Data></Cell>
    <Cell ss:StyleID="s68"><Data ss:Type="Number">1</Data></Cell>
    <Cell ss:StyleID="s68"><Data ss:Type="Number">317</Data></Cell>
    <Cell ss:StyleID="s68"><Data ss:Type="String">gb|ETM39783.1|</Data></Cell>
    <Cell ss:StyleID="s68"><Data ss:Type="Number">312</Data></Cell>
    <Cell ss:StyleID="s68"><Data ss:Type="Number">1</Data></Cell>
    <Cell ss:StyleID="s68"><Data ss:Type="Number">312</Data></Cell>
    <Cell ss:StyleID="s68"><Data ss:Type="Number">0.92</Data></Cell>
    <Cell ss:StyleID="s68"><Data ss:Type="Number">0.94</Data></Cell>
    <Cell ss:StyleID="s68"><Data ss:Type="Number">0.01</Data></Cell>
    <Cell ss:StyleID="s68"><Data ss:Type="Number">317</Data></Cell>
    <Cell ss:StyleID="s68"><Data ss:Type="Number">576</Data></Cell>
    <Cell ss:StyleID="s69"><Data ss:Type="Number">1E-161</Data></Cell>
    <Cell ss:StyleID="s68"><Data ss:Type="String">protein AED:0.00 eAED:0.00 QI:0|-1|0|1|-1|1|1|0|317 </Data></Cell>
    <Cell ss:StyleID="s68"><Data ss:Type="String">hypothetical protein L914_14101, partial [Phytophthora parasitica] gb|ETO68537.1| hypothetical protein F444_14659, partial [Phytophthora parasitica P1976] gb|ETP37762.1| hypothetical protein F442_14475, partial [Phytophthora parasitica P10297]</Data></Cell>
   </Row>
   <Row ss:AutoFitHeight="0" ss:Height="15.75">
    <Cell ss:StyleID="s68"><Data ss:Type="String">Phyca_scf0574_35</Data></Cell>
    <Cell ss:StyleID="s68"><Data ss:Type="Number">215</Data></Cell>
    <Cell ss:StyleID="s68"><Data ss:Type="Number">1</Data></Cell>
    <Cell ss:StyleID="s68"><Data ss:Type="Number">215</Data></Cell>
    <Cell ss:StyleID="s68"><Data ss:Type="String">gb|ETO68535.1|</Data></Cell>
    <Cell ss:StyleID="s68"><Data ss:Type="Number">2627</Data></Cell>
    <Cell ss:StyleID="s68"><Data ss:Type="Number">2415</Data></Cell>
    <Cell ss:StyleID="s68"><Data ss:Type="Number">2627</Data></Cell>
    <Cell ss:StyleID="s68"><Data ss:Type="Number">0.89</Data></Cell>
    <Cell ss:StyleID="s68"><Data ss:Type="Number">0.93</Data></Cell>
    <Cell ss:StyleID="s68"><Data ss:Type="Number">0</Data></Cell>
    <Cell ss:StyleID="s68"><Data ss:Type="Number">215</Data></Cell>
    <Cell ss:StyleID="s68"><Data ss:Type="Number">390</Data></Cell>
    <Cell ss:StyleID="s69"><Data ss:Type="Number">9.9999999999999994E-107</Data></Cell>
    <Cell ss:StyleID="s68"><Data ss:Type="String">protein AED:0.13 eAED:0.15 QI:0|-1|0|1|-1|1|1|0|215 </Data></Cell>
    <Cell ss:StyleID="s68"><Data ss:Type="String">hypothetical protein F444_14657 [Phytophthora parasitica P1976]</Data></Cell>
   </Row>
   <Row ss:AutoFitHeight="0" ss:Height="15.75">
    <Cell ss:StyleID="s68"><Data ss:Type="String">Phyca_scf0574_36</Data></Cell>
    <Cell ss:StyleID="s68"><Data ss:Type="Number">427</Data></Cell>
    <Cell ss:StyleID="s68"><Data ss:Type="Number">2</Data></Cell>
    <Cell ss:StyleID="s68"><Data ss:Type="Number">427</Data></Cell>
    <Cell ss:StyleID="s68"><Data ss:Type="String">gb|ETK79909.1|</Data></Cell>
    <Cell ss:StyleID="s68"><Data ss:Type="Number">465</Data></Cell>
    <Cell ss:StyleID="s68"><Data ss:Type="Number">24</Data></Cell>
    <Cell ss:StyleID="s68"><Data ss:Type="Number">465</Data></Cell>
    <Cell ss:StyleID="s68"><Data ss:Type="Number">0.88</Data></Cell>
    <Cell ss:StyleID="s68"><Data ss:Type="Number">0.92</Data></Cell>
    <Cell ss:StyleID="s68"><Data ss:Type="Number">0.03</Data></Cell>
    <Cell ss:StyleID="s68"><Data ss:Type="Number">442</Data></Cell>
    <Cell ss:StyleID="s68"><Data ss:Type="Number">740</Data></Cell>
    <Cell ss:StyleID="s68"><Data ss:Type="Number">0</Data></Cell>
    <Cell ss:StyleID="s68"><Data ss:Type="String">protein AED:0.06 eAED:0.07 QI:0|0|0|1|1|1|4|0|427 </Data></Cell>
    <Cell ss:StyleID="s68"><Data ss:Type="String">hypothetical protein L915_14278 [Phytophthora parasitica] gb|ETL33351.1| hypothetical protein L916_14183 [Phytophthora parasitica] gb|ETP09638.1| hypothetical protein F441_14517 [Phytophthora parasitica CJ01A1]</Data></Cell>
   </Row>
   <Row ss:AutoFitHeight="0" ss:Height="15.75">
    <Cell ss:StyleID="s68"><Data ss:Type="String">Phyca_scf0574_37</Data></Cell>
    <Cell ss:StyleID="s68"><Data ss:Type="Number">82</Data></Cell>
    <Cell ss:StyleID="s68"><Data ss:Type="Number">4</Data></Cell>
    <Cell ss:StyleID="s68"><Data ss:Type="Number">77</Data></Cell>
    <Cell ss:StyleID="s68"><Data ss:Type="String">gb|ETP44750.1|</Data></Cell>
    <Cell ss:StyleID="s68"><Data ss:Type="Number">311</Data></Cell>
    <Cell ss:StyleID="s68"><Data ss:Type="Number">223</Data></Cell>
    <Cell ss:StyleID="s68"><Data ss:Type="Number">301</Data></Cell>
    <Cell ss:StyleID="s68"><Data ss:Type="Number">0.48</Data></Cell>
    <Cell ss:StyleID="s68"><Data ss:Type="Number">0.67</Data></Cell>
    <Cell ss:StyleID="s68"><Data ss:Type="Number">0.08</Data></Cell>
    <Cell ss:StyleID="s68"><Data ss:Type="Number">80</Data></Cell>
    <Cell ss:StyleID="s68"><Data ss:Type="Number">9</Data></Cell>
    <Cell ss:StyleID="s69"><Data ss:Type="Number">1.0000000000000001E-9</Data></Cell>
    <Cell ss:StyleID="s68"><Data ss:Type="String">protein AED:0.23 eAED:0.23 QI:0|0|0|1|1|1|2|0|82 </Data></Cell>
    <Cell ss:StyleID="s68"><Data ss:Type="String">hypothetical protein F442_08720 [Phytophthora parasitica P10297]</Data></Cell>
   </Row>
   <Row ss:AutoFitHeight="0" ss:Height="15.75">
    <Cell ss:StyleID="s68"><Data ss:Type="String">Phyca_scf0574_38</Data></Cell>
    <Cell ss:StyleID="s68"><Data ss:Type="Number">102</Data></Cell>
    <Cell ss:StyleID="s68"><Data ss:Type="Number">3</Data></Cell>
    <Cell ss:StyleID="s68"><Data ss:Type="Number">89</Data></Cell>
    <Cell ss:StyleID="s68"><Data ss:Type="String">gb|ETP37763.1|</Data></Cell>
    <Cell ss:StyleID="s68"><Data ss:Type="Number">535</Data></Cell>
    <Cell ss:StyleID="s68"><Data ss:Type="Number">4</Data></Cell>
    <Cell ss:StyleID="s68"><Data ss:Type="Number">94</Data></Cell>
    <Cell ss:StyleID="s68"><Data ss:Type="Number">0.57999999999999996</Data></Cell>
    <Cell ss:StyleID="s68"><Data ss:Type="Number">0.69</Data></Cell>
    <Cell ss:StyleID="s68"><Data ss:Type="Number">0.04</Data></Cell>
    <Cell ss:StyleID="s68"><Data ss:Type="Number">91</Data></Cell>
    <Cell ss:StyleID="s68"><Data ss:Type="Number">4</Data></Cell>
    <Cell ss:StyleID="s69"><Data ss:Type="Number">8.9999999999999996E-17</Data></Cell>
    <Cell ss:StyleID="s68"><Data ss:Type="String">protein AED:0.49 eAED:0.49 QI:0|0|0|0.5|1|1|2|0|102 </Data></Cell>
    <Cell ss:StyleID="s68"><Data ss:Type="String">hypothetical protein F442_14476 [Phytophthora parasitica P10297]</Data></Cell>
   </Row>
   <Row ss:AutoFitHeight="0" ss:Height="15.75">
    <Cell ss:StyleID="s68"><Data ss:Type="String">Phyca_scf1262_39</Data></Cell>
    <Cell ss:StyleID="s68"><Data ss:Type="Number">957</Data></Cell>
    <Cell ss:StyleID="s68"><Data ss:Type="Number">1</Data></Cell>
    <Cell ss:StyleID="s68"><Data ss:Type="Number">956</Data></Cell>
    <Cell ss:StyleID="s68"><Data ss:Type="String">gb|ETL42647.1|</Data></Cell>
    <Cell ss:StyleID="s68"><Data ss:Type="Number">975</Data></Cell>
    <Cell ss:StyleID="s68"><Data ss:Type="Number">1</Data></Cell>
    <Cell ss:StyleID="s68"><Data ss:Type="Number">974</Data></Cell>
    <Cell ss:StyleID="s68"><Data ss:Type="Number">0.77</Data></Cell>
    <Cell ss:StyleID="s68"><Data ss:Type="Number">0.83</Data></Cell>
    <Cell ss:StyleID="s68"><Data ss:Type="Number">0.02</Data></Cell>
    <Cell ss:StyleID="s68"><Data ss:Type="Number">976</Data></Cell>
    <Cell ss:StyleID="s68"><Data ss:Type="Number">1474</Data></Cell>
    <Cell ss:StyleID="s68"><Data ss:Type="Number">0</Data></Cell>
    <Cell ss:StyleID="s68"><Data ss:Type="String">protein AED:0.10 eAED:0.14 QI:0|0|0|0.66|0.5|0.66|3|0|957 </Data></Cell>
    <Cell ss:StyleID="s68"><Data ss:Type="String">hypothetical protein L916_06567 [Phytophthora parasitica]</Data></Cell>
   </Row>
   <Row ss:AutoFitHeight="0" ss:Height="15.75">
    <Cell ss:StyleID="s68"><Data ss:Type="String">Phyca_scf1262_40</Data></Cell>
    <Cell ss:StyleID="s68"><Data ss:Type="Number">542</Data></Cell>
    <Cell ss:StyleID="s68"><Data ss:Type="Number">285</Data></Cell>
    <Cell ss:StyleID="s68"><Data ss:Type="Number">522</Data></Cell>
    <Cell ss:StyleID="s68"><Data ss:Type="String">gb|ETP47168.1|</Data></Cell>
    <Cell ss:StyleID="s68"><Data ss:Type="Number">993</Data></Cell>
    <Cell ss:StyleID="s68"><Data ss:Type="Number">15</Data></Cell>
    <Cell ss:StyleID="s68"><Data ss:Type="Number">251</Data></Cell>
    <Cell ss:StyleID="s68"><Data ss:Type="Number">0.65</Data></Cell>
    <Cell ss:StyleID="s68"><Data ss:Type="Number">0.74</Data></Cell>
    <Cell ss:StyleID="s68"><Data ss:Type="Number">0.02</Data></Cell>
    <Cell ss:StyleID="s68"><Data ss:Type="Number">241</Data></Cell>
    <Cell ss:StyleID="s68"><Data ss:Type="Number">288</Data></Cell>
    <Cell ss:StyleID="s69"><Data ss:Type="Number">7.9999999999999997E-75</Data></Cell>
    <Cell ss:StyleID="s68"><Data ss:Type="String">protein AED:0.26 eAED:0.31 QI:0|0|0|0.85|1|1|7|0|542 </Data></Cell>
    <Cell ss:StyleID="s68"><Data ss:Type="String">hypothetical protein F442_06801 [Phytophthora parasitica P10297]</Data></Cell>
   </Row>
   <Row ss:AutoFitHeight="0" ss:Height="15.75">
    <Cell ss:StyleID="s68"><Data ss:Type="String">Phyca_scf1262_41</Data></Cell>
    <Cell ss:StyleID="s68"><Data ss:Type="Number">91</Data></Cell>
    <Cell ss:StyleID="s68"><Data ss:Type="Number">1</Data></Cell>
    <Cell ss:StyleID="s68"><Data ss:Type="Number">72</Data></Cell>
    <Cell ss:StyleID="s68"><Data ss:Type="String">ref|XP_002999308.1|</Data></Cell>
    <Cell ss:StyleID="s68"><Data ss:Type="Number">390</Data></Cell>
    <Cell ss:StyleID="s68"><Data ss:Type="Number">200</Data></Cell>
    <Cell ss:StyleID="s68"><Data ss:Type="Number">271</Data></Cell>
    <Cell ss:StyleID="s68"><Data ss:Type="Number">0.93</Data></Cell>
    <Cell ss:StyleID="s68"><Data ss:Type="Number">0.95</Data></Cell>
    <Cell ss:StyleID="s68"><Data ss:Type="Number">0</Data></Cell>
    <Cell ss:StyleID="s68"><Data ss:Type="Number">72</Data></Cell>
    <Cell ss:StyleID="s68"><Data ss:Type="Number">131</Data></Cell>
    <Cell ss:StyleID="s69"><Data ss:Type="Number">1.9999999999999999E-28</Data></Cell>
    <Cell ss:StyleID="s68"><Data ss:Type="String">protein AED:0.41 eAED:0.41 QI:0|0|0|1|1|0.5|2|0|91 </Data></Cell>
    <Cell ss:StyleID="s68"><Data ss:Type="String">conserved hypothetical protein [Phytophthora infestans T30-4] gb|EEY69454.1| conserved hypothetical protein [Phytophthora infestans T30-4]</Data></Cell>
   </Row>
   <Row ss:AutoFitHeight="0" ss:Height="15.75">
    <Cell ss:StyleID="s68"><Data ss:Type="String">Phyca_scf1262_42</Data></Cell>
    <Cell ss:StyleID="s68"><Data ss:Type="Number">78</Data></Cell>
    <Cell ss:StyleID="s68"><Data ss:Type="Number">1</Data></Cell>
    <Cell ss:StyleID="s68"><Data ss:Type="Number">78</Data></Cell>
    <Cell ss:StyleID="s68"><Data ss:Type="String">ref|XP_008892391.1|</Data></Cell>
    <Cell ss:StyleID="s68"><Data ss:Type="Number">91</Data></Cell>
    <Cell ss:StyleID="s68"><Data ss:Type="Number">14</Data></Cell>
    <Cell ss:StyleID="s68"><Data ss:Type="Number">91</Data></Cell>
    <Cell ss:StyleID="s68"><Data ss:Type="Number">1</Data></Cell>
    <Cell ss:StyleID="s68"><Data ss:Type="Number">1</Data></Cell>
    <Cell ss:StyleID="s68"><Data ss:Type="Number">0</Data></Cell>
    <Cell ss:StyleID="s68"><Data ss:Type="Number">78</Data></Cell>
    <Cell ss:StyleID="s68"><Data ss:Type="Number">162</Data></Cell>
    <Cell ss:StyleID="s69"><Data ss:Type="Number">7.0000000000000003E-38</Data></Cell>
    <Cell ss:StyleID="s68"><Data ss:Type="String">protein AED:0.47 eAED:0.47 QI:0|-1|0|1|-1|1|1|0|78 </Data></Cell>
    <Cell ss:StyleID="s68"><Data ss:Type="String">hypothetical protein PPTG_02842 [Phytophthora parasitica INRA-310] gb|ETI49441.1| hypothetical protein F443_06753 [Phytophthora parasitica P1569] gb|ETK89319.1| hypothetical protein L915_06626 [Phytophthora parasitica] gb|ETL42644.1| hypothetical protein L916_06565 [Phytophthora parasitica] gb|ETL95922.1| hypothetical protein L917_06435 [Phytophthora parasitica] gb|ETM49086.1| hypothetical protein L914_06537 [Phytophthora parasitica] gb|ETN23196.1| hypothetical protein PPTG_02842 [Phytophthora parasitica INRA-310] gb|ETO78176.1| hypothetical protein F444_06820 [Phytophthora parasitica P1976] gb|ETP19214.1| hypothetical protein F441_06756 [Phytophthora parasitica CJ01A1] gb|ETP47143.1| hypothetical protein F442_06789 [Phytophthora parasitica P10297]</Data></Cell>
   </Row>
   <Row ss:AutoFitHeight="0" ss:Height="15.75">
    <Cell ss:StyleID="s68"><Data ss:Type="String">Phyca_scf1262_43</Data></Cell>
    <Cell ss:StyleID="s68"><Data ss:Type="Number">72</Data></Cell>
    <Cell ss:StyleID="s68"><Data ss:Type="Number">1</Data></Cell>
    <Cell ss:StyleID="s68"><Data ss:Type="Number">72</Data></Cell>
    <Cell ss:StyleID="s68"><Data ss:Type="String">gb|EGZ23571.1|</Data></Cell>
    <Cell ss:StyleID="s68"><Data ss:Type="Number">391</Data></Cell>
    <Cell ss:StyleID="s68"><Data ss:Type="Number">318</Data></Cell>
    <Cell ss:StyleID="s68"><Data ss:Type="Number">391</Data></Cell>
    <Cell ss:StyleID="s68"><Data ss:Type="Number">0.59</Data></Cell>
    <Cell ss:StyleID="s68"><Data ss:Type="Number">0.68</Data></Cell>
    <Cell ss:StyleID="s68"><Data ss:Type="Number">0.02</Data></Cell>
    <Cell ss:StyleID="s68"><Data ss:Type="Number">74</Data></Cell>
    <Cell ss:StyleID="s68"><Data ss:Type="Number">2</Data></Cell>
    <Cell ss:StyleID="s69"><Data ss:Type="Number">5.0000000000000002E-14</Data></Cell>
    <Cell ss:StyleID="s68"><Data ss:Type="String">protein AED:0.44 eAED:0.51 QI:0|0|0|1|1|0.5|2|0|72 </Data></Cell>
    <Cell ss:StyleID="s68"><Data ss:Type="String">hypothetical protein PHYSODRAFT_480720 [Phytophthora sojae]</Data></Cell>
   </Row>
   <Row ss:AutoFitHeight="0" ss:Height="15.75">
    <Cell ss:StyleID="s68"><Data ss:Type="String">Phyca_scf1262_44</Data></Cell>
    <Cell ss:StyleID="s68"><Data ss:Type="Number">109</Data></Cell>
    <Cell ss:StyleID="s68"><Data ss:Type="Number">1</Data></Cell>
    <Cell ss:StyleID="s68"><Data ss:Type="Number">102</Data></Cell>
    <Cell ss:StyleID="s68"><Data ss:Type="String">ref|XP_008892406.1|</Data></Cell>
    <Cell ss:StyleID="s68"><Data ss:Type="Number">316</Data></Cell>
    <Cell ss:StyleID="s68"><Data ss:Type="Number">35</Data></Cell>
    <Cell ss:StyleID="s68"><Data ss:Type="Number">134</Data></Cell>
    <Cell ss:StyleID="s68"><Data ss:Type="Number">0.52</Data></Cell>
    <Cell ss:StyleID="s68"><Data ss:Type="Number">0.54</Data></Cell>
    <Cell ss:StyleID="s68"><Data ss:Type="Number">0.42</Data></Cell>
    <Cell ss:StyleID="s68"><Data ss:Type="Number">128</Data></Cell>
    <Cell ss:StyleID="s68"><Data ss:Type="Number">107</Data></Cell>
    <Cell ss:StyleID="s69"><Data ss:Type="Number">2.9999999999999999E-21</Data></Cell>
    <Cell ss:StyleID="s68"><Data ss:Type="String">protein AED:0.40 eAED:0.55 QI:0|0|0|1|0|0.5|2|0|109 </Data></Cell>
    <Cell ss:StyleID="s68"><Data ss:Type="String">hypothetical protein, variant 5 [Phytophthora parasitica INRA-310] gb|ETK89338.1| hypothetical protein, variant 5 [Phytophthora parasitica] gb|ETL42663.1| hypothetical protein, variant 5 [Phytophthora parasitica] gb|ETL95828.1| hypothetical protein, variant 5 [Phytophthora parasitica] gb|ETN23215.1| hypothetical protein, variant 5 [Phytophthora parasitica INRA-310] gb|ETP19233.1| hypothetical protein, variant 5 [Phytophthora parasitica CJ01A1]</Data></Cell>
   </Row>
   <Row ss:AutoFitHeight="0" ss:Height="15.75">
    <Cell ss:StyleID="s68"><Data ss:Type="String">Phyca_scf1262_45</Data></Cell>
    <Cell ss:StyleID="s68"><Data ss:Type="Number">117</Data></Cell>
    <Cell ss:StyleID="s68"><Data ss:Type="Number">1</Data></Cell>
    <Cell ss:StyleID="s68"><Data ss:Type="Number">101</Data></Cell>
    <Cell ss:StyleID="s68"><Data ss:Type="String">gb|ETO78191.1|</Data></Cell>
    <Cell ss:StyleID="s68"><Data ss:Type="Number">375</Data></Cell>
    <Cell ss:StyleID="s68"><Data ss:Type="Number">1</Data></Cell>
    <Cell ss:StyleID="s68"><Data ss:Type="Number">93</Data></Cell>
    <Cell ss:StyleID="s68"><Data ss:Type="Number">0.71</Data></Cell>
    <Cell ss:StyleID="s68"><Data ss:Type="Number">0.75</Data></Cell>
    <Cell ss:StyleID="s68"><Data ss:Type="Number">0.2</Data></Cell>
    <Cell ss:StyleID="s68"><Data ss:Type="Number">108</Data></Cell>
    <Cell ss:StyleID="s68"><Data ss:Type="Number">142</Data></Cell>
    <Cell ss:StyleID="s69"><Data ss:Type="Number">9.0000000000000001E-32</Data></Cell>
    <Cell ss:StyleID="s68"><Data ss:Type="String">protein AED:0.47 eAED:0.57 QI:0|0|0|1|1|1|4|0|117 </Data></Cell>
    <Cell ss:StyleID="s68"><Data ss:Type="String">hypothetical protein, variant 1 [Phytophthora parasitica P1976]</Data></Cell>
   </Row>
   <Row ss:AutoFitHeight="0" ss:Height="15.75">
    <Cell ss:StyleID="s68"><Data ss:Type="String">Phyca_scf1262_46</Data></Cell>
    <Cell ss:StyleID="s68"><Data ss:Type="Number">226</Data></Cell>
    <Cell ss:StyleID="s68"><Data ss:Type="Number">149</Data></Cell>
    <Cell ss:StyleID="s68"><Data ss:Type="Number">226</Data></Cell>
    <Cell ss:StyleID="s68"><Data ss:Type="String">ref|XP_008891495.1|</Data></Cell>
    <Cell ss:StyleID="s68"><Data ss:Type="Number">203</Data></Cell>
    <Cell ss:StyleID="s68"><Data ss:Type="Number">125</Data></Cell>
    <Cell ss:StyleID="s68"><Data ss:Type="Number">203</Data></Cell>
    <Cell ss:StyleID="s68"><Data ss:Type="Number">0.54</Data></Cell>
    <Cell ss:StyleID="s68"><Data ss:Type="Number">0.65</Data></Cell>
    <Cell ss:StyleID="s68"><Data ss:Type="Number">0.08</Data></Cell>
    <Cell ss:StyleID="s68"><Data ss:Type="Number">82</Data></Cell>
    <Cell ss:StyleID="s68"><Data ss:Type="Number">3</Data></Cell>
    <Cell ss:StyleID="s69"><Data ss:Type="Number">2E-12</Data></Cell>
    <Cell ss:StyleID="s68"><Data ss:Type="String">protein AED:0.61 eAED:0.62 QI:0|0|0|0.33|1|1|3|0|226 </Data></Cell>
    <Cell ss:StyleID="s68"><Data ss:Type="String">hypothetical protein PPTG_02218 [Phytophthora parasitica INRA-310] gb|ETN22215.1| hypothetical protein PPTG_02218 [Phytophthora parasitica INRA-310]</Data></Cell>
   </Row>
   <Row ss:AutoFitHeight="0" ss:Height="15.75">
    <Cell ss:StyleID="s68"><Data ss:Type="String">Phyca_scf1262_47</Data></Cell>
    <Cell ss:StyleID="s68"><Data ss:Type="Number">196</Data></Cell>
    <Cell ss:StyleID="s68"><Data ss:Type="Number">1</Data></Cell>
    <Cell ss:StyleID="s68"><Data ss:Type="Number">65</Data></Cell>
    <Cell ss:StyleID="s68"><Data ss:Type="String">gb|ETP47168.1|</Data></Cell>
    <Cell ss:StyleID="s68"><Data ss:Type="Number">993</Data></Cell>
    <Cell ss:StyleID="s68"><Data ss:Type="Number">297</Data></Cell>
    <Cell ss:StyleID="s68"><Data ss:Type="Number">361</Data></Cell>
    <Cell ss:StyleID="s68"><Data ss:Type="Number">0.95</Data></Cell>
    <Cell ss:StyleID="s68"><Data ss:Type="Number">0.96</Data></Cell>
    <Cell ss:StyleID="s68"><Data ss:Type="Number">0</Data></Cell>
    <Cell ss:StyleID="s68"><Data ss:Type="Number">65</Data></Cell>
    <Cell ss:StyleID="s68"><Data ss:Type="Number">130</Data></Cell>
    <Cell ss:StyleID="s69"><Data ss:Type="Number">6.9999999999999999E-28</Data></Cell>
    <Cell ss:StyleID="s68"><Data ss:Type="String">protein AED:0.78 eAED:0.78 QI:0|0|0|0.33|1|1|3|0|196 </Data></Cell>
    <Cell ss:StyleID="s68"><Data ss:Type="String">hypothetical protein F442_06801 [Phytophthora parasitica P10297]</Data></Cell>
   </Row>
   <Row ss:AutoFitHeight="0" ss:Height="15.75">
    <Cell ss:StyleID="s68"><Data ss:Type="String">Phyca_scf1262_48</Data></Cell>
    <Cell ss:StyleID="s68"><Data ss:Type="Number">452</Data></Cell>
    <Cell ss:StyleID="s68"><Data ss:Type="Number">1</Data></Cell>
    <Cell ss:StyleID="s68"><Data ss:Type="Number">452</Data></Cell>
    <Cell ss:StyleID="s68"><Data ss:Type="String">gb|ETI49440.1|</Data></Cell>
    <Cell ss:StyleID="s68"><Data ss:Type="Number">553</Data></Cell>
    <Cell ss:StyleID="s68"><Data ss:Type="Number">1</Data></Cell>
    <Cell ss:StyleID="s68"><Data ss:Type="Number">488</Data></Cell>
    <Cell ss:StyleID="s68"><Data ss:Type="Number">0.82</Data></Cell>
    <Cell ss:StyleID="s68"><Data ss:Type="Number">0.84</Data></Cell>
    <Cell ss:StyleID="s68"><Data ss:Type="Number">7.0000000000000007E-2</Data></Cell>
    <Cell ss:StyleID="s68"><Data ss:Type="Number">489</Data></Cell>
    <Cell ss:StyleID="s68"><Data ss:Type="Number">765</Data></Cell>
    <Cell ss:StyleID="s68"><Data ss:Type="Number">0</Data></Cell>
    <Cell ss:StyleID="s68"><Data ss:Type="String">protein AED:0.09 eAED:0.09 QI:0|0|0|1|1|1|3|0|452 </Data></Cell>
    <Cell ss:StyleID="s68"><Data ss:Type="String">hypothetical protein F443_06752 [Phytophthora parasitica P1569] gb|ETO78175.1| hypothetical protein F444_06819 [Phytophthora parasitica P1976] gb|ETP19213.1| hypothetical protein F441_06755 [Phytophthora parasitica CJ01A1]</Data></Cell>
   </Row>
   <Row ss:AutoFitHeight="0" ss:Height="15.75">
    <Cell ss:StyleID="s68"><Data ss:Type="String">Phyca_scf1262_49</Data></Cell>
    <Cell ss:StyleID="s68"><Data ss:Type="Number">432</Data></Cell>
    <Cell ss:StyleID="s68"><Data ss:Type="Number">9</Data></Cell>
    <Cell ss:StyleID="s68"><Data ss:Type="Number">432</Data></Cell>
    <Cell ss:StyleID="s68"><Data ss:Type="String">ref|XP_008892393.1|</Data></Cell>
    <Cell ss:StyleID="s68"><Data ss:Type="Number">427</Data></Cell>
    <Cell ss:StyleID="s68"><Data ss:Type="Number">15</Data></Cell>
    <Cell ss:StyleID="s68"><Data ss:Type="Number">427</Data></Cell>
    <Cell ss:StyleID="s68"><Data ss:Type="Number">0.85</Data></Cell>
    <Cell ss:StyleID="s68"><Data ss:Type="Number">0.86</Data></Cell>
    <Cell ss:StyleID="s68"><Data ss:Type="Number">0.09</Data></Cell>
    <Cell ss:StyleID="s68"><Data ss:Type="Number">440</Data></Cell>
    <Cell ss:StyleID="s68"><Data ss:Type="Number">687</Data></Cell>
    <Cell ss:StyleID="s68"><Data ss:Type="Number">0</Data></Cell>
    <Cell ss:StyleID="s68"><Data ss:Type="String">protein AED:0.12 eAED:0.12 QI:0|0|0|0.83|1|1|6|0|432 </Data></Cell>
    <Cell ss:StyleID="s68"><Data ss:Type="String">hypothetical protein PPTG_02844 [Phytophthora parasitica INRA-310] gb|ETI49442.1| hypothetical protein F443_06754 [Phytophthora parasitica P1569] gb|ETK89320.1| hypothetical protein L915_06627 [Phytophthora parasitica] gb|ETM49087.1| hypothetical protein L914_06538 [Phytophthora parasitica] gb|ETN23197.1| hypothetical protein PPTG_02844 [Phytophthora parasitica INRA-310] gb|ETO78177.1| hypothetical protein F444_06821 [Phytophthora parasitica P1976] gb|ETP47144.1| hypothetical protein F442_06790 [Phytophthora parasitica P10297]</Data></Cell>
   </Row>
   <Row ss:AutoFitHeight="0" ss:Height="15.75">
    <Cell ss:StyleID="s68"><Data ss:Type="String">Phyca_scf1262_50</Data></Cell>
    <Cell ss:StyleID="s68"><Data ss:Type="Number">957</Data></Cell>
    <Cell ss:StyleID="s68"><Data ss:Type="Number">1</Data></Cell>
    <Cell ss:StyleID="s68"><Data ss:Type="Number">957</Data></Cell>
    <Cell ss:StyleID="s68"><Data ss:Type="String">gb|ETI49462.1|</Data></Cell>
    <Cell ss:StyleID="s68"><Data ss:Type="Number">1063</Data></Cell>
    <Cell ss:StyleID="s68"><Data ss:Type="Number">1</Data></Cell>
    <Cell ss:StyleID="s68"><Data ss:Type="Number">1063</Data></Cell>
    <Cell ss:StyleID="s68"><Data ss:Type="Number">0.8</Data></Cell>
    <Cell ss:StyleID="s68"><Data ss:Type="Number">0.82</Data></Cell>
    <Cell ss:StyleID="s68"><Data ss:Type="Number">0.1</Data></Cell>
    <Cell ss:StyleID="s68"><Data ss:Type="Number">1064</Data></Cell>
    <Cell ss:StyleID="s68"><Data ss:Type="Number">1618</Data></Cell>
    <Cell ss:StyleID="s68"><Data ss:Type="Number">0</Data></Cell>
    <Cell ss:StyleID="s68"><Data ss:Type="String">protein AED:0.15 eAED:0.15 QI:0|0|0|1|1|1|9|0|957 </Data></Cell>
    <Cell ss:StyleID="s68"><Data ss:Type="String">hypothetical protein, variant 1 [Phytophthora parasitica P1569] gb|ETL42665.1| hypothetical protein, variant 1 [Phytophthora parasitica] gb|ETL95830.1| hypothetical protein, variant 1 [Phytophthora parasitica] gb|ETO78197.1| hypothetical protein, variant 1 [Phytophthora parasitica P1976]</Data></Cell>
   </Row>
   <Row ss:AutoFitHeight="0" ss:Height="15.75">
    <Cell ss:StyleID="s68"><Data ss:Type="String">Phyca_scf1262_51</Data></Cell>
    <Cell ss:StyleID="s68"><Data ss:Type="Number">150</Data></Cell>
    <Cell ss:StyleID="s68"><Data ss:Type="Number">1</Data></Cell>
    <Cell ss:StyleID="s68"><Data ss:Type="Number">146</Data></Cell>
    <Cell ss:StyleID="s68"><Data ss:Type="String">ref|XP_008909580.1|</Data></Cell>
    <Cell ss:StyleID="s68"><Data ss:Type="Number">411</Data></Cell>
    <Cell ss:StyleID="s68"><Data ss:Type="Number">261</Data></Cell>
    <Cell ss:StyleID="s68"><Data ss:Type="Number">408</Data></Cell>
    <Cell ss:StyleID="s68"><Data ss:Type="Number">0.77</Data></Cell>
    <Cell ss:StyleID="s68"><Data ss:Type="Number">0.87</Data></Cell>
    <Cell ss:StyleID="s68"><Data ss:Type="Number">0.01</Data></Cell>
    <Cell ss:StyleID="s68"><Data ss:Type="Number">148</Data></Cell>
    <Cell ss:StyleID="s68"><Data ss:Type="Number">226</Data></Cell>
    <Cell ss:StyleID="s69"><Data ss:Type="Number">3.9999999999999998E-57</Data></Cell>
    <Cell ss:StyleID="s68"><Data ss:Type="String">protein AED:0.25 eAED:0.25 QI:0|-1|0|1|-1|1|1|0|150 </Data></Cell>
    <Cell ss:StyleID="s68"><Data ss:Type="String">hypothetical protein PPTG_14785 [Phytophthora parasitica INRA-310] gb|ETI40538.1| hypothetical protein F443_14085 [Phytophthora parasitica P1569] gb|ETK80628.1| hypothetical protein L915_13732 [Phytophthora parasitica] gb|ETL34053.1| hypothetical protein L916_13629 [Phytophthora parasitica] gb|ETL87330.1| hypothetical protein L917_13437 [Phytophthora parasitica] gb|ETM40551.1| hypothetical protein L914_13523 [Phytophthora parasitica] gb|ETN05110.1| hypothetical protein PPTG_14785 [Phytophthora parasitica INRA-310] gb|ETO69184.1| hypothetical protein F444_14116 [Phytophthora parasitica P1976] gb|ETP10303.1| hypothetical protein F441_14014 [Phytophthora parasitica CJ01A1]</Data></Cell>
   </Row>
   <Row ss:AutoFitHeight="0" ss:Height="15.75">
    <Cell ss:StyleID="s68"><Data ss:Type="String">Phyca_scf1262_52</Data></Cell>
    <Cell ss:StyleID="s68"><Data ss:Type="Number">682</Data></Cell>
    <Cell ss:StyleID="s68"><Data ss:Type="Number">85</Data></Cell>
    <Cell ss:StyleID="s68"><Data ss:Type="Number">343</Data></Cell>
    <Cell ss:StyleID="s68"><Data ss:Type="String">gb|ETP29551.1|</Data></Cell>
    <Cell ss:StyleID="s68"><Data ss:Type="Number">427</Data></Cell>
    <Cell ss:StyleID="s68"><Data ss:Type="Number">3</Data></Cell>
    <Cell ss:StyleID="s68"><Data ss:Type="Number">261</Data></Cell>
    <Cell ss:StyleID="s68"><Data ss:Type="Number">0.53</Data></Cell>
    <Cell ss:StyleID="s68"><Data ss:Type="Number">0.64</Data></Cell>
    <Cell ss:StyleID="s68"><Data ss:Type="Number">0.12</Data></Cell>
    <Cell ss:StyleID="s68"><Data ss:Type="Number">277</Data></Cell>
    <Cell ss:StyleID="s68"><Data ss:Type="Number">264</Data></Cell>
    <Cell ss:StyleID="s69"><Data ss:Type="Number">3.0000000000000003E-67</Data></Cell>
    <Cell ss:StyleID="s68"><Data ss:Type="String">protein AED:0.18 eAED:0.28 QI:0|0|0|1|0.28|0.37|8|0|682 </Data></Cell>
    <Cell ss:StyleID="s68"><Data ss:Type="String">hypothetical protein F442_21322 [Phytophthora parasitica P10297]</Data></Cell>
   </Row>
   <Row ss:AutoFitHeight="0" ss:Height="15.75">
    <Cell ss:StyleID="s68"><Data ss:Type="String">Phyca_scf1262_53</Data></Cell>
    <Cell ss:StyleID="s68"><Data ss:Type="Number">127</Data></Cell>
    <Cell ss:StyleID="s68"><Data ss:Type="Number">1</Data></Cell>
    <Cell ss:StyleID="s68"><Data ss:Type="Number">121</Data></Cell>
    <Cell ss:StyleID="s68"><Data ss:Type="String">ref|XP_002999310.1|</Data></Cell>
    <Cell ss:StyleID="s68"><Data ss:Type="Number">548</Data></Cell>
    <Cell ss:StyleID="s68"><Data ss:Type="Number">1</Data></Cell>
    <Cell ss:StyleID="s68"><Data ss:Type="Number">121</Data></Cell>
    <Cell ss:StyleID="s68"><Data ss:Type="Number">0.93</Data></Cell>
    <Cell ss:StyleID="s68"><Data ss:Type="Number">0.96</Data></Cell>
    <Cell ss:StyleID="s68"><Data ss:Type="Number">0</Data></Cell>
    <Cell ss:StyleID="s68"><Data ss:Type="Number">121</Data></Cell>
    <Cell ss:StyleID="s68"><Data ss:Type="Number">222</Data></Cell>
    <Cell ss:StyleID="s69"><Data ss:Type="Number">6.9999999999999996E-56</Data></Cell>
    <Cell ss:StyleID="s68"><Data ss:Type="String">protein AED:0.45 eAED:0.45 QI:0|0|0|1|1|1|2|0|127 </Data></Cell>
    <Cell ss:StyleID="s68"><Data ss:Type="String">conserved hypothetical protein [Phytophthora infestans T30-4] gb|EEY69456.1| conserved hypothetical protein [Phytophthora infestans T30-4]</Data></Cell>
   </Row>
   <Row ss:AutoFitHeight="0" ss:Height="15.75">
    <Cell ss:StyleID="s68"><Data ss:Type="String">Phyca_scf1262_54</Data></Cell>
    <Cell ss:StyleID="s68"><Data ss:Type="Number">306</Data></Cell>
    <Cell ss:StyleID="s68"><Data ss:Type="Number">250</Data></Cell>
    <Cell ss:StyleID="s68"><Data ss:Type="Number">306</Data></Cell>
    <Cell ss:StyleID="s68"><Data ss:Type="String">gb|ETP38446.1|</Data></Cell>
    <Cell ss:StyleID="s68"><Data ss:Type="Number">411</Data></Cell>
    <Cell ss:StyleID="s68"><Data ss:Type="Number">207</Data></Cell>
    <Cell ss:StyleID="s68"><Data ss:Type="Number">247</Data></Cell>
    <Cell ss:StyleID="s68"><Data ss:Type="Number">0.59</Data></Cell>
    <Cell ss:StyleID="s68"><Data ss:Type="Number">0.68</Data></Cell>
    <Cell ss:StyleID="s68"><Data ss:Type="Number">0.28000000000000003</Data></Cell>
    <Cell ss:StyleID="s68"><Data ss:Type="Number">57</Data></Cell>
    <Cell ss:StyleID="s68"><Data ss:Type="Number">9</Data></Cell>
    <Cell ss:StyleID="s69"><Data ss:Type="Number">1.0000000000000001E-9</Data></Cell>
    <Cell ss:StyleID="s68"><Data ss:Type="String">protein AED:0.64 eAED:0.80 QI:0|0|0|0.4|1|1|5|0|306 </Data></Cell>
    <Cell ss:StyleID="s68"><Data ss:Type="String">hypothetical protein F442_13931 [Phytophthora parasitica P10297]</Data></Cell>
   </Row>
   <Row ss:AutoFitHeight="0" ss:Height="15.75">
    <Cell ss:StyleID="s68"><Data ss:Type="String">Phyca_scf1262_55</Data></Cell>
    <Cell ss:StyleID="s68"><Data ss:Type="Number">136</Data></Cell>
    <Cell ss:StyleID="s68"><Data ss:Type="Number">4</Data></Cell>
    <Cell ss:StyleID="s68"><Data ss:Type="Number">135</Data></Cell>
    <Cell ss:StyleID="s68"><Data ss:Type="String">ref|XP_002894976.1|</Data></Cell>
    <Cell ss:StyleID="s68"><Data ss:Type="Number">232</Data></Cell>
    <Cell ss:StyleID="s68"><Data ss:Type="Number">51</Data></Cell>
    <Cell ss:StyleID="s68"><Data ss:Type="Number">231</Data></Cell>
    <Cell ss:StyleID="s68"><Data ss:Type="Number">0.45</Data></Cell>
    <Cell ss:StyleID="s68"><Data ss:Type="Number">0.54</Data></Cell>
    <Cell ss:StyleID="s68"><Data ss:Type="Number">0.27</Data></Cell>
    <Cell ss:StyleID="s68"><Data ss:Type="Number">181</Data></Cell>
    <Cell ss:StyleID="s68"><Data ss:Type="Number">127</Data></Cell>
    <Cell ss:StyleID="s69"><Data ss:Type="Number">2.0000000000000001E-27</Data></Cell>
    <Cell ss:StyleID="s68"><Data ss:Type="String">protein AED:0.43 eAED:0.43 QI:0|0|0|1|0|0|2|0|136 </Data></Cell>
    <Cell ss:StyleID="s68"><Data ss:Type="String">cysteine protease family C48, putative [Phytophthora infestans T30-4] gb|EEY62342.1| cysteine protease family C48, putative [Phytophthora infestans T30-4]</Data></Cell>
   </Row>
   <Row ss:AutoFitHeight="0" ss:Height="15.75">
    <Cell ss:StyleID="s68"><Data ss:Type="String">Phyca_scf4569_56</Data></Cell>
    <Cell ss:StyleID="s68"><Data ss:Type="Number">675</Data></Cell>
    <Cell ss:StyleID="s68"><Data ss:Type="Number">1</Data></Cell>
    <Cell ss:StyleID="s68"><Data ss:Type="Number">675</Data></Cell>
    <Cell ss:StyleID="s68"><Data ss:Type="String">ref|XP_008907964.1|</Data></Cell>
    <Cell ss:StyleID="s68"><Data ss:Type="Number">684</Data></Cell>
    <Cell ss:StyleID="s68"><Data ss:Type="Number">1</Data></Cell>
    <Cell ss:StyleID="s68"><Data ss:Type="Number">684</Data></Cell>
    <Cell ss:StyleID="s68"><Data ss:Type="Number">0.87</Data></Cell>
    <Cell ss:StyleID="s68"><Data ss:Type="Number">0.91</Data></Cell>
    <Cell ss:StyleID="s68"><Data ss:Type="Number">0.02</Data></Cell>
    <Cell ss:StyleID="s68"><Data ss:Type="Number">687</Data></Cell>
    <Cell ss:StyleID="s68"><Data ss:Type="Number">1150</Data></Cell>
    <Cell ss:StyleID="s68"><Data ss:Type="Number">0</Data></Cell>
    <Cell ss:StyleID="s68"><Data ss:Type="String">protein AED:0.00 eAED:0.00 QI:0|-1|0|1|-1|1|1|0|675 </Data></Cell>
    <Cell ss:StyleID="s68"><Data ss:Type="String">hypothetical protein PPTG_12594 [Phytophthora parasitica INRA-310] gb|ETN06472.1| hypothetical protein PPTG_12594 [Phytophthora parasitica INRA-310]</Data></Cell>
   </Row>
   <Row ss:AutoFitHeight="0" ss:Height="15.75">
    <Cell ss:StyleID="s68"><Data ss:Type="String">Phyca_scf4569_57</Data></Cell>
    <Cell ss:StyleID="s68"><Data ss:Type="Number">461</Data></Cell>
    <Cell ss:StyleID="s68"><Data ss:Type="Number">1</Data></Cell>
    <Cell ss:StyleID="s68"><Data ss:Type="Number">461</Data></Cell>
    <Cell ss:StyleID="s68"><Data ss:Type="String">gb|ETL89890.1|</Data></Cell>
    <Cell ss:StyleID="s68"><Data ss:Type="Number">461</Data></Cell>
    <Cell ss:StyleID="s68"><Data ss:Type="Number">1</Data></Cell>
    <Cell ss:StyleID="s68"><Data ss:Type="Number">461</Data></Cell>
    <Cell ss:StyleID="s68"><Data ss:Type="Number">0.89</Data></Cell>
    <Cell ss:StyleID="s68"><Data ss:Type="Number">0.94</Data></Cell>
    <Cell ss:StyleID="s68"><Data ss:Type="Number">0</Data></Cell>
    <Cell ss:StyleID="s68"><Data ss:Type="Number">461</Data></Cell>
    <Cell ss:StyleID="s68"><Data ss:Type="Number">855</Data></Cell>
    <Cell ss:StyleID="s68"><Data ss:Type="Number">0</Data></Cell>
    <Cell ss:StyleID="s68"><Data ss:Type="String">protein AED:0.01 eAED:0.01 QI:0|-1|0|1|-1|1|1|0|461 </Data></Cell>
    <Cell ss:StyleID="s68"><Data ss:Type="String">hypothetical protein L917_11270 [Phytophthora parasitica] gb|ETP13004.1| hypothetical protein F441_11742 [Phytophthora parasitica CJ01A1]</Data></Cell>
   </Row>
   <Row ss:AutoFitHeight="0" ss:Height="15.75">
    <Cell ss:StyleID="s68"><Data ss:Type="String">Phyca_scf4569_58</Data></Cell>
    <Cell ss:StyleID="s68"><Data ss:Type="Number">875</Data></Cell>
    <Cell ss:StyleID="s68"><Data ss:Type="Number">1</Data></Cell>
    <Cell ss:StyleID="s68"><Data ss:Type="Number">614</Data></Cell>
    <Cell ss:StyleID="s68"><Data ss:Type="String">ref|XP_002898072.1|</Data></Cell>
    <Cell ss:StyleID="s68"><Data ss:Type="Number">782</Data></Cell>
    <Cell ss:StyleID="s68"><Data ss:Type="Number">1</Data></Cell>
    <Cell ss:StyleID="s68"><Data ss:Type="Number">614</Data></Cell>
    <Cell ss:StyleID="s68"><Data ss:Type="Number">0.89</Data></Cell>
    <Cell ss:StyleID="s68"><Data ss:Type="Number">0.93</Data></Cell>
    <Cell ss:StyleID="s68"><Data ss:Type="Number">0</Data></Cell>
    <Cell ss:StyleID="s68"><Data ss:Type="Number">614</Data></Cell>
    <Cell ss:StyleID="s68"><Data ss:Type="Number">1060</Data></Cell>
    <Cell ss:StyleID="s68"><Data ss:Type="Number">0</Data></Cell>
    <Cell ss:StyleID="s68"><Data ss:Type="String">protein AED:0.01 eAED:0.01 QI:0|0|0|1|0.5|0.66|3|0|875 </Data></Cell>
    <Cell ss:StyleID="s68"><Data ss:Type="String">conserved hypothetical protein [Phytophthora infestans T30-4] gb|EEY63485.1| conserved hypothetical protein [Phytophthora infestans T30-4]</Data></Cell>
   </Row>
   <Row ss:AutoFitHeight="0" ss:Height="15.75">
    <Cell ss:StyleID="s68"><Data ss:Type="String">Phyca_scf4569_59</Data></Cell>
    <Cell ss:StyleID="s68"><Data ss:Type="Number">564</Data></Cell>
    <Cell ss:StyleID="s68"><Data ss:Type="Number">1</Data></Cell>
    <Cell ss:StyleID="s68"><Data ss:Type="Number">564</Data></Cell>
    <Cell ss:StyleID="s68"><Data ss:Type="String">gb|ETI43230.1|</Data></Cell>
    <Cell ss:StyleID="s68"><Data ss:Type="Number">562</Data></Cell>
    <Cell ss:StyleID="s68"><Data ss:Type="Number">1</Data></Cell>
    <Cell ss:StyleID="s68"><Data ss:Type="Number">562</Data></Cell>
    <Cell ss:StyleID="s68"><Data ss:Type="Number">0.87</Data></Cell>
    <Cell ss:StyleID="s68"><Data ss:Type="Number">0.92</Data></Cell>
    <Cell ss:StyleID="s68"><Data ss:Type="Number">0</Data></Cell>
    <Cell ss:StyleID="s68"><Data ss:Type="Number">565</Data></Cell>
    <Cell ss:StyleID="s68"><Data ss:Type="Number">969</Data></Cell>
    <Cell ss:StyleID="s68"><Data ss:Type="Number">0</Data></Cell>
    <Cell ss:StyleID="s68"><Data ss:Type="String">protein AED:0.03 eAED:0.03 QI:0|0|0|1|1|1|3|0|564 </Data></Cell>
    <Cell ss:StyleID="s68"><Data ss:Type="String">hypothetical protein F443_11784 [Phytophthora parasitica P1569] gb|ETM43160.1| hypothetical protein L914_11320 [Phytophthora parasitica]</Data></Cell>
   </Row>
   <Row ss:AutoFitHeight="0" ss:Height="15.75">
    <Cell ss:StyleID="s68"><Data ss:Type="String">Phyca_scf4569_60</Data></Cell>
    <Cell ss:StyleID="s68"><Data ss:Type="Number">551</Data></Cell>
    <Cell ss:StyleID="s68"><Data ss:Type="Number">1</Data></Cell>
    <Cell ss:StyleID="s68"><Data ss:Type="Number">551</Data></Cell>
    <Cell ss:StyleID="s68"><Data ss:Type="String">ref|XP_002898059.1|</Data></Cell>
    <Cell ss:StyleID="s68"><Data ss:Type="Number">551</Data></Cell>
    <Cell ss:StyleID="s68"><Data ss:Type="Number">1</Data></Cell>
    <Cell ss:StyleID="s68"><Data ss:Type="Number">551</Data></Cell>
    <Cell ss:StyleID="s68"><Data ss:Type="Number">0.95</Data></Cell>
    <Cell ss:StyleID="s68"><Data ss:Type="Number">0.97</Data></Cell>
    <Cell ss:StyleID="s68"><Data ss:Type="Number">0</Data></Cell>
    <Cell ss:StyleID="s68"><Data ss:Type="Number">551</Data></Cell>
    <Cell ss:StyleID="s68"><Data ss:Type="Number">1061</Data></Cell>
    <Cell ss:StyleID="s68"><Data ss:Type="Number">0</Data></Cell>
    <Cell ss:StyleID="s68"><Data ss:Type="String">protein AED:0.03 eAED:0.03 QI:0|-1|0|1|-1|1|1|0|551 </Data></Cell>
    <Cell ss:StyleID="s68"><Data ss:Type="String">transmembrane protein, putative [Phytophthora infestans T30-4] gb|EEY63472.1| transmembrane protein, putative [Phytophthora infestans T30-4]</Data></Cell>
   </Row>
   <Row ss:AutoFitHeight="0" ss:Height="15.75">
    <Cell ss:StyleID="s68"><Data ss:Type="String">Phyca_scf4569_61</Data></Cell>
    <Cell ss:StyleID="s68"><Data ss:Type="Number">819</Data></Cell>
    <Cell ss:StyleID="s68"><Data ss:Type="Number">1</Data></Cell>
    <Cell ss:StyleID="s68"><Data ss:Type="Number">819</Data></Cell>
    <Cell ss:StyleID="s68"><Data ss:Type="String">ref|XP_008907982.1|</Data></Cell>
    <Cell ss:StyleID="s68"><Data ss:Type="Number">819</Data></Cell>
    <Cell ss:StyleID="s68"><Data ss:Type="Number">1</Data></Cell>
    <Cell ss:StyleID="s68"><Data ss:Type="Number">819</Data></Cell>
    <Cell ss:StyleID="s68"><Data ss:Type="Number">0.96</Data></Cell>
    <Cell ss:StyleID="s68"><Data ss:Type="Number">0.98</Data></Cell>
    <Cell ss:StyleID="s68"><Data ss:Type="Number">0</Data></Cell>
    <Cell ss:StyleID="s68"><Data ss:Type="Number">819</Data></Cell>
    <Cell ss:StyleID="s68"><Data ss:Type="Number">1580</Data></Cell>
    <Cell ss:StyleID="s68"><Data ss:Type="Number">0</Data></Cell>
    <Cell ss:StyleID="s68"><Data ss:Type="String">protein AED:0.04 eAED:0.04 QI:0|0|0|1|1|1|2|0|819 </Data></Cell>
    <Cell ss:StyleID="s68"><Data ss:Type="String">hypothetical protein, variant [Phytophthora parasitica INRA-310] gb|ETI43238.1| hypothetical protein, variant [Phytophthora parasitica P1569] gb|ETL89893.1| hypothetical protein, variant [Phytophthora parasitica] gb|ETM43168.1| hypothetical protein, variant [Phytophthora parasitica] gb|ETN06490.1| hypothetical protein, variant [Phytophthora parasitica INRA-310] gb|ETP13007.1| hypothetical protein, variant [Phytophthora parasitica CJ01A1]</Data></Cell>
   </Row>
   <Row ss:AutoFitHeight="0" ss:Height="15.75">
    <Cell ss:StyleID="s68"><Data ss:Type="String">Phyca_scf4569_62</Data></Cell>
    <Cell ss:StyleID="s68"><Data ss:Type="Number">876</Data></Cell>
    <Cell ss:StyleID="s68"><Data ss:Type="Number">72</Data></Cell>
    <Cell ss:StyleID="s68"><Data ss:Type="Number">876</Data></Cell>
    <Cell ss:StyleID="s68"><Data ss:Type="String">gb|ETL89894.1|</Data></Cell>
    <Cell ss:StyleID="s68"><Data ss:Type="Number">813</Data></Cell>
    <Cell ss:StyleID="s68"><Data ss:Type="Number">1</Data></Cell>
    <Cell ss:StyleID="s68"><Data ss:Type="Number">813</Data></Cell>
    <Cell ss:StyleID="s68"><Data ss:Type="Number">0.88</Data></Cell>
    <Cell ss:StyleID="s68"><Data ss:Type="Number">0.93</Data></Cell>
    <Cell ss:StyleID="s68"><Data ss:Type="Number">0.01</Data></Cell>
    <Cell ss:StyleID="s68"><Data ss:Type="Number">814</Data></Cell>
    <Cell ss:StyleID="s68"><Data ss:Type="Number">1400</Data></Cell>
    <Cell ss:StyleID="s68"><Data ss:Type="Number">0</Data></Cell>
    <Cell ss:StyleID="s68"><Data ss:Type="String">protein AED:0.05 eAED:0.05 QI:0|0|0|1|1|1|2|0|876 </Data></Cell>
    <Cell ss:StyleID="s68"><Data ss:Type="String">hypothetical protein L917_11273 [Phytophthora parasitica]</Data></Cell>
   </Row>
   <Row ss:AutoFitHeight="0" ss:Height="15.75">
    <Cell ss:StyleID="s68"><Data ss:Type="String">Phyca_scf4569_63</Data></Cell>
    <Cell ss:StyleID="s68"><Data ss:Type="Number">397</Data></Cell>
    <Cell ss:StyleID="s68"><Data ss:Type="Number">1</Data></Cell>
    <Cell ss:StyleID="s68"><Data ss:Type="Number">397</Data></Cell>
    <Cell ss:StyleID="s68"><Data ss:Type="String">gb|ETP41096.1|</Data></Cell>
    <Cell ss:StyleID="s68"><Data ss:Type="Number">432</Data></Cell>
    <Cell ss:StyleID="s68"><Data ss:Type="Number">1</Data></Cell>
    <Cell ss:StyleID="s68"><Data ss:Type="Number">432</Data></Cell>
    <Cell ss:StyleID="s68"><Data ss:Type="Number">0.82</Data></Cell>
    <Cell ss:StyleID="s68"><Data ss:Type="Number">0.85</Data></Cell>
    <Cell ss:StyleID="s68"><Data ss:Type="Number">0.1</Data></Cell>
    <Cell ss:StyleID="s68"><Data ss:Type="Number">437</Data></Cell>
    <Cell ss:StyleID="s68"><Data ss:Type="Number">665</Data></Cell>
    <Cell ss:StyleID="s68"><Data ss:Type="Number">0</Data></Cell>
    <Cell ss:StyleID="s68"><Data ss:Type="String">protein AED:0.06 eAED:0.06 QI:0|0|0|1|1|1|4|0|397 </Data></Cell>
    <Cell ss:StyleID="s68"><Data ss:Type="String">hypothetical protein F442_11686 [Phytophthora parasitica P10297]</Data></Cell>
   </Row>
   <Row ss:AutoFitHeight="0" ss:Height="15.75">
    <Cell ss:StyleID="s68"><Data ss:Type="String">Phyca_scf4569_64</Data></Cell>
    <Cell ss:StyleID="s68"><Data ss:Type="Number">194</Data></Cell>
    <Cell ss:StyleID="s68"><Data ss:Type="Number">1</Data></Cell>
    <Cell ss:StyleID="s68"><Data ss:Type="Number">184</Data></Cell>
    <Cell ss:StyleID="s68"><Data ss:Type="String">ref|XP_008907984.1|</Data></Cell>
    <Cell ss:StyleID="s68"><Data ss:Type="Number">183</Data></Cell>
    <Cell ss:StyleID="s68"><Data ss:Type="Number">1</Data></Cell>
    <Cell ss:StyleID="s68"><Data ss:Type="Number">183</Data></Cell>
    <Cell ss:StyleID="s68"><Data ss:Type="Number">0.76</Data></Cell>
    <Cell ss:StyleID="s68"><Data ss:Type="Number">0.85</Data></Cell>
    <Cell ss:StyleID="s68"><Data ss:Type="Number">0</Data></Cell>
    <Cell ss:StyleID="s68"><Data ss:Type="Number">184</Data></Cell>
    <Cell ss:StyleID="s68"><Data ss:Type="Number">276</Data></Cell>
    <Cell ss:StyleID="s69"><Data ss:Type="Number">6.0000000000000003E-72</Data></Cell>
    <Cell ss:StyleID="s68"><Data ss:Type="String">protein AED:0.12 eAED:0.12 QI:0|0|0|1|1|1|3|0|194 </Data></Cell>
    <Cell ss:StyleID="s68"><Data ss:Type="String">hypothetical protein PPTG_12610 [Phytophthora parasitica INRA-310] gb|ETN06492.1| hypothetical protein PPTG_12610 [Phytophthora parasitica INRA-310]</Data></Cell>
   </Row>
   <Row ss:AutoFitHeight="0" ss:Height="15.75">
    <Cell ss:StyleID="s68"><Data ss:Type="String">Phyca_scf4569_65</Data></Cell>
    <Cell ss:StyleID="s68"><Data ss:Type="Number">274</Data></Cell>
    <Cell ss:StyleID="s68"><Data ss:Type="Number">1</Data></Cell>
    <Cell ss:StyleID="s68"><Data ss:Type="Number">171</Data></Cell>
    <Cell ss:StyleID="s68"><Data ss:Type="String">gb|ETI43205.1|</Data></Cell>
    <Cell ss:StyleID="s68"><Data ss:Type="Number">373</Data></Cell>
    <Cell ss:StyleID="s68"><Data ss:Type="Number">1</Data></Cell>
    <Cell ss:StyleID="s68"><Data ss:Type="Number">183</Data></Cell>
    <Cell ss:StyleID="s68"><Data ss:Type="Number">0.89</Data></Cell>
    <Cell ss:StyleID="s68"><Data ss:Type="Number">0.91</Data></Cell>
    <Cell ss:StyleID="s68"><Data ss:Type="Number">0.06</Data></Cell>
    <Cell ss:StyleID="s68"><Data ss:Type="Number">183</Data></Cell>
    <Cell ss:StyleID="s68"><Data ss:Type="Number">321</Data></Cell>
    <Cell ss:StyleID="s69"><Data ss:Type="Number">5.0000000000000002E-85</Data></Cell>
    <Cell ss:StyleID="s68"><Data ss:Type="String">protein AED:0.13 eAED:0.13 QI:0|0|0|1|1|1|3|0|274 </Data></Cell>
    <Cell ss:StyleID="s68"><Data ss:Type="String">hypothetical protein F443_11761 [Phytophthora parasitica P1569] gb|ETO71859.1| hypothetical protein F444_11846 [Phytophthora parasitica P1976]</Data></Cell>
   </Row>
   <Row ss:AutoFitHeight="0" ss:Height="15.75">
    <Cell ss:StyleID="s68"><Data ss:Type="String">Phyca_scf4569_66</Data></Cell>
    <Cell ss:StyleID="s68"><Data ss:Type="Number">152</Data></Cell>
    <Cell ss:StyleID="s68"><Data ss:Type="Number">49</Data></Cell>
    <Cell ss:StyleID="s68"><Data ss:Type="Number">145</Data></Cell>
    <Cell ss:StyleID="s68"><Data ss:Type="String">ref|XP_008908004.1|</Data></Cell>
    <Cell ss:StyleID="s68"><Data ss:Type="Number">103</Data></Cell>
    <Cell ss:StyleID="s68"><Data ss:Type="Number">7</Data></Cell>
    <Cell ss:StyleID="s68"><Data ss:Type="Number">102</Data></Cell>
    <Cell ss:StyleID="s68"><Data ss:Type="Number">0.67</Data></Cell>
    <Cell ss:StyleID="s68"><Data ss:Type="Number">0.8</Data></Cell>
    <Cell ss:StyleID="s68"><Data ss:Type="Number">0.03</Data></Cell>
    <Cell ss:StyleID="s68"><Data ss:Type="Number">98</Data></Cell>
    <Cell ss:StyleID="s68"><Data ss:Type="Number">127</Data></Cell>
    <Cell ss:StyleID="s69"><Data ss:Type="Number">2.0000000000000001E-27</Data></Cell>
    <Cell ss:StyleID="s68"><Data ss:Type="String">protein AED:0.22 eAED:0.22 QI:0|0|0|0.33|1|1|3|0|152 </Data></Cell>
    <Cell ss:StyleID="s68"><Data ss:Type="String">hypothetical protein PPTG_12623 [Phytophthora parasitica INRA-310] gb|ETN06512.1| hypothetical protein PPTG_12623 [Phytophthora parasitica INRA-310]</Data></Cell>
   </Row>
   <Row ss:AutoFitHeight="0" ss:Height="15.75">
    <Cell ss:StyleID="s68"><Data ss:Type="String">Phyca_scf4569_67</Data></Cell>
    <Cell ss:StyleID="s68"><Data ss:Type="Number">836</Data></Cell>
    <Cell ss:StyleID="s68"><Data ss:Type="Number">4</Data></Cell>
    <Cell ss:StyleID="s68"><Data ss:Type="Number">836</Data></Cell>
    <Cell ss:StyleID="s68"><Data ss:Type="String">gb|ETK83274.1|</Data></Cell>
    <Cell ss:StyleID="s68"><Data ss:Type="Number">892</Data></Cell>
    <Cell ss:StyleID="s68"><Data ss:Type="Number">3</Data></Cell>
    <Cell ss:StyleID="s68"><Data ss:Type="Number">892</Data></Cell>
    <Cell ss:StyleID="s68"><Data ss:Type="Number">0.82</Data></Cell>
    <Cell ss:StyleID="s68"><Data ss:Type="Number">0.87</Data></Cell>
    <Cell ss:StyleID="s68"><Data ss:Type="Number">0.06</Data></Cell>
    <Cell ss:StyleID="s68"><Data ss:Type="Number">890</Data></Cell>
    <Cell ss:StyleID="s68"><Data ss:Type="Number">1431</Data></Cell>
    <Cell ss:StyleID="s68"><Data ss:Type="Number">0</Data></Cell>
    <Cell ss:StyleID="s68"><Data ss:Type="String">protein AED:0.24 eAED:0.24 QI:0|0|0|1|1|1|3|0|836 </Data></Cell>
    <Cell ss:StyleID="s68"><Data ss:Type="String">hypothetical protein L915_11471 [Phytophthora parasitica] gb|ETO71872.1| hypothetical protein F444_11857 [Phytophthora parasitica P1976]</Data></Cell>
   </Row>
   <Row ss:AutoFitHeight="0" ss:Height="15.75">
    <Cell ss:StyleID="s68"><Data ss:Type="String">Phyca_scf4569_68</Data></Cell>
    <Cell ss:StyleID="s68"><Data ss:Type="Number">621</Data></Cell>
    <Cell ss:StyleID="s68"><Data ss:Type="Number">1</Data></Cell>
    <Cell ss:StyleID="s68"><Data ss:Type="Number">621</Data></Cell>
    <Cell ss:StyleID="s68"><Data ss:Type="String">ref|XP_008907970.1|</Data></Cell>
    <Cell ss:StyleID="s68"><Data ss:Type="Number">618</Data></Cell>
    <Cell ss:StyleID="s68"><Data ss:Type="Number">1</Data></Cell>
    <Cell ss:StyleID="s68"><Data ss:Type="Number">618</Data></Cell>
    <Cell ss:StyleID="s68"><Data ss:Type="Number">0.95</Data></Cell>
    <Cell ss:StyleID="s68"><Data ss:Type="Number">0.97</Data></Cell>
    <Cell ss:StyleID="s68"><Data ss:Type="Number">0</Data></Cell>
    <Cell ss:StyleID="s68"><Data ss:Type="Number">621</Data></Cell>
    <Cell ss:StyleID="s68"><Data ss:Type="Number">1170</Data></Cell>
    <Cell ss:StyleID="s68"><Data ss:Type="Number">0</Data></Cell>
    <Cell ss:StyleID="s68"><Data ss:Type="String">protein AED:0.30 eAED:0.30 QI:0|-1|0|1|-1|1|1|0|621 </Data></Cell>
    <Cell ss:StyleID="s68"><Data ss:Type="String">hypothetical protein PPTG_12599 [Phytophthora parasitica INRA-310] gb|ETL89872.1| hypothetical protein L917_11254 [Phytophthora parasitica] gb|ETN06478.1| hypothetical protein PPTG_12599 [Phytophthora parasitica INRA-310] gb|ETP41088.1| hypothetical protein F442_11678 [Phytophthora parasitica P10297]</Data></Cell>
   </Row>
   <Row ss:AutoFitHeight="0" ss:Height="15.75">
    <Cell ss:StyleID="s68"><Data ss:Type="String">Phyca_scf4569_69</Data></Cell>
    <Cell ss:StyleID="s68"><Data ss:Type="Number">175</Data></Cell>
    <Cell ss:StyleID="s68"><Data ss:Type="Number">46</Data></Cell>
    <Cell ss:StyleID="s68"><Data ss:Type="Number">172</Data></Cell>
    <Cell ss:StyleID="s68"><Data ss:Type="String">gb|EGZ22750.1|</Data></Cell>
    <Cell ss:StyleID="s68"><Data ss:Type="Number">201</Data></Cell>
    <Cell ss:StyleID="s68"><Data ss:Type="Number">53</Data></Cell>
    <Cell ss:StyleID="s68"><Data ss:Type="Number">184</Data></Cell>
    <Cell ss:StyleID="s68"><Data ss:Type="Number">0.64</Data></Cell>
    <Cell ss:StyleID="s68"><Data ss:Type="Number">0.75</Data></Cell>
    <Cell ss:StyleID="s68"><Data ss:Type="Number">0.03</Data></Cell>
    <Cell ss:StyleID="s68"><Data ss:Type="Number">132</Data></Cell>
    <Cell ss:StyleID="s68"><Data ss:Type="Number">163</Data></Cell>
    <Cell ss:StyleID="s69"><Data ss:Type="Number">5.0000000000000003E-38</Data></Cell>
    <Cell ss:StyleID="s68"><Data ss:Type="String">protein AED:0.02 eAED:0.31 QI:0|-1|0|1|-1|1|1|0|175 </Data></Cell>
    <Cell ss:StyleID="s68"><Data ss:Type="String">hypothetical protein PHYSODRAFT_330490 [Phytophthora sojae]</Data></Cell>
   </Row>
   <Row ss:AutoFitHeight="0" ss:Height="15.75">
    <Cell ss:StyleID="s68"><Data ss:Type="String">Phyca_scf4569_70</Data></Cell>
    <Cell ss:StyleID="s68"><Data ss:Type="Number">1168</Data></Cell>
    <Cell ss:StyleID="s68"><Data ss:Type="Number">1</Data></Cell>
    <Cell ss:StyleID="s68"><Data ss:Type="Number">1168</Data></Cell>
    <Cell ss:StyleID="s68"><Data ss:Type="String">gb|ETP12974.1|</Data></Cell>
    <Cell ss:StyleID="s68"><Data ss:Type="Number">1146</Data></Cell>
    <Cell ss:StyleID="s68"><Data ss:Type="Number">1</Data></Cell>
    <Cell ss:StyleID="s68"><Data ss:Type="Number">1146</Data></Cell>
    <Cell ss:StyleID="s68"><Data ss:Type="Number">0.91</Data></Cell>
    <Cell ss:StyleID="s68"><Data ss:Type="Number">0.94</Data></Cell>
    <Cell ss:StyleID="s68"><Data ss:Type="Number">0.02</Data></Cell>
    <Cell ss:StyleID="s68"><Data ss:Type="Number">1172</Data></Cell>
    <Cell ss:StyleID="s68"><Data ss:Type="Number">2059</Data></Cell>
    <Cell ss:StyleID="s68"><Data ss:Type="Number">0</Data></Cell>
    <Cell ss:StyleID="s68"><Data ss:Type="String">protein AED:0.00 eAED:0.00 QI:0|-1|0|1|-1|1|1|0|1168 </Data></Cell>
    <Cell ss:StyleID="s68"><Data ss:Type="String">hypothetical protein F441_11716 [Phytophthora parasitica CJ01A1] gb|ETP12975.1| hypothetical protein, variant [Phytophthora parasitica CJ01A1]</Data></Cell>
   </Row>
   <Row ss:AutoFitHeight="0" ss:Height="15.75">
    <Cell ss:StyleID="s68"><Data ss:Type="String">Phyca_scf4569_71</Data></Cell>
    <Cell ss:StyleID="s68"><Data ss:Type="Number">2163</Data></Cell>
    <Cell ss:StyleID="s68"><Data ss:Type="Number">9</Data></Cell>
    <Cell ss:StyleID="s68"><Data ss:Type="Number">2163</Data></Cell>
    <Cell ss:StyleID="s68"><Data ss:Type="String">gb|ETO71882.1|</Data></Cell>
    <Cell ss:StyleID="s68"><Data ss:Type="Number">2165</Data></Cell>
    <Cell ss:StyleID="s68"><Data ss:Type="Number">2</Data></Cell>
    <Cell ss:StyleID="s68"><Data ss:Type="Number">2165</Data></Cell>
    <Cell ss:StyleID="s68"><Data ss:Type="Number">0.8</Data></Cell>
    <Cell ss:StyleID="s68"><Data ss:Type="Number">0.86</Data></Cell>
    <Cell ss:StyleID="s68"><Data ss:Type="Number">0.02</Data></Cell>
    <Cell ss:StyleID="s68"><Data ss:Type="Number">2182</Data></Cell>
    <Cell ss:StyleID="s68"><Data ss:Type="Number">3378</Data></Cell>
    <Cell ss:StyleID="s68"><Data ss:Type="Number">0</Data></Cell>
    <Cell ss:StyleID="s68"><Data ss:Type="String">protein AED:0.00 eAED:0.00 QI:0|0|0|1|1|1|2|0|2163 </Data></Cell>
    <Cell ss:StyleID="s68"><Data ss:Type="String">hypothetical protein F444_11867 [Phytophthora parasitica P1976]</Data></Cell>
   </Row>
   <Row ss:AutoFitHeight="0" ss:Height="15.75">
    <Cell ss:StyleID="s68"><Data ss:Type="String">Phyca_scf4569_72</Data></Cell>
    <Cell ss:StyleID="s68"><Data ss:Type="Number">665</Data></Cell>
    <Cell ss:StyleID="s68"><Data ss:Type="Number">1</Data></Cell>
    <Cell ss:StyleID="s68"><Data ss:Type="Number">662</Data></Cell>
    <Cell ss:StyleID="s68"><Data ss:Type="String">gb|ETP12971.1|</Data></Cell>
    <Cell ss:StyleID="s68"><Data ss:Type="Number">901</Data></Cell>
    <Cell ss:StyleID="s68"><Data ss:Type="Number">1</Data></Cell>
    <Cell ss:StyleID="s68"><Data ss:Type="Number">683</Data></Cell>
    <Cell ss:StyleID="s68"><Data ss:Type="Number">0.86</Data></Cell>
    <Cell ss:StyleID="s68"><Data ss:Type="Number">0.91</Data></Cell>
    <Cell ss:StyleID="s68"><Data ss:Type="Number">0.03</Data></Cell>
    <Cell ss:StyleID="s68"><Data ss:Type="Number">684</Data></Cell>
    <Cell ss:StyleID="s68"><Data ss:Type="Number">1169</Data></Cell>
    <Cell ss:StyleID="s68"><Data ss:Type="Number">0</Data></Cell>
    <Cell ss:StyleID="s68"><Data ss:Type="String">protein AED:0.02 eAED:0.02 QI:0|0|0|1|1|1|2|0|665 </Data></Cell>
    <Cell ss:StyleID="s68"><Data ss:Type="String">hypothetical protein F441_11713 [Phytophthora parasitica CJ01A1]</Data></Cell>
   </Row>
   <Row ss:AutoFitHeight="0" ss:Height="15.75">
    <Cell ss:StyleID="s68"><Data ss:Type="String">Phyca_scf4569_73</Data></Cell>
    <Cell ss:StyleID="s68"><Data ss:Type="Number">412</Data></Cell>
    <Cell ss:StyleID="s68"><Data ss:Type="Number">1</Data></Cell>
    <Cell ss:StyleID="s68"><Data ss:Type="Number">412</Data></Cell>
    <Cell ss:StyleID="s68"><Data ss:Type="String">gb|ETO71879.1|</Data></Cell>
    <Cell ss:StyleID="s68"><Data ss:Type="Number">419</Data></Cell>
    <Cell ss:StyleID="s68"><Data ss:Type="Number">1</Data></Cell>
    <Cell ss:StyleID="s68"><Data ss:Type="Number">419</Data></Cell>
    <Cell ss:StyleID="s68"><Data ss:Type="Number">0.91</Data></Cell>
    <Cell ss:StyleID="s68"><Data ss:Type="Number">0.94</Data></Cell>
    <Cell ss:StyleID="s68"><Data ss:Type="Number">0.01</Data></Cell>
    <Cell ss:StyleID="s68"><Data ss:Type="Number">419</Data></Cell>
    <Cell ss:StyleID="s68"><Data ss:Type="Number">753</Data></Cell>
    <Cell ss:StyleID="s68"><Data ss:Type="Number">0</Data></Cell>
    <Cell ss:StyleID="s68"><Data ss:Type="String">protein AED:0.01 eAED:0.02 QI:0|0|0|1|1|1|2|0|412 </Data></Cell>
    <Cell ss:StyleID="s68"><Data ss:Type="String">hypothetical protein F444_11864 [Phytophthora parasitica P1976]</Data></Cell>
   </Row>
   <Row ss:AutoFitHeight="0" ss:Height="15.75">
    <Cell ss:StyleID="s68"><Data ss:Type="String">Phyca_scf4569_74</Data></Cell>
    <Cell ss:StyleID="s68"><Data ss:Type="Number">196</Data></Cell>
    <Cell ss:StyleID="s68"><Data ss:Type="Number">1</Data></Cell>
    <Cell ss:StyleID="s68"><Data ss:Type="Number">186</Data></Cell>
    <Cell ss:StyleID="s68"><Data ss:Type="String">gb|ETL89874.1|</Data></Cell>
    <Cell ss:StyleID="s68"><Data ss:Type="Number">195</Data></Cell>
    <Cell ss:StyleID="s68"><Data ss:Type="Number">1</Data></Cell>
    <Cell ss:StyleID="s68"><Data ss:Type="Number">187</Data></Cell>
    <Cell ss:StyleID="s68"><Data ss:Type="Number">0.81</Data></Cell>
    <Cell ss:StyleID="s68"><Data ss:Type="Number">0.89</Data></Cell>
    <Cell ss:StyleID="s68"><Data ss:Type="Number">0</Data></Cell>
    <Cell ss:StyleID="s68"><Data ss:Type="Number">187</Data></Cell>
    <Cell ss:StyleID="s68"><Data ss:Type="Number">305</Data></Cell>
    <Cell ss:StyleID="s69"><Data ss:Type="Number">9.0000000000000006E-81</Data></Cell>
    <Cell ss:StyleID="s68"><Data ss:Type="String">protein AED:0.03 eAED:0.03 QI:0|-1|0|1|-1|1|1|0|196 </Data></Cell>
    <Cell ss:StyleID="s68"><Data ss:Type="String">hypothetical protein L917_11256 [Phytophthora parasitica] gb|ETP41090.1| hypothetical protein F442_11680 [Phytophthora parasitica P10297]</Data></Cell>
   </Row>
   <Row ss:AutoFitHeight="0" ss:Height="15.75">
    <Cell ss:StyleID="s68"><Data ss:Type="String">Phyca_scf4569_75</Data></Cell>
    <Cell ss:StyleID="s68"><Data ss:Type="Number">791</Data></Cell>
    <Cell ss:StyleID="s68"><Data ss:Type="Number">1</Data></Cell>
    <Cell ss:StyleID="s68"><Data ss:Type="Number">791</Data></Cell>
    <Cell ss:StyleID="s68"><Data ss:Type="String">ref|XP_008907985.1|</Data></Cell>
    <Cell ss:StyleID="s68"><Data ss:Type="Number">811</Data></Cell>
    <Cell ss:StyleID="s68"><Data ss:Type="Number">1</Data></Cell>
    <Cell ss:StyleID="s68"><Data ss:Type="Number">811</Data></Cell>
    <Cell ss:StyleID="s68"><Data ss:Type="Number">0.9</Data></Cell>
    <Cell ss:StyleID="s68"><Data ss:Type="Number">0.91</Data></Cell>
    <Cell ss:StyleID="s68"><Data ss:Type="Number">0.04</Data></Cell>
    <Cell ss:StyleID="s68"><Data ss:Type="Number">818</Data></Cell>
    <Cell ss:StyleID="s68"><Data ss:Type="Number">1478</Data></Cell>
    <Cell ss:StyleID="s68"><Data ss:Type="Number">0</Data></Cell>
    <Cell ss:StyleID="s68"><Data ss:Type="String">protein AED:0.02 eAED:0.03 QI:0|0|0|1|1|1|5|0|791 </Data></Cell>
    <Cell ss:StyleID="s68"><Data ss:Type="String">hypothetical protein PPTG_12611 [Phytophthora parasitica INRA-310] gb|ETL89896.1| hypothetical protein L917_11275 [Phytophthora parasitica] gb|ETN06493.1| hypothetical protein PPTG_12611 [Phytophthora parasitica INRA-310]</Data></Cell>
   </Row>
   <Row ss:AutoFitHeight="0" ss:Height="15.75">
    <Cell ss:StyleID="s68"><Data ss:Type="String">Phyca_scf4569_76</Data></Cell>
    <Cell ss:StyleID="s68"><Data ss:Type="Number">1641</Data></Cell>
    <Cell ss:StyleID="s68"><Data ss:Type="Number">378</Data></Cell>
    <Cell ss:StyleID="s68"><Data ss:Type="Number">1597</Data></Cell>
    <Cell ss:StyleID="s68"><Data ss:Type="String">gb|ETP41085.1|</Data></Cell>
    <Cell ss:StyleID="s68"><Data ss:Type="Number">1272</Data></Cell>
    <Cell ss:StyleID="s68"><Data ss:Type="Number">1</Data></Cell>
    <Cell ss:StyleID="s68"><Data ss:Type="Number">1239</Data></Cell>
    <Cell ss:StyleID="s68"><Data ss:Type="Number">0.93</Data></Cell>
    <Cell ss:StyleID="s68"><Data ss:Type="Number">0.95</Data></Cell>
    <Cell ss:StyleID="s68"><Data ss:Type="Number">0.01</Data></Cell>
    <Cell ss:StyleID="s68"><Data ss:Type="Number">1241</Data></Cell>
    <Cell ss:StyleID="s68"><Data ss:Type="Number">2371</Data></Cell>
    <Cell ss:StyleID="s68"><Data ss:Type="Number">0</Data></Cell>
    <Cell ss:StyleID="s68"><Data ss:Type="String">protein AED:0.02 eAED:0.04 QI:0|0|0|1|1|1|3|0|1641 </Data></Cell>
    <Cell ss:StyleID="s68"><Data ss:Type="String">hypothetical protein F442_11676 [Phytophthora parasitica P10297]</Data></Cell>
   </Row>
   <Row ss:AutoFitHeight="0" ss:Height="15.75">
    <Cell ss:StyleID="s68"><Data ss:Type="String">Phyca_scf4569_77</Data></Cell>
    <Cell ss:StyleID="s68"><Data ss:Type="Number">680</Data></Cell>
    <Cell ss:StyleID="s68"><Data ss:Type="Number">1</Data></Cell>
    <Cell ss:StyleID="s68"><Data ss:Type="Number">281</Data></Cell>
    <Cell ss:StyleID="s68"><Data ss:Type="String">gb|ETO71887.1|</Data></Cell>
    <Cell ss:StyleID="s68"><Data ss:Type="Number">297</Data></Cell>
    <Cell ss:StyleID="s68"><Data ss:Type="Number">1</Data></Cell>
    <Cell ss:StyleID="s68"><Data ss:Type="Number">281</Data></Cell>
    <Cell ss:StyleID="s68"><Data ss:Type="Number">0.87</Data></Cell>
    <Cell ss:StyleID="s68"><Data ss:Type="Number">0.93</Data></Cell>
    <Cell ss:StyleID="s68"><Data ss:Type="Number">0</Data></Cell>
    <Cell ss:StyleID="s68"><Data ss:Type="Number">281</Data></Cell>
    <Cell ss:StyleID="s68"><Data ss:Type="Number">495</Data></Cell>
    <Cell ss:StyleID="s69"><Data ss:Type="Number">9.9999999999999998E-138</Data></Cell>
    <Cell ss:StyleID="s68"><Data ss:Type="String">protein AED:0.07 eAED:0.07 QI:0|0|0|1|0.66|0.5|4|0|680 </Data></Cell>
    <Cell ss:StyleID="s68"><Data ss:Type="String">hypothetical protein F444_11870 [Phytophthora parasitica P1976]</Data></Cell>
   </Row>
   <Row ss:AutoFitHeight="0" ss:Height="15.75">
    <Cell ss:StyleID="s68"><Data ss:Type="String">Phyca_scf4569_78</Data></Cell>
    <Cell ss:StyleID="s68"><Data ss:Type="Number">676</Data></Cell>
    <Cell ss:StyleID="s68"><Data ss:Type="Number">243</Data></Cell>
    <Cell ss:StyleID="s68"><Data ss:Type="Number">676</Data></Cell>
    <Cell ss:StyleID="s68"><Data ss:Type="String">gb|ETK83265.1|</Data></Cell>
    <Cell ss:StyleID="s68"><Data ss:Type="Number">427</Data></Cell>
    <Cell ss:StyleID="s68"><Data ss:Type="Number">2</Data></Cell>
    <Cell ss:StyleID="s68"><Data ss:Type="Number">427</Data></Cell>
    <Cell ss:StyleID="s68"><Data ss:Type="Number">0.91</Data></Cell>
    <Cell ss:StyleID="s68"><Data ss:Type="Number">0.93</Data></Cell>
    <Cell ss:StyleID="s68"><Data ss:Type="Number">0.01</Data></Cell>
    <Cell ss:StyleID="s68"><Data ss:Type="Number">434</Data></Cell>
    <Cell ss:StyleID="s68"><Data ss:Type="Number">774</Data></Cell>
    <Cell ss:StyleID="s68"><Data ss:Type="Number">0</Data></Cell>
    <Cell ss:StyleID="s68"><Data ss:Type="String">protein AED:0.07 eAED:0.07 QI:0|0|0|0.87|1|1|8|0|676 </Data></Cell>
    <Cell ss:StyleID="s68"><Data ss:Type="String">hypothetical protein L915_11463 [Phytophthora parasitica] gb|ETL36666.1| hypothetical protein L916_11374 [Phytophthora parasitica] gb|ETL83964.1| hypothetical protein L917_16154 [Phytophthora parasitica] gb|ETP12977.1| hypothetical protein F441_11718 [Phytophthora parasitica CJ01A1] gb|ETP41080.1| hypothetical protein F442_11671 [Phytophthora parasitica P10297]</Data></Cell>
   </Row>
   <Row ss:AutoFitHeight="0" ss:Height="15.75">
    <Cell ss:StyleID="s68"><Data ss:Type="String">Phyca_scf4569_79</Data></Cell>
    <Cell ss:StyleID="s68"><Data ss:Type="Number">1668</Data></Cell>
    <Cell ss:StyleID="s68"><Data ss:Type="Number">749</Data></Cell>
    <Cell ss:StyleID="s68"><Data ss:Type="Number">1668</Data></Cell>
    <Cell ss:StyleID="s68"><Data ss:Type="String">gb|ETI43191.1|</Data></Cell>
    <Cell ss:StyleID="s68"><Data ss:Type="Number">998</Data></Cell>
    <Cell ss:StyleID="s68"><Data ss:Type="Number">28</Data></Cell>
    <Cell ss:StyleID="s68"><Data ss:Type="Number">998</Data></Cell>
    <Cell ss:StyleID="s68"><Data ss:Type="Number">0.91</Data></Cell>
    <Cell ss:StyleID="s68"><Data ss:Type="Number">0.93</Data></Cell>
    <Cell ss:StyleID="s68"><Data ss:Type="Number">0.05</Data></Cell>
    <Cell ss:StyleID="s68"><Data ss:Type="Number">972</Data></Cell>
    <Cell ss:StyleID="s68"><Data ss:Type="Number">1766</Data></Cell>
    <Cell ss:StyleID="s68"><Data ss:Type="Number">0</Data></Cell>
    <Cell ss:StyleID="s68"><Data ss:Type="String">protein AED:0.09 eAED:0.10 QI:0|0|0|0.92|1|1|13|0|1668 </Data></Cell>
    <Cell ss:StyleID="s68"><Data ss:Type="String">glycine dehydrogenase [Phytophthora parasitica P1569] gb|ETK83242.1| glycine dehydrogenase [Phytophthora parasitica] gb|ETL36635.1| glycine dehydrogenase [Phytophthora parasitica] gb|ETP12956.1| glycine dehydrogenase [Phytophthora parasitica CJ01A1]</Data></Cell>
   </Row>
   <Row ss:AutoFitHeight="0" ss:Height="15.75">
    <Cell ss:StyleID="s68"><Data ss:Type="String">Phyca_scf4569_80</Data></Cell>
    <Cell ss:StyleID="s68"><Data ss:Type="Number">756</Data></Cell>
    <Cell ss:StyleID="s68"><Data ss:Type="Number">1</Data></Cell>
    <Cell ss:StyleID="s68"><Data ss:Type="Number">756</Data></Cell>
    <Cell ss:StyleID="s68"><Data ss:Type="String">ref|XP_008907965.1|</Data></Cell>
    <Cell ss:StyleID="s68"><Data ss:Type="Number">858</Data></Cell>
    <Cell ss:StyleID="s68"><Data ss:Type="Number">1</Data></Cell>
    <Cell ss:StyleID="s68"><Data ss:Type="Number">858</Data></Cell>
    <Cell ss:StyleID="s68"><Data ss:Type="Number">0.74</Data></Cell>
    <Cell ss:StyleID="s68"><Data ss:Type="Number">0.8</Data></Cell>
    <Cell ss:StyleID="s68"><Data ss:Type="Number">0.12</Data></Cell>
    <Cell ss:StyleID="s68"><Data ss:Type="Number">860</Data></Cell>
    <Cell ss:StyleID="s68"><Data ss:Type="Number">1205</Data></Cell>
    <Cell ss:StyleID="s68"><Data ss:Type="Number">0</Data></Cell>
    <Cell ss:StyleID="s68"><Data ss:Type="String">protein AED:0.11 eAED:0.13 QI:0|0|0|1|1|1|4|0|756 </Data></Cell>
    <Cell ss:StyleID="s68"><Data ss:Type="String">hypothetical protein PPTG_12595 [Phytophthora parasitica INRA-310] gb|ETN06473.1| hypothetical protein PPTG_12595 [Phytophthora parasitica INRA-310] gb|ETO71866.1| hypothetical protein F444_11852 [Phytophthora parasitica P1976]</Data></Cell>
   </Row>
   <Row ss:AutoFitHeight="0" ss:Height="15.75">
    <Cell ss:StyleID="s68"><Data ss:Type="String">Phyca_scf4569_81</Data></Cell>
    <Cell ss:StyleID="s68"><Data ss:Type="Number">213</Data></Cell>
    <Cell ss:StyleID="s68"><Data ss:Type="Number">26</Data></Cell>
    <Cell ss:StyleID="s68"><Data ss:Type="Number">213</Data></Cell>
    <Cell ss:StyleID="s68"><Data ss:Type="String">ref|XP_008912178.1|</Data></Cell>
    <Cell ss:StyleID="s68"><Data ss:Type="Number">231</Data></Cell>
    <Cell ss:StyleID="s68"><Data ss:Type="Number">1</Data></Cell>
    <Cell ss:StyleID="s68"><Data ss:Type="Number">231</Data></Cell>
    <Cell ss:StyleID="s68"><Data ss:Type="Number">0.68</Data></Cell>
    <Cell ss:StyleID="s68"><Data ss:Type="Number">0.72</Data></Cell>
    <Cell ss:StyleID="s68"><Data ss:Type="Number">0.2</Data></Cell>
    <Cell ss:StyleID="s68"><Data ss:Type="Number">233</Data></Cell>
    <Cell ss:StyleID="s68"><Data ss:Type="Number">282</Data></Cell>
    <Cell ss:StyleID="s69"><Data ss:Type="Number">1E-73</Data></Cell>
    <Cell ss:StyleID="s68"><Data ss:Type="String">protein AED:0.14 eAED:0.14 QI:0|0|0|1|1|1|3|0|213 </Data></Cell>
    <Cell ss:StyleID="s68"><Data ss:Type="String">hypothetical protein PPTG_16403 [Phytophthora parasitica INRA-310] gb|ETI43204.1| hypothetical protein F443_11760 [Phytophthora parasitica P1569] gb|ETK83260.1| hypothetical protein L915_11459 [Phytophthora parasitica] gb|ETL36661.1| hypothetical protein L916_11370 [Phytophthora parasitica] gb|ETL83969.1| hypothetical protein L917_16158 [Phytophthora parasitica] gb|ETM43135.1| hypothetical protein L914_11297 [Phytophthora parasitica] gb|ETN02444.1| hypothetical protein PPTG_16403 [Phytophthora parasitica INRA-310] gb|ETO71858.1| hypothetical protein F444_11845 [Phytophthora parasitica P1976] gb|ETP12972.1| hypothetical protein F441_11714 [Phytophthora parasitica CJ01A1] gb|ETP41075.1| hypothetical protein F442_11667 [Phytophthora parasitica P10297]</Data></Cell>
   </Row>
   <Row ss:AutoFitHeight="0" ss:Height="15.75">
    <Cell ss:StyleID="s68"><Data ss:Type="String">Phyca_scf4569_82</Data></Cell>
    <Cell ss:StyleID="s68"><Data ss:Type="Number">682</Data></Cell>
    <Cell ss:StyleID="s68"><Data ss:Type="Number">1</Data></Cell>
    <Cell ss:StyleID="s68"><Data ss:Type="Number">682</Data></Cell>
    <Cell ss:StyleID="s68"><Data ss:Type="String">ref|XP_008907980.1|</Data></Cell>
    <Cell ss:StyleID="s68"><Data ss:Type="Number">705</Data></Cell>
    <Cell ss:StyleID="s68"><Data ss:Type="Number">1</Data></Cell>
    <Cell ss:StyleID="s68"><Data ss:Type="Number">705</Data></Cell>
    <Cell ss:StyleID="s68"><Data ss:Type="Number">0.92</Data></Cell>
    <Cell ss:StyleID="s68"><Data ss:Type="Number">0.94</Data></Cell>
    <Cell ss:StyleID="s68"><Data ss:Type="Number">0.03</Data></Cell>
    <Cell ss:StyleID="s68"><Data ss:Type="Number">705</Data></Cell>
    <Cell ss:StyleID="s68"><Data ss:Type="Number">1275</Data></Cell>
    <Cell ss:StyleID="s68"><Data ss:Type="Number">0</Data></Cell>
    <Cell ss:StyleID="s68"><Data ss:Type="String">protein AED:0.14 eAED:0.18 QI:0|0|0|1|1|1|2|0|682 </Data></Cell>
    <Cell ss:StyleID="s68"><Data ss:Type="String">hypothetical protein PPTG_12607 [Phytophthora parasitica INRA-310] gb|ETK83291.1| hypothetical protein L915_11486 [Phytophthora parasitica] gb|ETL36692.1| hypothetical protein L916_11397 [Phytophthora parasitica] gb|ETN06488.1| hypothetical protein PPTG_12607 [Phytophthora parasitica INRA-310] gb|ETO71889.1| hypothetical protein F444_11872 [Phytophthora parasitica P1976] gb|ETP13005.1| hypothetical protein F441_11743 [Phytophthora parasitica CJ01A1]</Data></Cell>
   </Row>
   <Row ss:AutoFitHeight="0" ss:Height="15.75">
    <Cell ss:StyleID="s68"><Data ss:Type="String">Phyca_scf4569_83</Data></Cell>
    <Cell ss:StyleID="s68"><Data ss:Type="Number">464</Data></Cell>
    <Cell ss:StyleID="s68"><Data ss:Type="Number">252</Data></Cell>
    <Cell ss:StyleID="s68"><Data ss:Type="Number">435</Data></Cell>
    <Cell ss:StyleID="s68"><Data ss:Type="String">gb|ETO71874.1|</Data></Cell>
    <Cell ss:StyleID="s68"><Data ss:Type="Number">187</Data></Cell>
    <Cell ss:StyleID="s68"><Data ss:Type="Number">1</Data></Cell>
    <Cell ss:StyleID="s68"><Data ss:Type="Number">184</Data></Cell>
    <Cell ss:StyleID="s68"><Data ss:Type="Number">0.96</Data></Cell>
    <Cell ss:StyleID="s68"><Data ss:Type="Number">0.97</Data></Cell>
    <Cell ss:StyleID="s68"><Data ss:Type="Number">0</Data></Cell>
    <Cell ss:StyleID="s68"><Data ss:Type="Number">184</Data></Cell>
    <Cell ss:StyleID="s68"><Data ss:Type="Number">350</Data></Cell>
    <Cell ss:StyleID="s69"><Data ss:Type="Number">9.999999999999999E-94</Data></Cell>
    <Cell ss:StyleID="s68"><Data ss:Type="String">protein AED:0.20 eAED:0.27 QI:0|0|0|1|1|1|7|0|464 </Data></Cell>
    <Cell ss:StyleID="s68"><Data ss:Type="String">hypothetical protein F444_11859 [Phytophthora parasitica P1976]</Data></Cell>
   </Row>
   <Row ss:AutoFitHeight="0" ss:Height="15.75">
    <Cell ss:StyleID="s68"><Data ss:Type="String">Phyca_scf4569_84</Data></Cell>
    <Cell ss:StyleID="s68"><Data ss:Type="Number">315</Data></Cell>
    <Cell ss:StyleID="s68"><Data ss:Type="Number">21</Data></Cell>
    <Cell ss:StyleID="s68"><Data ss:Type="Number">195</Data></Cell>
    <Cell ss:StyleID="s68"><Data ss:Type="String">gb|ETL89883.1|</Data></Cell>
    <Cell ss:StyleID="s68"><Data ss:Type="Number">206</Data></Cell>
    <Cell ss:StyleID="s68"><Data ss:Type="Number">2</Data></Cell>
    <Cell ss:StyleID="s68"><Data ss:Type="Number">192</Data></Cell>
    <Cell ss:StyleID="s68"><Data ss:Type="Number">0.46</Data></Cell>
    <Cell ss:StyleID="s68"><Data ss:Type="Number">0.62</Data></Cell>
    <Cell ss:StyleID="s68"><Data ss:Type="Number">0.08</Data></Cell>
    <Cell ss:StyleID="s68"><Data ss:Type="Number">191</Data></Cell>
    <Cell ss:StyleID="s68"><Data ss:Type="Number">150</Data></Cell>
    <Cell ss:StyleID="s69"><Data ss:Type="Number">1.0000000000000001E-33</Data></Cell>
    <Cell ss:StyleID="s68"><Data ss:Type="String">protein AED:0.33 eAED:0.53 QI:0|0|0|0.75|0.33|0|4|0|315 </Data></Cell>
    <Cell ss:StyleID="s68"><Data ss:Type="String">hypothetical protein L917_11265 [Phytophthora parasitica]</Data></Cell>
   </Row>
   <Row ss:AutoFitHeight="0" ss:Height="15.75">
    <Cell ss:StyleID="s68"><Data ss:Type="String">Phyca_scf4569_85</Data></Cell>
    <Cell ss:StyleID="s68"><Data ss:Type="Number">87</Data></Cell>
    <Cell ss:StyleID="s68"><Data ss:Type="Number">24</Data></Cell>
    <Cell ss:StyleID="s68"><Data ss:Type="Number">76</Data></Cell>
    <Cell ss:StyleID="s68"><Data ss:Type="String">gb|ETV81216.1|</Data></Cell>
    <Cell ss:StyleID="s68"><Data ss:Type="Number">269</Data></Cell>
    <Cell ss:StyleID="s68"><Data ss:Type="Number">51</Data></Cell>
    <Cell ss:StyleID="s68"><Data ss:Type="Number">103</Data></Cell>
    <Cell ss:StyleID="s68"><Data ss:Type="Number">0.47</Data></Cell>
    <Cell ss:StyleID="s68"><Data ss:Type="Number">0.66</Data></Cell>
    <Cell ss:StyleID="s68"><Data ss:Type="Number">0</Data></Cell>
    <Cell ss:StyleID="s68"><Data ss:Type="Number">53</Data></Cell>
    <Cell ss:StyleID="s68"><Data ss:Type="Number">8</Data></Cell>
    <Cell ss:StyleID="s69"><Data ss:Type="Number">9.0000000000000002E-6</Data></Cell>
    <Cell ss:StyleID="s68"><Data ss:Type="String">protein AED:0.57 eAED:0.57 QI:0|0|0|0.5|1|1|2|0|87 </Data></Cell>
    <Cell ss:StyleID="s68"><Data ss:Type="String">hypothetical protein H257_05794 [Aphanomyces astaci]</Data></Cell>
   </Row>
   <Row ss:AutoFitHeight="0" ss:Height="15.75">
    <Cell ss:StyleID="s68"><Data ss:Type="String">Phyca_scf4569_87</Data></Cell>
    <Cell ss:StyleID="s68"><Data ss:Type="Number">305</Data></Cell>
    <Cell ss:StyleID="s68"><Data ss:Type="Number">149</Data></Cell>
    <Cell ss:StyleID="s68"><Data ss:Type="Number">280</Data></Cell>
    <Cell ss:StyleID="s68"><Data ss:Type="String">ref|XP_008903659.1|</Data></Cell>
    <Cell ss:StyleID="s68"><Data ss:Type="Number">263</Data></Cell>
    <Cell ss:StyleID="s68"><Data ss:Type="Number">28</Data></Cell>
    <Cell ss:StyleID="s68"><Data ss:Type="Number">182</Data></Cell>
    <Cell ss:StyleID="s68"><Data ss:Type="Number">0.53</Data></Cell>
    <Cell ss:StyleID="s68"><Data ss:Type="Number">0.64</Data></Cell>
    <Cell ss:StyleID="s68"><Data ss:Type="Number">0.14000000000000001</Data></Cell>
    <Cell ss:StyleID="s68"><Data ss:Type="Number">155</Data></Cell>
    <Cell ss:StyleID="s68"><Data ss:Type="Number">159</Data></Cell>
    <Cell ss:StyleID="s69"><Data ss:Type="Number">3.9999999999999998E-36</Data></Cell>
    <Cell ss:StyleID="s68"><Data ss:Type="String">protein AED:0.34 eAED:0.34 QI:0|0|0|1|0|0|2|0|305 </Data></Cell>
    <Cell ss:StyleID="s68"><Data ss:Type="String">hypothetical protein PPTG_10129 [Phytophthora parasitica INRA-310] gb|ETN11177.1| hypothetical protein PPTG_10129 [Phytophthora parasitica INRA-310]</Data></Cell>
   </Row>
   <Row ss:AutoFitHeight="0" ss:Height="15.75">
    <Cell ss:StyleID="s68"><Data ss:Type="String">Phyca_scf4569_88</Data></Cell>
    <Cell ss:StyleID="s68"><Data ss:Type="Number">151</Data></Cell>
    <Cell ss:StyleID="s68"><Data ss:Type="Number">51</Data></Cell>
    <Cell ss:StyleID="s68"><Data ss:Type="Number">149</Data></Cell>
    <Cell ss:StyleID="s68"><Data ss:Type="String">ref|XP_008907977.1|</Data></Cell>
    <Cell ss:StyleID="s68"><Data ss:Type="Number">251</Data></Cell>
    <Cell ss:StyleID="s68"><Data ss:Type="Number">157</Data></Cell>
    <Cell ss:StyleID="s68"><Data ss:Type="Number">250</Data></Cell>
    <Cell ss:StyleID="s68"><Data ss:Type="Number">0.42</Data></Cell>
    <Cell ss:StyleID="s68"><Data ss:Type="Number">0.64</Data></Cell>
    <Cell ss:StyleID="s68"><Data ss:Type="Number">0.12</Data></Cell>
    <Cell ss:StyleID="s68"><Data ss:Type="Number">103</Data></Cell>
    <Cell ss:StyleID="s68"><Data ss:Type="Number">1</Data></Cell>
    <Cell ss:StyleID="s69"><Data ss:Type="Number">4.9999999999999999E-13</Data></Cell>
    <Cell ss:StyleID="s68"><Data ss:Type="String">protein AED:0.43 eAED:0.62 QI:0|0|0|1|0|0|2|0|151 </Data></Cell>
    <Cell ss:StyleID="s68"><Data ss:Type="String">hypothetical protein PPTG_12604 [Phytophthora parasitica INRA-310] gb|ETI43233.1| hypothetical protein F443_11785 [Phytophthora parasitica P1569] gb|ETK83288.1| hypothetical protein L915_11483 [Phytophthora parasitica] gb|ETL36689.1| hypothetical protein L916_11394 [Phytophthora parasitica] gb|ETM43163.1| hypothetical protein L914_11321 [Phytophthora parasitica] gb|ETN06485.1| hypothetical protein PPTG_12604 [Phytophthora parasitica INRA-310] gb|ETO71886.1| hypothetical protein F444_11869 [Phytophthora parasitica P1976] gb|ETP13002.1| hypothetical protein F441_11740 [Phytophthora parasitica CJ01A1]</Data></Cell>
   </Row>
   <Row ss:AutoFitHeight="0" ss:Height="15.75">
    <Cell ss:StyleID="s68"><Data ss:Type="String">Phyca_scf2960_89</Data></Cell>
    <Cell ss:StyleID="s68"><Data ss:Type="Number">146</Data></Cell>
    <Cell ss:StyleID="s68"><Data ss:Type="Number">1</Data></Cell>
    <Cell ss:StyleID="s68"><Data ss:Type="Number">145</Data></Cell>
    <Cell ss:StyleID="s68"><Data ss:Type="String">ref|XP_008892541.1|</Data></Cell>
    <Cell ss:StyleID="s68"><Data ss:Type="Number">223</Data></Cell>
    <Cell ss:StyleID="s68"><Data ss:Type="Number">68</Data></Cell>
    <Cell ss:StyleID="s68"><Data ss:Type="Number">220</Data></Cell>
    <Cell ss:StyleID="s68"><Data ss:Type="Number">0.72</Data></Cell>
    <Cell ss:StyleID="s68"><Data ss:Type="Number">0.83</Data></Cell>
    <Cell ss:StyleID="s68"><Data ss:Type="Number">0.05</Data></Cell>
    <Cell ss:StyleID="s68"><Data ss:Type="Number">153</Data></Cell>
    <Cell ss:StyleID="s68"><Data ss:Type="Number">225</Data></Cell>
    <Cell ss:StyleID="s69"><Data ss:Type="Number">8.9999999999999995E-57</Data></Cell>
    <Cell ss:StyleID="s68"><Data ss:Type="String">protein AED:0.18 eAED:0.18 QI:0|0|0|1|1|1|2|0|146 </Data></Cell>
    <Cell ss:StyleID="s68"><Data ss:Type="String">hypothetical protein PPTG_02959 [Phytophthora parasitica INRA-310] gb|ETI49191.1| hypothetical protein F443_06896 [Phytophthora parasitica P1569] gb|ETK89076.1| hypothetical protein L915_06769 [Phytophthora parasitica] gb|ETL42489.1| hypothetical protein L916_06707 [Phytophthora parasitica] gb|ETL95661.1| hypothetical protein L917_06575 [Phytophthora parasitica] gb|ETM48848.1| hypothetical protein L914_06678 [Phytophthora parasitica] gb|ETN23378.1| hypothetical protein PPTG_02959 [Phytophthora parasitica INRA-310] gb|ETP18958.1| hypothetical protein F441_06895 [Phytophthora parasitica CJ01A1]</Data></Cell>
   </Row>
   <Row ss:AutoFitHeight="0" ss:Height="15.75">
    <Cell ss:StyleID="s68"><Data ss:Type="String">Phyca_scf2960_90</Data></Cell>
    <Cell ss:StyleID="s68"><Data ss:Type="Number">338</Data></Cell>
    <Cell ss:StyleID="s68"><Data ss:Type="Number">9</Data></Cell>
    <Cell ss:StyleID="s68"><Data ss:Type="Number">155</Data></Cell>
    <Cell ss:StyleID="s68"><Data ss:Type="String">gb|ETP00304.1|</Data></Cell>
    <Cell ss:StyleID="s68"><Data ss:Type="Number">299</Data></Cell>
    <Cell ss:StyleID="s68"><Data ss:Type="Number">183</Data></Cell>
    <Cell ss:StyleID="s68"><Data ss:Type="Number">297</Data></Cell>
    <Cell ss:StyleID="s68"><Data ss:Type="Number">0.49</Data></Cell>
    <Cell ss:StyleID="s68"><Data ss:Type="Number">0.56000000000000005</Data></Cell>
    <Cell ss:StyleID="s68"><Data ss:Type="Number">0.22</Data></Cell>
    <Cell ss:StyleID="s68"><Data ss:Type="Number">148</Data></Cell>
    <Cell ss:StyleID="s68"><Data ss:Type="Number">4</Data></Cell>
    <Cell ss:StyleID="s69"><Data ss:Type="Number">2.0000000000000001E-17</Data></Cell>
    <Cell ss:StyleID="s68"><Data ss:Type="String">protein AED:0.28 eAED:0.37 QI:0|0|0|0.75|1|1|4|0|338 </Data></Cell>
    <Cell ss:StyleID="s68"><Data ss:Type="String">hypothetical protein F441_22272 [Phytophthora parasitica CJ01A1]</Data></Cell>
   </Row>
   <Row ss:AutoFitHeight="0" ss:Height="15.75">
    <Cell ss:StyleID="s68"><Data ss:Type="String">Phyca_scf4199_91</Data></Cell>
    <Cell ss:StyleID="s68"><Data ss:Type="Number">70</Data></Cell>
    <Cell ss:StyleID="s68"><Data ss:Type="Number">1</Data></Cell>
    <Cell ss:StyleID="s68"><Data ss:Type="Number">70</Data></Cell>
    <Cell ss:StyleID="s68"><Data ss:Type="String">ref|XP_008895758.1|</Data></Cell>
    <Cell ss:StyleID="s68"><Data ss:Type="Number">205</Data></Cell>
    <Cell ss:StyleID="s68"><Data ss:Type="Number">1</Data></Cell>
    <Cell ss:StyleID="s68"><Data ss:Type="Number">70</Data></Cell>
    <Cell ss:StyleID="s68"><Data ss:Type="Number">0.88</Data></Cell>
    <Cell ss:StyleID="s68"><Data ss:Type="Number">0.94</Data></Cell>
    <Cell ss:StyleID="s68"><Data ss:Type="Number">0</Data></Cell>
    <Cell ss:StyleID="s68"><Data ss:Type="Number">70</Data></Cell>
    <Cell ss:StyleID="s68"><Data ss:Type="Number">129</Data></Cell>
    <Cell ss:StyleID="s69"><Data ss:Type="Number">5.0000000000000002E-28</Data></Cell>
    <Cell ss:StyleID="s68"><Data ss:Type="String">protein AED:0.06 eAED:0.06 QI:0|-1|0|1|-1|1|1|0|70 </Data></Cell>
    <Cell ss:StyleID="s68"><Data ss:Type="String">hypothetical protein PPTG_03742 [Phytophthora parasitica INRA-310] gb|ETN18020.1| hypothetical protein PPTG_03742 [Phytophthora parasitica INRA-310] gb|ETO60263.1| hypothetical protein F444_21511 [Phytophthora parasitica P1976]</Data></Cell>
   </Row>
   <Row ss:AutoFitHeight="0" ss:Height="15.75">
    <Cell ss:StyleID="s68"><Data ss:Type="String">Phyca_scf4199_92</Data></Cell>
    <Cell ss:StyleID="s68"><Data ss:Type="Number">583</Data></Cell>
    <Cell ss:StyleID="s68"><Data ss:Type="Number">4</Data></Cell>
    <Cell ss:StyleID="s68"><Data ss:Type="Number">583</Data></Cell>
    <Cell ss:StyleID="s68"><Data ss:Type="String">gb|ETM42636.1|</Data></Cell>
    <Cell ss:StyleID="s68"><Data ss:Type="Number">572</Data></Cell>
    <Cell ss:StyleID="s68"><Data ss:Type="Number">20</Data></Cell>
    <Cell ss:StyleID="s68"><Data ss:Type="Number">572</Data></Cell>
    <Cell ss:StyleID="s68"><Data ss:Type="Number">0.77</Data></Cell>
    <Cell ss:StyleID="s68"><Data ss:Type="Number">0.82</Data></Cell>
    <Cell ss:StyleID="s68"><Data ss:Type="Number">7.0000000000000007E-2</Data></Cell>
    <Cell ss:StyleID="s68"><Data ss:Type="Number">588</Data></Cell>
    <Cell ss:StyleID="s68"><Data ss:Type="Number">889</Data></Cell>
    <Cell ss:StyleID="s68"><Data ss:Type="Number">0</Data></Cell>
    <Cell ss:StyleID="s68"><Data ss:Type="String">protein AED:0.02 eAED:0.08 QI:0|-1|0|1|-1|1|1|0|583 </Data></Cell>
    <Cell ss:StyleID="s68"><Data ss:Type="String">hypothetical protein L914_11767 [Phytophthora parasitica] gb|ETP12390.1| hypothetical protein F441_12190 [Phytophthora parasitica CJ01A1]</Data></Cell>
   </Row>
   <Row ss:AutoFitHeight="0" ss:Height="15.75">
    <Cell ss:StyleID="s68"><Data ss:Type="String">Phyca_scf4199_93</Data></Cell>
    <Cell ss:StyleID="s68"><Data ss:Type="Number">1741</Data></Cell>
    <Cell ss:StyleID="s68"><Data ss:Type="Number">838</Data></Cell>
    <Cell ss:StyleID="s68"><Data ss:Type="Number">1725</Data></Cell>
    <Cell ss:StyleID="s68"><Data ss:Type="String">gb|ETM42640.1|</Data></Cell>
    <Cell ss:StyleID="s68"><Data ss:Type="Number">1088</Data></Cell>
    <Cell ss:StyleID="s68"><Data ss:Type="Number">2</Data></Cell>
    <Cell ss:StyleID="s68"><Data ss:Type="Number">1027</Data></Cell>
    <Cell ss:StyleID="s68"><Data ss:Type="Number">0.71</Data></Cell>
    <Cell ss:StyleID="s68"><Data ss:Type="Number">0.75</Data></Cell>
    <Cell ss:StyleID="s68"><Data ss:Type="Number">0.14000000000000001</Data></Cell>
    <Cell ss:StyleID="s68"><Data ss:Type="Number">1030</Data></Cell>
    <Cell ss:StyleID="s68"><Data ss:Type="Number">1357</Data></Cell>
    <Cell ss:StyleID="s68"><Data ss:Type="Number">0</Data></Cell>
    <Cell ss:StyleID="s68"><Data ss:Type="String">protein AED:0.26 eAED:0.27 QI:0|0|0|1|0.6|0.45|11|0|1741 </Data></Cell>
    <Cell ss:StyleID="s68"><Data ss:Type="String">hypothetical protein L914_11756 [Phytophthora parasitica]</Data></Cell>
   </Row>
   <Row ss:AutoFitHeight="0" ss:Height="15.75">
    <Cell ss:StyleID="s68"><Data ss:Type="String">Phyca_scf4199_94</Data></Cell>
    <Cell ss:StyleID="s68"><Data ss:Type="Number">1126</Data></Cell>
    <Cell ss:StyleID="s68"><Data ss:Type="Number">1</Data></Cell>
    <Cell ss:StyleID="s68"><Data ss:Type="Number">1126</Data></Cell>
    <Cell ss:StyleID="s68"><Data ss:Type="String">gb|ETL89386.1|</Data></Cell>
    <Cell ss:StyleID="s68"><Data ss:Type="Number">1212</Data></Cell>
    <Cell ss:StyleID="s68"><Data ss:Type="Number">1</Data></Cell>
    <Cell ss:StyleID="s68"><Data ss:Type="Number">1212</Data></Cell>
    <Cell ss:StyleID="s68"><Data ss:Type="Number">0.83</Data></Cell>
    <Cell ss:StyleID="s68"><Data ss:Type="Number">0.87</Data></Cell>
    <Cell ss:StyleID="s68"><Data ss:Type="Number">7.0000000000000007E-2</Data></Cell>
    <Cell ss:StyleID="s68"><Data ss:Type="Number">1213</Data></Cell>
    <Cell ss:StyleID="s68"><Data ss:Type="Number">1933</Data></Cell>
    <Cell ss:StyleID="s68"><Data ss:Type="Number">0</Data></Cell>
    <Cell ss:StyleID="s68"><Data ss:Type="String">protein AED:0.34 eAED:0.34 QI:0|0|0|1|1|1|9|0|1126 </Data></Cell>
    <Cell ss:StyleID="s68"><Data ss:Type="String">hypothetical protein L917_11695 [Phytophthora parasitica]</Data></Cell>
   </Row>
   <Row ss:AutoFitHeight="0" ss:Height="15.75">
    <Cell ss:StyleID="s68"><Data ss:Type="String">Phyca_scf4199_95</Data></Cell>
    <Cell ss:StyleID="s68"><Data ss:Type="Number">138</Data></Cell>
    <Cell ss:StyleID="s68"><Data ss:Type="Number">1</Data></Cell>
    <Cell ss:StyleID="s68"><Data ss:Type="Number">138</Data></Cell>
    <Cell ss:StyleID="s68"><Data ss:Type="String">gb|ETP40614.1|</Data></Cell>
    <Cell ss:StyleID="s68"><Data ss:Type="Number">965</Data></Cell>
    <Cell ss:StyleID="s68"><Data ss:Type="Number">814</Data></Cell>
    <Cell ss:StyleID="s68"><Data ss:Type="Number">965</Data></Cell>
    <Cell ss:StyleID="s68"><Data ss:Type="Number">0.71</Data></Cell>
    <Cell ss:StyleID="s68"><Data ss:Type="Number">0.75</Data></Cell>
    <Cell ss:StyleID="s68"><Data ss:Type="Number">0.11</Data></Cell>
    <Cell ss:StyleID="s68"><Data ss:Type="Number">154</Data></Cell>
    <Cell ss:StyleID="s68"><Data ss:Type="Number">197</Data></Cell>
    <Cell ss:StyleID="s69"><Data ss:Type="Number">1.9999999999999999E-48</Data></Cell>
    <Cell ss:StyleID="s68"><Data ss:Type="String">protein AED:0.48 eAED:0.48 QI:0|0|0|1|1|1|2|0|138 </Data></Cell>
    <Cell ss:StyleID="s68"><Data ss:Type="String">hypothetical protein, variant [Phytophthora parasitica P10297]</Data></Cell>
   </Row>
   <Row ss:AutoFitHeight="0" ss:Height="15.75">
    <Cell ss:StyleID="s68"><Data ss:Type="String">Phyca_scf4199_97</Data></Cell>
    <Cell ss:StyleID="s68"><Data ss:Type="Number">415</Data></Cell>
    <Cell ss:StyleID="s68"><Data ss:Type="Number">1</Data></Cell>
    <Cell ss:StyleID="s68"><Data ss:Type="Number">144</Data></Cell>
    <Cell ss:StyleID="s68"><Data ss:Type="String">gb|ETP40623.1|</Data></Cell>
    <Cell ss:StyleID="s68"><Data ss:Type="Number">290</Data></Cell>
    <Cell ss:StyleID="s68"><Data ss:Type="Number">1</Data></Cell>
    <Cell ss:StyleID="s68"><Data ss:Type="Number">143</Data></Cell>
    <Cell ss:StyleID="s68"><Data ss:Type="Number">0.71</Data></Cell>
    <Cell ss:StyleID="s68"><Data ss:Type="Number">0.8</Data></Cell>
    <Cell ss:StyleID="s68"><Data ss:Type="Number">0.03</Data></Cell>
    <Cell ss:StyleID="s68"><Data ss:Type="Number">146</Data></Cell>
    <Cell ss:StyleID="s68"><Data ss:Type="Number">193</Data></Cell>
    <Cell ss:StyleID="s69"><Data ss:Type="Number">2E-46</Data></Cell>
    <Cell ss:StyleID="s68"><Data ss:Type="String">protein AED:0.35 eAED:0.68 QI:0|-1|0|1|-1|1|1|0|415 </Data></Cell>
    <Cell ss:StyleID="s68"><Data ss:Type="String">hypothetical protein F442_12123 [Phytophthora parasitica P10297]</Data></Cell>
   </Row>
   <Row ss:AutoFitHeight="0" ss:Height="15.75">
    <Cell ss:StyleID="s68"><Data ss:Type="String">Phyca_scf4199_98</Data></Cell>
    <Cell ss:StyleID="s68"><Data ss:Type="Number">968</Data></Cell>
    <Cell ss:StyleID="s68"><Data ss:Type="Number">10</Data></Cell>
    <Cell ss:StyleID="s68"><Data ss:Type="Number">617</Data></Cell>
    <Cell ss:StyleID="s68"><Data ss:Type="String">gb|ETL36145.1|</Data></Cell>
    <Cell ss:StyleID="s68"><Data ss:Type="Number">701</Data></Cell>
    <Cell ss:StyleID="s68"><Data ss:Type="Number">46</Data></Cell>
    <Cell ss:StyleID="s68"><Data ss:Type="Number">699</Data></Cell>
    <Cell ss:StyleID="s68"><Data ss:Type="Number">0.81</Data></Cell>
    <Cell ss:StyleID="s68"><Data ss:Type="Number">0.86</Data></Cell>
    <Cell ss:StyleID="s68"><Data ss:Type="Number">0.08</Data></Cell>
    <Cell ss:StyleID="s68"><Data ss:Type="Number">658</Data></Cell>
    <Cell ss:StyleID="s68"><Data ss:Type="Number">1053</Data></Cell>
    <Cell ss:StyleID="s68"><Data ss:Type="Number">0</Data></Cell>
    <Cell ss:StyleID="s68"><Data ss:Type="String">protein AED:0.04 eAED:0.06 QI:0|0|0|1|1|1|8|0|968 </Data></Cell>
    <Cell ss:StyleID="s68"><Data ss:Type="String">hypothetical protein L916_11848, partial [Phytophthora parasitica]</Data></Cell>
   </Row>
   <Row ss:AutoFitHeight="0" ss:Height="15.75">
    <Cell ss:StyleID="s68"><Data ss:Type="String">Phyca_scf4199_99</Data></Cell>
    <Cell ss:StyleID="s68"><Data ss:Type="Number">215</Data></Cell>
    <Cell ss:StyleID="s68"><Data ss:Type="Number">1</Data></Cell>
    <Cell ss:StyleID="s68"><Data ss:Type="Number">208</Data></Cell>
    <Cell ss:StyleID="s68"><Data ss:Type="String">ref|XP_008908493.1|</Data></Cell>
    <Cell ss:StyleID="s68"><Data ss:Type="Number">242</Data></Cell>
    <Cell ss:StyleID="s68"><Data ss:Type="Number">31</Data></Cell>
    <Cell ss:StyleID="s68"><Data ss:Type="Number">238</Data></Cell>
    <Cell ss:StyleID="s68"><Data ss:Type="Number">0.93</Data></Cell>
    <Cell ss:StyleID="s68"><Data ss:Type="Number">0.95</Data></Cell>
    <Cell ss:StyleID="s68"><Data ss:Type="Number">0</Data></Cell>
    <Cell ss:StyleID="s68"><Data ss:Type="Number">208</Data></Cell>
    <Cell ss:StyleID="s68"><Data ss:Type="Number">378</Data></Cell>
    <Cell ss:StyleID="s69"><Data ss:Type="Number">9.9999999999999993E-103</Data></Cell>
    <Cell ss:StyleID="s68"><Data ss:Type="String">protein AED:0.09 eAED:0.09 QI:0|-1|0|1|-1|1|1|0|215 </Data></Cell>
    <Cell ss:StyleID="s68"><Data ss:Type="String">hypothetical protein PPTG_13834 [Phytophthora parasitica INRA-310] gb|ETK82751.1| hypothetical protein L915_11933 [Phytophthora parasitica] gb|ETL36129.1| hypothetical protein L916_11862 [Phytophthora parasitica] gb|ETL89369.1| hypothetical protein L917_11701 [Phytophthora parasitica] gb|ETM42634.1| hypothetical protein L914_11766 [Phytophthora parasitica] gb|ETN05991.1| hypothetical protein PPTG_13834 [Phytophthora parasitica INRA-310] gb|ETO71383.1| hypothetical protein F444_12311 [Phytophthora parasitica P1976] gb|ETP12388.1| hypothetical protein F441_12189 [Phytophthora parasitica CJ01A1]</Data></Cell>
   </Row>
   <Row ss:AutoFitHeight="0" ss:Height="15.75">
    <Cell ss:StyleID="s68"><Data ss:Type="String">Phyca_scf4199_100</Data></Cell>
    <Cell ss:StyleID="s68"><Data ss:Type="Number">243</Data></Cell>
    <Cell ss:StyleID="s68"><Data ss:Type="Number">7</Data></Cell>
    <Cell ss:StyleID="s68"><Data ss:Type="Number">243</Data></Cell>
    <Cell ss:StyleID="s68"><Data ss:Type="String">ref|XP_008908496.1|</Data></Cell>
    <Cell ss:StyleID="s68"><Data ss:Type="Number">269</Data></Cell>
    <Cell ss:StyleID="s68"><Data ss:Type="Number">4</Data></Cell>
    <Cell ss:StyleID="s68"><Data ss:Type="Number">269</Data></Cell>
    <Cell ss:StyleID="s68"><Data ss:Type="Number">0.67</Data></Cell>
    <Cell ss:StyleID="s68"><Data ss:Type="Number">0.72</Data></Cell>
    <Cell ss:StyleID="s68"><Data ss:Type="Number">0.13</Data></Cell>
    <Cell ss:StyleID="s68"><Data ss:Type="Number">269</Data></Cell>
    <Cell ss:StyleID="s68"><Data ss:Type="Number">339</Data></Cell>
    <Cell ss:StyleID="s69"><Data ss:Type="Number">9.9999999999999999E-91</Data></Cell>
    <Cell ss:StyleID="s68"><Data ss:Type="String">protein AED:0.09 eAED:0.18 QI:0|0|0|1|1|1|2|0|243 </Data></Cell>
    <Cell ss:StyleID="s68"><Data ss:Type="String">hypothetical protein PPTG_13836 [Phytophthora parasitica INRA-310] gb|ETN05994.1| hypothetical protein PPTG_13836 [Phytophthora parasitica INRA-310] gb|ETO71386.1| hypothetical protein F444_12313 [Phytophthora parasitica P1976] gb|ETP40627.1| hypothetical protein F442_12126 [Phytophthora parasitica P10297]</Data></Cell>
   </Row>
   <Row ss:AutoFitHeight="0" ss:Height="15.75">
    <Cell ss:StyleID="s68"><Data ss:Type="String">Phyca_scf4199_101</Data></Cell>
    <Cell ss:StyleID="s68"><Data ss:Type="Number">275</Data></Cell>
    <Cell ss:StyleID="s68"><Data ss:Type="Number">1</Data></Cell>
    <Cell ss:StyleID="s68"><Data ss:Type="Number">275</Data></Cell>
    <Cell ss:StyleID="s68"><Data ss:Type="String">ref|XP_008908339.1|</Data></Cell>
    <Cell ss:StyleID="s68"><Data ss:Type="Number">518</Data></Cell>
    <Cell ss:StyleID="s68"><Data ss:Type="Number">274</Data></Cell>
    <Cell ss:StyleID="s68"><Data ss:Type="Number">518</Data></Cell>
    <Cell ss:StyleID="s68"><Data ss:Type="Number">0.6</Data></Cell>
    <Cell ss:StyleID="s68"><Data ss:Type="Number">0.69</Data></Cell>
    <Cell ss:StyleID="s68"><Data ss:Type="Number">0.1</Data></Cell>
    <Cell ss:StyleID="s68"><Data ss:Type="Number">275</Data></Cell>
    <Cell ss:StyleID="s68"><Data ss:Type="Number">301</Data></Cell>
    <Cell ss:StyleID="s69"><Data ss:Type="Number">5E-79</Data></Cell>
    <Cell ss:StyleID="s68"><Data ss:Type="String">protein AED:0.26 eAED:0.26 QI:0|0|0|1|1|1|2|0|275 </Data></Cell>
    <Cell ss:StyleID="s68"><Data ss:Type="String">hypothetical protein PPTG_13715 [Phytophthora parasitica INRA-310] gb|ETN06370.1| hypothetical protein PPTG_13715 [Phytophthora parasitica INRA-310]</Data></Cell>
   </Row>
   <Row ss:AutoFitHeight="0" ss:Height="15.75">
    <Cell ss:StyleID="s68"><Data ss:Type="String">Phyca_scf4199_102</Data></Cell>
    <Cell ss:StyleID="s68"><Data ss:Type="Number">78</Data></Cell>
    <Cell ss:StyleID="s68"><Data ss:Type="Number">1</Data></Cell>
    <Cell ss:StyleID="s68"><Data ss:Type="Number">72</Data></Cell>
    <Cell ss:StyleID="s68"><Data ss:Type="String">gb|ETP40622.1|</Data></Cell>
    <Cell ss:StyleID="s68"><Data ss:Type="Number">335</Data></Cell>
    <Cell ss:StyleID="s68"><Data ss:Type="Number">1</Data></Cell>
    <Cell ss:StyleID="s68"><Data ss:Type="Number">69</Data></Cell>
    <Cell ss:StyleID="s68"><Data ss:Type="Number">0.65</Data></Cell>
    <Cell ss:StyleID="s68"><Data ss:Type="Number">0.83</Data></Cell>
    <Cell ss:StyleID="s68"><Data ss:Type="Number">0.04</Data></Cell>
    <Cell ss:StyleID="s68"><Data ss:Type="Number">72</Data></Cell>
    <Cell ss:StyleID="s68"><Data ss:Type="Number">2</Data></Cell>
    <Cell ss:StyleID="s69"><Data ss:Type="Number">4.9999999999999999E-17</Data></Cell>
    <Cell ss:StyleID="s68"><Data ss:Type="String">protein AED:0.45 eAED:0.50 QI:0|-1|0|1|-1|1|1|0|78 </Data></Cell>
    <Cell ss:StyleID="s68"><Data ss:Type="String">hypothetical protein F442_12122 [Phytophthora parasitica P10297]</Data></Cell>
   </Row>
   <Row ss:AutoFitHeight="0" ss:Height="15.75">
    <Cell ss:StyleID="s68"><Data ss:Type="String">Phyca_scf4199_103</Data></Cell>
    <Cell ss:StyleID="s68"><Data ss:Type="Number">837</Data></Cell>
    <Cell ss:StyleID="s68"><Data ss:Type="Number">187</Data></Cell>
    <Cell ss:StyleID="s68"><Data ss:Type="Number">647</Data></Cell>
    <Cell ss:StyleID="s68"><Data ss:Type="String">gb|ETL89384.1|</Data></Cell>
    <Cell ss:StyleID="s68"><Data ss:Type="Number">462</Data></Cell>
    <Cell ss:StyleID="s68"><Data ss:Type="Number">1</Data></Cell>
    <Cell ss:StyleID="s68"><Data ss:Type="Number">461</Data></Cell>
    <Cell ss:StyleID="s68"><Data ss:Type="Number">0.92</Data></Cell>
    <Cell ss:StyleID="s68"><Data ss:Type="Number">0.97</Data></Cell>
    <Cell ss:StyleID="s68"><Data ss:Type="Number">0</Data></Cell>
    <Cell ss:StyleID="s68"><Data ss:Type="Number">461</Data></Cell>
    <Cell ss:StyleID="s68"><Data ss:Type="Number">899</Data></Cell>
    <Cell ss:StyleID="s68"><Data ss:Type="Number">0</Data></Cell>
    <Cell ss:StyleID="s68"><Data ss:Type="String">protein AED:0.01 eAED:0.07 QI:0|0|0|1|0|0|4|0|837 </Data></Cell>
    <Cell ss:StyleID="s68"><Data ss:Type="String">hypothetical protein L917_11693 [Phytophthora parasitica] gb|ETO71374.1| hypothetical protein F444_12302 [Phytophthora parasitica P1976]</Data></Cell>
   </Row>
   <Row ss:AutoFitHeight="0" ss:Height="15.75">
    <Cell ss:StyleID="s68"><Data ss:Type="String">Phyca_scf4199_104</Data></Cell>
    <Cell ss:StyleID="s68"><Data ss:Type="Number">760</Data></Cell>
    <Cell ss:StyleID="s68"><Data ss:Type="Number">250</Data></Cell>
    <Cell ss:StyleID="s68"><Data ss:Type="Number">759</Data></Cell>
    <Cell ss:StyleID="s68"><Data ss:Type="String">gb|ETP12384.1|</Data></Cell>
    <Cell ss:StyleID="s68"><Data ss:Type="Number">516</Data></Cell>
    <Cell ss:StyleID="s68"><Data ss:Type="Number">17</Data></Cell>
    <Cell ss:StyleID="s68"><Data ss:Type="Number">516</Data></Cell>
    <Cell ss:StyleID="s68"><Data ss:Type="Number">0.86</Data></Cell>
    <Cell ss:StyleID="s68"><Data ss:Type="Number">0.93</Data></Cell>
    <Cell ss:StyleID="s68"><Data ss:Type="Number">0.01</Data></Cell>
    <Cell ss:StyleID="s68"><Data ss:Type="Number">510</Data></Cell>
    <Cell ss:StyleID="s68"><Data ss:Type="Number">933</Data></Cell>
    <Cell ss:StyleID="s68"><Data ss:Type="Number">0</Data></Cell>
    <Cell ss:StyleID="s68"><Data ss:Type="String">protein AED:0.07 eAED:0.08 QI:0|0|0|1|0|0|3|0|760 </Data></Cell>
    <Cell ss:StyleID="s68"><Data ss:Type="String">hypothetical protein F441_12185 [Phytophthora parasitica CJ01A1]</Data></Cell>
   </Row>
   <Row ss:AutoFitHeight="0" ss:Height="15.75">
    <Cell ss:StyleID="s68"><Data ss:Type="String">Phyca_scf4199_105</Data></Cell>
    <Cell ss:StyleID="s68"><Data ss:Type="Number">167</Data></Cell>
    <Cell ss:StyleID="s68"><Data ss:Type="Number">1</Data></Cell>
    <Cell ss:StyleID="s68"><Data ss:Type="Number">162</Data></Cell>
    <Cell ss:StyleID="s68"><Data ss:Type="String">ref|XP_008908339.1|</Data></Cell>
    <Cell ss:StyleID="s68"><Data ss:Type="Number">518</Data></Cell>
    <Cell ss:StyleID="s68"><Data ss:Type="Number">57</Data></Cell>
    <Cell ss:StyleID="s68"><Data ss:Type="Number">245</Data></Cell>
    <Cell ss:StyleID="s68"><Data ss:Type="Number">0.56000000000000005</Data></Cell>
    <Cell ss:StyleID="s68"><Data ss:Type="Number">0.63</Data></Cell>
    <Cell ss:StyleID="s68"><Data ss:Type="Number">0.17</Data></Cell>
    <Cell ss:StyleID="s68"><Data ss:Type="Number">192</Data></Cell>
    <Cell ss:StyleID="s68"><Data ss:Type="Number">176</Data></Cell>
    <Cell ss:StyleID="s69"><Data ss:Type="Number">4.0000000000000002E-42</Data></Cell>
    <Cell ss:StyleID="s68"><Data ss:Type="String">protein AED:0.35 eAED:0.36 QI:0|0|0|1|0|0|3|0|167 </Data></Cell>
    <Cell ss:StyleID="s68"><Data ss:Type="String">hypothetical protein PPTG_13715 [Phytophthora parasitica INRA-310] gb|ETN06370.1| hypothetical protein PPTG_13715 [Phytophthora parasitica INRA-310]</Data></Cell>
   </Row>
   <Row ss:AutoFitHeight="0" ss:Height="15.75">
    <Cell ss:StyleID="s68"><Data ss:Type="String">Phyca_scf4793_106</Data></Cell>
    <Cell ss:StyleID="s68"><Data ss:Type="Number">1570</Data></Cell>
    <Cell ss:StyleID="s68"><Data ss:Type="Number">833</Data></Cell>
    <Cell ss:StyleID="s68"><Data ss:Type="Number">1459</Data></Cell>
    <Cell ss:StyleID="s68"><Data ss:Type="String">gb|ETP18978.1|</Data></Cell>
    <Cell ss:StyleID="s68"><Data ss:Type="Number">678</Data></Cell>
    <Cell ss:StyleID="s68"><Data ss:Type="Number">3</Data></Cell>
    <Cell ss:StyleID="s68"><Data ss:Type="Number">677</Data></Cell>
    <Cell ss:StyleID="s68"><Data ss:Type="Number">0.6</Data></Cell>
    <Cell ss:StyleID="s68"><Data ss:Type="Number">0.68</Data></Cell>
    <Cell ss:StyleID="s68"><Data ss:Type="Number">0.09</Data></Cell>
    <Cell ss:StyleID="s68"><Data ss:Type="Number">683</Data></Cell>
    <Cell ss:StyleID="s68"><Data ss:Type="Number">772</Data></Cell>
    <Cell ss:StyleID="s68"><Data ss:Type="Number">0</Data></Cell>
    <Cell ss:StyleID="s68"><Data ss:Type="String">protein AED:0.04 eAED:0.26 QI:0|0|0|0.87|0.14|0.12|8|0|1570 </Data></Cell>
    <Cell ss:StyleID="s68"><Data ss:Type="String">hypothetical protein F441_06879 [Phytophthora parasitica CJ01A1]</Data></Cell>
   </Row>
   <Row ss:AutoFitHeight="0" ss:Height="15.75">
    <Cell ss:StyleID="s68"><Data ss:Type="String">Phyca_scf4793_107</Data></Cell>
    <Cell ss:StyleID="s68"><Data ss:Type="Number">431</Data></Cell>
    <Cell ss:StyleID="s68"><Data ss:Type="Number">63</Data></Cell>
    <Cell ss:StyleID="s68"><Data ss:Type="Number">230</Data></Cell>
    <Cell ss:StyleID="s68"><Data ss:Type="String">gb|ETI30992.1|</Data></Cell>
    <Cell ss:StyleID="s68"><Data ss:Type="Number">178</Data></Cell>
    <Cell ss:StyleID="s68"><Data ss:Type="Number">1</Data></Cell>
    <Cell ss:StyleID="s68"><Data ss:Type="Number">178</Data></Cell>
    <Cell ss:StyleID="s68"><Data ss:Type="Number">0.81</Data></Cell>
    <Cell ss:StyleID="s68"><Data ss:Type="Number">0.83</Data></Cell>
    <Cell ss:StyleID="s68"><Data ss:Type="Number">7.0000000000000007E-2</Data></Cell>
    <Cell ss:StyleID="s68"><Data ss:Type="Number">180</Data></Cell>
    <Cell ss:StyleID="s68"><Data ss:Type="Number">257</Data></Cell>
    <Cell ss:StyleID="s69"><Data ss:Type="Number">9.9999999999999992E-66</Data></Cell>
    <Cell ss:StyleID="s68"><Data ss:Type="String">protein AED:0.53 eAED:0.62 QI:0|0|0|0.75|0.33|0.5|4|0|431 </Data></Cell>
    <Cell ss:StyleID="s68"><Data ss:Type="String">hypothetical protein F443_21967, partial [Phytophthora parasitica P1569] gb|ETO59711.1| hypothetical protein F444_21986, partial [Phytophthora parasitica P1976]</Data></Cell>
   </Row>
   <Row ss:AutoFitHeight="0" ss:Height="15.75">
    <Cell ss:StyleID="s68"><Data ss:Type="String">Phyca_scf4793_108</Data></Cell>
    <Cell ss:StyleID="s68"><Data ss:Type="Number">461</Data></Cell>
    <Cell ss:StyleID="s68"><Data ss:Type="Number">117</Data></Cell>
    <Cell ss:StyleID="s68"><Data ss:Type="Number">284</Data></Cell>
    <Cell ss:StyleID="s68"><Data ss:Type="String">gb|ETI30992.1|</Data></Cell>
    <Cell ss:StyleID="s68"><Data ss:Type="Number">178</Data></Cell>
    <Cell ss:StyleID="s68"><Data ss:Type="Number">1</Data></Cell>
    <Cell ss:StyleID="s68"><Data ss:Type="Number">178</Data></Cell>
    <Cell ss:StyleID="s68"><Data ss:Type="Number">0.81</Data></Cell>
    <Cell ss:StyleID="s68"><Data ss:Type="Number">0.83</Data></Cell>
    <Cell ss:StyleID="s68"><Data ss:Type="Number">7.0000000000000007E-2</Data></Cell>
    <Cell ss:StyleID="s68"><Data ss:Type="Number">180</Data></Cell>
    <Cell ss:StyleID="s68"><Data ss:Type="Number">257</Data></Cell>
    <Cell ss:StyleID="s69"><Data ss:Type="Number">1.9999999999999998E-65</Data></Cell>
    <Cell ss:StyleID="s68"><Data ss:Type="String">protein AED:0.55 eAED:0.64 QI:0|0|0|0.5|0.6|0.66|6|0|461 </Data></Cell>
    <Cell ss:StyleID="s68"><Data ss:Type="String">hypothetical protein F443_21967, partial [Phytophthora parasitica P1569] gb|ETO59711.1| hypothetical protein F444_21986, partial [Phytophthora parasitica P1976]</Data></Cell>
   </Row>
   <Row ss:AutoFitHeight="0" ss:Height="15.75">
    <Cell ss:StyleID="s68"><Data ss:Type="String">Phyca_scf4793_109</Data></Cell>
    <Cell ss:StyleID="s68"><Data ss:Type="Number">485</Data></Cell>
    <Cell ss:StyleID="s68"><Data ss:Type="Number">117</Data></Cell>
    <Cell ss:StyleID="s68"><Data ss:Type="Number">284</Data></Cell>
    <Cell ss:StyleID="s68"><Data ss:Type="String">gb|ETI30992.1|</Data></Cell>
    <Cell ss:StyleID="s68"><Data ss:Type="Number">178</Data></Cell>
    <Cell ss:StyleID="s68"><Data ss:Type="Number">1</Data></Cell>
    <Cell ss:StyleID="s68"><Data ss:Type="Number">178</Data></Cell>
    <Cell ss:StyleID="s68"><Data ss:Type="Number">0.81</Data></Cell>
    <Cell ss:StyleID="s68"><Data ss:Type="Number">0.83</Data></Cell>
    <Cell ss:StyleID="s68"><Data ss:Type="Number">7.0000000000000007E-2</Data></Cell>
    <Cell ss:StyleID="s68"><Data ss:Type="Number">180</Data></Cell>
    <Cell ss:StyleID="s68"><Data ss:Type="Number">257</Data></Cell>
    <Cell ss:StyleID="s69"><Data ss:Type="Number">1.9999999999999998E-65</Data></Cell>
    <Cell ss:StyleID="s68"><Data ss:Type="String">protein AED:0.57 eAED:0.65 QI:0|0|0|0.5|0.6|0.66|6|0|485 </Data></Cell>
    <Cell ss:StyleID="s68"><Data ss:Type="String">hypothetical protein F443_21967, partial [Phytophthora parasitica P1569] gb|ETO59711.1| hypothetical protein F444_21986, partial [Phytophthora parasitica P1976]</Data></Cell>
   </Row>
   <Row ss:AutoFitHeight="0" ss:Height="15.75">
    <Cell ss:StyleID="s68"><Data ss:Type="String">Phyca_scf2588_110</Data></Cell>
    <Cell ss:StyleID="s68"><Data ss:Type="Number">132</Data></Cell>
    <Cell ss:StyleID="s68"><Data ss:Type="Number">1</Data></Cell>
    <Cell ss:StyleID="s68"><Data ss:Type="Number">82</Data></Cell>
    <Cell ss:StyleID="s68"><Data ss:Type="String">gb|ETM54389.1|</Data></Cell>
    <Cell ss:StyleID="s68"><Data ss:Type="Number">200</Data></Cell>
    <Cell ss:StyleID="s68"><Data ss:Type="Number">32</Data></Cell>
    <Cell ss:StyleID="s68"><Data ss:Type="Number">130</Data></Cell>
    <Cell ss:StyleID="s68"><Data ss:Type="Number">0.44</Data></Cell>
    <Cell ss:StyleID="s68"><Data ss:Type="Number">0.52</Data></Cell>
    <Cell ss:StyleID="s68"><Data ss:Type="Number">0.17</Data></Cell>
    <Cell ss:StyleID="s68"><Data ss:Type="Number">99</Data></Cell>
    <Cell ss:StyleID="s68"><Data ss:Type="Number">7</Data></Cell>
    <Cell ss:StyleID="s69"><Data ss:Type="Number">1.9999999999999999E-11</Data></Cell>
    <Cell ss:StyleID="s68"><Data ss:Type="String">protein AED:0.46 eAED:0.53 QI:0|0|0|1|0.5|0.66|3|0|132 </Data></Cell>
    <Cell ss:StyleID="s68"><Data ss:Type="String">hypothetical protein L914_02265 [Phytophthora parasitica]</Data></Cell>
   </Row>
   <Row ss:AutoFitHeight="0" ss:Height="15.75">
    <Cell ss:StyleID="s68"><Data ss:Type="String">Phyca_scf2588_111</Data></Cell>
    <Cell ss:StyleID="s68"><Data ss:Type="Number">121</Data></Cell>
    <Cell ss:StyleID="s68"><Data ss:Type="Number">1</Data></Cell>
    <Cell ss:StyleID="s68"><Data ss:Type="Number">118</Data></Cell>
    <Cell ss:StyleID="s68"><Data ss:Type="String">gb|ETP53333.1|</Data></Cell>
    <Cell ss:StyleID="s68"><Data ss:Type="Number">376</Data></Cell>
    <Cell ss:StyleID="s68"><Data ss:Type="Number">236</Data></Cell>
    <Cell ss:StyleID="s68"><Data ss:Type="Number">376</Data></Cell>
    <Cell ss:StyleID="s68"><Data ss:Type="Number">0.69</Data></Cell>
    <Cell ss:StyleID="s68"><Data ss:Type="Number">0.75</Data></Cell>
    <Cell ss:StyleID="s68"><Data ss:Type="Number">0.16</Data></Cell>
    <Cell ss:StyleID="s68"><Data ss:Type="Number">141</Data></Cell>
    <Cell ss:StyleID="s68"><Data ss:Type="Number">182</Data></Cell>
    <Cell ss:StyleID="s69"><Data ss:Type="Number">6.0000000000000005E-44</Data></Cell>
    <Cell ss:StyleID="s68"><Data ss:Type="String">protein AED:0.35 eAED:0.35 QI:0|0|0|1|1|1|2|0|121 </Data></Cell>
    <Cell ss:StyleID="s68"><Data ss:Type="String">hypothetical protein F442_01757 [Phytophthora parasitica P10297]</Data></Cell>
   </Row>
   <Row ss:AutoFitHeight="0" ss:Height="15.75">
    <Cell ss:StyleID="s68"><Data ss:Type="String">Phyca_scf2588_112</Data></Cell>
    <Cell ss:StyleID="s68"><Data ss:Type="Number">335</Data></Cell>
    <Cell ss:StyleID="s68"><Data ss:Type="Number">158</Data></Cell>
    <Cell ss:StyleID="s68"><Data ss:Type="Number">310</Data></Cell>
    <Cell ss:StyleID="s68"><Data ss:Type="String">gb|ETL47881.1|</Data></Cell>
    <Cell ss:StyleID="s68"><Data ss:Type="Number">205</Data></Cell>
    <Cell ss:StyleID="s68"><Data ss:Type="Number">27</Data></Cell>
    <Cell ss:StyleID="s68"><Data ss:Type="Number">172</Data></Cell>
    <Cell ss:StyleID="s68"><Data ss:Type="Number">0.44</Data></Cell>
    <Cell ss:StyleID="s68"><Data ss:Type="Number">0.59</Data></Cell>
    <Cell ss:StyleID="s68"><Data ss:Type="Number">0.05</Data></Cell>
    <Cell ss:StyleID="s68"><Data ss:Type="Number">154</Data></Cell>
    <Cell ss:StyleID="s68"><Data ss:Type="Number">119</Data></Cell>
    <Cell ss:StyleID="s69"><Data ss:Type="Number">4.9999999999999998E-24</Data></Cell>
    <Cell ss:StyleID="s68"><Data ss:Type="String">protein AED:0.31 eAED:0.36 QI:0|0|0|0.75|1|1|4|0|335 </Data></Cell>
    <Cell ss:StyleID="s68"><Data ss:Type="String">hypothetical protein L916_02435 [Phytophthora parasitica] gb|ETM00993.1| hypothetical protein L917_02362 [Phytophthora parasitica]</Data></Cell>
   </Row>
   <Row ss:AutoFitHeight="0" ss:Height="15.75">
    <Cell ss:StyleID="s68"><Data ss:Type="String">Phyca_scf0552_113</Data></Cell>
    <Cell ss:StyleID="s68"><Data ss:Type="Number">967</Data></Cell>
    <Cell ss:StyleID="s68"><Data ss:Type="Number">1</Data></Cell>
    <Cell ss:StyleID="s68"><Data ss:Type="Number">926</Data></Cell>
    <Cell ss:StyleID="s68"><Data ss:Type="String">gb|EGZ20964.1|</Data></Cell>
    <Cell ss:StyleID="s68"><Data ss:Type="Number">980</Data></Cell>
    <Cell ss:StyleID="s68"><Data ss:Type="Number">1</Data></Cell>
    <Cell ss:StyleID="s68"><Data ss:Type="Number">970</Data></Cell>
    <Cell ss:StyleID="s68"><Data ss:Type="Number">0.69</Data></Cell>
    <Cell ss:StyleID="s68"><Data ss:Type="Number">0.82</Data></Cell>
    <Cell ss:StyleID="s68"><Data ss:Type="Number">0.04</Data></Cell>
    <Cell ss:StyleID="s68"><Data ss:Type="Number">970</Data></Cell>
    <Cell ss:StyleID="s68"><Data ss:Type="Number">1282</Data></Cell>
    <Cell ss:StyleID="s68"><Data ss:Type="Number">0</Data></Cell>
    <Cell ss:StyleID="s68"><Data ss:Type="String">protein AED:0.00 eAED:0.01 QI:0|-1|0|1|-1|1|1|0|967 </Data></Cell>
    <Cell ss:StyleID="s68"><Data ss:Type="String">hypothetical protein PHYSODRAFT_350658 [Phytophthora sojae]</Data></Cell>
   </Row>
   <Row ss:AutoFitHeight="0" ss:Height="15.75">
    <Cell ss:StyleID="s68"><Data ss:Type="String">Phyca_scf0552_114</Data></Cell>
    <Cell ss:StyleID="s68"><Data ss:Type="Number">218</Data></Cell>
    <Cell ss:StyleID="s68"><Data ss:Type="Number">1</Data></Cell>
    <Cell ss:StyleID="s68"><Data ss:Type="Number">218</Data></Cell>
    <Cell ss:StyleID="s68"><Data ss:Type="String">gb|ETO73008.1|</Data></Cell>
    <Cell ss:StyleID="s68"><Data ss:Type="Number">234</Data></Cell>
    <Cell ss:StyleID="s68"><Data ss:Type="Number">8</Data></Cell>
    <Cell ss:StyleID="s68"><Data ss:Type="Number">234</Data></Cell>
    <Cell ss:StyleID="s68"><Data ss:Type="Number">0.73</Data></Cell>
    <Cell ss:StyleID="s68"><Data ss:Type="Number">0.81</Data></Cell>
    <Cell ss:StyleID="s68"><Data ss:Type="Number">0.03</Data></Cell>
    <Cell ss:StyleID="s68"><Data ss:Type="Number">227</Data></Cell>
    <Cell ss:StyleID="s68"><Data ss:Type="Number">317</Data></Cell>
    <Cell ss:StyleID="s69"><Data ss:Type="Number">6.0000000000000002E-84</Data></Cell>
    <Cell ss:StyleID="s68"><Data ss:Type="String">protein AED:0.03 eAED:0.03 QI:0|0|0|1|1|1|2|0|218 </Data></Cell>
    <Cell ss:StyleID="s68"><Data ss:Type="String">hypothetical protein F444_11022 [Phytophthora parasitica P1976] gb|ETP14160.1| hypothetical protein F441_10876 [Phytophthora parasitica CJ01A1]</Data></Cell>
   </Row>
   <Row ss:AutoFitHeight="0" ss:Height="15.75">
    <Cell ss:StyleID="s68"><Data ss:Type="String">Phyca_scf0552_115</Data></Cell>
    <Cell ss:StyleID="s68"><Data ss:Type="Number">153</Data></Cell>
    <Cell ss:StyleID="s68"><Data ss:Type="Number">1</Data></Cell>
    <Cell ss:StyleID="s68"><Data ss:Type="Number">153</Data></Cell>
    <Cell ss:StyleID="s68"><Data ss:Type="String">ref|XP_008906924.1|</Data></Cell>
    <Cell ss:StyleID="s68"><Data ss:Type="Number">152</Data></Cell>
    <Cell ss:StyleID="s68"><Data ss:Type="Number">1</Data></Cell>
    <Cell ss:StyleID="s68"><Data ss:Type="Number">152</Data></Cell>
    <Cell ss:StyleID="s68"><Data ss:Type="Number">0.85</Data></Cell>
    <Cell ss:StyleID="s68"><Data ss:Type="Number">0.91</Data></Cell>
    <Cell ss:StyleID="s68"><Data ss:Type="Number">0</Data></Cell>
    <Cell ss:StyleID="s68"><Data ss:Type="Number">153</Data></Cell>
    <Cell ss:StyleID="s68"><Data ss:Type="Number">249</Data></Cell>
    <Cell ss:StyleID="s69"><Data ss:Type="Number">6.0000000000000001E-64</Data></Cell>
    <Cell ss:StyleID="s68"><Data ss:Type="String">protein AED:0.03 eAED:0.03 QI:0|0|0|1|1|1|2|0|153 </Data></Cell>
    <Cell ss:StyleID="s68"><Data ss:Type="String">hypothetical protein PPTG_12981 [Phytophthora parasitica INRA-310] gb|ETN07639.1| hypothetical protein PPTG_12981 [Phytophthora parasitica INRA-310]</Data></Cell>
   </Row>
   <Row ss:AutoFitHeight="0" ss:Height="15.75">
    <Cell ss:StyleID="s68"><Data ss:Type="String">Phyca_scf0552_116</Data></Cell>
    <Cell ss:StyleID="s68"><Data ss:Type="Number">201</Data></Cell>
    <Cell ss:StyleID="s68"><Data ss:Type="Number">1</Data></Cell>
    <Cell ss:StyleID="s68"><Data ss:Type="Number">201</Data></Cell>
    <Cell ss:StyleID="s68"><Data ss:Type="String">gb|ETK84322.1|</Data></Cell>
    <Cell ss:StyleID="s68"><Data ss:Type="Number">201</Data></Cell>
    <Cell ss:StyleID="s68"><Data ss:Type="Number">1</Data></Cell>
    <Cell ss:StyleID="s68"><Data ss:Type="Number">201</Data></Cell>
    <Cell ss:StyleID="s68"><Data ss:Type="Number">0.93</Data></Cell>
    <Cell ss:StyleID="s68"><Data ss:Type="Number">0.95</Data></Cell>
    <Cell ss:StyleID="s68"><Data ss:Type="Number">0</Data></Cell>
    <Cell ss:StyleID="s68"><Data ss:Type="Number">201</Data></Cell>
    <Cell ss:StyleID="s68"><Data ss:Type="Number">402</Data></Cell>
    <Cell ss:StyleID="s69"><Data ss:Type="Number">1.0000000000000001E-110</Data></Cell>
    <Cell ss:StyleID="s68"><Data ss:Type="String">protein AED:0.04 eAED:0.04 QI:0|0|0|1|1|1|3|0|201 </Data></Cell>
    <Cell ss:StyleID="s68"><Data ss:Type="String">hypothetical protein L915_10701 [Phytophthora parasitica] gb|ETL37761.1| hypothetical protein L916_10592 [Phytophthora parasitica] gb|ETP14128.1| hypothetical protein F441_10898 [Phytophthora parasitica CJ01A1]</Data></Cell>
   </Row>
   <Row ss:AutoFitHeight="0" ss:Height="15.75">
    <Cell ss:StyleID="s68"><Data ss:Type="String">Phyca_scf0552_117</Data></Cell>
    <Cell ss:StyleID="s68"><Data ss:Type="Number">228</Data></Cell>
    <Cell ss:StyleID="s68"><Data ss:Type="Number">3</Data></Cell>
    <Cell ss:StyleID="s68"><Data ss:Type="Number">228</Data></Cell>
    <Cell ss:StyleID="s68"><Data ss:Type="String">gb|ETP42222.1|</Data></Cell>
    <Cell ss:StyleID="s68"><Data ss:Type="Number">1018</Data></Cell>
    <Cell ss:StyleID="s68"><Data ss:Type="Number">793</Data></Cell>
    <Cell ss:StyleID="s68"><Data ss:Type="Number">1018</Data></Cell>
    <Cell ss:StyleID="s68"><Data ss:Type="Number">0.92</Data></Cell>
    <Cell ss:StyleID="s68"><Data ss:Type="Number">0.96</Data></Cell>
    <Cell ss:StyleID="s68"><Data ss:Type="Number">0</Data></Cell>
    <Cell ss:StyleID="s68"><Data ss:Type="Number">226</Data></Cell>
    <Cell ss:StyleID="s68"><Data ss:Type="Number">429</Data></Cell>
    <Cell ss:StyleID="s69"><Data ss:Type="Number">9.9999999999999999E-119</Data></Cell>
    <Cell ss:StyleID="s68"><Data ss:Type="String">protein AED:0.22 eAED:0.22 QI:0|-1|0|1|-1|1|1|0|228 </Data></Cell>
    <Cell ss:StyleID="s68"><Data ss:Type="String">hypothetical protein F442_10852 [Phytophthora parasitica P10297]</Data></Cell>
   </Row>
   <Row ss:AutoFitHeight="0" ss:Height="15.75">
    <Cell ss:StyleID="s68"><Data ss:Type="String">Phyca_scf0552_118</Data></Cell>
    <Cell ss:StyleID="s68"><Data ss:Type="Number">214</Data></Cell>
    <Cell ss:StyleID="s68"><Data ss:Type="Number">2</Data></Cell>
    <Cell ss:StyleID="s68"><Data ss:Type="Number">190</Data></Cell>
    <Cell ss:StyleID="s68"><Data ss:Type="String">gb|ETL88727.1|</Data></Cell>
    <Cell ss:StyleID="s68"><Data ss:Type="Number">279</Data></Cell>
    <Cell ss:StyleID="s68"><Data ss:Type="Number">16</Data></Cell>
    <Cell ss:StyleID="s68"><Data ss:Type="Number">243</Data></Cell>
    <Cell ss:StyleID="s68"><Data ss:Type="Number">0.35</Data></Cell>
    <Cell ss:StyleID="s68"><Data ss:Type="Number">0.52</Data></Cell>
    <Cell ss:StyleID="s68"><Data ss:Type="Number">0.17</Data></Cell>
    <Cell ss:StyleID="s68"><Data ss:Type="Number">229</Data></Cell>
    <Cell ss:StyleID="s68"><Data ss:Type="Number">126</Data></Cell>
    <Cell ss:StyleID="s69"><Data ss:Type="Number">1E-26</Data></Cell>
    <Cell ss:StyleID="s68"><Data ss:Type="String">protein AED:0.24 eAED:0.24 QI:0|0|0|1|1|1|2|0|214 </Data></Cell>
    <Cell ss:StyleID="s68"><Data ss:Type="String">hypothetical protein L917_12219 [Phytophthora parasitica]</Data></Cell>
   </Row>
   <Row ss:AutoFitHeight="0" ss:Height="15.75">
    <Cell ss:StyleID="s68"><Data ss:Type="String">Phyca_scf0552_119</Data></Cell>
    <Cell ss:StyleID="s68"><Data ss:Type="Number">92</Data></Cell>
    <Cell ss:StyleID="s68"><Data ss:Type="Number">1</Data></Cell>
    <Cell ss:StyleID="s68"><Data ss:Type="Number">57</Data></Cell>
    <Cell ss:StyleID="s68"><Data ss:Type="String">gb|EGZ04534.1|</Data></Cell>
    <Cell ss:StyleID="s68"><Data ss:Type="Number">74</Data></Cell>
    <Cell ss:StyleID="s68"><Data ss:Type="Number">1</Data></Cell>
    <Cell ss:StyleID="s68"><Data ss:Type="Number">57</Data></Cell>
    <Cell ss:StyleID="s68"><Data ss:Type="Number">0.7</Data></Cell>
    <Cell ss:StyleID="s68"><Data ss:Type="Number">0.85</Data></Cell>
    <Cell ss:StyleID="s68"><Data ss:Type="Number">0</Data></Cell>
    <Cell ss:StyleID="s68"><Data ss:Type="Number">57</Data></Cell>
    <Cell ss:StyleID="s68"><Data ss:Type="Number">5</Data></Cell>
    <Cell ss:StyleID="s69"><Data ss:Type="Number">1E-14</Data></Cell>
    <Cell ss:StyleID="s68"><Data ss:Type="String">protein AED:0.35 eAED:0.40 QI:0|0|0|1|1|1|2|0|92 </Data></Cell>
    <Cell ss:StyleID="s68"><Data ss:Type="String">hypothetical protein PHYSODRAFT_536192 [Phytophthora sojae] gb|EGZ07578.1| hypothetical protein PHYSODRAFT_528145 [Phytophthora sojae]</Data></Cell>
   </Row>
   <Row ss:AutoFitHeight="0" ss:Height="15.75">
    <Cell ss:StyleID="s68"><Data ss:Type="String">Phyca_scf0552_120</Data></Cell>
    <Cell ss:StyleID="s68"><Data ss:Type="Number">98</Data></Cell>
    <Cell ss:StyleID="s68"><Data ss:Type="Number">4</Data></Cell>
    <Cell ss:StyleID="s68"><Data ss:Type="Number">97</Data></Cell>
    <Cell ss:StyleID="s68"><Data ss:Type="String">gb|ETP28627.1|</Data></Cell>
    <Cell ss:StyleID="s68"><Data ss:Type="Number">291</Data></Cell>
    <Cell ss:StyleID="s68"><Data ss:Type="Number">187</Data></Cell>
    <Cell ss:StyleID="s68"><Data ss:Type="Number">291</Data></Cell>
    <Cell ss:StyleID="s68"><Data ss:Type="Number">0.46</Data></Cell>
    <Cell ss:StyleID="s68"><Data ss:Type="Number">0.61</Data></Cell>
    <Cell ss:StyleID="s68"><Data ss:Type="Number">0.1</Data></Cell>
    <Cell ss:StyleID="s68"><Data ss:Type="Number">105</Data></Cell>
    <Cell ss:StyleID="s68"><Data ss:Type="Number">107</Data></Cell>
    <Cell ss:StyleID="s69"><Data ss:Type="Number">2.9999999999999999E-21</Data></Cell>
    <Cell ss:StyleID="s68"><Data ss:Type="String">protein AED:0.33 eAED:0.44 QI:0|0|0|1|1|1|2|0|98 </Data></Cell>
    <Cell ss:StyleID="s68"><Data ss:Type="String">hypothetical protein F442_22089 [Phytophthora parasitica P10297]</Data></Cell>
   </Row>
   <Row ss:AutoFitHeight="0" ss:Height="15.75">
    <Cell ss:StyleID="s68"><Data ss:Type="String">Phyca_scf0552_121</Data></Cell>
    <Cell ss:StyleID="s68"><Data ss:Type="Number">282</Data></Cell>
    <Cell ss:StyleID="s68"><Data ss:Type="Number">1</Data></Cell>
    <Cell ss:StyleID="s68"><Data ss:Type="Number">90</Data></Cell>
    <Cell ss:StyleID="s68"><Data ss:Type="String">gb|ETO58441.1|</Data></Cell>
    <Cell ss:StyleID="s68"><Data ss:Type="Number">311</Data></Cell>
    <Cell ss:StyleID="s68"><Data ss:Type="Number">212</Data></Cell>
    <Cell ss:StyleID="s68"><Data ss:Type="Number">304</Data></Cell>
    <Cell ss:StyleID="s68"><Data ss:Type="Number">0.35</Data></Cell>
    <Cell ss:StyleID="s68"><Data ss:Type="Number">0.53</Data></Cell>
    <Cell ss:StyleID="s68"><Data ss:Type="Number">0.13</Data></Cell>
    <Cell ss:StyleID="s68"><Data ss:Type="Number">98</Data></Cell>
    <Cell ss:StyleID="s68"><Data ss:Type="Number">0</Data></Cell>
    <Cell ss:StyleID="s69"><Data ss:Type="Number">5.9999999999999997E-7</Data></Cell>
    <Cell ss:StyleID="s68"><Data ss:Type="String">protein AED:0.19 eAED:0.48 QI:0|0|0|1|0.2|0.16|6|0|282 </Data></Cell>
    <Cell ss:StyleID="s68"><Data ss:Type="String">hypothetical protein F444_23186 [Phytophthora parasitica P1976]</Data></Cell>
   </Row>
   <Row ss:AutoFitHeight="0" ss:Height="15.75">
    <Cell ss:StyleID="s68"><Data ss:Type="String">Phyca_scf0552_122</Data></Cell>
    <Cell ss:StyleID="s68"><Data ss:Type="Number">400</Data></Cell>
    <Cell ss:StyleID="s68"><Data ss:Type="Number">1</Data></Cell>
    <Cell ss:StyleID="s68"><Data ss:Type="Number">400</Data></Cell>
    <Cell ss:StyleID="s68"><Data ss:Type="String">gb|ETO72970.1|</Data></Cell>
    <Cell ss:StyleID="s68"><Data ss:Type="Number">424</Data></Cell>
    <Cell ss:StyleID="s68"><Data ss:Type="Number">1</Data></Cell>
    <Cell ss:StyleID="s68"><Data ss:Type="Number">424</Data></Cell>
    <Cell ss:StyleID="s68"><Data ss:Type="Number">0.85</Data></Cell>
    <Cell ss:StyleID="s68"><Data ss:Type="Number">0.88</Data></Cell>
    <Cell ss:StyleID="s68"><Data ss:Type="Number">7.0000000000000007E-2</Data></Cell>
    <Cell ss:StyleID="s68"><Data ss:Type="Number">427</Data></Cell>
    <Cell ss:StyleID="s68"><Data ss:Type="Number">730</Data></Cell>
    <Cell ss:StyleID="s68"><Data ss:Type="Number">0</Data></Cell>
    <Cell ss:StyleID="s68"><Data ss:Type="String">protein AED:0.03 eAED:0.03 QI:0|0|0|1|1|1|2|0|400 </Data></Cell>
    <Cell ss:StyleID="s68"><Data ss:Type="String">hypothetical protein F444_11049 [Phytophthora parasitica P1976]</Data></Cell>
   </Row>
   <Row ss:AutoFitHeight="0" ss:Height="15.75">
    <Cell ss:StyleID="s68"><Data ss:Type="String">Phyca_scf0552_123</Data></Cell>
    <Cell ss:StyleID="s68"><Data ss:Type="Number">104</Data></Cell>
    <Cell ss:StyleID="s68"><Data ss:Type="Number">1</Data></Cell>
    <Cell ss:StyleID="s68"><Data ss:Type="Number">96</Data></Cell>
    <Cell ss:StyleID="s68"><Data ss:Type="String">gb|EGZ20346.1|</Data></Cell>
    <Cell ss:StyleID="s68"><Data ss:Type="Number">178</Data></Cell>
    <Cell ss:StyleID="s68"><Data ss:Type="Number">1</Data></Cell>
    <Cell ss:StyleID="s68"><Data ss:Type="Number">96</Data></Cell>
    <Cell ss:StyleID="s68"><Data ss:Type="Number">0.55000000000000004</Data></Cell>
    <Cell ss:StyleID="s68"><Data ss:Type="Number">0.66</Data></Cell>
    <Cell ss:StyleID="s68"><Data ss:Type="Number">0</Data></Cell>
    <Cell ss:StyleID="s68"><Data ss:Type="Number">96</Data></Cell>
    <Cell ss:StyleID="s68"><Data ss:Type="Number">116</Data></Cell>
    <Cell ss:StyleID="s69"><Data ss:Type="Number">3.9999999999999997E-24</Data></Cell>
    <Cell ss:StyleID="s68"><Data ss:Type="String">protein AED:0.04 eAED:0.04 QI:0|-1|0|1|-1|1|1|0|104 </Data></Cell>
    <Cell ss:StyleID="s68"><Data ss:Type="String">hypothetical protein PHYSODRAFT_489148 [Phytophthora sojae]</Data></Cell>
   </Row>
   <Row ss:AutoFitHeight="0" ss:Height="15.75">
    <Cell ss:StyleID="s68"><Data ss:Type="String">Phyca_scf0552_124</Data></Cell>
    <Cell ss:StyleID="s68"><Data ss:Type="Number">550</Data></Cell>
    <Cell ss:StyleID="s68"><Data ss:Type="Number">1</Data></Cell>
    <Cell ss:StyleID="s68"><Data ss:Type="Number">550</Data></Cell>
    <Cell ss:StyleID="s68"><Data ss:Type="String">gb|ETO73006.1|</Data></Cell>
    <Cell ss:StyleID="s68"><Data ss:Type="Number">569</Data></Cell>
    <Cell ss:StyleID="s68"><Data ss:Type="Number">1</Data></Cell>
    <Cell ss:StyleID="s68"><Data ss:Type="Number">543</Data></Cell>
    <Cell ss:StyleID="s68"><Data ss:Type="Number">0.59</Data></Cell>
    <Cell ss:StyleID="s68"><Data ss:Type="Number">0.67</Data></Cell>
    <Cell ss:StyleID="s68"><Data ss:Type="Number">0.11</Data></Cell>
    <Cell ss:StyleID="s68"><Data ss:Type="Number">581</Data></Cell>
    <Cell ss:StyleID="s68"><Data ss:Type="Number">573</Data></Cell>
    <Cell ss:StyleID="s69"><Data ss:Type="Number">9.9999999999999999E-161</Data></Cell>
    <Cell ss:StyleID="s68"><Data ss:Type="String">protein AED:0.06 eAED:0.07 QI:49|0|0|1|0.2|0.33|6|0|550 </Data></Cell>
    <Cell ss:StyleID="s68"><Data ss:Type="String">hypothetical protein F444_11020 [Phytophthora parasitica P1976]</Data></Cell>
   </Row>
   <Row ss:AutoFitHeight="0" ss:Height="15.75">
    <Cell ss:StyleID="s68"><Data ss:Type="String">Phyca_scf0552_125</Data></Cell>
    <Cell ss:StyleID="s68"><Data ss:Type="Number">175</Data></Cell>
    <Cell ss:StyleID="s68"><Data ss:Type="Number">3</Data></Cell>
    <Cell ss:StyleID="s68"><Data ss:Type="Number">175</Data></Cell>
    <Cell ss:StyleID="s68"><Data ss:Type="String">gb|ETO73008.1|</Data></Cell>
    <Cell ss:StyleID="s68"><Data ss:Type="Number">234</Data></Cell>
    <Cell ss:StyleID="s68"><Data ss:Type="Number">62</Data></Cell>
    <Cell ss:StyleID="s68"><Data ss:Type="Number">234</Data></Cell>
    <Cell ss:StyleID="s68"><Data ss:Type="Number">0.78</Data></Cell>
    <Cell ss:StyleID="s68"><Data ss:Type="Number">0.86</Data></Cell>
    <Cell ss:StyleID="s68"><Data ss:Type="Number">0</Data></Cell>
    <Cell ss:StyleID="s68"><Data ss:Type="Number">173</Data></Cell>
    <Cell ss:StyleID="s68"><Data ss:Type="Number">274</Data></Cell>
    <Cell ss:StyleID="s69"><Data ss:Type="Number">1.9999999999999998E-71</Data></Cell>
    <Cell ss:StyleID="s68"><Data ss:Type="String">protein AED:0.11 eAED:0.11 QI:0|-1|0|1|-1|1|1|0|175 </Data></Cell>
    <Cell ss:StyleID="s68"><Data ss:Type="String">hypothetical protein F444_11022 [Phytophthora parasitica P1976] gb|ETP14160.1| hypothetical protein F441_10876 [Phytophthora parasitica CJ01A1]</Data></Cell>
   </Row>
   <Row ss:AutoFitHeight="0" ss:Height="15.75">
    <Cell ss:StyleID="s68"><Data ss:Type="String">Phyca_scf0552_126</Data></Cell>
    <Cell ss:StyleID="s68"><Data ss:Type="Number">249</Data></Cell>
    <Cell ss:StyleID="s68"><Data ss:Type="Number">36</Data></Cell>
    <Cell ss:StyleID="s68"><Data ss:Type="Number">174</Data></Cell>
    <Cell ss:StyleID="s68"><Data ss:Type="String">gb|ETI52990.1|</Data></Cell>
    <Cell ss:StyleID="s68"><Data ss:Type="Number">252</Data></Cell>
    <Cell ss:StyleID="s68"><Data ss:Type="Number">8</Data></Cell>
    <Cell ss:StyleID="s68"><Data ss:Type="Number">157</Data></Cell>
    <Cell ss:StyleID="s68"><Data ss:Type="Number">0.74</Data></Cell>
    <Cell ss:StyleID="s68"><Data ss:Type="Number">0.8</Data></Cell>
    <Cell ss:StyleID="s68"><Data ss:Type="Number">7.0000000000000007E-2</Data></Cell>
    <Cell ss:StyleID="s68"><Data ss:Type="Number">150</Data></Cell>
    <Cell ss:StyleID="s68"><Data ss:Type="Number">228</Data></Cell>
    <Cell ss:StyleID="s69"><Data ss:Type="Number">3E-57</Data></Cell>
    <Cell ss:StyleID="s68"><Data ss:Type="String">protein AED:0.15 eAED:0.15 QI:0|0|0|0.75|1|1|4|0|249 </Data></Cell>
    <Cell ss:StyleID="s68"><Data ss:Type="String">hypothetical protein F443_04007 [Phytophthora parasitica P1569] gb|ETL99412.1| hypothetical protein L917_03749 [Phytophthora parasitica] gb|ETM52563.1| hypothetical protein L914_03857 [Phytophthora parasitica]</Data></Cell>
   </Row>
   <Row ss:AutoFitHeight="0" ss:Height="15.75">
    <Cell ss:StyleID="s68"><Data ss:Type="String">Phyca_scf0552_127</Data></Cell>
    <Cell ss:StyleID="s68"><Data ss:Type="Number">114</Data></Cell>
    <Cell ss:StyleID="s68"><Data ss:Type="Number">1</Data></Cell>
    <Cell ss:StyleID="s68"><Data ss:Type="Number">114</Data></Cell>
    <Cell ss:StyleID="s68"><Data ss:Type="String">ref|XP_008906924.1|</Data></Cell>
    <Cell ss:StyleID="s68"><Data ss:Type="Number">152</Data></Cell>
    <Cell ss:StyleID="s68"><Data ss:Type="Number">1</Data></Cell>
    <Cell ss:StyleID="s68"><Data ss:Type="Number">152</Data></Cell>
    <Cell ss:StyleID="s68"><Data ss:Type="Number">0.56999999999999995</Data></Cell>
    <Cell ss:StyleID="s68"><Data ss:Type="Number">0.62</Data></Cell>
    <Cell ss:StyleID="s68"><Data ss:Type="Number">0.26</Data></Cell>
    <Cell ss:StyleID="s68"><Data ss:Type="Number">153</Data></Cell>
    <Cell ss:StyleID="s68"><Data ss:Type="Number">135</Data></Cell>
    <Cell ss:StyleID="s69"><Data ss:Type="Number">8.9999999999999993E-30</Data></Cell>
    <Cell ss:StyleID="s68"><Data ss:Type="String">protein AED:0.22 eAED:0.39 QI:0|0|0|1|1|1|3|0|114 </Data></Cell>
    <Cell ss:StyleID="s68"><Data ss:Type="String">hypothetical protein PPTG_12981 [Phytophthora parasitica INRA-310] gb|ETN07639.1| hypothetical protein PPTG_12981 [Phytophthora parasitica INRA-310]</Data></Cell>
   </Row>
   <Row ss:AutoFitHeight="0" ss:Height="15.75">
    <Cell ss:StyleID="s68"><Data ss:Type="String">Phyca_scf0552_128</Data></Cell>
    <Cell ss:StyleID="s68"><Data ss:Type="Number">93</Data></Cell>
    <Cell ss:StyleID="s68"><Data ss:Type="Number">7</Data></Cell>
    <Cell ss:StyleID="s68"><Data ss:Type="Number">84</Data></Cell>
    <Cell ss:StyleID="s68"><Data ss:Type="String">ref|XP_002998178.1|</Data></Cell>
    <Cell ss:StyleID="s68"><Data ss:Type="Number">562</Data></Cell>
    <Cell ss:StyleID="s68"><Data ss:Type="Number">162</Data></Cell>
    <Cell ss:StyleID="s68"><Data ss:Type="Number">239</Data></Cell>
    <Cell ss:StyleID="s68"><Data ss:Type="Number">0.53</Data></Cell>
    <Cell ss:StyleID="s68"><Data ss:Type="Number">0.62</Data></Cell>
    <Cell ss:StyleID="s68"><Data ss:Type="Number">0</Data></Cell>
    <Cell ss:StyleID="s68"><Data ss:Type="Number">78</Data></Cell>
    <Cell ss:StyleID="s68"><Data ss:Type="Number">0</Data></Cell>
    <Cell ss:StyleID="s69"><Data ss:Type="Number">4.0000000000000003E-15</Data></Cell>
    <Cell ss:StyleID="s68"><Data ss:Type="String">protein AED:0.41 eAED:0.47 QI:0|0|0|0.5|1|1|2|0|93 </Data></Cell>
    <Cell ss:StyleID="s68"><Data ss:Type="String">conserved hypothetical protein [Phytophthora infestans T30-4] gb|EEY70524.1| conserved hypothetical protein [Phytophthora infestans T30-4]</Data></Cell>
   </Row>
   <Row ss:AutoFitHeight="0" ss:Height="15.75">
    <Cell ss:StyleID="s68"><Data ss:Type="String">Phyca_scf0552_130</Data></Cell>
    <Cell ss:StyleID="s68"><Data ss:Type="Number">443</Data></Cell>
    <Cell ss:StyleID="s68"><Data ss:Type="Number">10</Data></Cell>
    <Cell ss:StyleID="s68"><Data ss:Type="Number">436</Data></Cell>
    <Cell ss:StyleID="s68"><Data ss:Type="String">gb|EGZ11959.1|</Data></Cell>
    <Cell ss:StyleID="s68"><Data ss:Type="Number">469</Data></Cell>
    <Cell ss:StyleID="s68"><Data ss:Type="Number">2</Data></Cell>
    <Cell ss:StyleID="s68"><Data ss:Type="Number">461</Data></Cell>
    <Cell ss:StyleID="s68"><Data ss:Type="Number">0.33</Data></Cell>
    <Cell ss:StyleID="s68"><Data ss:Type="Number">0.44</Data></Cell>
    <Cell ss:StyleID="s68"><Data ss:Type="Number">0.28000000000000003</Data></Cell>
    <Cell ss:StyleID="s68"><Data ss:Type="Number">516</Data></Cell>
    <Cell ss:StyleID="s68"><Data ss:Type="Number">218</Data></Cell>
    <Cell ss:StyleID="s69"><Data ss:Type="Number">1E-53</Data></Cell>
    <Cell ss:StyleID="s68"><Data ss:Type="String">protein AED:0.10 eAED:0.13 QI:52|0|0|1|0|0|8|0|443 </Data></Cell>
    <Cell ss:StyleID="s68"><Data ss:Type="String">hypothetical protein PHYSODRAFT_255876 [Phytophthora sojae]</Data></Cell>
   </Row>
   <Row ss:AutoFitHeight="0" ss:Height="15.75">
    <Cell ss:StyleID="s68"><Data ss:Type="String">Phyca_scf0552_131</Data></Cell>
    <Cell ss:StyleID="s68"><Data ss:Type="Number">157</Data></Cell>
    <Cell ss:StyleID="s68"><Data ss:Type="Number">17</Data></Cell>
    <Cell ss:StyleID="s68"><Data ss:Type="Number">112</Data></Cell>
    <Cell ss:StyleID="s68"><Data ss:Type="String">ref|XP_008909117.1|</Data></Cell>
    <Cell ss:StyleID="s68"><Data ss:Type="Number">386</Data></Cell>
    <Cell ss:StyleID="s68"><Data ss:Type="Number">145</Data></Cell>
    <Cell ss:StyleID="s68"><Data ss:Type="Number">233</Data></Cell>
    <Cell ss:StyleID="s68"><Data ss:Type="Number">0.41</Data></Cell>
    <Cell ss:StyleID="s68"><Data ss:Type="Number">0.56999999999999995</Data></Cell>
    <Cell ss:StyleID="s68"><Data ss:Type="Number">7.0000000000000007E-2</Data></Cell>
    <Cell ss:StyleID="s68"><Data ss:Type="Number">96</Data></Cell>
    <Cell ss:StyleID="s68"><Data ss:Type="Number">7</Data></Cell>
    <Cell ss:StyleID="s69"><Data ss:Type="Number">5.9999999999999997E-7</Data></Cell>
    <Cell ss:StyleID="s68"><Data ss:Type="String">protein AED:0.41 eAED:0.42 QI:0|0|0|1|0|0|2|0|157 </Data></Cell>
    <Cell ss:StyleID="s68"><Data ss:Type="String">hypothetical protein PPTG_14292 [Phytophthora parasitica INRA-310] gb|ETN05595.1| hypothetical protein PPTG_14292 [Phytophthora parasitica INRA-310]</Data></Cell>
   </Row>
   <Row ss:AutoFitHeight="0" ss:Height="15.75">
    <Cell ss:StyleID="s68"><Data ss:Type="String">Phyca_scf5128_132</Data></Cell>
    <Cell ss:StyleID="s68"><Data ss:Type="Number">118</Data></Cell>
    <Cell ss:StyleID="s68"><Data ss:Type="Number">2</Data></Cell>
    <Cell ss:StyleID="s68"><Data ss:Type="Number">66</Data></Cell>
    <Cell ss:StyleID="s68"><Data ss:Type="String">ref|XP_002901208.1|</Data></Cell>
    <Cell ss:StyleID="s68"><Data ss:Type="Number">255</Data></Cell>
    <Cell ss:StyleID="s68"><Data ss:Type="Number">109</Data></Cell>
    <Cell ss:StyleID="s68"><Data ss:Type="Number">173</Data></Cell>
    <Cell ss:StyleID="s68"><Data ss:Type="Number">0.78</Data></Cell>
    <Cell ss:StyleID="s68"><Data ss:Type="Number">0.92</Data></Cell>
    <Cell ss:StyleID="s68"><Data ss:Type="Number">0</Data></Cell>
    <Cell ss:StyleID="s68"><Data ss:Type="Number">65</Data></Cell>
    <Cell ss:StyleID="s68"><Data ss:Type="Number">108</Data></Cell>
    <Cell ss:StyleID="s69"><Data ss:Type="Number">1.9999999999999998E-21</Data></Cell>
    <Cell ss:StyleID="s68"><Data ss:Type="String">protein AED:0.33 eAED:0.33 QI:0|-1|0|1|-1|1|1|0|118 </Data></Cell>
    <Cell ss:StyleID="s68"><Data ss:Type="String">bzip transcription factor [Phytophthora infestans T30-4] gb|EEY59194.1| bzip transcription factor [Phytophthora infestans T30-4]</Data></Cell>
   </Row>
   <Row ss:AutoFitHeight="0" ss:Height="15.75">
    <Cell ss:StyleID="s68"><Data ss:Type="String">Phyca_scf3431_133</Data></Cell>
    <Cell ss:StyleID="s68"><Data ss:Type="Number">1473</Data></Cell>
    <Cell ss:StyleID="s68"><Data ss:Type="Number">704</Data></Cell>
    <Cell ss:StyleID="s68"><Data ss:Type="Number">1295</Data></Cell>
    <Cell ss:StyleID="s68"><Data ss:Type="String">ref|XP_002904324.1|</Data></Cell>
    <Cell ss:StyleID="s68"><Data ss:Type="Number">1254</Data></Cell>
    <Cell ss:StyleID="s68"><Data ss:Type="Number">11</Data></Cell>
    <Cell ss:StyleID="s68"><Data ss:Type="Number">772</Data></Cell>
    <Cell ss:StyleID="s68"><Data ss:Type="Number">0.53</Data></Cell>
    <Cell ss:StyleID="s68"><Data ss:Type="Number">0.59</Data></Cell>
    <Cell ss:StyleID="s68"><Data ss:Type="Number">0.24</Data></Cell>
    <Cell ss:StyleID="s68"><Data ss:Type="Number">770</Data></Cell>
    <Cell ss:StyleID="s68"><Data ss:Type="Number">694</Data></Cell>
    <Cell ss:StyleID="s68"><Data ss:Type="Number">0</Data></Cell>
    <Cell ss:StyleID="s68"><Data ss:Type="String">protein AED:0.16 eAED:0.25 QI:0|0|0|0.92|1|0.92|14|0|1473 </Data></Cell>
    <Cell ss:StyleID="s68"><Data ss:Type="String">fibronectin type III domain-containing protein [Phytophthora infestans T30-4] gb|EEY54502.1| fibronectin type III domain-containing protein [Phytophthora infestans T30-4]</Data></Cell>
   </Row>
   <Row ss:AutoFitHeight="0" ss:Height="15.75">
    <Cell ss:StyleID="s68"><Data ss:Type="String">Phyca_scf1053_135</Data></Cell>
    <Cell ss:StyleID="s68"><Data ss:Type="Number">726</Data></Cell>
    <Cell ss:StyleID="s68"><Data ss:Type="Number">3</Data></Cell>
    <Cell ss:StyleID="s68"><Data ss:Type="Number">726</Data></Cell>
    <Cell ss:StyleID="s68"><Data ss:Type="String">gb|ETL99350.1|</Data></Cell>
    <Cell ss:StyleID="s68"><Data ss:Type="Number">769</Data></Cell>
    <Cell ss:StyleID="s68"><Data ss:Type="Number">21</Data></Cell>
    <Cell ss:StyleID="s68"><Data ss:Type="Number">769</Data></Cell>
    <Cell ss:StyleID="s68"><Data ss:Type="Number">0.76</Data></Cell>
    <Cell ss:StyleID="s68"><Data ss:Type="Number">0.81</Data></Cell>
    <Cell ss:StyleID="s68"><Data ss:Type="Number">0.06</Data></Cell>
    <Cell ss:StyleID="s68"><Data ss:Type="Number">763</Data></Cell>
    <Cell ss:StyleID="s68"><Data ss:Type="Number">1077</Data></Cell>
    <Cell ss:StyleID="s68"><Data ss:Type="Number">0</Data></Cell>
    <Cell ss:StyleID="s68"><Data ss:Type="String">protein AED:0.24 eAED:0.27 QI:0|0|0|1|0.81|0.75|12|0|726 </Data></Cell>
    <Cell ss:StyleID="s68"><Data ss:Type="String">hypothetical protein L917_03816 [Phytophthora parasitica]</Data></Cell>
   </Row>
   <Row ss:AutoFitHeight="0" ss:Height="15.75">
    <Cell ss:StyleID="s68"><Data ss:Type="String">Phyca_scf1053_136</Data></Cell>
    <Cell ss:StyleID="s68"><Data ss:Type="Number">302</Data></Cell>
    <Cell ss:StyleID="s68"><Data ss:Type="Number">20</Data></Cell>
    <Cell ss:StyleID="s68"><Data ss:Type="Number">302</Data></Cell>
    <Cell ss:StyleID="s68"><Data ss:Type="String">gb|ETO81626.1|</Data></Cell>
    <Cell ss:StyleID="s68"><Data ss:Type="Number">424</Data></Cell>
    <Cell ss:StyleID="s68"><Data ss:Type="Number">10</Data></Cell>
    <Cell ss:StyleID="s68"><Data ss:Type="Number">401</Data></Cell>
    <Cell ss:StyleID="s68"><Data ss:Type="Number">0.6</Data></Cell>
    <Cell ss:StyleID="s68"><Data ss:Type="Number">0.63</Data></Cell>
    <Cell ss:StyleID="s68"><Data ss:Type="Number">0.28000000000000003</Data></Cell>
    <Cell ss:StyleID="s68"><Data ss:Type="Number">393</Data></Cell>
    <Cell ss:StyleID="s68"><Data ss:Type="Number">391</Data></Cell>
    <Cell ss:StyleID="s69"><Data ss:Type="Number">9.9999999999999994E-107</Data></Cell>
    <Cell ss:StyleID="s68"><Data ss:Type="String">protein AED:0.29 eAED:0.31 QI:0|0|0|0.90|1|1|11|0|302 </Data></Cell>
    <Cell ss:StyleID="s68"><Data ss:Type="String">hypothetical protein, variant 1 [Phytophthora parasitica P1976]</Data></Cell>
   </Row>
   <Row ss:AutoFitHeight="0" ss:Height="15.75">
    <Cell ss:StyleID="s68"><Data ss:Type="String">Phyca_scf1053_140</Data></Cell>
    <Cell ss:StyleID="s68"><Data ss:Type="Number">684</Data></Cell>
    <Cell ss:StyleID="s68"><Data ss:Type="Number">212</Data></Cell>
    <Cell ss:StyleID="s68"><Data ss:Type="Number">684</Data></Cell>
    <Cell ss:StyleID="s68"><Data ss:Type="String">gb|ETO81631.1|</Data></Cell>
    <Cell ss:StyleID="s68"><Data ss:Type="Number">564</Data></Cell>
    <Cell ss:StyleID="s68"><Data ss:Type="Number">17</Data></Cell>
    <Cell ss:StyleID="s68"><Data ss:Type="Number">564</Data></Cell>
    <Cell ss:StyleID="s68"><Data ss:Type="Number">0.74</Data></Cell>
    <Cell ss:StyleID="s68"><Data ss:Type="Number">0.77</Data></Cell>
    <Cell ss:StyleID="s68"><Data ss:Type="Number">0.14000000000000001</Data></Cell>
    <Cell ss:StyleID="s68"><Data ss:Type="Number">550</Data></Cell>
    <Cell ss:StyleID="s68"><Data ss:Type="Number">749</Data></Cell>
    <Cell ss:StyleID="s68"><Data ss:Type="Number">0</Data></Cell>
    <Cell ss:StyleID="s68"><Data ss:Type="String">protein AED:0.13 eAED:0.13 QI:0|0|0|1|1|1|10|0|684 </Data></Cell>
    <Cell ss:StyleID="s68"><Data ss:Type="String">magnesium and cobalt transporter CorA [Phytophthora parasitica P1976]</Data></Cell>
   </Row>
   <Row ss:AutoFitHeight="0" ss:Height="15.75">
    <Cell ss:StyleID="s68"><Data ss:Type="String">Phyca_scf1664_141</Data></Cell>
    <Cell ss:StyleID="s68"><Data ss:Type="Number">342</Data></Cell>
    <Cell ss:StyleID="s68"><Data ss:Type="Number">1</Data></Cell>
    <Cell ss:StyleID="s68"><Data ss:Type="Number">337</Data></Cell>
    <Cell ss:StyleID="s68"><Data ss:Type="String">gb|ETL82732.1|</Data></Cell>
    <Cell ss:StyleID="s68"><Data ss:Type="Number">406</Data></Cell>
    <Cell ss:StyleID="s68"><Data ss:Type="Number">11</Data></Cell>
    <Cell ss:StyleID="s68"><Data ss:Type="Number">370</Data></Cell>
    <Cell ss:StyleID="s68"><Data ss:Type="Number">0.75</Data></Cell>
    <Cell ss:StyleID="s68"><Data ss:Type="Number">0.83</Data></Cell>
    <Cell ss:StyleID="s68"><Data ss:Type="Number">0.06</Data></Cell>
    <Cell ss:StyleID="s68"><Data ss:Type="Number">361</Data></Cell>
    <Cell ss:StyleID="s68"><Data ss:Type="Number">511</Data></Cell>
    <Cell ss:StyleID="s69"><Data ss:Type="Number">1E-142</Data></Cell>
    <Cell ss:StyleID="s68"><Data ss:Type="String">protein AED:0.08 eAED:0.09 QI:0|0|0|1|1|1|4|0|342 </Data></Cell>
    <Cell ss:StyleID="s68"><Data ss:Type="String">hypothetical protein L917_17156 [Phytophthora parasitica] gb|ETL82733.1| hypothetical protein, variant 1 [Phytophthora parasitica] gb|ETL82734.1| hypothetical protein, variant 2 [Phytophthora parasitica]</Data></Cell>
   </Row>
   <Row ss:AutoFitHeight="0" ss:Height="15.75">
    <Cell ss:StyleID="s68"><Data ss:Type="String">Phyca_scf1664_142</Data></Cell>
    <Cell ss:StyleID="s68"><Data ss:Type="Number">730</Data></Cell>
    <Cell ss:StyleID="s68"><Data ss:Type="Number">1</Data></Cell>
    <Cell ss:StyleID="s68"><Data ss:Type="Number">480</Data></Cell>
    <Cell ss:StyleID="s68"><Data ss:Type="String">ref|XP_008896662.1|</Data></Cell>
    <Cell ss:StyleID="s68"><Data ss:Type="Number">443</Data></Cell>
    <Cell ss:StyleID="s68"><Data ss:Type="Number">1</Data></Cell>
    <Cell ss:StyleID="s68"><Data ss:Type="Number">390</Data></Cell>
    <Cell ss:StyleID="s68"><Data ss:Type="Number">0.63</Data></Cell>
    <Cell ss:StyleID="s68"><Data ss:Type="Number">0.68</Data></Cell>
    <Cell ss:StyleID="s68"><Data ss:Type="Number">0.19</Data></Cell>
    <Cell ss:StyleID="s68"><Data ss:Type="Number">482</Data></Cell>
    <Cell ss:StyleID="s68"><Data ss:Type="Number">548</Data></Cell>
    <Cell ss:StyleID="s69"><Data ss:Type="Number">1E-153</Data></Cell>
    <Cell ss:StyleID="s68"><Data ss:Type="String">protein AED:0.11 eAED:0.12 QI:0|0|0|1|0.33|0.14|7|0|730 </Data></Cell>
    <Cell ss:StyleID="s68"><Data ss:Type="String">hypothetical protein PPTG_21600 [Phytophthora parasitica INRA-310] gb|ETN18808.1| hypothetical protein PPTG_21600 [Phytophthora parasitica INRA-310]</Data></Cell>
   </Row>
   <Row ss:AutoFitHeight="0" ss:Height="15.75">
    <Cell ss:StyleID="s68"><Data ss:Type="String">Phyca_scf1664_143</Data></Cell>
    <Cell ss:StyleID="s68"><Data ss:Type="Number">412</Data></Cell>
    <Cell ss:StyleID="s68"><Data ss:Type="Number">56</Data></Cell>
    <Cell ss:StyleID="s68"><Data ss:Type="Number">350</Data></Cell>
    <Cell ss:StyleID="s68"><Data ss:Type="String">ref|XP_008896436.1|</Data></Cell>
    <Cell ss:StyleID="s68"><Data ss:Type="Number">302</Data></Cell>
    <Cell ss:StyleID="s68"><Data ss:Type="Number">1</Data></Cell>
    <Cell ss:StyleID="s68"><Data ss:Type="Number">298</Data></Cell>
    <Cell ss:StyleID="s68"><Data ss:Type="Number">0.85</Data></Cell>
    <Cell ss:StyleID="s68"><Data ss:Type="Number">0.92</Data></Cell>
    <Cell ss:StyleID="s68"><Data ss:Type="Number">0.01</Data></Cell>
    <Cell ss:StyleID="s68"><Data ss:Type="Number">298</Data></Cell>
    <Cell ss:StyleID="s68"><Data ss:Type="Number">530</Data></Cell>
    <Cell ss:StyleID="s69"><Data ss:Type="Number">9.9999999999999997E-148</Data></Cell>
    <Cell ss:StyleID="s68"><Data ss:Type="String">protein AED:0.13 eAED:0.13 QI:0|0|0|0.75|0.66|0.5|4|0|412 </Data></Cell>
    <Cell ss:StyleID="s68"><Data ss:Type="String">hypothetical protein PPTG_04300 [Phytophthora parasitica INRA-310] gb|ETI35816.1| hypothetical protein F443_17913 [Phytophthora parasitica P1569] gb|ETK76059.1| hypothetical protein L915_17438 [Phytophthora parasitica] gb|ETL29495.1| hypothetical protein L916_17331 [Phytophthora parasitica] gb|ETL82719.1| hypothetical protein L917_17160 [Phytophthora parasitica] gb|ETM35962.1| hypothetical protein L914_17227 [Phytophthora parasitica] gb|ETN18815.1| hypothetical protein PPTG_04300 [Phytophthora parasitica INRA-310] gb|ETO64536.1| hypothetical protein F444_17947 [Phytophthora parasitica P1976] gb|ETP05648.1| hypothetical protein F441_17784 [Phytophthora parasitica CJ01A1] gb|ETP33763.1| hypothetical protein F442_17765 [Phytophthora parasitica P10297]</Data></Cell>
   </Row>
   <Row ss:AutoFitHeight="0" ss:Height="15.75">
    <Cell ss:StyleID="s68"><Data ss:Type="String">Phyca_scf1664_144</Data></Cell>
    <Cell ss:StyleID="s68"><Data ss:Type="Number">113</Data></Cell>
    <Cell ss:StyleID="s68"><Data ss:Type="Number">1</Data></Cell>
    <Cell ss:StyleID="s68"><Data ss:Type="Number">113</Data></Cell>
    <Cell ss:StyleID="s68"><Data ss:Type="String">ref|XP_002907164.1|</Data></Cell>
    <Cell ss:StyleID="s68"><Data ss:Type="Number">781</Data></Cell>
    <Cell ss:StyleID="s68"><Data ss:Type="Number">669</Data></Cell>
    <Cell ss:StyleID="s68"><Data ss:Type="Number">781</Data></Cell>
    <Cell ss:StyleID="s68"><Data ss:Type="Number">0.74</Data></Cell>
    <Cell ss:StyleID="s68"><Data ss:Type="Number">0.82</Data></Cell>
    <Cell ss:StyleID="s68"><Data ss:Type="Number">0</Data></Cell>
    <Cell ss:StyleID="s68"><Data ss:Type="Number">113</Data></Cell>
    <Cell ss:StyleID="s68"><Data ss:Type="Number">161</Data></Cell>
    <Cell ss:StyleID="s69"><Data ss:Type="Number">1.0000000000000001E-37</Data></Cell>
    <Cell ss:StyleID="s68"><Data ss:Type="String">protein AED:0.44 eAED:0.44 QI:0|-1|0|1|-1|1|1|0|113 </Data></Cell>
    <Cell ss:StyleID="s68"><Data ss:Type="String">conserved hypothetical protein [Phytophthora infestans T30-4] gb|EEY63728.1| conserved hypothetical protein [Phytophthora infestans T30-4]</Data></Cell>
   </Row>
   <Row ss:AutoFitHeight="0" ss:Height="15.75">
    <Cell ss:StyleID="s68"><Data ss:Type="String">Phyca_scf1664_145</Data></Cell>
    <Cell ss:StyleID="s68"><Data ss:Type="Number">122</Data></Cell>
    <Cell ss:StyleID="s68"><Data ss:Type="Number">34</Data></Cell>
    <Cell ss:StyleID="s68"><Data ss:Type="Number">121</Data></Cell>
    <Cell ss:StyleID="s68"><Data ss:Type="String">gb|ETO75302.1|</Data></Cell>
    <Cell ss:StyleID="s68"><Data ss:Type="Number">105</Data></Cell>
    <Cell ss:StyleID="s68"><Data ss:Type="Number">4</Data></Cell>
    <Cell ss:StyleID="s68"><Data ss:Type="Number">93</Data></Cell>
    <Cell ss:StyleID="s68"><Data ss:Type="Number">0.38</Data></Cell>
    <Cell ss:StyleID="s68"><Data ss:Type="Number">0.54</Data></Cell>
    <Cell ss:StyleID="s68"><Data ss:Type="Number">0.02</Data></Cell>
    <Cell ss:StyleID="s68"><Data ss:Type="Number">90</Data></Cell>
    <Cell ss:StyleID="s68"><Data ss:Type="Number">9</Data></Cell>
    <Cell ss:StyleID="s69"><Data ss:Type="Number">8.9999999999999995E-9</Data></Cell>
    <Cell ss:StyleID="s68"><Data ss:Type="String">protein AED:0.42 eAED:0.45 QI:0|0|0|0.5|0|0.5|2|0|122 </Data></Cell>
    <Cell ss:StyleID="s68"><Data ss:Type="String">hypothetical protein F444_09079 [Phytophthora parasitica P1976]</Data></Cell>
   </Row>
   <Row ss:AutoFitHeight="0" ss:Height="15.75">
    <Cell ss:StyleID="s68"><Data ss:Type="String">Phyca_scf1664_146</Data></Cell>
    <Cell ss:StyleID="s68"><Data ss:Type="Number">680</Data></Cell>
    <Cell ss:StyleID="s68"><Data ss:Type="Number">371</Data></Cell>
    <Cell ss:StyleID="s68"><Data ss:Type="Number">677</Data></Cell>
    <Cell ss:StyleID="s68"><Data ss:Type="String">gb|ETI35826.1|</Data></Cell>
    <Cell ss:StyleID="s68"><Data ss:Type="Number">307</Data></Cell>
    <Cell ss:StyleID="s68"><Data ss:Type="Number">1</Data></Cell>
    <Cell ss:StyleID="s68"><Data ss:Type="Number">307</Data></Cell>
    <Cell ss:StyleID="s68"><Data ss:Type="Number">0.86</Data></Cell>
    <Cell ss:StyleID="s68"><Data ss:Type="Number">0.91</Data></Cell>
    <Cell ss:StyleID="s68"><Data ss:Type="Number">0</Data></Cell>
    <Cell ss:StyleID="s68"><Data ss:Type="Number">307</Data></Cell>
    <Cell ss:StyleID="s68"><Data ss:Type="Number">529</Data></Cell>
    <Cell ss:StyleID="s69"><Data ss:Type="Number">9.9999999999999997E-148</Data></Cell>
    <Cell ss:StyleID="s68"><Data ss:Type="String">protein AED:0.05 eAED:0.07 QI:0|0|0|1|0.4|0.16|6|0|680 </Data></Cell>
    <Cell ss:StyleID="s68"><Data ss:Type="String">hypothetical protein F443_17905 [Phytophthora parasitica P1569] gb|ETP05639.1| hypothetical protein F441_17777 [Phytophthora parasitica CJ01A1] gb|ETP33756.1| hypothetical protein F442_17758 [Phytophthora parasitica P10297]</Data></Cell>
   </Row>
   <Row ss:AutoFitHeight="0" ss:Height="15.75">
    <Cell ss:StyleID="s68"><Data ss:Type="String">Phyca_scf1664_147</Data></Cell>
    <Cell ss:StyleID="s68"><Data ss:Type="Number">746</Data></Cell>
    <Cell ss:StyleID="s68"><Data ss:Type="Number">375</Data></Cell>
    <Cell ss:StyleID="s68"><Data ss:Type="Number">745</Data></Cell>
    <Cell ss:StyleID="s68"><Data ss:Type="String">gb|ETK76072.1|</Data></Cell>
    <Cell ss:StyleID="s68"><Data ss:Type="Number">385</Data></Cell>
    <Cell ss:StyleID="s68"><Data ss:Type="Number">4</Data></Cell>
    <Cell ss:StyleID="s68"><Data ss:Type="Number">380</Data></Cell>
    <Cell ss:StyleID="s68"><Data ss:Type="Number">0.82</Data></Cell>
    <Cell ss:StyleID="s68"><Data ss:Type="Number">0.87</Data></Cell>
    <Cell ss:StyleID="s68"><Data ss:Type="Number">0.06</Data></Cell>
    <Cell ss:StyleID="s68"><Data ss:Type="Number">386</Data></Cell>
    <Cell ss:StyleID="s68"><Data ss:Type="Number">600</Data></Cell>
    <Cell ss:StyleID="s69"><Data ss:Type="Number">1E-168</Data></Cell>
    <Cell ss:StyleID="s68"><Data ss:Type="String">protein AED:0.08 eAED:0.10 QI:0|0|0|0.75|0.42|0.37|8|0|746 </Data></Cell>
    <Cell ss:StyleID="s68"><Data ss:Type="String">hypothetical protein L915_17435 [Phytophthora parasitica] gb|ETL29510.1| hypothetical protein L916_17328 [Phytophthora parasitica] gb|ETL82735.1| hypothetical protein L917_17157 [Phytophthora parasitica] gb|ETM35975.1| hypothetical protein L914_17224 [Phytophthora parasitica] gb|ETO64557.1| hypothetical protein F444_17944 [Phytophthora parasitica P1976] gb|ETP05646.1| hypothetical protein F441_17782 [Phytophthora parasitica CJ01A1]</Data></Cell>
   </Row>
   <Row ss:AutoFitHeight="0" ss:Height="15.75">
    <Cell ss:StyleID="s68"><Data ss:Type="String">Phyca_scf1664_148</Data></Cell>
    <Cell ss:StyleID="s68"><Data ss:Type="Number">2376</Data></Cell>
    <Cell ss:StyleID="s68"><Data ss:Type="Number">1031</Data></Cell>
    <Cell ss:StyleID="s68"><Data ss:Type="Number">1526</Data></Cell>
    <Cell ss:StyleID="s68"><Data ss:Type="String">ref|XP_008896439.1|</Data></Cell>
    <Cell ss:StyleID="s68"><Data ss:Type="Number">573</Data></Cell>
    <Cell ss:StyleID="s68"><Data ss:Type="Number">74</Data></Cell>
    <Cell ss:StyleID="s68"><Data ss:Type="Number">569</Data></Cell>
    <Cell ss:StyleID="s68"><Data ss:Type="Number">0.92</Data></Cell>
    <Cell ss:StyleID="s68"><Data ss:Type="Number">0.94</Data></Cell>
    <Cell ss:StyleID="s68"><Data ss:Type="Number">0</Data></Cell>
    <Cell ss:StyleID="s68"><Data ss:Type="Number">496</Data></Cell>
    <Cell ss:StyleID="s68"><Data ss:Type="Number">916</Data></Cell>
    <Cell ss:StyleID="s68"><Data ss:Type="Number">0</Data></Cell>
    <Cell ss:StyleID="s68"><Data ss:Type="String">protein AED:0.15 eAED:0.15 QI:0|0|0|1|0.66|0.5|10|0|2376 </Data></Cell>
    <Cell ss:StyleID="s68"><Data ss:Type="String">hypothetical protein PPTG_04303 [Phytophthora parasitica INRA-310] gb|ETI35823.1| hypothetical protein F443_17917 [Phytophthora parasitica P1569] gb|ETK76055.1| hypothetical protein L915_17443 [Phytophthora parasitica] gb|ETL29502.1| hypothetical protein L916_17335 [Phytophthora parasitica] gb|ETM35958.1| hypothetical protein L914_17232 [Phytophthora parasitica] gb|ETN18822.1| hypothetical protein PPTG_04303 [Phytophthora parasitica INRA-310] gb|ETP05655.1| hypothetical protein F441_17788 [Phytophthora parasitica CJ01A1]</Data></Cell>
   </Row>
   <Row ss:AutoFitHeight="0" ss:Height="15.75">
    <Cell ss:StyleID="s68"><Data ss:Type="String">Phyca_scf1664_149</Data></Cell>
    <Cell ss:StyleID="s68"><Data ss:Type="Number">325</Data></Cell>
    <Cell ss:StyleID="s68"><Data ss:Type="Number">120</Data></Cell>
    <Cell ss:StyleID="s68"><Data ss:Type="Number">299</Data></Cell>
    <Cell ss:StyleID="s68"><Data ss:Type="String">gb|ETM33852.1|</Data></Cell>
    <Cell ss:StyleID="s68"><Data ss:Type="Number">610</Data></Cell>
    <Cell ss:StyleID="s68"><Data ss:Type="Number">396</Data></Cell>
    <Cell ss:StyleID="s68"><Data ss:Type="Number">595</Data></Cell>
    <Cell ss:StyleID="s68"><Data ss:Type="Number">0.34</Data></Cell>
    <Cell ss:StyleID="s68"><Data ss:Type="Number">0.53</Data></Cell>
    <Cell ss:StyleID="s68"><Data ss:Type="Number">0.1</Data></Cell>
    <Cell ss:StyleID="s68"><Data ss:Type="Number">200</Data></Cell>
    <Cell ss:StyleID="s68"><Data ss:Type="Number">149</Data></Cell>
    <Cell ss:StyleID="s69"><Data ss:Type="Number">3.0000000000000002E-33</Data></Cell>
    <Cell ss:StyleID="s68"><Data ss:Type="String">protein AED:0.22 eAED:0.22 QI:0|0|0|1|0|0.5|2|0|325 </Data></Cell>
    <Cell ss:StyleID="s68"><Data ss:Type="String">hypothetical protein L914_18954, partial [Phytophthora parasitica]</Data></Cell>
   </Row>
   <Row ss:AutoFitHeight="0" ss:Height="15.75">
    <Cell ss:StyleID="s68"><Data ss:Type="String">Phyca_scf0791_151</Data></Cell>
    <Cell ss:StyleID="s68"><Data ss:Type="Number">890</Data></Cell>
    <Cell ss:StyleID="s68"><Data ss:Type="Number">1</Data></Cell>
    <Cell ss:StyleID="s68"><Data ss:Type="Number">890</Data></Cell>
    <Cell ss:StyleID="s68"><Data ss:Type="String">gb|ETP31821.1|</Data></Cell>
    <Cell ss:StyleID="s68"><Data ss:Type="Number">979</Data></Cell>
    <Cell ss:StyleID="s68"><Data ss:Type="Number">1</Data></Cell>
    <Cell ss:StyleID="s68"><Data ss:Type="Number">979</Data></Cell>
    <Cell ss:StyleID="s68"><Data ss:Type="Number">0.84</Data></Cell>
    <Cell ss:StyleID="s68"><Data ss:Type="Number">0.86</Data></Cell>
    <Cell ss:StyleID="s68"><Data ss:Type="Number">0.1</Data></Cell>
    <Cell ss:StyleID="s68"><Data ss:Type="Number">985</Data></Cell>
    <Cell ss:StyleID="s68"><Data ss:Type="Number">1632</Data></Cell>
    <Cell ss:StyleID="s68"><Data ss:Type="Number">0</Data></Cell>
    <Cell ss:StyleID="s68"><Data ss:Type="String">protein AED:0.05 eAED:0.06 QI:0|0|0|1|1|1|5|0|890 </Data></Cell>
    <Cell ss:StyleID="s68"><Data ss:Type="String">hypothetical protein F442_19351 [Phytophthora parasitica P10297]</Data></Cell>
   </Row>
   <Row ss:AutoFitHeight="0" ss:Height="15.75">
    <Cell ss:StyleID="s68"><Data ss:Type="String">Phyca_scf0791_152</Data></Cell>
    <Cell ss:StyleID="s68"><Data ss:Type="Number">153</Data></Cell>
    <Cell ss:StyleID="s68"><Data ss:Type="Number">4</Data></Cell>
    <Cell ss:StyleID="s68"><Data ss:Type="Number">152</Data></Cell>
    <Cell ss:StyleID="s68"><Data ss:Type="String">ref|XP_002904541.1|</Data></Cell>
    <Cell ss:StyleID="s68"><Data ss:Type="Number">170</Data></Cell>
    <Cell ss:StyleID="s68"><Data ss:Type="Number">16</Data></Cell>
    <Cell ss:StyleID="s68"><Data ss:Type="Number">166</Data></Cell>
    <Cell ss:StyleID="s68"><Data ss:Type="Number">0.54</Data></Cell>
    <Cell ss:StyleID="s68"><Data ss:Type="Number">0.7</Data></Cell>
    <Cell ss:StyleID="s68"><Data ss:Type="Number">0.01</Data></Cell>
    <Cell ss:StyleID="s68"><Data ss:Type="Number">151</Data></Cell>
    <Cell ss:StyleID="s68"><Data ss:Type="Number">163</Data></Cell>
    <Cell ss:StyleID="s69"><Data ss:Type="Number">2.9999999999999999E-38</Data></Cell>
    <Cell ss:StyleID="s68"><Data ss:Type="String">protein AED:0.12 eAED:0.12 QI:0|0|0|0.5|1|1|2|0|153 </Data></Cell>
    <Cell ss:StyleID="s68"><Data ss:Type="String">secreted RxLR effector peptide protein, putative [Phytophthora infestans T30-4] gb|EEY53910.1| secreted RxLR effector peptide protein, putative [Phytophthora infestans T30-4]</Data></Cell>
   </Row>
   <Row ss:AutoFitHeight="0" ss:Height="15.75">
    <Cell ss:StyleID="s68"><Data ss:Type="String">Phyca_scf0791_153</Data></Cell>
    <Cell ss:StyleID="s68"><Data ss:Type="Number">244</Data></Cell>
    <Cell ss:StyleID="s68"><Data ss:Type="Number">2</Data></Cell>
    <Cell ss:StyleID="s68"><Data ss:Type="Number">168</Data></Cell>
    <Cell ss:StyleID="s68"><Data ss:Type="String">gb|ETI40775.1|</Data></Cell>
    <Cell ss:StyleID="s68"><Data ss:Type="Number">1082</Data></Cell>
    <Cell ss:StyleID="s68"><Data ss:Type="Number">379</Data></Cell>
    <Cell ss:StyleID="s68"><Data ss:Type="Number">551</Data></Cell>
    <Cell ss:StyleID="s68"><Data ss:Type="Number">0.57999999999999996</Data></Cell>
    <Cell ss:StyleID="s68"><Data ss:Type="Number">0.71</Data></Cell>
    <Cell ss:StyleID="s68"><Data ss:Type="Number">7.0000000000000007E-2</Data></Cell>
    <Cell ss:StyleID="s68"><Data ss:Type="Number">177</Data></Cell>
    <Cell ss:StyleID="s68"><Data ss:Type="Number">190</Data></Cell>
    <Cell ss:StyleID="s69"><Data ss:Type="Number">8.0000000000000002E-46</Data></Cell>
    <Cell ss:StyleID="s68"><Data ss:Type="String">protein AED:0.50 eAED:0.51 QI:0|0|0|1|1|1|3|0|244 </Data></Cell>
    <Cell ss:StyleID="s68"><Data ss:Type="String">hypothetical protein F443_13939 [Phytophthora parasitica P1569]</Data></Cell>
   </Row>
   <Row ss:AutoFitHeight="0" ss:Height="15.75">
    <Cell ss:StyleID="s68"><Data ss:Type="String">Phyca_scf0791_154</Data></Cell>
    <Cell ss:StyleID="s68"><Data ss:Type="Number">826</Data></Cell>
    <Cell ss:StyleID="s68"><Data ss:Type="Number">1</Data></Cell>
    <Cell ss:StyleID="s68"><Data ss:Type="Number">823</Data></Cell>
    <Cell ss:StyleID="s68"><Data ss:Type="String">ref|XP_008897604.1|</Data></Cell>
    <Cell ss:StyleID="s68"><Data ss:Type="Number">838</Data></Cell>
    <Cell ss:StyleID="s68"><Data ss:Type="Number">1</Data></Cell>
    <Cell ss:StyleID="s68"><Data ss:Type="Number">833</Data></Cell>
    <Cell ss:StyleID="s68"><Data ss:Type="Number">0.83</Data></Cell>
    <Cell ss:StyleID="s68"><Data ss:Type="Number">0.89</Data></Cell>
    <Cell ss:StyleID="s68"><Data ss:Type="Number">0.03</Data></Cell>
    <Cell ss:StyleID="s68"><Data ss:Type="Number">842</Data></Cell>
    <Cell ss:StyleID="s68"><Data ss:Type="Number">1365</Data></Cell>
    <Cell ss:StyleID="s68"><Data ss:Type="Number">0</Data></Cell>
    <Cell ss:StyleID="s68"><Data ss:Type="String">protein AED:0.03 eAED:0.03 QI:0|0|0|1|1|1|4|0|826 </Data></Cell>
    <Cell ss:StyleID="s68"><Data ss:Type="String">hypothetical protein PPTG_21723 [Phytophthora parasitica INRA-310] gb|ETN18000.1| hypothetical protein PPTG_21723 [Phytophthora parasitica INRA-310]</Data></Cell>
   </Row>
   <Row ss:AutoFitHeight="0" ss:Height="15.75">
    <Cell ss:StyleID="s68"><Data ss:Type="String">Phyca_scf0791_155</Data></Cell>
    <Cell ss:StyleID="s68"><Data ss:Type="Number">130</Data></Cell>
    <Cell ss:StyleID="s68"><Data ss:Type="Number">2</Data></Cell>
    <Cell ss:StyleID="s68"><Data ss:Type="Number">115</Data></Cell>
    <Cell ss:StyleID="s68"><Data ss:Type="String">gb|ETO58862.1|</Data></Cell>
    <Cell ss:StyleID="s68"><Data ss:Type="Number">198</Data></Cell>
    <Cell ss:StyleID="s68"><Data ss:Type="Number">43</Data></Cell>
    <Cell ss:StyleID="s68"><Data ss:Type="Number">165</Data></Cell>
    <Cell ss:StyleID="s68"><Data ss:Type="Number">0.39</Data></Cell>
    <Cell ss:StyleID="s68"><Data ss:Type="Number">0.6</Data></Cell>
    <Cell ss:StyleID="s68"><Data ss:Type="Number">7.0000000000000007E-2</Data></Cell>
    <Cell ss:StyleID="s68"><Data ss:Type="Number">123</Data></Cell>
    <Cell ss:StyleID="s68"><Data ss:Type="Number">7</Data></Cell>
    <Cell ss:StyleID="s69"><Data ss:Type="Number">2E-14</Data></Cell>
    <Cell ss:StyleID="s68"><Data ss:Type="String">protein AED:0.38 eAED:0.53 QI:0|0|0|1|0|0|3|0|130 </Data></Cell>
    <Cell ss:StyleID="s68"><Data ss:Type="String">hypothetical protein F444_22761, partial [Phytophthora parasitica P1976]</Data></Cell>
   </Row>
   <Row ss:AutoFitHeight="0" ss:Height="15.75">
    <Cell ss:StyleID="s68"><Data ss:Type="String">Phyca_scf0791_156</Data></Cell>
    <Cell ss:StyleID="s68"><Data ss:Type="Number">104</Data></Cell>
    <Cell ss:StyleID="s68"><Data ss:Type="Number">39</Data></Cell>
    <Cell ss:StyleID="s68"><Data ss:Type="Number">100</Data></Cell>
    <Cell ss:StyleID="s68"><Data ss:Type="String">ref|XP_008914981.1|</Data></Cell>
    <Cell ss:StyleID="s68"><Data ss:Type="Number">272</Data></Cell>
    <Cell ss:StyleID="s68"><Data ss:Type="Number">206</Data></Cell>
    <Cell ss:StyleID="s68"><Data ss:Type="Number">267</Data></Cell>
    <Cell ss:StyleID="s68"><Data ss:Type="Number">0.51</Data></Cell>
    <Cell ss:StyleID="s68"><Data ss:Type="Number">0.7</Data></Cell>
    <Cell ss:StyleID="s68"><Data ss:Type="Number">0</Data></Cell>
    <Cell ss:StyleID="s68"><Data ss:Type="Number">62</Data></Cell>
    <Cell ss:StyleID="s68"><Data ss:Type="Number">5</Data></Cell>
    <Cell ss:StyleID="s69"><Data ss:Type="Number">2.9999999999999998E-13</Data></Cell>
    <Cell ss:StyleID="s68"><Data ss:Type="String">protein AED:0.35 eAED:0.35 QI:0|0|0|1|0|0|2|0|104 </Data></Cell>
    <Cell ss:StyleID="s68"><Data ss:Type="String">hypothetical protein PPTG_18496 [Phytophthora parasitica INRA-310] gb|ETM99739.1| hypothetical protein PPTG_18496 [Phytophthora parasitica INRA-310]</Data></Cell>
   </Row>
   <Row ss:AutoFitHeight="0" ss:Height="15.75">
    <Cell ss:StyleID="s68"><Data ss:Type="String">Phyca_scf1172_157</Data></Cell>
    <Cell ss:StyleID="s68"><Data ss:Type="Number">502</Data></Cell>
    <Cell ss:StyleID="s68"><Data ss:Type="Number">1</Data></Cell>
    <Cell ss:StyleID="s68"><Data ss:Type="Number">394</Data></Cell>
    <Cell ss:StyleID="s68"><Data ss:Type="String">gb|ETP26595.1|</Data></Cell>
    <Cell ss:StyleID="s68"><Data ss:Type="Number">987</Data></Cell>
    <Cell ss:StyleID="s68"><Data ss:Type="Number">73</Data></Cell>
    <Cell ss:StyleID="s68"><Data ss:Type="Number">510</Data></Cell>
    <Cell ss:StyleID="s68"><Data ss:Type="Number">0.4</Data></Cell>
    <Cell ss:StyleID="s68"><Data ss:Type="Number">0.53</Data></Cell>
    <Cell ss:StyleID="s68"><Data ss:Type="Number">0.11</Data></Cell>
    <Cell ss:StyleID="s68"><Data ss:Type="Number">441</Data></Cell>
    <Cell ss:StyleID="s68"><Data ss:Type="Number">265</Data></Cell>
    <Cell ss:StyleID="s69"><Data ss:Type="Number">9.9999999999999994E-68</Data></Cell>
    <Cell ss:StyleID="s68"><Data ss:Type="String">protein AED:0.12 eAED:0.16 QI:0|0|0|1|1|1|2|0|502 </Data></Cell>
    <Cell ss:StyleID="s68"><Data ss:Type="String">hypothetical protein F441_00789 [Phytophthora parasitica CJ01A1]</Data></Cell>
   </Row>
   <Row ss:AutoFitHeight="0" ss:Height="15.75">
    <Cell ss:StyleID="s68"><Data ss:Type="String">Phyca_scf1172_158</Data></Cell>
    <Cell ss:StyleID="s68"><Data ss:Type="Number">579</Data></Cell>
    <Cell ss:StyleID="s68"><Data ss:Type="Number">236</Data></Cell>
    <Cell ss:StyleID="s68"><Data ss:Type="Number">578</Data></Cell>
    <Cell ss:StyleID="s68"><Data ss:Type="String">gb|ETL79475.1|</Data></Cell>
    <Cell ss:StyleID="s68"><Data ss:Type="Number">458</Data></Cell>
    <Cell ss:StyleID="s68"><Data ss:Type="Number">97</Data></Cell>
    <Cell ss:StyleID="s68"><Data ss:Type="Number">457</Data></Cell>
    <Cell ss:StyleID="s68"><Data ss:Type="Number">0.61</Data></Cell>
    <Cell ss:StyleID="s68"><Data ss:Type="Number">0.73</Data></Cell>
    <Cell ss:StyleID="s68"><Data ss:Type="Number">0.04</Data></Cell>
    <Cell ss:StyleID="s68"><Data ss:Type="Number">361</Data></Cell>
    <Cell ss:StyleID="s68"><Data ss:Type="Number">441</Data></Cell>
    <Cell ss:StyleID="s69"><Data ss:Type="Number">9.9999999999999998E-121</Data></Cell>
    <Cell ss:StyleID="s68"><Data ss:Type="String">protein AED:0.18 eAED:0.31 QI:0|0|0|1|0.5|0.4|5|0|579 </Data></Cell>
    <Cell ss:StyleID="s68"><Data ss:Type="String">hypothetical protein L917_19910 [Phytophthora parasitica]</Data></Cell>
   </Row>
   <Row ss:AutoFitHeight="0" ss:Height="15.75">
    <Cell ss:StyleID="s68"><Data ss:Type="String">Phyca_scf1172_160</Data></Cell>
    <Cell ss:StyleID="s68"><Data ss:Type="Number">101</Data></Cell>
    <Cell ss:StyleID="s68"><Data ss:Type="Number">8</Data></Cell>
    <Cell ss:StyleID="s68"><Data ss:Type="Number">62</Data></Cell>
    <Cell ss:StyleID="s68"><Data ss:Type="String">gb|EGZ19644.1|</Data></Cell>
    <Cell ss:StyleID="s68"><Data ss:Type="Number">666</Data></Cell>
    <Cell ss:StyleID="s68"><Data ss:Type="Number">5</Data></Cell>
    <Cell ss:StyleID="s68"><Data ss:Type="Number">59</Data></Cell>
    <Cell ss:StyleID="s68"><Data ss:Type="Number">0.5</Data></Cell>
    <Cell ss:StyleID="s68"><Data ss:Type="Number">0.65</Data></Cell>
    <Cell ss:StyleID="s68"><Data ss:Type="Number">0</Data></Cell>
    <Cell ss:StyleID="s68"><Data ss:Type="Number">55</Data></Cell>
    <Cell ss:StyleID="s68"><Data ss:Type="Number">1</Data></Cell>
    <Cell ss:StyleID="s69"><Data ss:Type="Number">1E-8</Data></Cell>
    <Cell ss:StyleID="s68"><Data ss:Type="String">protein AED:0.74 eAED:0.74 QI:0|0|0|0.5|1|1|2|0|101 </Data></Cell>
    <Cell ss:StyleID="s68"><Data ss:Type="String">hypothetical protein PHYSODRAFT_494306 [Phytophthora sojae]</Data></Cell>
   </Row>
   <Row ss:AutoFitHeight="0" ss:Height="15.75">
    <Cell ss:StyleID="s68"><Data ss:Type="String">Phyca_scf0060_161</Data></Cell>
    <Cell ss:StyleID="s68"><Data ss:Type="Number">446</Data></Cell>
    <Cell ss:StyleID="s68"><Data ss:Type="Number">1</Data></Cell>
    <Cell ss:StyleID="s68"><Data ss:Type="Number">446</Data></Cell>
    <Cell ss:StyleID="s68"><Data ss:Type="String">gb|ETI39875.1|</Data></Cell>
    <Cell ss:StyleID="s68"><Data ss:Type="Number">481</Data></Cell>
    <Cell ss:StyleID="s68"><Data ss:Type="Number">17</Data></Cell>
    <Cell ss:StyleID="s68"><Data ss:Type="Number">481</Data></Cell>
    <Cell ss:StyleID="s68"><Data ss:Type="Number">0.94</Data></Cell>
    <Cell ss:StyleID="s68"><Data ss:Type="Number">0.95</Data></Cell>
    <Cell ss:StyleID="s68"><Data ss:Type="Number">0.04</Data></Cell>
    <Cell ss:StyleID="s68"><Data ss:Type="Number">465</Data></Cell>
    <Cell ss:StyleID="s68"><Data ss:Type="Number">863</Data></Cell>
    <Cell ss:StyleID="s68"><Data ss:Type="Number">0</Data></Cell>
    <Cell ss:StyleID="s68"><Data ss:Type="String">protein AED:0.08 eAED:0.08 QI:0|0|0|1|1|1|7|0|446 </Data></Cell>
    <Cell ss:StyleID="s68"><Data ss:Type="String">hypothetical protein F443_14584 [Phytophthora parasitica P1569] gb|ETK79978.1| hypothetical protein L915_14220 [Phytophthora parasitica] gb|ETL33402.1| hypothetical protein L916_14118 [Phytophthora parasitica] gb|ETP09721.1| hypothetical protein F441_14451 [Phytophthora parasitica CJ01A1] gb|ETP37828.1| hypothetical protein F442_14414 [Phytophthora parasitica P10297]</Data></Cell>
   </Row>
   <Row ss:AutoFitHeight="0" ss:Height="15.75">
    <Cell ss:StyleID="s68"><Data ss:Type="String">Phyca_scf0060_162</Data></Cell>
    <Cell ss:StyleID="s68"><Data ss:Type="Number">229</Data></Cell>
    <Cell ss:StyleID="s68"><Data ss:Type="Number">1</Data></Cell>
    <Cell ss:StyleID="s68"><Data ss:Type="Number">182</Data></Cell>
    <Cell ss:StyleID="s68"><Data ss:Type="String">gb|ETL86718.1|</Data></Cell>
    <Cell ss:StyleID="s68"><Data ss:Type="Number">243</Data></Cell>
    <Cell ss:StyleID="s68"><Data ss:Type="Number">1</Data></Cell>
    <Cell ss:StyleID="s68"><Data ss:Type="Number">181</Data></Cell>
    <Cell ss:StyleID="s68"><Data ss:Type="Number">0.8</Data></Cell>
    <Cell ss:StyleID="s68"><Data ss:Type="Number">0.86</Data></Cell>
    <Cell ss:StyleID="s68"><Data ss:Type="Number">0</Data></Cell>
    <Cell ss:StyleID="s68"><Data ss:Type="Number">182</Data></Cell>
    <Cell ss:StyleID="s68"><Data ss:Type="Number">282</Data></Cell>
    <Cell ss:StyleID="s69"><Data ss:Type="Number">1E-73</Data></Cell>
    <Cell ss:StyleID="s68"><Data ss:Type="String">protein AED:0.11 eAED:0.19 QI:0|-1|0|1|-1|1|1|0|229 </Data></Cell>
    <Cell ss:StyleID="s68"><Data ss:Type="String">hypothetical protein L917_13900 [Phytophthora parasitica]</Data></Cell>
   </Row>
   <Row ss:AutoFitHeight="0" ss:Height="15.75">
    <Cell ss:StyleID="s68"><Data ss:Type="String">Phyca_scf0060_163</Data></Cell>
    <Cell ss:StyleID="s68"><Data ss:Type="Number">90</Data></Cell>
    <Cell ss:StyleID="s68"><Data ss:Type="Number">4</Data></Cell>
    <Cell ss:StyleID="s68"><Data ss:Type="Number">81</Data></Cell>
    <Cell ss:StyleID="s68"><Data ss:Type="String">gb|ETP32978.1|</Data></Cell>
    <Cell ss:StyleID="s68"><Data ss:Type="Number">392</Data></Cell>
    <Cell ss:StyleID="s68"><Data ss:Type="Number">5</Data></Cell>
    <Cell ss:StyleID="s68"><Data ss:Type="Number">87</Data></Cell>
    <Cell ss:StyleID="s68"><Data ss:Type="Number">0.5</Data></Cell>
    <Cell ss:StyleID="s68"><Data ss:Type="Number">0.65</Data></Cell>
    <Cell ss:StyleID="s68"><Data ss:Type="Number">0.06</Data></Cell>
    <Cell ss:StyleID="s68"><Data ss:Type="Number">83</Data></Cell>
    <Cell ss:StyleID="s68"><Data ss:Type="Number">1</Data></Cell>
    <Cell ss:StyleID="s69"><Data ss:Type="Number">4.0000000000000001E-13</Data></Cell>
    <Cell ss:StyleID="s68"><Data ss:Type="String">protein AED:0.21 eAED:0.21 QI:0|-1|0|1|-1|1|1|0|90 </Data></Cell>
    <Cell ss:StyleID="s68"><Data ss:Type="String">hypothetical protein F442_18426 [Phytophthora parasitica P10297]</Data></Cell>
   </Row>
   <Row ss:AutoFitHeight="0" ss:Height="15.75">
    <Cell ss:StyleID="s68"><Data ss:Type="String">Phyca_scf0060_164</Data></Cell>
    <Cell ss:StyleID="s68"><Data ss:Type="Number">165</Data></Cell>
    <Cell ss:StyleID="s68"><Data ss:Type="Number">109</Data></Cell>
    <Cell ss:StyleID="s68"><Data ss:Type="Number">165</Data></Cell>
    <Cell ss:StyleID="s68"><Data ss:Type="String">gb|ETO68665.1|</Data></Cell>
    <Cell ss:StyleID="s68"><Data ss:Type="Number">66</Data></Cell>
    <Cell ss:StyleID="s68"><Data ss:Type="Number">7</Data></Cell>
    <Cell ss:StyleID="s68"><Data ss:Type="Number">66</Data></Cell>
    <Cell ss:StyleID="s68"><Data ss:Type="Number">0.73</Data></Cell>
    <Cell ss:StyleID="s68"><Data ss:Type="Number">0.76</Data></Cell>
    <Cell ss:StyleID="s68"><Data ss:Type="Number">0.05</Data></Cell>
    <Cell ss:StyleID="s68"><Data ss:Type="Number">60</Data></Cell>
    <Cell ss:StyleID="s68"><Data ss:Type="Number">8</Data></Cell>
    <Cell ss:StyleID="s69"><Data ss:Type="Number">2E-12</Data></Cell>
    <Cell ss:StyleID="s68"><Data ss:Type="String">protein AED:0.73 eAED:0.73 QI:0|-1|0|1|-1|1|1|0|165 </Data></Cell>
    <Cell ss:StyleID="s68"><Data ss:Type="String">hypothetical protein F444_14585 [Phytophthora parasitica P1976] gb|ETP09746.1| hypothetical protein F441_14447 [Phytophthora parasitica CJ01A1] gb|ETP37824.1| hypothetical protein F442_14410 [Phytophthora parasitica P10297]</Data></Cell>
   </Row>
   <Row ss:AutoFitHeight="0" ss:Height="15.75">
    <Cell ss:StyleID="s68"><Data ss:Type="String">Phyca_scf0060_165</Data></Cell>
    <Cell ss:StyleID="s68"><Data ss:Type="Number">153</Data></Cell>
    <Cell ss:StyleID="s68"><Data ss:Type="Number">1</Data></Cell>
    <Cell ss:StyleID="s68"><Data ss:Type="Number">149</Data></Cell>
    <Cell ss:StyleID="s68"><Data ss:Type="String">gb|ETP37832.1|</Data></Cell>
    <Cell ss:StyleID="s68"><Data ss:Type="Number">586</Data></Cell>
    <Cell ss:StyleID="s68"><Data ss:Type="Number">91</Data></Cell>
    <Cell ss:StyleID="s68"><Data ss:Type="Number">239</Data></Cell>
    <Cell ss:StyleID="s68"><Data ss:Type="Number">0.87</Data></Cell>
    <Cell ss:StyleID="s68"><Data ss:Type="Number">0.92</Data></Cell>
    <Cell ss:StyleID="s68"><Data ss:Type="Number">0</Data></Cell>
    <Cell ss:StyleID="s68"><Data ss:Type="Number">149</Data></Cell>
    <Cell ss:StyleID="s68"><Data ss:Type="Number">284</Data></Cell>
    <Cell ss:StyleID="s69"><Data ss:Type="Number">1.9999999999999999E-74</Data></Cell>
    <Cell ss:StyleID="s68"><Data ss:Type="String">protein AED:0.10 eAED:0.11 QI:0|-1|0|1|-1|1|1|0|153 </Data></Cell>
    <Cell ss:StyleID="s68"><Data ss:Type="String">hypothetical protein F442_14415 [Phytophthora parasitica P10297]</Data></Cell>
   </Row>
   <Row ss:AutoFitHeight="0" ss:Height="15.75">
    <Cell ss:StyleID="s68"><Data ss:Type="String">Phyca_scf0060_166</Data></Cell>
    <Cell ss:StyleID="s68"><Data ss:Type="Number">738</Data></Cell>
    <Cell ss:StyleID="s68"><Data ss:Type="Number">300</Data></Cell>
    <Cell ss:StyleID="s68"><Data ss:Type="Number">738</Data></Cell>
    <Cell ss:StyleID="s68"><Data ss:Type="String">gb|ETI39873.1|</Data></Cell>
    <Cell ss:StyleID="s68"><Data ss:Type="Number">491</Data></Cell>
    <Cell ss:StyleID="s68"><Data ss:Type="Number">5</Data></Cell>
    <Cell ss:StyleID="s68"><Data ss:Type="Number">487</Data></Cell>
    <Cell ss:StyleID="s68"><Data ss:Type="Number">0.8</Data></Cell>
    <Cell ss:StyleID="s68"><Data ss:Type="Number">0.84</Data></Cell>
    <Cell ss:StyleID="s68"><Data ss:Type="Number">0.09</Data></Cell>
    <Cell ss:StyleID="s68"><Data ss:Type="Number">483</Data></Cell>
    <Cell ss:StyleID="s68"><Data ss:Type="Number">740</Data></Cell>
    <Cell ss:StyleID="s68"><Data ss:Type="Number">0</Data></Cell>
    <Cell ss:StyleID="s68"><Data ss:Type="String">protein AED:0.27 eAED:0.29 QI:0|0|0|1|1|1|9|0|738 </Data></Cell>
    <Cell ss:StyleID="s68"><Data ss:Type="String">hypothetical protein F443_14582, partial [Phytophthora parasitica P1569]</Data></Cell>
   </Row>
   <Row ss:AutoFitHeight="0" ss:Height="15.75">
    <Cell ss:StyleID="s68"><Data ss:Type="String">Phyca_scf0060_167</Data></Cell>
    <Cell ss:StyleID="s68"><Data ss:Type="Number">314</Data></Cell>
    <Cell ss:StyleID="s68"><Data ss:Type="Number">1</Data></Cell>
    <Cell ss:StyleID="s68"><Data ss:Type="Number">314</Data></Cell>
    <Cell ss:StyleID="s68"><Data ss:Type="String">ref|XP_008910262.1|</Data></Cell>
    <Cell ss:StyleID="s68"><Data ss:Type="Number">345</Data></Cell>
    <Cell ss:StyleID="s68"><Data ss:Type="Number">1</Data></Cell>
    <Cell ss:StyleID="s68"><Data ss:Type="Number">345</Data></Cell>
    <Cell ss:StyleID="s68"><Data ss:Type="Number">0.76</Data></Cell>
    <Cell ss:StyleID="s68"><Data ss:Type="Number">0.8</Data></Cell>
    <Cell ss:StyleID="s68"><Data ss:Type="Number">0.12</Data></Cell>
    <Cell ss:StyleID="s68"><Data ss:Type="Number">351</Data></Cell>
    <Cell ss:StyleID="s68"><Data ss:Type="Number">504</Data></Cell>
    <Cell ss:StyleID="s69"><Data ss:Type="Number">9.9999999999999998E-141</Data></Cell>
    <Cell ss:StyleID="s68"><Data ss:Type="String">protein AED:0.40 eAED:0.40 QI:0|0|0|1|1|1|6|0|314 </Data></Cell>
    <Cell ss:StyleID="s68"><Data ss:Type="String">hypothetical protein PPTG_15022 [Phytophthora parasitica INRA-310] gb|ETI39874.1| hypothetical protein F443_14583 [Phytophthora parasitica P1569] gb|ETL86700.1| hypothetical protein L917_13903 [Phytophthora parasitica] gb|ETM39872.1| hypothetical protein L914_14022 [Phytophthora parasitica] gb|ETN04335.1| hypothetical protein PPTG_15022 [Phytophthora parasitica INRA-310] gb|ETP37827.1| hypothetical protein F442_14413 [Phytophthora parasitica P10297]</Data></Cell>
   </Row>
   <Row ss:AutoFitHeight="0" ss:Height="15.75">
    <Cell ss:StyleID="s68"><Data ss:Type="String">Phyca_scf0060_168</Data></Cell>
    <Cell ss:StyleID="s68"><Data ss:Type="Number">156</Data></Cell>
    <Cell ss:StyleID="s68"><Data ss:Type="Number">1</Data></Cell>
    <Cell ss:StyleID="s68"><Data ss:Type="Number">156</Data></Cell>
    <Cell ss:StyleID="s68"><Data ss:Type="String">gb|ETO68600.1|</Data></Cell>
    <Cell ss:StyleID="s68"><Data ss:Type="Number">561</Data></Cell>
    <Cell ss:StyleID="s68"><Data ss:Type="Number">1</Data></Cell>
    <Cell ss:StyleID="s68"><Data ss:Type="Number">164</Data></Cell>
    <Cell ss:StyleID="s68"><Data ss:Type="Number">0.77</Data></Cell>
    <Cell ss:StyleID="s68"><Data ss:Type="Number">0.83</Data></Cell>
    <Cell ss:StyleID="s68"><Data ss:Type="Number">0.08</Data></Cell>
    <Cell ss:StyleID="s68"><Data ss:Type="Number">167</Data></Cell>
    <Cell ss:StyleID="s68"><Data ss:Type="Number">226</Data></Cell>
    <Cell ss:StyleID="s69"><Data ss:Type="Number">5.0000000000000002E-57</Data></Cell>
    <Cell ss:StyleID="s68"><Data ss:Type="String">protein AED:0.45 eAED:0.45 QI:0|0|0|1|1|1|2|0|156 </Data></Cell>
    <Cell ss:StyleID="s68"><Data ss:Type="String">hypothetical protein F444_14587 [Phytophthora parasitica P1976]</Data></Cell>
   </Row>
   <Row ss:AutoFitHeight="0" ss:Height="15.75">
    <Cell ss:StyleID="s68"><Data ss:Type="String">Phyca_scf0060_169</Data></Cell>
    <Cell ss:StyleID="s68"><Data ss:Type="Number">120</Data></Cell>
    <Cell ss:StyleID="s68"><Data ss:Type="Number">8</Data></Cell>
    <Cell ss:StyleID="s68"><Data ss:Type="Number">120</Data></Cell>
    <Cell ss:StyleID="s68"><Data ss:Type="String">gb|ETP44177.1|</Data></Cell>
    <Cell ss:StyleID="s68"><Data ss:Type="Number">152</Data></Cell>
    <Cell ss:StyleID="s68"><Data ss:Type="Number">32</Data></Cell>
    <Cell ss:StyleID="s68"><Data ss:Type="Number">144</Data></Cell>
    <Cell ss:StyleID="s68"><Data ss:Type="Number">0.44</Data></Cell>
    <Cell ss:StyleID="s68"><Data ss:Type="Number">0.63</Data></Cell>
    <Cell ss:StyleID="s68"><Data ss:Type="Number">0</Data></Cell>
    <Cell ss:StyleID="s68"><Data ss:Type="Number">113</Data></Cell>
    <Cell ss:StyleID="s68"><Data ss:Type="Number">105</Data></Cell>
    <Cell ss:StyleID="s69"><Data ss:Type="Number">9.9999999999999995E-21</Data></Cell>
    <Cell ss:StyleID="s68"><Data ss:Type="String">protein AED:0.53 eAED:0.53 QI:0|0|0|0.5|1|1|2|0|120 </Data></Cell>
    <Cell ss:StyleID="s68"><Data ss:Type="String">hypothetical protein F442_09212 [Phytophthora parasitica P10297]</Data></Cell>
   </Row>
   <Row ss:AutoFitHeight="0" ss:Height="15.75">
    <Cell ss:StyleID="s68"><Data ss:Type="String">Phyca_scf0678_171</Data></Cell>
    <Cell ss:StyleID="s68"><Data ss:Type="Number">1735</Data></Cell>
    <Cell ss:StyleID="s68"><Data ss:Type="Number">107</Data></Cell>
    <Cell ss:StyleID="s68"><Data ss:Type="Number">561</Data></Cell>
    <Cell ss:StyleID="s68"><Data ss:Type="String">gb|ETL44065.1|</Data></Cell>
    <Cell ss:StyleID="s68"><Data ss:Type="Number">453</Data></Cell>
    <Cell ss:StyleID="s68"><Data ss:Type="Number">1</Data></Cell>
    <Cell ss:StyleID="s68"><Data ss:Type="Number">447</Data></Cell>
    <Cell ss:StyleID="s68"><Data ss:Type="Number">0.74</Data></Cell>
    <Cell ss:StyleID="s68"><Data ss:Type="Number">0.82</Data></Cell>
    <Cell ss:StyleID="s68"><Data ss:Type="Number">0.03</Data></Cell>
    <Cell ss:StyleID="s68"><Data ss:Type="Number">459</Data></Cell>
    <Cell ss:StyleID="s68"><Data ss:Type="Number">617</Data></Cell>
    <Cell ss:StyleID="s69"><Data ss:Type="Number">1E-173</Data></Cell>
    <Cell ss:StyleID="s68"><Data ss:Type="String">protein AED:0.06 eAED:0.07 QI:0|0|0|0.81|0.3|0.18|11|0|1735 </Data></Cell>
    <Cell ss:StyleID="s68"><Data ss:Type="String">hypothetical protein L916_05555 [Phytophthora parasitica]</Data></Cell>
   </Row>
   <Row ss:AutoFitHeight="0" ss:Height="15.75">
    <Cell ss:StyleID="s68"><Data ss:Type="String">Phyca_scf0678_172</Data></Cell>
    <Cell ss:StyleID="s68"><Data ss:Type="Number">110</Data></Cell>
    <Cell ss:StyleID="s68"><Data ss:Type="Number">42</Data></Cell>
    <Cell ss:StyleID="s68"><Data ss:Type="Number">110</Data></Cell>
    <Cell ss:StyleID="s68"><Data ss:Type="String">gb|EGZ29646.1|</Data></Cell>
    <Cell ss:StyleID="s68"><Data ss:Type="Number">290</Data></Cell>
    <Cell ss:StyleID="s68"><Data ss:Type="Number">1</Data></Cell>
    <Cell ss:StyleID="s68"><Data ss:Type="Number">72</Data></Cell>
    <Cell ss:StyleID="s68"><Data ss:Type="Number">0.62</Data></Cell>
    <Cell ss:StyleID="s68"><Data ss:Type="Number">0.7</Data></Cell>
    <Cell ss:StyleID="s68"><Data ss:Type="Number">0.04</Data></Cell>
    <Cell ss:StyleID="s68"><Data ss:Type="Number">72</Data></Cell>
    <Cell ss:StyleID="s68"><Data ss:Type="Number">4</Data></Cell>
    <Cell ss:StyleID="s69"><Data ss:Type="Number">8.9999999999999996E-17</Data></Cell>
    <Cell ss:StyleID="s68"><Data ss:Type="String">protein AED:0.19 eAED:0.19 QI:0|0|0|0.66|1|1|3|0|110 </Data></Cell>
    <Cell ss:StyleID="s68"><Data ss:Type="String">hypothetical protein PHYSODRAFT_405105 [Phytophthora sojae]</Data></Cell>
   </Row>
   <Row ss:AutoFitHeight="0" ss:Height="15.75">
    <Cell ss:StyleID="s68"><Data ss:Type="String">Phyca_scf0678_173</Data></Cell>
    <Cell ss:StyleID="s68"><Data ss:Type="Number">146</Data></Cell>
    <Cell ss:StyleID="s68"><Data ss:Type="Number">1</Data></Cell>
    <Cell ss:StyleID="s68"><Data ss:Type="Number">145</Data></Cell>
    <Cell ss:StyleID="s68"><Data ss:Type="String">gb|EGZ05200.1|</Data></Cell>
    <Cell ss:StyleID="s68"><Data ss:Type="Number">353</Data></Cell>
    <Cell ss:StyleID="s68"><Data ss:Type="Number">70</Data></Cell>
    <Cell ss:StyleID="s68"><Data ss:Type="Number">217</Data></Cell>
    <Cell ss:StyleID="s68"><Data ss:Type="Number">0.57999999999999996</Data></Cell>
    <Cell ss:StyleID="s68"><Data ss:Type="Number">0.7</Data></Cell>
    <Cell ss:StyleID="s68"><Data ss:Type="Number">0.02</Data></Cell>
    <Cell ss:StyleID="s68"><Data ss:Type="Number">148</Data></Cell>
    <Cell ss:StyleID="s68"><Data ss:Type="Number">164</Data></Cell>
    <Cell ss:StyleID="s69"><Data ss:Type="Number">9.9999999999999996E-39</Data></Cell>
    <Cell ss:StyleID="s68"><Data ss:Type="String">protein AED:0.35 eAED:0.35 QI:0|-1|0|1|-1|1|1|0|146 </Data></Cell>
    <Cell ss:StyleID="s68"><Data ss:Type="String">hypothetical protein PHYSODRAFT_342576 [Phytophthora sojae]</Data></Cell>
   </Row>
   <Row ss:AutoFitHeight="0" ss:Height="15.75">
    <Cell ss:StyleID="s68"><Data ss:Type="String">Phyca_scf0678_176</Data></Cell>
    <Cell ss:StyleID="s68"><Data ss:Type="Number">626</Data></Cell>
    <Cell ss:StyleID="s68"><Data ss:Type="Number">200</Data></Cell>
    <Cell ss:StyleID="s68"><Data ss:Type="Number">616</Data></Cell>
    <Cell ss:StyleID="s68"><Data ss:Type="String">ref|XP_002909551.1|</Data></Cell>
    <Cell ss:StyleID="s68"><Data ss:Type="Number">606</Data></Cell>
    <Cell ss:StyleID="s68"><Data ss:Type="Number">165</Data></Cell>
    <Cell ss:StyleID="s68"><Data ss:Type="Number">597</Data></Cell>
    <Cell ss:StyleID="s68"><Data ss:Type="Number">0.37</Data></Cell>
    <Cell ss:StyleID="s68"><Data ss:Type="Number">0.51</Data></Cell>
    <Cell ss:StyleID="s68"><Data ss:Type="Number">0.14000000000000001</Data></Cell>
    <Cell ss:StyleID="s68"><Data ss:Type="Number">457</Data></Cell>
    <Cell ss:StyleID="s68"><Data ss:Type="Number">234</Data></Cell>
    <Cell ss:StyleID="s69"><Data ss:Type="Number">3.0000000000000001E-58</Data></Cell>
    <Cell ss:StyleID="s68"><Data ss:Type="String">protein AED:0.41 eAED:0.45 QI:0|0|0|0.66|1|1|9|0|626 </Data></Cell>
    <Cell ss:StyleID="s68"><Data ss:Type="String">conserved hypothetical protein [Phytophthora infestans T30-4] gb|EEY58365.1| conserved hypothetical protein [Phytophthora infestans T30-4]</Data></Cell>
   </Row>
   <Row ss:AutoFitHeight="0" ss:Height="15.75">
    <Cell ss:StyleID="s68"><Data ss:Type="String">Phyca_scf0678_177</Data></Cell>
    <Cell ss:StyleID="s68"><Data ss:Type="Number">265</Data></Cell>
    <Cell ss:StyleID="s68"><Data ss:Type="Number">3</Data></Cell>
    <Cell ss:StyleID="s68"><Data ss:Type="Number">149</Data></Cell>
    <Cell ss:StyleID="s68"><Data ss:Type="String">gb|ETP48492.1|</Data></Cell>
    <Cell ss:StyleID="s68"><Data ss:Type="Number">209</Data></Cell>
    <Cell ss:StyleID="s68"><Data ss:Type="Number">12</Data></Cell>
    <Cell ss:StyleID="s68"><Data ss:Type="Number">167</Data></Cell>
    <Cell ss:StyleID="s68"><Data ss:Type="Number">0.39</Data></Cell>
    <Cell ss:StyleID="s68"><Data ss:Type="Number">0.6</Data></Cell>
    <Cell ss:StyleID="s68"><Data ss:Type="Number">7.0000000000000007E-2</Data></Cell>
    <Cell ss:StyleID="s68"><Data ss:Type="Number">157</Data></Cell>
    <Cell ss:StyleID="s68"><Data ss:Type="Number">106</Data></Cell>
    <Cell ss:StyleID="s69"><Data ss:Type="Number">1.9999999999999999E-20</Data></Cell>
    <Cell ss:StyleID="s68"><Data ss:Type="String">protein AED:0.49 eAED:0.49 QI:0|0|0|1|1|1|2|0|265 </Data></Cell>
    <Cell ss:StyleID="s68"><Data ss:Type="String">hypothetical protein F442_05784 [Phytophthora parasitica P10297]</Data></Cell>
   </Row>
   <Row ss:AutoFitHeight="0" ss:Height="15.75">
    <Cell ss:StyleID="s68"><Data ss:Type="String">Phyca_scf0678_178</Data></Cell>
    <Cell ss:StyleID="s68"><Data ss:Type="Number">171</Data></Cell>
    <Cell ss:StyleID="s68"><Data ss:Type="Number">23</Data></Cell>
    <Cell ss:StyleID="s68"><Data ss:Type="Number">171</Data></Cell>
    <Cell ss:StyleID="s68"><Data ss:Type="String">gb|EGZ27031.1|</Data></Cell>
    <Cell ss:StyleID="s68"><Data ss:Type="Number">296</Data></Cell>
    <Cell ss:StyleID="s68"><Data ss:Type="Number">16</Data></Cell>
    <Cell ss:StyleID="s68"><Data ss:Type="Number">167</Data></Cell>
    <Cell ss:StyleID="s68"><Data ss:Type="Number">0.35</Data></Cell>
    <Cell ss:StyleID="s68"><Data ss:Type="Number">0.49</Data></Cell>
    <Cell ss:StyleID="s68"><Data ss:Type="Number">0.03</Data></Cell>
    <Cell ss:StyleID="s68"><Data ss:Type="Number">153</Data></Cell>
    <Cell ss:StyleID="s68"><Data ss:Type="Number">3</Data></Cell>
    <Cell ss:StyleID="s69"><Data ss:Type="Number">8.9999999999999996E-12</Data></Cell>
    <Cell ss:StyleID="s68"><Data ss:Type="String">protein AED:0.51 eAED:0.53 QI:0|0|0|1|1|1|2|0|171 </Data></Cell>
    <Cell ss:StyleID="s68"><Data ss:Type="String">hypothetical protein PHYSODRAFT_320887 [Phytophthora sojae]</Data></Cell>
   </Row>
   <Row ss:AutoFitHeight="0" ss:Height="15.75">
    <Cell ss:StyleID="s68"><Data ss:Type="String">Phyca_scf0678_179</Data></Cell>
    <Cell ss:StyleID="s68"><Data ss:Type="Number">229</Data></Cell>
    <Cell ss:StyleID="s68"><Data ss:Type="Number">12</Data></Cell>
    <Cell ss:StyleID="s68"><Data ss:Type="Number">211</Data></Cell>
    <Cell ss:StyleID="s68"><Data ss:Type="String">ref|XP_002909550.1|</Data></Cell>
    <Cell ss:StyleID="s68"><Data ss:Type="Number">629</Data></Cell>
    <Cell ss:StyleID="s68"><Data ss:Type="Number">103</Data></Cell>
    <Cell ss:StyleID="s68"><Data ss:Type="Number">306</Data></Cell>
    <Cell ss:StyleID="s68"><Data ss:Type="Number">0.59</Data></Cell>
    <Cell ss:StyleID="s68"><Data ss:Type="Number">0.73</Data></Cell>
    <Cell ss:StyleID="s68"><Data ss:Type="Number">0.02</Data></Cell>
    <Cell ss:StyleID="s68"><Data ss:Type="Number">205</Data></Cell>
    <Cell ss:StyleID="s68"><Data ss:Type="Number">213</Data></Cell>
    <Cell ss:StyleID="s69"><Data ss:Type="Number">1E-52</Data></Cell>
    <Cell ss:StyleID="s68"><Data ss:Type="String">protein AED:0.66 eAED:0.68 QI:0|-1|0|1|-1|1|1|0|229 </Data></Cell>
    <Cell ss:StyleID="s68"><Data ss:Type="String">conserved hypothetical protein [Phytophthora infestans T30-4] gb|EEY58364.1| conserved hypothetical protein [Phytophthora infestans T30-4]</Data></Cell>
   </Row>
   <Row ss:AutoFitHeight="0" ss:Height="15.75">
    <Cell ss:StyleID="s68"><Data ss:Type="String">Phyca_scf0678_182</Data></Cell>
    <Cell ss:StyleID="s68"><Data ss:Type="Number">327</Data></Cell>
    <Cell ss:StyleID="s68"><Data ss:Type="Number">15</Data></Cell>
    <Cell ss:StyleID="s68"><Data ss:Type="Number">327</Data></Cell>
    <Cell ss:StyleID="s68"><Data ss:Type="String">ref|XP_002907462.1|</Data></Cell>
    <Cell ss:StyleID="s68"><Data ss:Type="Number">338</Data></Cell>
    <Cell ss:StyleID="s68"><Data ss:Type="Number">4</Data></Cell>
    <Cell ss:StyleID="s68"><Data ss:Type="Number">338</Data></Cell>
    <Cell ss:StyleID="s68"><Data ss:Type="Number">0.78</Data></Cell>
    <Cell ss:StyleID="s68"><Data ss:Type="Number">0.84</Data></Cell>
    <Cell ss:StyleID="s68"><Data ss:Type="Number">0.06</Data></Cell>
    <Cell ss:StyleID="s68"><Data ss:Type="Number">335</Data></Cell>
    <Cell ss:StyleID="s68"><Data ss:Type="Number">543</Data></Cell>
    <Cell ss:StyleID="s69"><Data ss:Type="Number">1.0000000000000001E-152</Data></Cell>
    <Cell ss:StyleID="s68"><Data ss:Type="String">protein AED:0.10 eAED:0.10 QI:0|0|0|0.66|1|1|3|0|327 </Data></Cell>
    <Cell ss:StyleID="s68"><Data ss:Type="String">pectinesterase, putative [Phytophthora infestans T30-4] gb|EEY64026.1| pectinesterase, putative [Phytophthora infestans T30-4] gb|AFM08806.1| pectinesterase [Phytophthora infestans]</Data></Cell>
   </Row>
   <Row ss:AutoFitHeight="0" ss:Height="15.75">
    <Cell ss:StyleID="s68"><Data ss:Type="String">Phyca_scf0678_183</Data></Cell>
    <Cell ss:StyleID="s68"><Data ss:Type="Number">378</Data></Cell>
    <Cell ss:StyleID="s68"><Data ss:Type="Number">2</Data></Cell>
    <Cell ss:StyleID="s68"><Data ss:Type="Number">378</Data></Cell>
    <Cell ss:StyleID="s68"><Data ss:Type="String">ref|XP_002909545.1|</Data></Cell>
    <Cell ss:StyleID="s68"><Data ss:Type="Number">902</Data></Cell>
    <Cell ss:StyleID="s68"><Data ss:Type="Number">505</Data></Cell>
    <Cell ss:StyleID="s68"><Data ss:Type="Number">902</Data></Cell>
    <Cell ss:StyleID="s68"><Data ss:Type="Number">0.59</Data></Cell>
    <Cell ss:StyleID="s68"><Data ss:Type="Number">0.68</Data></Cell>
    <Cell ss:StyleID="s68"><Data ss:Type="Number">0.1</Data></Cell>
    <Cell ss:StyleID="s68"><Data ss:Type="Number">408</Data></Cell>
    <Cell ss:StyleID="s68"><Data ss:Type="Number">413</Data></Cell>
    <Cell ss:StyleID="s69"><Data ss:Type="Number">9.9999999999999995E-113</Data></Cell>
    <Cell ss:StyleID="s68"><Data ss:Type="String">protein AED:0.14 eAED:0.15 QI:0|0|0|1|1|1|3|0|378 </Data></Cell>
    <Cell ss:StyleID="s68"><Data ss:Type="String">U3 small nucleolar RNA-associated protein, putative [Phytophthora infestans T30-4] gb|EEY58359.1| U3 small nucleolar RNA-associated protein, putative [Phytophthora infestans T30-4]</Data></Cell>
   </Row>
   <Row ss:AutoFitHeight="0" ss:Height="15.75">
    <Cell ss:StyleID="s68"><Data ss:Type="String">Phyca_scf0678_184</Data></Cell>
    <Cell ss:StyleID="s68"><Data ss:Type="Number">239</Data></Cell>
    <Cell ss:StyleID="s68"><Data ss:Type="Number">44</Data></Cell>
    <Cell ss:StyleID="s68"><Data ss:Type="Number">133</Data></Cell>
    <Cell ss:StyleID="s68"><Data ss:Type="String">gb|EGZ04971.1|</Data></Cell>
    <Cell ss:StyleID="s68"><Data ss:Type="Number">177</Data></Cell>
    <Cell ss:StyleID="s68"><Data ss:Type="Number">1</Data></Cell>
    <Cell ss:StyleID="s68"><Data ss:Type="Number">90</Data></Cell>
    <Cell ss:StyleID="s68"><Data ss:Type="Number">0.55000000000000004</Data></Cell>
    <Cell ss:StyleID="s68"><Data ss:Type="Number">0.68</Data></Cell>
    <Cell ss:StyleID="s68"><Data ss:Type="Number">0</Data></Cell>
    <Cell ss:StyleID="s68"><Data ss:Type="Number">90</Data></Cell>
    <Cell ss:StyleID="s68"><Data ss:Type="Number">108</Data></Cell>
    <Cell ss:StyleID="s69"><Data ss:Type="Number">3.9999999999999996E-21</Data></Cell>
    <Cell ss:StyleID="s68"><Data ss:Type="String">protein AED:0.18 eAED:0.51 QI:0|0|0|0.25|1|1|4|0|239 </Data></Cell>
    <Cell ss:StyleID="s68"><Data ss:Type="String">hypothetical protein PHYSODRAFT_417366 [Phytophthora sojae] gb|EGZ05316.1| hypothetical protein PHYSODRAFT_408649 [Phytophthora sojae]</Data></Cell>
   </Row>
   <Row ss:AutoFitHeight="0" ss:Height="15.75">
    <Cell ss:StyleID="s68"><Data ss:Type="String">Phyca_scf3223_187</Data></Cell>
    <Cell ss:StyleID="s68"><Data ss:Type="Number">527</Data></Cell>
    <Cell ss:StyleID="s68"><Data ss:Type="Number">7</Data></Cell>
    <Cell ss:StyleID="s68"><Data ss:Type="Number">255</Data></Cell>
    <Cell ss:StyleID="s68"><Data ss:Type="String">gb|EGZ24980.1|</Data></Cell>
    <Cell ss:StyleID="s68"><Data ss:Type="Number">341</Data></Cell>
    <Cell ss:StyleID="s68"><Data ss:Type="Number">2</Data></Cell>
    <Cell ss:StyleID="s68"><Data ss:Type="Number">314</Data></Cell>
    <Cell ss:StyleID="s68"><Data ss:Type="Number">0.56000000000000005</Data></Cell>
    <Cell ss:StyleID="s68"><Data ss:Type="Number">0.62</Data></Cell>
    <Cell ss:StyleID="s68"><Data ss:Type="Number">0.2</Data></Cell>
    <Cell ss:StyleID="s68"><Data ss:Type="Number">313</Data></Cell>
    <Cell ss:StyleID="s68"><Data ss:Type="Number">313</Data></Cell>
    <Cell ss:StyleID="s69"><Data ss:Type="Number">2.9999999999999999E-82</Data></Cell>
    <Cell ss:StyleID="s68"><Data ss:Type="String">protein AED:0.03 eAED:0.19 QI:0|0|0|1|0.5|0.2|5|0|527 </Data></Cell>
    <Cell ss:StyleID="s68"><Data ss:Type="String">hypothetical protein PHYSODRAFT_398409 [Phytophthora sojae]</Data></Cell>
   </Row>
   <Row ss:AutoFitHeight="0" ss:Height="15.75">
    <Cell ss:StyleID="s68"><Data ss:Type="String">Phyca_scf3223_188</Data></Cell>
    <Cell ss:StyleID="s68"><Data ss:Type="Number">876</Data></Cell>
    <Cell ss:StyleID="s68"><Data ss:Type="Number">376</Data></Cell>
    <Cell ss:StyleID="s68"><Data ss:Type="Number">870</Data></Cell>
    <Cell ss:StyleID="s68"><Data ss:Type="String">gb|ETP12105.1|</Data></Cell>
    <Cell ss:StyleID="s68"><Data ss:Type="Number">761</Data></Cell>
    <Cell ss:StyleID="s68"><Data ss:Type="Number">37</Data></Cell>
    <Cell ss:StyleID="s68"><Data ss:Type="Number">556</Data></Cell>
    <Cell ss:StyleID="s68"><Data ss:Type="Number">0.75</Data></Cell>
    <Cell ss:StyleID="s68"><Data ss:Type="Number">0.82</Data></Cell>
    <Cell ss:StyleID="s68"><Data ss:Type="Number">0.05</Data></Cell>
    <Cell ss:StyleID="s68"><Data ss:Type="Number">521</Data></Cell>
    <Cell ss:StyleID="s68"><Data ss:Type="Number">752</Data></Cell>
    <Cell ss:StyleID="s68"><Data ss:Type="Number">0</Data></Cell>
    <Cell ss:StyleID="s68"><Data ss:Type="String">protein AED:0.20 eAED:0.24 QI:0|0|0|1|1|1|8|0|876 </Data></Cell>
    <Cell ss:StyleID="s68"><Data ss:Type="String">hypothetical protein F441_12462 [Phytophthora parasitica CJ01A1]</Data></Cell>
   </Row>
   <Row ss:AutoFitHeight="0" ss:Height="15.75">
    <Cell ss:StyleID="s68"><Data ss:Type="String">Phyca_scf3223_190</Data></Cell>
    <Cell ss:StyleID="s68"><Data ss:Type="Number">148</Data></Cell>
    <Cell ss:StyleID="s68"><Data ss:Type="Number">1</Data></Cell>
    <Cell ss:StyleID="s68"><Data ss:Type="Number">148</Data></Cell>
    <Cell ss:StyleID="s68"><Data ss:Type="String">ref|XP_008908839.1|</Data></Cell>
    <Cell ss:StyleID="s68"><Data ss:Type="Number">161</Data></Cell>
    <Cell ss:StyleID="s68"><Data ss:Type="Number">9</Data></Cell>
    <Cell ss:StyleID="s68"><Data ss:Type="Number">161</Data></Cell>
    <Cell ss:StyleID="s68"><Data ss:Type="Number">0.94</Data></Cell>
    <Cell ss:StyleID="s68"><Data ss:Type="Number">0.95</Data></Cell>
    <Cell ss:StyleID="s68"><Data ss:Type="Number">0.03</Data></Cell>
    <Cell ss:StyleID="s68"><Data ss:Type="Number">153</Data></Cell>
    <Cell ss:StyleID="s68"><Data ss:Type="Number">285</Data></Cell>
    <Cell ss:StyleID="s69"><Data ss:Type="Number">9.0000000000000006E-75</Data></Cell>
    <Cell ss:StyleID="s68"><Data ss:Type="String">protein AED:0.28 eAED:0.28 QI:0|0|0|1|1|1|4|0|148 </Data></Cell>
    <Cell ss:StyleID="s68"><Data ss:Type="String">hypothetical protein, variant [Phytophthora parasitica INRA-310] gb|ETI42337.1| hypothetical protein, variant [Phytophthora parasitica P1569] gb|ETK82386.1| hypothetical protein, variant [Phytophthora parasitica] gb|ETL35774.1| hypothetical protein, variant [Phytophthora parasitica] gb|ETL89010.1| hypothetical protein, variant [Phytophthora parasitica] gb|ETM42255.1| hypothetical protein, variant [Phytophthora parasitica] gb|ETN05775.1| hypothetical protein, variant [Phytophthora parasitica INRA-310] gb|ETO70979.1| hypothetical protein, variant [Phytophthora parasitica P1976] gb|ETP12095.1| hypothetical protein, variant [Phytophthora parasitica CJ01A1] gb|ETP40204.1| hypothetical protein, variant [Phytophthora parasitica P10297]</Data></Cell>
   </Row>
   <Row ss:AutoFitHeight="0" ss:Height="15.75">
    <Cell ss:StyleID="s68"><Data ss:Type="String">Phyca_scf3223_191</Data></Cell>
    <Cell ss:StyleID="s68"><Data ss:Type="Number">92</Data></Cell>
    <Cell ss:StyleID="s68"><Data ss:Type="Number">1</Data></Cell>
    <Cell ss:StyleID="s68"><Data ss:Type="Number">67</Data></Cell>
    <Cell ss:StyleID="s68"><Data ss:Type="String">gb|EGZ10030.1|</Data></Cell>
    <Cell ss:StyleID="s68"><Data ss:Type="Number">667</Data></Cell>
    <Cell ss:StyleID="s68"><Data ss:Type="Number">537</Data></Cell>
    <Cell ss:StyleID="s68"><Data ss:Type="Number">603</Data></Cell>
    <Cell ss:StyleID="s68"><Data ss:Type="Number">0.76</Data></Cell>
    <Cell ss:StyleID="s68"><Data ss:Type="Number">0.89</Data></Cell>
    <Cell ss:StyleID="s68"><Data ss:Type="Number">0</Data></Cell>
    <Cell ss:StyleID="s68"><Data ss:Type="Number">67</Data></Cell>
    <Cell ss:StyleID="s68"><Data ss:Type="Number">111</Data></Cell>
    <Cell ss:StyleID="s69"><Data ss:Type="Number">2.0000000000000001E-22</Data></Cell>
    <Cell ss:StyleID="s68"><Data ss:Type="String">protein AED:0.46 eAED:0.50 QI:0|-1|0|1|-1|1|1|0|92 </Data></Cell>
    <Cell ss:StyleID="s68"><Data ss:Type="String">hypothetical protein PHYSODRAFT_522156 [Phytophthora sojae]</Data></Cell>
   </Row>
   <Row ss:AutoFitHeight="0" ss:Height="15.75">
    <Cell ss:StyleID="s68"><Data ss:Type="String">Phyca_scf3223_192</Data></Cell>
    <Cell ss:StyleID="s68"><Data ss:Type="Number">505</Data></Cell>
    <Cell ss:StyleID="s68"><Data ss:Type="Number">1</Data></Cell>
    <Cell ss:StyleID="s68"><Data ss:Type="Number">346</Data></Cell>
    <Cell ss:StyleID="s68"><Data ss:Type="String">gb|ETM42253.1|</Data></Cell>
    <Cell ss:StyleID="s68"><Data ss:Type="Number">1238</Data></Cell>
    <Cell ss:StyleID="s68"><Data ss:Type="Number">1</Data></Cell>
    <Cell ss:StyleID="s68"><Data ss:Type="Number">427</Data></Cell>
    <Cell ss:StyleID="s68"><Data ss:Type="Number">0.75</Data></Cell>
    <Cell ss:StyleID="s68"><Data ss:Type="Number">0.77</Data></Cell>
    <Cell ss:StyleID="s68"><Data ss:Type="Number">0.18</Data></Cell>
    <Cell ss:StyleID="s68"><Data ss:Type="Number">427</Data></Cell>
    <Cell ss:StyleID="s68"><Data ss:Type="Number">579</Data></Cell>
    <Cell ss:StyleID="s69"><Data ss:Type="Number">9.9999999999999995E-163</Data></Cell>
    <Cell ss:StyleID="s68"><Data ss:Type="String">protein AED:0.15 eAED:0.16 QI:0|0|0|1|1|1|8|0|505 </Data></Cell>
    <Cell ss:StyleID="s68"><Data ss:Type="String">hypothetical protein L914_12061 [Phytophthora parasitica] gb|ETP12093.1| hypothetical protein F441_12469 [Phytophthora parasitica CJ01A1]</Data></Cell>
   </Row>
   <Row ss:AutoFitHeight="0" ss:Height="15.75">
    <Cell ss:StyleID="s68"><Data ss:Type="String">Phyca_scf2180_194</Data></Cell>
    <Cell ss:StyleID="s68"><Data ss:Type="Number">353</Data></Cell>
    <Cell ss:StyleID="s68"><Data ss:Type="Number">17</Data></Cell>
    <Cell ss:StyleID="s68"><Data ss:Type="Number">331</Data></Cell>
    <Cell ss:StyleID="s68"><Data ss:Type="String">gb|ETK97054.1|</Data></Cell>
    <Cell ss:StyleID="s68"><Data ss:Type="Number">401</Data></Cell>
    <Cell ss:StyleID="s68"><Data ss:Type="Number">1</Data></Cell>
    <Cell ss:StyleID="s68"><Data ss:Type="Number">341</Data></Cell>
    <Cell ss:StyleID="s68"><Data ss:Type="Number">0.39</Data></Cell>
    <Cell ss:StyleID="s68"><Data ss:Type="Number">0.53</Data></Cell>
    <Cell ss:StyleID="s68"><Data ss:Type="Number">0.23</Data></Cell>
    <Cell ss:StyleID="s68"><Data ss:Type="Number">371</Data></Cell>
    <Cell ss:StyleID="s68"><Data ss:Type="Number">235</Data></Cell>
    <Cell ss:StyleID="s69"><Data ss:Type="Number">6.0000000000000002E-59</Data></Cell>
    <Cell ss:StyleID="s68"><Data ss:Type="String">protein AED:0.17 eAED:0.17 QI:0|0|0|0.8|1|1|5|0|353 </Data></Cell>
    <Cell ss:StyleID="s68"><Data ss:Type="String">hypothetical protein L915_00354 [Phytophthora parasitica] gb|ETL50405.1| hypothetical protein L916_00355 [Phytophthora parasitica] gb|ETO86034.1| hypothetical protein F444_00381 [Phytophthora parasitica P1976]</Data></Cell>
   </Row>
   <Row ss:AutoFitHeight="0" ss:Height="15.75">
    <Cell ss:StyleID="s68"><Data ss:Type="String">Phyca_scf0466_195</Data></Cell>
    <Cell ss:StyleID="s68"><Data ss:Type="Number">333</Data></Cell>
    <Cell ss:StyleID="s68"><Data ss:Type="Number">1</Data></Cell>
    <Cell ss:StyleID="s68"><Data ss:Type="Number">317</Data></Cell>
    <Cell ss:StyleID="s68"><Data ss:Type="String">ref|XP_008901973.1|</Data></Cell>
    <Cell ss:StyleID="s68"><Data ss:Type="Number">473</Data></Cell>
    <Cell ss:StyleID="s68"><Data ss:Type="Number">1</Data></Cell>
    <Cell ss:StyleID="s68"><Data ss:Type="Number">316</Data></Cell>
    <Cell ss:StyleID="s68"><Data ss:Type="Number">0.89</Data></Cell>
    <Cell ss:StyleID="s68"><Data ss:Type="Number">0.91</Data></Cell>
    <Cell ss:StyleID="s68"><Data ss:Type="Number">0</Data></Cell>
    <Cell ss:StyleID="s68"><Data ss:Type="Number">318</Data></Cell>
    <Cell ss:StyleID="s68"><Data ss:Type="Number">551</Data></Cell>
    <Cell ss:StyleID="s69"><Data ss:Type="Number">9.9999999999999997E-155</Data></Cell>
    <Cell ss:StyleID="s68"><Data ss:Type="String">protein AED:0.00 eAED:-0.00 QI:0|-1|0|1|-1|1|1|0|333 </Data></Cell>
    <Cell ss:StyleID="s68"><Data ss:Type="String">hypothetical protein PPTG_08969 [Phytophthora parasitica INRA-310] gb|ETI52121.1| hypothetical protein F443_04674 [Phytophthora parasitica P1569] gb|ETK91989.1| hypothetical protein L915_04556 [Phytophthora parasitica] gb|ETL45387.1| hypothetical protein L916_04511 [Phytophthora parasitica] gb|ETL98565.1| hypothetical protein L917_04391 [Phytophthora parasitica] gb|ETM51734.1| hypothetical protein L914_04491 [Phytophthora parasitica] gb|ETN12971.1| hypothetical protein PPTG_08969 [Phytophthora parasitica INRA-310] gb|ETO80885.1| hypothetical protein F444_04706 [Phytophthora parasitica P1976] gb|ETP21924.1| hypothetical protein F441_04662 [Phytophthora parasitica CJ01A1] gb|ETP49824.1| hypothetical protein F442_04727 [Phytophthora parasitica P10297]</Data></Cell>
   </Row>
   <Row ss:AutoFitHeight="0" ss:Height="15.75">
    <Cell ss:StyleID="s68"><Data ss:Type="String">Phyca_scf0466_196</Data></Cell>
    <Cell ss:StyleID="s68"><Data ss:Type="Number">488</Data></Cell>
    <Cell ss:StyleID="s68"><Data ss:Type="Number">1</Data></Cell>
    <Cell ss:StyleID="s68"><Data ss:Type="Number">488</Data></Cell>
    <Cell ss:StyleID="s68"><Data ss:Type="String">ref|XP_008901971.1|</Data></Cell>
    <Cell ss:StyleID="s68"><Data ss:Type="Number">508</Data></Cell>
    <Cell ss:StyleID="s68"><Data ss:Type="Number">1</Data></Cell>
    <Cell ss:StyleID="s68"><Data ss:Type="Number">508</Data></Cell>
    <Cell ss:StyleID="s68"><Data ss:Type="Number">0.83</Data></Cell>
    <Cell ss:StyleID="s68"><Data ss:Type="Number">0.86</Data></Cell>
    <Cell ss:StyleID="s68"><Data ss:Type="Number">7.0000000000000007E-2</Data></Cell>
    <Cell ss:StyleID="s68"><Data ss:Type="Number">518</Data></Cell>
    <Cell ss:StyleID="s68"><Data ss:Type="Number">822</Data></Cell>
    <Cell ss:StyleID="s68"><Data ss:Type="Number">0</Data></Cell>
    <Cell ss:StyleID="s68"><Data ss:Type="String">protein AED:0.04 eAED:0.04 QI:0|0|0|1|1|1|2|0|488 </Data></Cell>
    <Cell ss:StyleID="s68"><Data ss:Type="String">hypothetical protein PPTG_08967 [Phytophthora parasitica INRA-310] gb|ETI52153.1| hypothetical protein F443_04669 [Phytophthora parasitica P1569] gb|ETK92041.1| hypothetical protein L915_04554 [Phytophthora parasitica] gb|ETL45423.1| hypothetical protein L916_04508 [Phytophthora parasitica] gb|ETL98602.1| hypothetical protein L917_04387 [Phytophthora parasitica] gb|ETM51769.1| hypothetical protein L914_04488 [Phytophthora parasitica] gb|ETN12968.1| hypothetical protein PPTG_08967 [Phytophthora parasitica INRA-310] gb|ETP21955.1| hypothetical protein F441_04656 [Phytophthora parasitica CJ01A1] gb|ETP49858.1| hypothetical protein F442_04718 [Phytophthora parasitica P10297]</Data></Cell>
   </Row>
   <Row ss:AutoFitHeight="0" ss:Height="15.75">
    <Cell ss:StyleID="s68"><Data ss:Type="String">Phyca_scf0466_197</Data></Cell>
    <Cell ss:StyleID="s68"><Data ss:Type="Number">99</Data></Cell>
    <Cell ss:StyleID="s68"><Data ss:Type="Number">29</Data></Cell>
    <Cell ss:StyleID="s68"><Data ss:Type="Number">81</Data></Cell>
    <Cell ss:StyleID="s68"><Data ss:Type="String">ref|XP_002905919.1|</Data></Cell>
    <Cell ss:StyleID="s68"><Data ss:Type="Number">286</Data></Cell>
    <Cell ss:StyleID="s68"><Data ss:Type="Number">79</Data></Cell>
    <Cell ss:StyleID="s68"><Data ss:Type="Number">131</Data></Cell>
    <Cell ss:StyleID="s68"><Data ss:Type="Number">0.57999999999999996</Data></Cell>
    <Cell ss:StyleID="s68"><Data ss:Type="Number">0.77</Data></Cell>
    <Cell ss:StyleID="s68"><Data ss:Type="Number">0</Data></Cell>
    <Cell ss:StyleID="s68"><Data ss:Type="Number">53</Data></Cell>
    <Cell ss:StyleID="s68"><Data ss:Type="Number">3</Data></Cell>
    <Cell ss:StyleID="s69"><Data ss:Type="Number">6.0000000000000003E-12</Data></Cell>
    <Cell ss:StyleID="s68"><Data ss:Type="String">protein AED:0.13 eAED:0.13 QI:0|-1|0|1|-1|1|1|0|99 </Data></Cell>
    <Cell ss:StyleID="s68"><Data ss:Type="String">hypothetical protein PITG_04265 [Phytophthora infestans T30-4] gb|EEY67271.1| hypothetical protein PITG_04265 [Phytophthora infestans T30-4]</Data></Cell>
   </Row>
   <Row ss:AutoFitHeight="0" ss:Height="15.75">
    <Cell ss:StyleID="s68"><Data ss:Type="String">Phyca_scf0466_198</Data></Cell>
    <Cell ss:StyleID="s68"><Data ss:Type="Number">422</Data></Cell>
    <Cell ss:StyleID="s68"><Data ss:Type="Number">1</Data></Cell>
    <Cell ss:StyleID="s68"><Data ss:Type="Number">422</Data></Cell>
    <Cell ss:StyleID="s68"><Data ss:Type="String">gb|ETI52154.1|</Data></Cell>
    <Cell ss:StyleID="s68"><Data ss:Type="Number">450</Data></Cell>
    <Cell ss:StyleID="s68"><Data ss:Type="Number">1</Data></Cell>
    <Cell ss:StyleID="s68"><Data ss:Type="Number">450</Data></Cell>
    <Cell ss:StyleID="s68"><Data ss:Type="Number">0.83</Data></Cell>
    <Cell ss:StyleID="s68"><Data ss:Type="Number">0.86</Data></Cell>
    <Cell ss:StyleID="s68"><Data ss:Type="Number">0.06</Data></Cell>
    <Cell ss:StyleID="s68"><Data ss:Type="Number">450</Data></Cell>
    <Cell ss:StyleID="s68"><Data ss:Type="Number">728</Data></Cell>
    <Cell ss:StyleID="s68"><Data ss:Type="Number">0</Data></Cell>
    <Cell ss:StyleID="s68"><Data ss:Type="String">protein AED:0.07 eAED:0.07 QI:0|0|0|1|0.6|0.5|6|0|422 </Data></Cell>
    <Cell ss:StyleID="s68"><Data ss:Type="String">hypothetical protein F443_04670 [Phytophthora parasitica P1569] gb|ETK92042.1| hypothetical protein L915_04555 [Phytophthora parasitica] gb|ETL45424.1| hypothetical protein L916_04509 [Phytophthora parasitica] gb|ETL98603.1| hypothetical protein L917_04388 [Phytophthora parasitica] gb|ETM51770.1| hypothetical protein L914_04489 [Phytophthora parasitica] gb|ETO80928.1| hypothetical protein F444_04701 [Phytophthora parasitica P1976] gb|ETP21956.1| hypothetical protein F441_04657 [Phytophthora parasitica CJ01A1] gb|ETP49859.1| hypothetical protein F442_04719 [Phytophthora parasitica P10297]</Data></Cell>
   </Row>
   <Row ss:AutoFitHeight="0" ss:Height="15.75">
    <Cell ss:StyleID="s68"><Data ss:Type="String">Phyca_scf0324_199</Data></Cell>
    <Cell ss:StyleID="s68"><Data ss:Type="Number">463</Data></Cell>
    <Cell ss:StyleID="s68"><Data ss:Type="Number">1</Data></Cell>
    <Cell ss:StyleID="s68"><Data ss:Type="Number">463</Data></Cell>
    <Cell ss:StyleID="s68"><Data ss:Type="String">ref|XP_008912609.1|</Data></Cell>
    <Cell ss:StyleID="s68"><Data ss:Type="Number">467</Data></Cell>
    <Cell ss:StyleID="s68"><Data ss:Type="Number">1</Data></Cell>
    <Cell ss:StyleID="s68"><Data ss:Type="Number">467</Data></Cell>
    <Cell ss:StyleID="s68"><Data ss:Type="Number">0.94</Data></Cell>
    <Cell ss:StyleID="s68"><Data ss:Type="Number">0.96</Data></Cell>
    <Cell ss:StyleID="s68"><Data ss:Type="Number">0</Data></Cell>
    <Cell ss:StyleID="s68"><Data ss:Type="Number">467</Data></Cell>
    <Cell ss:StyleID="s68"><Data ss:Type="Number">866</Data></Cell>
    <Cell ss:StyleID="s68"><Data ss:Type="Number">0</Data></Cell>
    <Cell ss:StyleID="s68"><Data ss:Type="String">protein AED:0.00 eAED:0.00 QI:0|-1|0|1|-1|1|1|0|463 </Data></Cell>
    <Cell ss:StyleID="s68"><Data ss:Type="String">hypothetical protein PPTG_16849 [Phytophthora parasitica INRA-310] gb|ETI36662.1| hypothetical protein F443_17250 [Phytophthora parasitica P1569] gb|ETL83544.1| hypothetical protein L917_16515 [Phytophthora parasitica] gb|ETM36756.1| hypothetical protein L914_16618 [Phytophthora parasitica] gb|ETN02226.1| hypothetical protein PPTG_16849 [Phytophthora parasitica INRA-310] gb|ETO65389.1| hypothetical protein F444_17287 [Phytophthora parasitica P1976] gb|ETP34582.1| hypothetical protein F442_17119 [Phytophthora parasitica P10297]</Data></Cell>
   </Row>
   <Row ss:AutoFitHeight="0" ss:Height="15.75">
    <Cell ss:StyleID="s68"><Data ss:Type="String">Phyca_scf0324_200</Data></Cell>
    <Cell ss:StyleID="s68"><Data ss:Type="Number">612</Data></Cell>
    <Cell ss:StyleID="s68"><Data ss:Type="Number">1</Data></Cell>
    <Cell ss:StyleID="s68"><Data ss:Type="Number">519</Data></Cell>
    <Cell ss:StyleID="s68"><Data ss:Type="String">gb|EGZ27557.1|</Data></Cell>
    <Cell ss:StyleID="s68"><Data ss:Type="Number">818</Data></Cell>
    <Cell ss:StyleID="s68"><Data ss:Type="Number">1</Data></Cell>
    <Cell ss:StyleID="s68"><Data ss:Type="Number">649</Data></Cell>
    <Cell ss:StyleID="s68"><Data ss:Type="Number">0.39</Data></Cell>
    <Cell ss:StyleID="s68"><Data ss:Type="Number">0.49</Data></Cell>
    <Cell ss:StyleID="s68"><Data ss:Type="Number">0.2</Data></Cell>
    <Cell ss:StyleID="s68"><Data ss:Type="Number">651</Data></Cell>
    <Cell ss:StyleID="s68"><Data ss:Type="Number">353</Data></Cell>
    <Cell ss:StyleID="s69"><Data ss:Type="Number">3.0000000000000001E-94</Data></Cell>
    <Cell ss:StyleID="s68"><Data ss:Type="String">protein AED:0.21 eAED:0.27 QI:0|0|0|1|1|1|8|0|612 </Data></Cell>
    <Cell ss:StyleID="s68"><Data ss:Type="String">hypothetical protein PHYSODRAFT_469811 [Phytophthora sojae]</Data></Cell>
   </Row>
   <Row ss:AutoFitHeight="0" ss:Height="15.75">
    <Cell ss:StyleID="s68"><Data ss:Type="String">Phyca_scf0324_201</Data></Cell>
    <Cell ss:StyleID="s68"><Data ss:Type="Number">182</Data></Cell>
    <Cell ss:StyleID="s68"><Data ss:Type="Number">69</Data></Cell>
    <Cell ss:StyleID="s68"><Data ss:Type="Number">182</Data></Cell>
    <Cell ss:StyleID="s68"><Data ss:Type="String">gb|EGZ13922.1|</Data></Cell>
    <Cell ss:StyleID="s68"><Data ss:Type="Number">148</Data></Cell>
    <Cell ss:StyleID="s68"><Data ss:Type="Number">26</Data></Cell>
    <Cell ss:StyleID="s68"><Data ss:Type="Number">140</Data></Cell>
    <Cell ss:StyleID="s68"><Data ss:Type="Number">0.39</Data></Cell>
    <Cell ss:StyleID="s68"><Data ss:Type="Number">0.54</Data></Cell>
    <Cell ss:StyleID="s68"><Data ss:Type="Number">0</Data></Cell>
    <Cell ss:StyleID="s68"><Data ss:Type="Number">115</Data></Cell>
    <Cell ss:StyleID="s68"><Data ss:Type="Number">9</Data></Cell>
    <Cell ss:StyleID="s69"><Data ss:Type="Number">4.0000000000000001E-13</Data></Cell>
    <Cell ss:StyleID="s68"><Data ss:Type="String">protein AED:0.64 eAED:0.66 QI:0|0|0|0.5|1|1|2|0|182 </Data></Cell>
    <Cell ss:StyleID="s68"><Data ss:Type="String">hypothetical protein PHYSODRAFT_406163 [Phytophthora sojae]</Data></Cell>
   </Row>
   <Row ss:AutoFitHeight="0" ss:Height="15.75">
    <Cell ss:StyleID="s68"><Data ss:Type="String">Phyca_scf0324_202</Data></Cell>
    <Cell ss:StyleID="s68"><Data ss:Type="Number">391</Data></Cell>
    <Cell ss:StyleID="s68"><Data ss:Type="Number">1</Data></Cell>
    <Cell ss:StyleID="s68"><Data ss:Type="Number">391</Data></Cell>
    <Cell ss:StyleID="s68"><Data ss:Type="String">ref|XP_008912608.1|</Data></Cell>
    <Cell ss:StyleID="s68"><Data ss:Type="Number">391</Data></Cell>
    <Cell ss:StyleID="s68"><Data ss:Type="Number">1</Data></Cell>
    <Cell ss:StyleID="s68"><Data ss:Type="Number">391</Data></Cell>
    <Cell ss:StyleID="s68"><Data ss:Type="Number">0.97</Data></Cell>
    <Cell ss:StyleID="s68"><Data ss:Type="Number">0.98</Data></Cell>
    <Cell ss:StyleID="s68"><Data ss:Type="Number">0</Data></Cell>
    <Cell ss:StyleID="s68"><Data ss:Type="Number">391</Data></Cell>
    <Cell ss:StyleID="s68"><Data ss:Type="Number">736</Data></Cell>
    <Cell ss:StyleID="s68"><Data ss:Type="Number">0</Data></Cell>
    <Cell ss:StyleID="s68"><Data ss:Type="String">protein AED:0.00 eAED:0.00 QI:0|-1|0|1|-1|1|1|0|391 </Data></Cell>
    <Cell ss:StyleID="s68"><Data ss:Type="String">hypothetical protein PPTG_16848 [Phytophthora parasitica INRA-310] gb|ETI36661.1| hypothetical protein F443_17249 [Phytophthora parasitica P1569] gb|ETK76885.1| hypothetical protein L915_16782 [Phytophthora parasitica] gb|ETL83543.1| hypothetical protein L917_16514 [Phytophthora parasitica] gb|ETM36755.1| hypothetical protein L914_16617 [Phytophthora parasitica] gb|ETN02225.1| hypothetical protein PPTG_16848 [Phytophthora parasitica INRA-310] gb|ETP06491.1| hypothetical protein F441_17119 [Phytophthora parasitica CJ01A1] gb|ETP34581.1| hypothetical protein F442_17118 [Phytophthora parasitica P10297]</Data></Cell>
   </Row>
   <Row ss:AutoFitHeight="0" ss:Height="15.75">
    <Cell ss:StyleID="s68"><Data ss:Type="String">Phyca_scf0324_203</Data></Cell>
    <Cell ss:StyleID="s68"><Data ss:Type="Number">950</Data></Cell>
    <Cell ss:StyleID="s68"><Data ss:Type="Number">2</Data></Cell>
    <Cell ss:StyleID="s68"><Data ss:Type="Number">949</Data></Cell>
    <Cell ss:StyleID="s68"><Data ss:Type="String">ref|XP_008912610.1|</Data></Cell>
    <Cell ss:StyleID="s68"><Data ss:Type="Number">1182</Data></Cell>
    <Cell ss:StyleID="s68"><Data ss:Type="Number">233</Data></Cell>
    <Cell ss:StyleID="s68"><Data ss:Type="Number">1181</Data></Cell>
    <Cell ss:StyleID="s68"><Data ss:Type="Number">0.82</Data></Cell>
    <Cell ss:StyleID="s68"><Data ss:Type="Number">0.89</Data></Cell>
    <Cell ss:StyleID="s68"><Data ss:Type="Number">0</Data></Cell>
    <Cell ss:StyleID="s68"><Data ss:Type="Number">949</Data></Cell>
    <Cell ss:StyleID="s68"><Data ss:Type="Number">1585</Data></Cell>
    <Cell ss:StyleID="s68"><Data ss:Type="Number">0</Data></Cell>
    <Cell ss:StyleID="s68"><Data ss:Type="String">protein AED:0.10 eAED:0.10 QI:0|-1|0|1|-1|1|1|0|950 </Data></Cell>
    <Cell ss:StyleID="s68"><Data ss:Type="String">hypothetical protein PPTG_16850 [Phytophthora parasitica INRA-310] gb|ETL83545.1| hypothetical protein L917_16516 [Phytophthora parasitica] gb|ETM36757.1| hypothetical protein L914_16619 [Phytophthora parasitica] gb|ETN02227.1| hypothetical protein PPTG_16850 [Phytophthora parasitica INRA-310] gb|ETP34583.1| hypothetical protein F442_17120 [Phytophthora parasitica P10297]</Data></Cell>
   </Row>
   <Row ss:AutoFitHeight="0" ss:Height="15.75">
    <Cell ss:StyleID="s68"><Data ss:Type="String">Phyca_scf0324_205</Data></Cell>
    <Cell ss:StyleID="s68"><Data ss:Type="Number">61</Data></Cell>
    <Cell ss:StyleID="s68"><Data ss:Type="Number">1</Data></Cell>
    <Cell ss:StyleID="s68"><Data ss:Type="Number">61</Data></Cell>
    <Cell ss:StyleID="s68"><Data ss:Type="String">gb|EGZ12169.1|</Data></Cell>
    <Cell ss:StyleID="s68"><Data ss:Type="Number">127</Data></Cell>
    <Cell ss:StyleID="s68"><Data ss:Type="Number">67</Data></Cell>
    <Cell ss:StyleID="s68"><Data ss:Type="Number">127</Data></Cell>
    <Cell ss:StyleID="s68"><Data ss:Type="Number">0.49</Data></Cell>
    <Cell ss:StyleID="s68"><Data ss:Type="Number">0.65</Data></Cell>
    <Cell ss:StyleID="s68"><Data ss:Type="Number">0</Data></Cell>
    <Cell ss:StyleID="s68"><Data ss:Type="Number">61</Data></Cell>
    <Cell ss:StyleID="s68"><Data ss:Type="Number">8</Data></Cell>
    <Cell ss:StyleID="s69"><Data ss:Type="Number">5.9999999999999995E-8</Data></Cell>
    <Cell ss:StyleID="s68"><Data ss:Type="String">protein AED:0.45 eAED:0.45 QI:0|-1|0|1|-1|0|1|0|61 </Data></Cell>
    <Cell ss:StyleID="s68"><Data ss:Type="String">hypothetical protein PHYSODRAFT_515400 [Phytophthora sojae]</Data></Cell>
   </Row>
   <Row ss:AutoFitHeight="0" ss:Height="15.75">
    <Cell ss:StyleID="s68"><Data ss:Type="String">Phyca_scf1363_206</Data></Cell>
    <Cell ss:StyleID="s68"><Data ss:Type="Number">1434</Data></Cell>
    <Cell ss:StyleID="s68"><Data ss:Type="Number">362</Data></Cell>
    <Cell ss:StyleID="s68"><Data ss:Type="Number">1434</Data></Cell>
    <Cell ss:StyleID="s68"><Data ss:Type="String">ref|XP_008914030.1|</Data></Cell>
    <Cell ss:StyleID="s68"><Data ss:Type="Number">1094</Data></Cell>
    <Cell ss:StyleID="s68"><Data ss:Type="Number">1</Data></Cell>
    <Cell ss:StyleID="s68"><Data ss:Type="Number">1094</Data></Cell>
    <Cell ss:StyleID="s68"><Data ss:Type="Number">0.8</Data></Cell>
    <Cell ss:StyleID="s68"><Data ss:Type="Number">0.86</Data></Cell>
    <Cell ss:StyleID="s68"><Data ss:Type="Number">0.03</Data></Cell>
    <Cell ss:StyleID="s68"><Data ss:Type="Number">1101</Data></Cell>
    <Cell ss:StyleID="s68"><Data ss:Type="Number">1906</Data></Cell>
    <Cell ss:StyleID="s68"><Data ss:Type="Number">0</Data></Cell>
    <Cell ss:StyleID="s68"><Data ss:Type="String">protein AED:0.20 eAED:0.21 QI:0|0|0|1|0.33|0|7|0|1434 </Data></Cell>
    <Cell ss:StyleID="s68"><Data ss:Type="String">hypothetical protein PPTG_17903 [Phytophthora parasitica INRA-310] gb|ETN00709.1| hypothetical protein PPTG_17903 [Phytophthora parasitica INRA-310]</Data></Cell>
   </Row>
   <Row ss:AutoFitHeight="0" ss:Height="15.75">
    <Cell ss:StyleID="s68"><Data ss:Type="String">Phyca_scf1363_207</Data></Cell>
    <Cell ss:StyleID="s68"><Data ss:Type="Number">305</Data></Cell>
    <Cell ss:StyleID="s68"><Data ss:Type="Number">1</Data></Cell>
    <Cell ss:StyleID="s68"><Data ss:Type="Number">305</Data></Cell>
    <Cell ss:StyleID="s68"><Data ss:Type="String">ref|XP_008914024.1|</Data></Cell>
    <Cell ss:StyleID="s68"><Data ss:Type="Number">1251</Data></Cell>
    <Cell ss:StyleID="s68"><Data ss:Type="Number">914</Data></Cell>
    <Cell ss:StyleID="s68"><Data ss:Type="Number">1251</Data></Cell>
    <Cell ss:StyleID="s68"><Data ss:Type="Number">0.78</Data></Cell>
    <Cell ss:StyleID="s68"><Data ss:Type="Number">0.81</Data></Cell>
    <Cell ss:StyleID="s68"><Data ss:Type="Number">0.11</Data></Cell>
    <Cell ss:StyleID="s68"><Data ss:Type="Number">342</Data></Cell>
    <Cell ss:StyleID="s68"><Data ss:Type="Number">504</Data></Cell>
    <Cell ss:StyleID="s69"><Data ss:Type="Number">9.9999999999999998E-141</Data></Cell>
    <Cell ss:StyleID="s68"><Data ss:Type="String">protein AED:0.26 eAED:0.44 QI:58|0|0|0.8|1|1|5|0|305 </Data></Cell>
    <Cell ss:StyleID="s68"><Data ss:Type="String">hypothetical protein PPTG_17900 [Phytophthora parasitica INRA-310] gb|ETN00703.1| hypothetical protein PPTG_17900 [Phytophthora parasitica INRA-310]</Data></Cell>
   </Row>
   <Row ss:AutoFitHeight="0" ss:Height="15.75">
    <Cell ss:StyleID="s68"><Data ss:Type="String">Phyca_scf1363_208</Data></Cell>
    <Cell ss:StyleID="s68"><Data ss:Type="Number">286</Data></Cell>
    <Cell ss:StyleID="s68"><Data ss:Type="Number">1</Data></Cell>
    <Cell ss:StyleID="s68"><Data ss:Type="Number">286</Data></Cell>
    <Cell ss:StyleID="s68"><Data ss:Type="String">gb|AFB20352.1|</Data></Cell>
    <Cell ss:StyleID="s68"><Data ss:Type="Number">1141</Data></Cell>
    <Cell ss:StyleID="s68"><Data ss:Type="Number">86</Data></Cell>
    <Cell ss:StyleID="s68"><Data ss:Type="Number">372</Data></Cell>
    <Cell ss:StyleID="s68"><Data ss:Type="Number">0.92</Data></Cell>
    <Cell ss:StyleID="s68"><Data ss:Type="Number">0.93</Data></Cell>
    <Cell ss:StyleID="s68"><Data ss:Type="Number">0.01</Data></Cell>
    <Cell ss:StyleID="s68"><Data ss:Type="Number">288</Data></Cell>
    <Cell ss:StyleID="s68"><Data ss:Type="Number">526</Data></Cell>
    <Cell ss:StyleID="s69"><Data ss:Type="Number">9.9999999999999997E-148</Data></Cell>
    <Cell ss:StyleID="s68"><Data ss:Type="String">protein AED:0.44 eAED:0.44 QI:0|-1|0|1|-1|1|1|0|286 </Data></Cell>
    <Cell ss:StyleID="s68"><Data ss:Type="String">cellulose synthase 3 [Phytophthora cactorum]</Data></Cell>
   </Row>
   <Row ss:AutoFitHeight="0" ss:Height="15.75">
    <Cell ss:StyleID="s68"><Data ss:Type="String">Phyca_scf1363_209</Data></Cell>
    <Cell ss:StyleID="s68"><Data ss:Type="Number">348</Data></Cell>
    <Cell ss:StyleID="s68"><Data ss:Type="Number">1</Data></Cell>
    <Cell ss:StyleID="s68"><Data ss:Type="Number">348</Data></Cell>
    <Cell ss:StyleID="s68"><Data ss:Type="String">ref|XP_008914025.1|</Data></Cell>
    <Cell ss:StyleID="s68"><Data ss:Type="Number">359</Data></Cell>
    <Cell ss:StyleID="s68"><Data ss:Type="Number">1</Data></Cell>
    <Cell ss:StyleID="s68"><Data ss:Type="Number">359</Data></Cell>
    <Cell ss:StyleID="s68"><Data ss:Type="Number">0.89</Data></Cell>
    <Cell ss:StyleID="s68"><Data ss:Type="Number">0.92</Data></Cell>
    <Cell ss:StyleID="s68"><Data ss:Type="Number">0.03</Data></Cell>
    <Cell ss:StyleID="s68"><Data ss:Type="Number">359</Data></Cell>
    <Cell ss:StyleID="s68"><Data ss:Type="Number">652</Data></Cell>
    <Cell ss:StyleID="s68"><Data ss:Type="Number">0</Data></Cell>
    <Cell ss:StyleID="s68"><Data ss:Type="String">protein AED:0.02 eAED:0.05 QI:0|0|0|1|1|1|2|0|348 </Data></Cell>
    <Cell ss:StyleID="s68"><Data ss:Type="String">hypothetical protein PPTG_17901 [Phytophthora parasitica INRA-310] gb|ETI33353.1| hypothetical protein F443_19968 [Phytophthora parasitica P1569] gb|ETK73689.1| hypothetical protein L915_19414 [Phytophthora parasitica] gb|ETL27116.1| hypothetical protein L916_19311 [Phytophthora parasitica] gb|ETL80364.1| hypothetical protein L917_19142 [Phytophthora parasitica] gb|ETM33598.1| hypothetical protein L914_19186 [Phytophthora parasitica] gb|ETN00704.1| hypothetical protein PPTG_17901 [Phytophthora parasitica INRA-310] gb|ETO62110.1| hypothetical protein F444_19958 [Phytophthora parasitica P1976] gb|ETP03194.1| hypothetical protein F441_19825 [Phytophthora parasitica CJ01A1] gb|ETP31368.1| hypothetical protein F442_19770 [Phytophthora parasitica P10297]</Data></Cell>
   </Row>
   <Row ss:AutoFitHeight="0" ss:Height="15.75">
    <Cell ss:StyleID="s68"><Data ss:Type="String">Phyca_scf2138_210</Data></Cell>
    <Cell ss:StyleID="s68"><Data ss:Type="Number">177</Data></Cell>
    <Cell ss:StyleID="s68"><Data ss:Type="Number">1</Data></Cell>
    <Cell ss:StyleID="s68"><Data ss:Type="Number">172</Data></Cell>
    <Cell ss:StyleID="s68"><Data ss:Type="String">ref|XP_008900579.1|</Data></Cell>
    <Cell ss:StyleID="s68"><Data ss:Type="Number">180</Data></Cell>
    <Cell ss:StyleID="s68"><Data ss:Type="Number">1</Data></Cell>
    <Cell ss:StyleID="s68"><Data ss:Type="Number">174</Data></Cell>
    <Cell ss:StyleID="s68"><Data ss:Type="Number">0.64</Data></Cell>
    <Cell ss:StyleID="s68"><Data ss:Type="Number">0.77</Data></Cell>
    <Cell ss:StyleID="s68"><Data ss:Type="Number">0.01</Data></Cell>
    <Cell ss:StyleID="s68"><Data ss:Type="Number">174</Data></Cell>
    <Cell ss:StyleID="s68"><Data ss:Type="Number">220</Data></Cell>
    <Cell ss:StyleID="s69"><Data ss:Type="Number">3.0000000000000002E-55</Data></Cell>
    <Cell ss:StyleID="s68"><Data ss:Type="String">protein AED:0.25 eAED:0.25 QI:0|-1|0|1|-1|1|1|0|177 </Data></Cell>
    <Cell ss:StyleID="s68"><Data ss:Type="String">hypothetical protein PPTG_07958 [Phytophthora parasitica INRA-310] gb|ETN14337.1| hypothetical protein PPTG_07958 [Phytophthora parasitica INRA-310]</Data></Cell>
   </Row>
   <Row ss:AutoFitHeight="0" ss:Height="15.75">
    <Cell ss:StyleID="s68"><Data ss:Type="String">Phyca_scf2138_211</Data></Cell>
    <Cell ss:StyleID="s68"><Data ss:Type="Number">159</Data></Cell>
    <Cell ss:StyleID="s68"><Data ss:Type="Number">1</Data></Cell>
    <Cell ss:StyleID="s68"><Data ss:Type="Number">154</Data></Cell>
    <Cell ss:StyleID="s68"><Data ss:Type="String">ref|XP_008900579.1|</Data></Cell>
    <Cell ss:StyleID="s68"><Data ss:Type="Number">180</Data></Cell>
    <Cell ss:StyleID="s68"><Data ss:Type="Number">1</Data></Cell>
    <Cell ss:StyleID="s68"><Data ss:Type="Number">174</Data></Cell>
    <Cell ss:StyleID="s68"><Data ss:Type="Number">0.56000000000000005</Data></Cell>
    <Cell ss:StyleID="s68"><Data ss:Type="Number">0.67</Data></Cell>
    <Cell ss:StyleID="s68"><Data ss:Type="Number">0.11</Data></Cell>
    <Cell ss:StyleID="s68"><Data ss:Type="Number">174</Data></Cell>
    <Cell ss:StyleID="s68"><Data ss:Type="Number">179</Data></Cell>
    <Cell ss:StyleID="s69"><Data ss:Type="Number">4.0000000000000003E-43</Data></Cell>
    <Cell ss:StyleID="s68"><Data ss:Type="String">protein AED:0.28 eAED:0.28 QI:0|0|0|1|1|1|2|0|159 </Data></Cell>
    <Cell ss:StyleID="s68"><Data ss:Type="String">hypothetical protein PPTG_07958 [Phytophthora parasitica INRA-310] gb|ETN14337.1| hypothetical protein PPTG_07958 [Phytophthora parasitica INRA-310]</Data></Cell>
   </Row>
   <Row ss:AutoFitHeight="0" ss:Height="15.75">
    <Cell ss:StyleID="s68"><Data ss:Type="String">Phyca_scf1196_212</Data></Cell>
    <Cell ss:StyleID="s68"><Data ss:Type="Number">346</Data></Cell>
    <Cell ss:StyleID="s68"><Data ss:Type="Number">146</Data></Cell>
    <Cell ss:StyleID="s68"><Data ss:Type="Number">238</Data></Cell>
    <Cell ss:StyleID="s68"><Data ss:Type="String">ref|XP_002905942.1|</Data></Cell>
    <Cell ss:StyleID="s68"><Data ss:Type="Number">1215</Data></Cell>
    <Cell ss:StyleID="s68"><Data ss:Type="Number">65</Data></Cell>
    <Cell ss:StyleID="s68"><Data ss:Type="Number">159</Data></Cell>
    <Cell ss:StyleID="s68"><Data ss:Type="Number">0.68</Data></Cell>
    <Cell ss:StyleID="s68"><Data ss:Type="Number">0.77</Data></Cell>
    <Cell ss:StyleID="s68"><Data ss:Type="Number">0.02</Data></Cell>
    <Cell ss:StyleID="s68"><Data ss:Type="Number">95</Data></Cell>
    <Cell ss:StyleID="s68"><Data ss:Type="Number">121</Data></Cell>
    <Cell ss:StyleID="s69"><Data ss:Type="Number">9.0000000000000002E-25</Data></Cell>
    <Cell ss:StyleID="s68"><Data ss:Type="String">protein AED:0.34 eAED:0.47 QI:0|0|0|1|1|1|7|0|346 </Data></Cell>
    <Cell ss:StyleID="s68"><Data ss:Type="String">ATP-binding Cassette (ABC) Superfamily [Phytophthora infestans T30-4] gb|EEY67294.1| ATP-binding Cassette (ABC) Superfamily [Phytophthora infestans T30-4]</Data></Cell>
   </Row>
   <Row ss:AutoFitHeight="0" ss:Height="15.75">
    <Cell ss:StyleID="s68"><Data ss:Type="String">Phyca_scf1196_213</Data></Cell>
    <Cell ss:StyleID="s68"><Data ss:Type="Number">459</Data></Cell>
    <Cell ss:StyleID="s68"><Data ss:Type="Number">12</Data></Cell>
    <Cell ss:StyleID="s68"><Data ss:Type="Number">443</Data></Cell>
    <Cell ss:StyleID="s68"><Data ss:Type="String">gb|EGZ14690.1|</Data></Cell>
    <Cell ss:StyleID="s68"><Data ss:Type="Number">978</Data></Cell>
    <Cell ss:StyleID="s68"><Data ss:Type="Number">331</Data></Cell>
    <Cell ss:StyleID="s68"><Data ss:Type="Number">978</Data></Cell>
    <Cell ss:StyleID="s68"><Data ss:Type="Number">0.27</Data></Cell>
    <Cell ss:StyleID="s68"><Data ss:Type="Number">0.39</Data></Cell>
    <Cell ss:StyleID="s68"><Data ss:Type="Number">0.33</Data></Cell>
    <Cell ss:StyleID="s68"><Data ss:Type="Number">648</Data></Cell>
    <Cell ss:StyleID="s68"><Data ss:Type="Number">151</Data></Cell>
    <Cell ss:StyleID="s69"><Data ss:Type="Number">2.0000000000000001E-33</Data></Cell>
    <Cell ss:StyleID="s68"><Data ss:Type="String">protein AED:0.23 eAED:0.36 QI:0|0|0|0.87|1|1|8|0|459 </Data></Cell>
    <Cell ss:StyleID="s68"><Data ss:Type="String">hypothetical protein PHYSODRAFT_333032 [Phytophthora sojae] gb|EGZ14740.1| hypothetical protein PHYSODRAFT_333076 [Phytophthora sojae]</Data></Cell>
   </Row>
   <Row ss:AutoFitHeight="0" ss:Height="15.75">
    <Cell ss:StyleID="s68"><Data ss:Type="String">Phyca_scf2803_214</Data></Cell>
    <Cell ss:StyleID="s68"><Data ss:Type="Number">265</Data></Cell>
    <Cell ss:StyleID="s68"><Data ss:Type="Number">36</Data></Cell>
    <Cell ss:StyleID="s68"><Data ss:Type="Number">265</Data></Cell>
    <Cell ss:StyleID="s68"><Data ss:Type="String">gb|ETP01303.1|</Data></Cell>
    <Cell ss:StyleID="s68"><Data ss:Type="Number">325</Data></Cell>
    <Cell ss:StyleID="s68"><Data ss:Type="Number">25</Data></Cell>
    <Cell ss:StyleID="s68"><Data ss:Type="Number">325</Data></Cell>
    <Cell ss:StyleID="s68"><Data ss:Type="Number">0.57999999999999996</Data></Cell>
    <Cell ss:StyleID="s68"><Data ss:Type="Number">0.63</Data></Cell>
    <Cell ss:StyleID="s68"><Data ss:Type="Number">0.23</Data></Cell>
    <Cell ss:StyleID="s68"><Data ss:Type="Number">301</Data></Cell>
    <Cell ss:StyleID="s68"><Data ss:Type="Number">310</Data></Cell>
    <Cell ss:StyleID="s69"><Data ss:Type="Number">5.9999999999999998E-82</Data></Cell>
    <Cell ss:StyleID="s68"><Data ss:Type="String">protein AED:0.13 eAED:0.24 QI:0|0|0|1|1|1|5|0|265 </Data></Cell>
    <Cell ss:StyleID="s68"><Data ss:Type="String">hypothetical protein F441_21438, partial [Phytophthora parasitica CJ01A1]</Data></Cell>
   </Row>
   <Row ss:AutoFitHeight="0" ss:Height="15.75">
    <Cell ss:StyleID="s68"><Data ss:Type="String">Phyca_scf2803_215</Data></Cell>
    <Cell ss:StyleID="s68"><Data ss:Type="Number">305</Data></Cell>
    <Cell ss:StyleID="s68"><Data ss:Type="Number">1</Data></Cell>
    <Cell ss:StyleID="s68"><Data ss:Type="Number">305</Data></Cell>
    <Cell ss:StyleID="s68"><Data ss:Type="String">gb|ETO60083.1|</Data></Cell>
    <Cell ss:StyleID="s68"><Data ss:Type="Number">902</Data></Cell>
    <Cell ss:StyleID="s68"><Data ss:Type="Number">521</Data></Cell>
    <Cell ss:StyleID="s68"><Data ss:Type="Number">902</Data></Cell>
    <Cell ss:StyleID="s68"><Data ss:Type="Number">0.7</Data></Cell>
    <Cell ss:StyleID="s68"><Data ss:Type="Number">0.74</Data></Cell>
    <Cell ss:StyleID="s68"><Data ss:Type="Number">0.2</Data></Cell>
    <Cell ss:StyleID="s68"><Data ss:Type="Number">382</Data></Cell>
    <Cell ss:StyleID="s68"><Data ss:Type="Number">495</Data></Cell>
    <Cell ss:StyleID="s69"><Data ss:Type="Number">9.9999999999999998E-138</Data></Cell>
    <Cell ss:StyleID="s68"><Data ss:Type="String">protein AED:0.12 eAED:0.16 QI:0|0|0|1|1|1|5|0|305 </Data></Cell>
    <Cell ss:StyleID="s68"><Data ss:Type="String">hypothetical protein F444_21687 [Phytophthora parasitica P1976]</Data></Cell>
   </Row>
   <Row ss:AutoFitHeight="0" ss:Height="15.75">
    <Cell ss:StyleID="s68"><Data ss:Type="String">Phyca_scf4218_217</Data></Cell>
    <Cell ss:StyleID="s68"><Data ss:Type="Number">110</Data></Cell>
    <Cell ss:StyleID="s68"><Data ss:Type="Number">1</Data></Cell>
    <Cell ss:StyleID="s68"><Data ss:Type="Number">46</Data></Cell>
    <Cell ss:StyleID="s68"><Data ss:Type="String">ref|XP_008907960.1|</Data></Cell>
    <Cell ss:StyleID="s68"><Data ss:Type="Number">167</Data></Cell>
    <Cell ss:StyleID="s68"><Data ss:Type="Number">51</Data></Cell>
    <Cell ss:StyleID="s68"><Data ss:Type="Number">96</Data></Cell>
    <Cell ss:StyleID="s68"><Data ss:Type="Number">0.65</Data></Cell>
    <Cell ss:StyleID="s68"><Data ss:Type="Number">0.8</Data></Cell>
    <Cell ss:StyleID="s68"><Data ss:Type="Number">0</Data></Cell>
    <Cell ss:StyleID="s68"><Data ss:Type="Number">46</Data></Cell>
    <Cell ss:StyleID="s68"><Data ss:Type="Number">9</Data></Cell>
    <Cell ss:StyleID="s69"><Data ss:Type="Number">1.0000000000000001E-9</Data></Cell>
    <Cell ss:StyleID="s68"><Data ss:Type="String">protein AED:0.27 eAED:0.60 QI:0|0|0|1|1|1|2|0|110 </Data></Cell>
    <Cell ss:StyleID="s68"><Data ss:Type="String">hypothetical protein PPTG_12591 [Phytophthora parasitica INRA-310] gb|ETN06468.1| hypothetical protein PPTG_12591 [Phytophthora parasitica INRA-310]</Data></Cell>
   </Row>
   <Row ss:AutoFitHeight="0" ss:Height="15.75">
    <Cell ss:StyleID="s68"><Data ss:Type="String">Phyca_scf1612_220</Data></Cell>
    <Cell ss:StyleID="s68"><Data ss:Type="Number">662</Data></Cell>
    <Cell ss:StyleID="s68"><Data ss:Type="Number">260</Data></Cell>
    <Cell ss:StyleID="s68"><Data ss:Type="Number">658</Data></Cell>
    <Cell ss:StyleID="s68"><Data ss:Type="String">ref|XP_008894390.1|</Data></Cell>
    <Cell ss:StyleID="s68"><Data ss:Type="Number">403</Data></Cell>
    <Cell ss:StyleID="s68"><Data ss:Type="Number">1</Data></Cell>
    <Cell ss:StyleID="s68"><Data ss:Type="Number">401</Data></Cell>
    <Cell ss:StyleID="s68"><Data ss:Type="Number">0.79</Data></Cell>
    <Cell ss:StyleID="s68"><Data ss:Type="Number">0.86</Data></Cell>
    <Cell ss:StyleID="s68"><Data ss:Type="Number">0</Data></Cell>
    <Cell ss:StyleID="s68"><Data ss:Type="Number">401</Data></Cell>
    <Cell ss:StyleID="s68"><Data ss:Type="Number">617</Data></Cell>
    <Cell ss:StyleID="s69"><Data ss:Type="Number">1E-173</Data></Cell>
    <Cell ss:StyleID="s68"><Data ss:Type="String">protein AED:0.16 eAED:0.20 QI:0|0|0|1|0.25|0.2|5|0|662 </Data></Cell>
    <Cell ss:StyleID="s68"><Data ss:Type="String">hypothetical protein PPTG_03467 [Phytophthora parasitica INRA-310] gb|ETN20469.1| hypothetical protein PPTG_03467 [Phytophthora parasitica INRA-310]</Data></Cell>
   </Row>
   <Row ss:AutoFitHeight="0" ss:Height="15.75">
    <Cell ss:StyleID="s68"><Data ss:Type="String">Phyca_scf1612_221</Data></Cell>
    <Cell ss:StyleID="s68"><Data ss:Type="Number">157</Data></Cell>
    <Cell ss:StyleID="s68"><Data ss:Type="Number">9</Data></Cell>
    <Cell ss:StyleID="s68"><Data ss:Type="Number">150</Data></Cell>
    <Cell ss:StyleID="s68"><Data ss:Type="String">ref|XP_008899876.1|</Data></Cell>
    <Cell ss:StyleID="s68"><Data ss:Type="Number">509</Data></Cell>
    <Cell ss:StyleID="s68"><Data ss:Type="Number">4</Data></Cell>
    <Cell ss:StyleID="s68"><Data ss:Type="Number">145</Data></Cell>
    <Cell ss:StyleID="s68"><Data ss:Type="Number">0.73</Data></Cell>
    <Cell ss:StyleID="s68"><Data ss:Type="Number">0.81</Data></Cell>
    <Cell ss:StyleID="s68"><Data ss:Type="Number">0</Data></Cell>
    <Cell ss:StyleID="s68"><Data ss:Type="Number">142</Data></Cell>
    <Cell ss:StyleID="s68"><Data ss:Type="Number">217</Data></Cell>
    <Cell ss:StyleID="s69"><Data ss:Type="Number">2.0000000000000001E-54</Data></Cell>
    <Cell ss:StyleID="s68"><Data ss:Type="String">protein AED:0.21 eAED:0.24 QI:0|-1|0|1|-1|1|1|0|157 </Data></Cell>
    <Cell ss:StyleID="s68"><Data ss:Type="String">hypothetical protein PPTG_22021 [Phytophthora parasitica INRA-310] gb|ETN14854.1| hypothetical protein PPTG_22021 [Phytophthora parasitica INRA-310]</Data></Cell>
   </Row>
   <Row ss:AutoFitHeight="0" ss:Height="15.75">
    <Cell ss:StyleID="s68"><Data ss:Type="String">Phyca_scf1612_222</Data></Cell>
    <Cell ss:StyleID="s68"><Data ss:Type="Number">325</Data></Cell>
    <Cell ss:StyleID="s68"><Data ss:Type="Number">14</Data></Cell>
    <Cell ss:StyleID="s68"><Data ss:Type="Number">192</Data></Cell>
    <Cell ss:StyleID="s68"><Data ss:Type="String">gb|EGZ27930.1|</Data></Cell>
    <Cell ss:StyleID="s68"><Data ss:Type="Number">255</Data></Cell>
    <Cell ss:StyleID="s68"><Data ss:Type="Number">1</Data></Cell>
    <Cell ss:StyleID="s68"><Data ss:Type="Number">182</Data></Cell>
    <Cell ss:StyleID="s68"><Data ss:Type="Number">0.81</Data></Cell>
    <Cell ss:StyleID="s68"><Data ss:Type="Number">0.89</Data></Cell>
    <Cell ss:StyleID="s68"><Data ss:Type="Number">0.01</Data></Cell>
    <Cell ss:StyleID="s68"><Data ss:Type="Number">182</Data></Cell>
    <Cell ss:StyleID="s68"><Data ss:Type="Number">293</Data></Cell>
    <Cell ss:StyleID="s69"><Data ss:Type="Number">9.9999999999999993E-77</Data></Cell>
    <Cell ss:StyleID="s68"><Data ss:Type="String">protein AED:0.21 eAED:0.27 QI:0|0|0|1|0.5|0.33|3|0|325 </Data></Cell>
    <Cell ss:StyleID="s68"><Data ss:Type="String">hypothetical protein PHYSODRAFT_474251 [Phytophthora sojae]</Data></Cell>
   </Row>
   <Row ss:AutoFitHeight="0" ss:Height="15.75">
    <Cell ss:StyleID="s68"><Data ss:Type="String">Phyca_scf1612_223</Data></Cell>
    <Cell ss:StyleID="s68"><Data ss:Type="Number">204</Data></Cell>
    <Cell ss:StyleID="s68"><Data ss:Type="Number">30</Data></Cell>
    <Cell ss:StyleID="s68"><Data ss:Type="Number">179</Data></Cell>
    <Cell ss:StyleID="s68"><Data ss:Type="String">ref|XP_002896483.1|</Data></Cell>
    <Cell ss:StyleID="s68"><Data ss:Type="Number">1038</Data></Cell>
    <Cell ss:StyleID="s68"><Data ss:Type="Number">604</Data></Cell>
    <Cell ss:StyleID="s68"><Data ss:Type="Number">808</Data></Cell>
    <Cell ss:StyleID="s68"><Data ss:Type="Number">0.43</Data></Cell>
    <Cell ss:StyleID="s68"><Data ss:Type="Number">0.51</Data></Cell>
    <Cell ss:StyleID="s68"><Data ss:Type="Number">0.28999999999999998</Data></Cell>
    <Cell ss:StyleID="s68"><Data ss:Type="Number">208</Data></Cell>
    <Cell ss:StyleID="s68"><Data ss:Type="Number">127</Data></Cell>
    <Cell ss:StyleID="s69"><Data ss:Type="Number">5.0000000000000002E-27</Data></Cell>
    <Cell ss:StyleID="s68"><Data ss:Type="String">protein AED:0.30 eAED:0.42 QI:0|0|0|1|0|0.5|2|0|204 </Data></Cell>
    <Cell ss:StyleID="s68"><Data ss:Type="String">P-type ATPase (P-ATPase) Superfamily [Phytophthora infestans T30-4] gb|EEY67510.1| P-type ATPase (P-ATPase) Superfamily [Phytophthora infestans T30-4]</Data></Cell>
   </Row>
   <Row ss:AutoFitHeight="0" ss:Height="15.75">
    <Cell ss:StyleID="s68"><Data ss:Type="String">Phyca_scf1612_224</Data></Cell>
    <Cell ss:StyleID="s68"><Data ss:Type="Number">222</Data></Cell>
    <Cell ss:StyleID="s68"><Data ss:Type="Number">20</Data></Cell>
    <Cell ss:StyleID="s68"><Data ss:Type="Number">210</Data></Cell>
    <Cell ss:StyleID="s68"><Data ss:Type="String">gb|ETP52088.1|</Data></Cell>
    <Cell ss:StyleID="s68"><Data ss:Type="Number">190</Data></Cell>
    <Cell ss:StyleID="s68"><Data ss:Type="Number">1</Data></Cell>
    <Cell ss:StyleID="s68"><Data ss:Type="Number">190</Data></Cell>
    <Cell ss:StyleID="s68"><Data ss:Type="Number">0.68</Data></Cell>
    <Cell ss:StyleID="s68"><Data ss:Type="Number">0.77</Data></Cell>
    <Cell ss:StyleID="s68"><Data ss:Type="Number">0.04</Data></Cell>
    <Cell ss:StyleID="s68"><Data ss:Type="Number">195</Data></Cell>
    <Cell ss:StyleID="s68"><Data ss:Type="Number">245</Data></Cell>
    <Cell ss:StyleID="s69"><Data ss:Type="Number">2.0000000000000001E-62</Data></Cell>
    <Cell ss:StyleID="s68"><Data ss:Type="String">protein AED:0.43 eAED:0.43 QI:0|0|0|0.5|1|1|2|0|222 </Data></Cell>
    <Cell ss:StyleID="s68"><Data ss:Type="String">hypothetical protein, variant [Phytophthora parasitica P10297]</Data></Cell>
   </Row>
   <Row ss:AutoFitHeight="0" ss:Height="15.75">
    <Cell ss:StyleID="s68"><Data ss:Type="String">Phyca_scf1612_225</Data></Cell>
    <Cell ss:StyleID="s68"><Data ss:Type="Number">133</Data></Cell>
    <Cell ss:StyleID="s68"><Data ss:Type="Number">1</Data></Cell>
    <Cell ss:StyleID="s68"><Data ss:Type="Number">51</Data></Cell>
    <Cell ss:StyleID="s68"><Data ss:Type="String">gb|ETP35382.1|</Data></Cell>
    <Cell ss:StyleID="s68"><Data ss:Type="Number">434</Data></Cell>
    <Cell ss:StyleID="s68"><Data ss:Type="Number">376</Data></Cell>
    <Cell ss:StyleID="s68"><Data ss:Type="Number">432</Data></Cell>
    <Cell ss:StyleID="s68"><Data ss:Type="Number">0.71</Data></Cell>
    <Cell ss:StyleID="s68"><Data ss:Type="Number">0.78</Data></Cell>
    <Cell ss:StyleID="s68"><Data ss:Type="Number">0.1</Data></Cell>
    <Cell ss:StyleID="s68"><Data ss:Type="Number">57</Data></Cell>
    <Cell ss:StyleID="s68"><Data ss:Type="Number">0</Data></Cell>
    <Cell ss:StyleID="s69"><Data ss:Type="Number">1E-10</Data></Cell>
    <Cell ss:StyleID="s68"><Data ss:Type="String">protein AED:0.79 eAED:1.00 QI:0|0|0|0.5|1|0.5|2|0|133 </Data></Cell>
    <Cell ss:StyleID="s68"><Data ss:Type="String">hypothetical protein F442_16397, partial [Phytophthora parasitica P10297]</Data></Cell>
   </Row>
   <Row ss:AutoFitHeight="0" ss:Height="15.75">
    <Cell ss:StyleID="s68"><Data ss:Type="String">Phyca_scf1612_227</Data></Cell>
    <Cell ss:StyleID="s68"><Data ss:Type="Number">115</Data></Cell>
    <Cell ss:StyleID="s68"><Data ss:Type="Number">8</Data></Cell>
    <Cell ss:StyleID="s68"><Data ss:Type="Number">106</Data></Cell>
    <Cell ss:StyleID="s68"><Data ss:Type="String">ref|XP_008899519.1|</Data></Cell>
    <Cell ss:StyleID="s68"><Data ss:Type="Number">621</Data></Cell>
    <Cell ss:StyleID="s68"><Data ss:Type="Number">429</Data></Cell>
    <Cell ss:StyleID="s68"><Data ss:Type="Number">527</Data></Cell>
    <Cell ss:StyleID="s68"><Data ss:Type="Number">0.75</Data></Cell>
    <Cell ss:StyleID="s68"><Data ss:Type="Number">0.86</Data></Cell>
    <Cell ss:StyleID="s68"><Data ss:Type="Number">0</Data></Cell>
    <Cell ss:StyleID="s68"><Data ss:Type="Number">99</Data></Cell>
    <Cell ss:StyleID="s68"><Data ss:Type="Number">158</Data></Cell>
    <Cell ss:StyleID="s69"><Data ss:Type="Number">9.9999999999999994E-37</Data></Cell>
    <Cell ss:StyleID="s68"><Data ss:Type="String">protein AED:0.40 eAED:0.43 QI:0|0|0|1|0|0|2|0|115 </Data></Cell>
    <Cell ss:StyleID="s68"><Data ss:Type="String">hypothetical protein PPTG_07106 [Phytophthora parasitica INRA-310] gb|ETN14855.1| hypothetical protein PPTG_07106 [Phytophthora parasitica INRA-310]</Data></Cell>
   </Row>
   <Row ss:AutoFitHeight="0" ss:Height="15.75">
    <Cell ss:StyleID="s68"><Data ss:Type="String">Phyca_scf2016_230</Data></Cell>
    <Cell ss:StyleID="s68"><Data ss:Type="Number">407</Data></Cell>
    <Cell ss:StyleID="s68"><Data ss:Type="Number">17</Data></Cell>
    <Cell ss:StyleID="s68"><Data ss:Type="Number">385</Data></Cell>
    <Cell ss:StyleID="s68"><Data ss:Type="String">ref|XP_008893942.1|</Data></Cell>
    <Cell ss:StyleID="s68"><Data ss:Type="Number">458</Data></Cell>
    <Cell ss:StyleID="s68"><Data ss:Type="Number">56</Data></Cell>
    <Cell ss:StyleID="s68"><Data ss:Type="Number">438</Data></Cell>
    <Cell ss:StyleID="s68"><Data ss:Type="Number">0.41</Data></Cell>
    <Cell ss:StyleID="s68"><Data ss:Type="Number">0.56999999999999995</Data></Cell>
    <Cell ss:StyleID="s68"><Data ss:Type="Number">0.12</Data></Cell>
    <Cell ss:StyleID="s68"><Data ss:Type="Number">401</Data></Cell>
    <Cell ss:StyleID="s68"><Data ss:Type="Number">282</Data></Cell>
    <Cell ss:StyleID="s69"><Data ss:Type="Number">4E-73</Data></Cell>
    <Cell ss:StyleID="s68"><Data ss:Type="String">protein AED:0.15 eAED:0.28 QI:0|0|0|1|0.33|0.42|7|0|407 </Data></Cell>
    <Cell ss:StyleID="s68"><Data ss:Type="String">hypothetical protein PPTG_03030 [Phytophthora parasitica INRA-310] gb|ETN19905.1| hypothetical protein PPTG_03030 [Phytophthora parasitica INRA-310]</Data></Cell>
   </Row>
   <Row ss:AutoFitHeight="0" ss:Height="15.75">
    <Cell ss:StyleID="s68"><Data ss:Type="String">Phyca_scf1927_233</Data></Cell>
    <Cell ss:StyleID="s68"><Data ss:Type="Number">338</Data></Cell>
    <Cell ss:StyleID="s68"><Data ss:Type="Number">1</Data></Cell>
    <Cell ss:StyleID="s68"><Data ss:Type="Number">323</Data></Cell>
    <Cell ss:StyleID="s68"><Data ss:Type="String">gb|ETP53802.1|</Data></Cell>
    <Cell ss:StyleID="s68"><Data ss:Type="Number">464</Data></Cell>
    <Cell ss:StyleID="s68"><Data ss:Type="Number">131</Data></Cell>
    <Cell ss:StyleID="s68"><Data ss:Type="Number">445</Data></Cell>
    <Cell ss:StyleID="s68"><Data ss:Type="Number">0.5</Data></Cell>
    <Cell ss:StyleID="s68"><Data ss:Type="Number">0.57999999999999996</Data></Cell>
    <Cell ss:StyleID="s68"><Data ss:Type="Number">0.11</Data></Cell>
    <Cell ss:StyleID="s68"><Data ss:Type="Number">339</Data></Cell>
    <Cell ss:StyleID="s68"><Data ss:Type="Number">282</Data></Cell>
    <Cell ss:StyleID="s69"><Data ss:Type="Number">4E-73</Data></Cell>
    <Cell ss:StyleID="s68"><Data ss:Type="String">protein AED:0.08 eAED:0.32 QI:0|0|0|1|0.2|0.16|6|0|338 </Data></Cell>
    <Cell ss:StyleID="s68"><Data ss:Type="String">hypothetical protein F442_01322 [Phytophthora parasitica P10297]</Data></Cell>
   </Row>
   <Row ss:AutoFitHeight="0" ss:Height="15.75">
    <Cell ss:StyleID="s68"><Data ss:Type="String">Phyca_scf1719_234</Data></Cell>
    <Cell ss:StyleID="s68"><Data ss:Type="Number">299</Data></Cell>
    <Cell ss:StyleID="s68"><Data ss:Type="Number">1</Data></Cell>
    <Cell ss:StyleID="s68"><Data ss:Type="Number">299</Data></Cell>
    <Cell ss:StyleID="s68"><Data ss:Type="String">ref|XP_008894158.1|</Data></Cell>
    <Cell ss:StyleID="s68"><Data ss:Type="Number">292</Data></Cell>
    <Cell ss:StyleID="s68"><Data ss:Type="Number">1</Data></Cell>
    <Cell ss:StyleID="s68"><Data ss:Type="Number">292</Data></Cell>
    <Cell ss:StyleID="s68"><Data ss:Type="Number">0.54</Data></Cell>
    <Cell ss:StyleID="s68"><Data ss:Type="Number">0.6</Data></Cell>
    <Cell ss:StyleID="s68"><Data ss:Type="Number">0.15</Data></Cell>
    <Cell ss:StyleID="s68"><Data ss:Type="Number">320</Data></Cell>
    <Cell ss:StyleID="s68"><Data ss:Type="Number">293</Data></Cell>
    <Cell ss:StyleID="s69"><Data ss:Type="Number">9.9999999999999993E-77</Data></Cell>
    <Cell ss:StyleID="s68"><Data ss:Type="String">protein AED:0.00 eAED:0.00 QI:0|-1|0|1|-1|1|1|0|299 </Data></Cell>
    <Cell ss:StyleID="s68"><Data ss:Type="String">hypothetical protein PPTG_03231 [Phytophthora parasitica INRA-310] gb|ETN20166.1| hypothetical protein PPTG_03231 [Phytophthora parasitica INRA-310]</Data></Cell>
   </Row>
   <Row ss:AutoFitHeight="0" ss:Height="15.75">
    <Cell ss:StyleID="s68"><Data ss:Type="String">Phyca_scf1719_235</Data></Cell>
    <Cell ss:StyleID="s68"><Data ss:Type="Number">194</Data></Cell>
    <Cell ss:StyleID="s68"><Data ss:Type="Number">21</Data></Cell>
    <Cell ss:StyleID="s68"><Data ss:Type="Number">182</Data></Cell>
    <Cell ss:StyleID="s68"><Data ss:Type="String">gb|ETI36460.1|</Data></Cell>
    <Cell ss:StyleID="s68"><Data ss:Type="Number">295</Data></Cell>
    <Cell ss:StyleID="s68"><Data ss:Type="Number">111</Data></Cell>
    <Cell ss:StyleID="s68"><Data ss:Type="Number">285</Data></Cell>
    <Cell ss:StyleID="s68"><Data ss:Type="Number">0.51</Data></Cell>
    <Cell ss:StyleID="s68"><Data ss:Type="Number">0.61</Data></Cell>
    <Cell ss:StyleID="s68"><Data ss:Type="Number">0.08</Data></Cell>
    <Cell ss:StyleID="s68"><Data ss:Type="Number">176</Data></Cell>
    <Cell ss:StyleID="s68"><Data ss:Type="Number">159</Data></Cell>
    <Cell ss:StyleID="s69"><Data ss:Type="Number">9.9999999999999994E-37</Data></Cell>
    <Cell ss:StyleID="s68"><Data ss:Type="String">protein AED:0.22 eAED:0.31 QI:0|0|0|1|1|1|3|0|194 </Data></Cell>
    <Cell ss:StyleID="s68"><Data ss:Type="String">hypothetical protein F443_17432 [Phytophthora parasitica P1569]</Data></Cell>
   </Row>
   <Row ss:AutoFitHeight="0" ss:Height="15.75">
    <Cell ss:StyleID="s68"><Data ss:Type="String">Phyca_scf1719_236</Data></Cell>
    <Cell ss:StyleID="s68"><Data ss:Type="Number">259</Data></Cell>
    <Cell ss:StyleID="s68"><Data ss:Type="Number">3</Data></Cell>
    <Cell ss:StyleID="s68"><Data ss:Type="Number">259</Data></Cell>
    <Cell ss:StyleID="s68"><Data ss:Type="String">gb|EGZ15115.1|</Data></Cell>
    <Cell ss:StyleID="s68"><Data ss:Type="Number">257</Data></Cell>
    <Cell ss:StyleID="s68"><Data ss:Type="Number">21</Data></Cell>
    <Cell ss:StyleID="s68"><Data ss:Type="Number">255</Data></Cell>
    <Cell ss:StyleID="s68"><Data ss:Type="Number">0.42</Data></Cell>
    <Cell ss:StyleID="s68"><Data ss:Type="Number">0.59</Data></Cell>
    <Cell ss:StyleID="s68"><Data ss:Type="Number">0.11</Data></Cell>
    <Cell ss:StyleID="s68"><Data ss:Type="Number">261</Data></Cell>
    <Cell ss:StyleID="s68"><Data ss:Type="Number">202</Data></Cell>
    <Cell ss:StyleID="s69"><Data ss:Type="Number">1.9999999999999999E-49</Data></Cell>
    <Cell ss:StyleID="s68"><Data ss:Type="String">protein AED:0.01 eAED:0.01 QI:0|-1|0|1|-1|1|1|0|259 </Data></Cell>
    <Cell ss:StyleID="s68"><Data ss:Type="String">hypothetical protein PHYSODRAFT_315620 [Phytophthora sojae]</Data></Cell>
   </Row>
   <Row ss:AutoFitHeight="0" ss:Height="15.75">
    <Cell ss:StyleID="s68"><Data ss:Type="String">Phyca_scf1719_237</Data></Cell>
    <Cell ss:StyleID="s68"><Data ss:Type="Number">171</Data></Cell>
    <Cell ss:StyleID="s68"><Data ss:Type="Number">3</Data></Cell>
    <Cell ss:StyleID="s68"><Data ss:Type="Number">169</Data></Cell>
    <Cell ss:StyleID="s68"><Data ss:Type="String">ref|XP_008894139.1|</Data></Cell>
    <Cell ss:StyleID="s68"><Data ss:Type="Number">172</Data></Cell>
    <Cell ss:StyleID="s68"><Data ss:Type="Number">1</Data></Cell>
    <Cell ss:StyleID="s68"><Data ss:Type="Number">169</Data></Cell>
    <Cell ss:StyleID="s68"><Data ss:Type="Number">0.41</Data></Cell>
    <Cell ss:StyleID="s68"><Data ss:Type="Number">0.56000000000000005</Data></Cell>
    <Cell ss:StyleID="s68"><Data ss:Type="Number">0.04</Data></Cell>
    <Cell ss:StyleID="s68"><Data ss:Type="Number">172</Data></Cell>
    <Cell ss:StyleID="s68"><Data ss:Type="Number">117</Data></Cell>
    <Cell ss:StyleID="s69"><Data ss:Type="Number">3.9999999999999997E-24</Data></Cell>
    <Cell ss:StyleID="s68"><Data ss:Type="String">protein AED:0.01 eAED:0.01 QI:0|-1|0|1|-1|1|1|0|171 </Data></Cell>
    <Cell ss:StyleID="s68"><Data ss:Type="String">hypothetical protein PPTG_03213 [Phytophthora parasitica INRA-310] gb|ETI41608.1| hypothetical protein F443_13176 [Phytophthora parasitica P1569] gb|ETK81653.1| hypothetical protein L915_12863 [Phytophthora parasitica] gb|ETL35060.1| hypothetical protein L916_12772 [Phytophthora parasitica] gb|ETL88296.1| hypothetical protein L917_12617 [Phytophthora parasitica] gb|ETM41558.1| hypothetical protein L914_12682 [Phytophthora parasitica] gb|ETN20146.1| hypothetical protein PPTG_03213 [Phytophthora parasitica INRA-310] gb|ETO70270.1| hypothetical protein F444_13247 [Phytophthora parasitica P1976] gb|ETP11349.1| hypothetical protein F441_13129 [Phytophthora parasitica CJ01A1]</Data></Cell>
   </Row>
   <Row ss:AutoFitHeight="0" ss:Height="15.75">
    <Cell ss:StyleID="s68"><Data ss:Type="String">Phyca_scf1719_238</Data></Cell>
    <Cell ss:StyleID="s68"><Data ss:Type="Number">524</Data></Cell>
    <Cell ss:StyleID="s68"><Data ss:Type="Number">1</Data></Cell>
    <Cell ss:StyleID="s68"><Data ss:Type="Number">321</Data></Cell>
    <Cell ss:StyleID="s68"><Data ss:Type="String">ref|XP_008894149.1|</Data></Cell>
    <Cell ss:StyleID="s68"><Data ss:Type="Number">323</Data></Cell>
    <Cell ss:StyleID="s68"><Data ss:Type="Number">1</Data></Cell>
    <Cell ss:StyleID="s68"><Data ss:Type="Number">321</Data></Cell>
    <Cell ss:StyleID="s68"><Data ss:Type="Number">0.93</Data></Cell>
    <Cell ss:StyleID="s68"><Data ss:Type="Number">0.95</Data></Cell>
    <Cell ss:StyleID="s68"><Data ss:Type="Number">0</Data></Cell>
    <Cell ss:StyleID="s68"><Data ss:Type="Number">321</Data></Cell>
    <Cell ss:StyleID="s68"><Data ss:Type="Number">602</Data></Cell>
    <Cell ss:StyleID="s69"><Data ss:Type="Number">1E-169</Data></Cell>
    <Cell ss:StyleID="s68"><Data ss:Type="String">protein AED:0.06 eAED:0.07 QI:0|0|0|1|0.66|0.5|4|0|524 </Data></Cell>
    <Cell ss:StyleID="s68"><Data ss:Type="String">hypothetical protein PPTG_03224 [Phytophthora parasitica INRA-310] gb|ETN20156.1| hypothetical protein PPTG_03224 [Phytophthora parasitica INRA-310] gb|ETO70236.1| hypothetical protein F444_13258 [Phytophthora parasitica P1976] gb|ETP39483.1| hypothetical protein F442_13054 [Phytophthora parasitica P10297]</Data></Cell>
   </Row>
   <Row ss:AutoFitHeight="0" ss:Height="15.75">
    <Cell ss:StyleID="s68"><Data ss:Type="String">Phyca_scf1719_239</Data></Cell>
    <Cell ss:StyleID="s68"><Data ss:Type="Number">69</Data></Cell>
    <Cell ss:StyleID="s68"><Data ss:Type="Number">1</Data></Cell>
    <Cell ss:StyleID="s68"><Data ss:Type="Number">69</Data></Cell>
    <Cell ss:StyleID="s68"><Data ss:Type="String">gb|ETP30514.1|</Data></Cell>
    <Cell ss:StyleID="s68"><Data ss:Type="Number">382</Data></Cell>
    <Cell ss:StyleID="s68"><Data ss:Type="Number">314</Data></Cell>
    <Cell ss:StyleID="s68"><Data ss:Type="Number">382</Data></Cell>
    <Cell ss:StyleID="s68"><Data ss:Type="Number">0.71</Data></Cell>
    <Cell ss:StyleID="s68"><Data ss:Type="Number">0.79</Data></Cell>
    <Cell ss:StyleID="s68"><Data ss:Type="Number">0</Data></Cell>
    <Cell ss:StyleID="s68"><Data ss:Type="Number">69</Data></Cell>
    <Cell ss:StyleID="s68"><Data ss:Type="Number">106</Data></Cell>
    <Cell ss:StyleID="s69"><Data ss:Type="Number">2.9999999999999999E-21</Data></Cell>
    <Cell ss:StyleID="s68"><Data ss:Type="String">protein AED:0.45 eAED:0.46 QI:0|-1|0|1|-1|1|1|0|69 </Data></Cell>
    <Cell ss:StyleID="s68"><Data ss:Type="String">hypothetical protein F442_20517 [Phytophthora parasitica P10297]</Data></Cell>
   </Row>
   <Row ss:AutoFitHeight="0" ss:Height="15.75">
    <Cell ss:StyleID="s68"><Data ss:Type="String">Phyca_scf1719_240</Data></Cell>
    <Cell ss:StyleID="s68"><Data ss:Type="Number">529</Data></Cell>
    <Cell ss:StyleID="s68"><Data ss:Type="Number">2</Data></Cell>
    <Cell ss:StyleID="s68"><Data ss:Type="Number">527</Data></Cell>
    <Cell ss:StyleID="s68"><Data ss:Type="String">gb|ETL88288.1|</Data></Cell>
    <Cell ss:StyleID="s68"><Data ss:Type="Number">536</Data></Cell>
    <Cell ss:StyleID="s68"><Data ss:Type="Number">3</Data></Cell>
    <Cell ss:StyleID="s68"><Data ss:Type="Number">534</Data></Cell>
    <Cell ss:StyleID="s68"><Data ss:Type="Number">0.83</Data></Cell>
    <Cell ss:StyleID="s68"><Data ss:Type="Number">0.86</Data></Cell>
    <Cell ss:StyleID="s68"><Data ss:Type="Number">0.04</Data></Cell>
    <Cell ss:StyleID="s68"><Data ss:Type="Number">542</Data></Cell>
    <Cell ss:StyleID="s68"><Data ss:Type="Number">919</Data></Cell>
    <Cell ss:StyleID="s68"><Data ss:Type="Number">0</Data></Cell>
    <Cell ss:StyleID="s68"><Data ss:Type="String">protein AED:0.03 eAED:0.09 QI:0|0|0|1|0|0|4|0|529 </Data></Cell>
    <Cell ss:StyleID="s68"><Data ss:Type="String">hypothetical protein L917_12624 [Phytophthora parasitica]</Data></Cell>
   </Row>
   <Row ss:AutoFitHeight="0" ss:Height="15.75">
    <Cell ss:StyleID="s68"><Data ss:Type="String">Phyca_scf1719_241</Data></Cell>
    <Cell ss:StyleID="s68"><Data ss:Type="Number">325</Data></Cell>
    <Cell ss:StyleID="s68"><Data ss:Type="Number">24</Data></Cell>
    <Cell ss:StyleID="s68"><Data ss:Type="Number">312</Data></Cell>
    <Cell ss:StyleID="s68"><Data ss:Type="String">gb|ETP30515.1|</Data></Cell>
    <Cell ss:StyleID="s68"><Data ss:Type="Number">394</Data></Cell>
    <Cell ss:StyleID="s68"><Data ss:Type="Number">1</Data></Cell>
    <Cell ss:StyleID="s68"><Data ss:Type="Number">388</Data></Cell>
    <Cell ss:StyleID="s68"><Data ss:Type="Number">0.32</Data></Cell>
    <Cell ss:StyleID="s68"><Data ss:Type="Number">0.4</Data></Cell>
    <Cell ss:StyleID="s68"><Data ss:Type="Number">0.28999999999999998</Data></Cell>
    <Cell ss:StyleID="s68"><Data ss:Type="Number">397</Data></Cell>
    <Cell ss:StyleID="s68"><Data ss:Type="Number">135</Data></Cell>
    <Cell ss:StyleID="s69"><Data ss:Type="Number">4.9999999999999999E-29</Data></Cell>
    <Cell ss:StyleID="s68"><Data ss:Type="String">protein AED:0.31 eAED:0.51 QI:0|0|0|1|0|0|5|0|325 </Data></Cell>
    <Cell ss:StyleID="s68"><Data ss:Type="String">hypothetical protein F442_20518 [Phytophthora parasitica P10297]</Data></Cell>
   </Row>
   <Row ss:AutoFitHeight="0" ss:Height="15.75">
    <Cell ss:StyleID="s68"><Data ss:Type="String">Phyca_scf1607_244</Data></Cell>
    <Cell ss:StyleID="s68"><Data ss:Type="Number">342</Data></Cell>
    <Cell ss:StyleID="s68"><Data ss:Type="Number">1</Data></Cell>
    <Cell ss:StyleID="s68"><Data ss:Type="Number">342</Data></Cell>
    <Cell ss:StyleID="s68"><Data ss:Type="String">ref|XP_002904144.1|</Data></Cell>
    <Cell ss:StyleID="s68"><Data ss:Type="Number">354</Data></Cell>
    <Cell ss:StyleID="s68"><Data ss:Type="Number">1</Data></Cell>
    <Cell ss:StyleID="s68"><Data ss:Type="Number">354</Data></Cell>
    <Cell ss:StyleID="s68"><Data ss:Type="Number">0.71</Data></Cell>
    <Cell ss:StyleID="s68"><Data ss:Type="Number">0.73</Data></Cell>
    <Cell ss:StyleID="s68"><Data ss:Type="Number">0.1</Data></Cell>
    <Cell ss:StyleID="s68"><Data ss:Type="Number">368</Data></Cell>
    <Cell ss:StyleID="s68"><Data ss:Type="Number">494</Data></Cell>
    <Cell ss:StyleID="s69"><Data ss:Type="Number">9.9999999999999998E-138</Data></Cell>
    <Cell ss:StyleID="s68"><Data ss:Type="String">protein AED:0.01 eAED:0.01 QI:0|-1|0|1|-1|1|1|0|342 </Data></Cell>
    <Cell ss:StyleID="s68"><Data ss:Type="String">conserved hypothetical protein [Phytophthora infestans T30-4] gb|EEY54322.1| conserved hypothetical protein [Phytophthora infestans T30-4]</Data></Cell>
   </Row>
   <Row ss:AutoFitHeight="0" ss:Height="15.75">
    <Cell ss:StyleID="s68"><Data ss:Type="String">Phyca_scf1607_245</Data></Cell>
    <Cell ss:StyleID="s68"><Data ss:Type="Number">573</Data></Cell>
    <Cell ss:StyleID="s68"><Data ss:Type="Number">1</Data></Cell>
    <Cell ss:StyleID="s68"><Data ss:Type="Number">572</Data></Cell>
    <Cell ss:StyleID="s68"><Data ss:Type="String">gb|ETP11941.1|</Data></Cell>
    <Cell ss:StyleID="s68"><Data ss:Type="Number">554</Data></Cell>
    <Cell ss:StyleID="s68"><Data ss:Type="Number">1</Data></Cell>
    <Cell ss:StyleID="s68"><Data ss:Type="Number">553</Data></Cell>
    <Cell ss:StyleID="s68"><Data ss:Type="Number">0.83</Data></Cell>
    <Cell ss:StyleID="s68"><Data ss:Type="Number">0.87</Data></Cell>
    <Cell ss:StyleID="s68"><Data ss:Type="Number">0.04</Data></Cell>
    <Cell ss:StyleID="s68"><Data ss:Type="Number">575</Data></Cell>
    <Cell ss:StyleID="s68"><Data ss:Type="Number">935</Data></Cell>
    <Cell ss:StyleID="s68"><Data ss:Type="Number">0</Data></Cell>
    <Cell ss:StyleID="s68"><Data ss:Type="String">protein AED:0.09 eAED:0.09 QI:0|-1|0|1|-1|1|1|0|573 </Data></Cell>
    <Cell ss:StyleID="s68"><Data ss:Type="String">hypothetical protein F441_12604 [Phytophthora parasitica CJ01A1]</Data></Cell>
   </Row>
   <Row ss:AutoFitHeight="0" ss:Height="15.75">
    <Cell ss:StyleID="s68"><Data ss:Type="String">Phyca_scf1607_246</Data></Cell>
    <Cell ss:StyleID="s68"><Data ss:Type="Number">170</Data></Cell>
    <Cell ss:StyleID="s68"><Data ss:Type="Number">7</Data></Cell>
    <Cell ss:StyleID="s68"><Data ss:Type="Number">170</Data></Cell>
    <Cell ss:StyleID="s68"><Data ss:Type="String">gb|EGZ30186.1|</Data></Cell>
    <Cell ss:StyleID="s68"><Data ss:Type="Number">173</Data></Cell>
    <Cell ss:StyleID="s68"><Data ss:Type="Number">3</Data></Cell>
    <Cell ss:StyleID="s68"><Data ss:Type="Number">173</Data></Cell>
    <Cell ss:StyleID="s68"><Data ss:Type="Number">0.42</Data></Cell>
    <Cell ss:StyleID="s68"><Data ss:Type="Number">0.56999999999999995</Data></Cell>
    <Cell ss:StyleID="s68"><Data ss:Type="Number">0.09</Data></Cell>
    <Cell ss:StyleID="s68"><Data ss:Type="Number">176</Data></Cell>
    <Cell ss:StyleID="s68"><Data ss:Type="Number">137</Data></Cell>
    <Cell ss:StyleID="s69"><Data ss:Type="Number">4.0000000000000003E-30</Data></Cell>
    <Cell ss:StyleID="s68"><Data ss:Type="String">protein AED:0.31 eAED:0.35 QI:0|0|0|1|1|1|2|0|170 </Data></Cell>
    <Cell ss:StyleID="s68"><Data ss:Type="String">hypothetical protein PHYSODRAFT_467210 [Phytophthora sojae]</Data></Cell>
   </Row>
   <Row ss:AutoFitHeight="0" ss:Height="15.75">
    <Cell ss:StyleID="s68"><Data ss:Type="String">Phyca_scf1607_247</Data></Cell>
    <Cell ss:StyleID="s68"><Data ss:Type="Number">254</Data></Cell>
    <Cell ss:StyleID="s68"><Data ss:Type="Number">1</Data></Cell>
    <Cell ss:StyleID="s68"><Data ss:Type="Number">119</Data></Cell>
    <Cell ss:StyleID="s68"><Data ss:Type="String">gb|EGZ06632.1|</Data></Cell>
    <Cell ss:StyleID="s68"><Data ss:Type="Number">259</Data></Cell>
    <Cell ss:StyleID="s68"><Data ss:Type="Number">1</Data></Cell>
    <Cell ss:StyleID="s68"><Data ss:Type="Number">115</Data></Cell>
    <Cell ss:StyleID="s68"><Data ss:Type="Number">0.71</Data></Cell>
    <Cell ss:StyleID="s68"><Data ss:Type="Number">0.77</Data></Cell>
    <Cell ss:StyleID="s68"><Data ss:Type="Number">0.08</Data></Cell>
    <Cell ss:StyleID="s68"><Data ss:Type="Number">122</Data></Cell>
    <Cell ss:StyleID="s68"><Data ss:Type="Number">157</Data></Cell>
    <Cell ss:StyleID="s69"><Data ss:Type="Number">6.0000000000000003E-36</Data></Cell>
    <Cell ss:StyleID="s68"><Data ss:Type="String">protein AED:0.65 eAED:0.65 QI:0|-1|0|1|-1|1|1|0|254 </Data></Cell>
    <Cell ss:StyleID="s68"><Data ss:Type="String">hypothetical protein PHYSODRAFT_306845 [Phytophthora sojae]</Data></Cell>
   </Row>
   <Row ss:AutoFitHeight="0" ss:Height="15.75">
    <Cell ss:StyleID="s68"><Data ss:Type="String">Phyca_scf1607_248</Data></Cell>
    <Cell ss:StyleID="s68"><Data ss:Type="Number">426</Data></Cell>
    <Cell ss:StyleID="s68"><Data ss:Type="Number">29</Data></Cell>
    <Cell ss:StyleID="s68"><Data ss:Type="Number">422</Data></Cell>
    <Cell ss:StyleID="s68"><Data ss:Type="String">gb|EGZ09530.1|</Data></Cell>
    <Cell ss:StyleID="s68"><Data ss:Type="Number">439</Data></Cell>
    <Cell ss:StyleID="s68"><Data ss:Type="Number">2</Data></Cell>
    <Cell ss:StyleID="s68"><Data ss:Type="Number">391</Data></Cell>
    <Cell ss:StyleID="s68"><Data ss:Type="Number">0.74</Data></Cell>
    <Cell ss:StyleID="s68"><Data ss:Type="Number">0.86</Data></Cell>
    <Cell ss:StyleID="s68"><Data ss:Type="Number">0.02</Data></Cell>
    <Cell ss:StyleID="s68"><Data ss:Type="Number">396</Data></Cell>
    <Cell ss:StyleID="s68"><Data ss:Type="Number">605</Data></Cell>
    <Cell ss:StyleID="s69"><Data ss:Type="Number">9.9999999999999998E-171</Data></Cell>
    <Cell ss:StyleID="s68"><Data ss:Type="String">protein AED:0.04 eAED:0.04 QI:0|0|0|0.5|1|1|2|0|426 </Data></Cell>
    <Cell ss:StyleID="s68"><Data ss:Type="String">hypothetical protein PHYSODRAFT_305041 [Phytophthora sojae]</Data></Cell>
   </Row>
   <Row ss:AutoFitHeight="0" ss:Height="15.75">
    <Cell ss:StyleID="s68"><Data ss:Type="String">Phyca_scf1607_249</Data></Cell>
    <Cell ss:StyleID="s68"><Data ss:Type="Number">174</Data></Cell>
    <Cell ss:StyleID="s68"><Data ss:Type="Number">1</Data></Cell>
    <Cell ss:StyleID="s68"><Data ss:Type="Number">163</Data></Cell>
    <Cell ss:StyleID="s68"><Data ss:Type="String">ref|XP_002904143.1|</Data></Cell>
    <Cell ss:StyleID="s68"><Data ss:Type="Number">1623</Data></Cell>
    <Cell ss:StyleID="s68"><Data ss:Type="Number">1</Data></Cell>
    <Cell ss:StyleID="s68"><Data ss:Type="Number">163</Data></Cell>
    <Cell ss:StyleID="s68"><Data ss:Type="Number">0.87</Data></Cell>
    <Cell ss:StyleID="s68"><Data ss:Type="Number">0.93</Data></Cell>
    <Cell ss:StyleID="s68"><Data ss:Type="Number">0</Data></Cell>
    <Cell ss:StyleID="s68"><Data ss:Type="Number">163</Data></Cell>
    <Cell ss:StyleID="s68"><Data ss:Type="Number">296</Data></Cell>
    <Cell ss:StyleID="s69"><Data ss:Type="Number">4.9999999999999996E-78</Data></Cell>
    <Cell ss:StyleID="s68"><Data ss:Type="String">protein AED:0.19 eAED:0.19 QI:0|-1|0|1|-1|1|1|0|174 </Data></Cell>
    <Cell ss:StyleID="s68"><Data ss:Type="String">conserved hypothetical protein [Phytophthora infestans T30-4] gb|EEY54321.1| conserved hypothetical protein [Phytophthora infestans T30-4]</Data></Cell>
   </Row>
   <Row ss:AutoFitHeight="0" ss:Height="15.75">
    <Cell ss:StyleID="s68"><Data ss:Type="String">Phyca_scf1063_251</Data></Cell>
    <Cell ss:StyleID="s68"><Data ss:Type="Number">331</Data></Cell>
    <Cell ss:StyleID="s68"><Data ss:Type="Number">1</Data></Cell>
    <Cell ss:StyleID="s68"><Data ss:Type="Number">331</Data></Cell>
    <Cell ss:StyleID="s68"><Data ss:Type="String">ref|XP_008894013.1|</Data></Cell>
    <Cell ss:StyleID="s68"><Data ss:Type="Number">416</Data></Cell>
    <Cell ss:StyleID="s68"><Data ss:Type="Number">61</Data></Cell>
    <Cell ss:StyleID="s68"><Data ss:Type="Number">416</Data></Cell>
    <Cell ss:StyleID="s68"><Data ss:Type="Number">0.7</Data></Cell>
    <Cell ss:StyleID="s68"><Data ss:Type="Number">0.74</Data></Cell>
    <Cell ss:StyleID="s68"><Data ss:Type="Number">7.0000000000000007E-2</Data></Cell>
    <Cell ss:StyleID="s68"><Data ss:Type="Number">357</Data></Cell>
    <Cell ss:StyleID="s68"><Data ss:Type="Number">506</Data></Cell>
    <Cell ss:StyleID="s69"><Data ss:Type="Number">9.9999999999999998E-141</Data></Cell>
    <Cell ss:StyleID="s68"><Data ss:Type="String">protein AED:0.05 eAED:0.07 QI:0|0|0|1|0.33|0.25|4|0|331 </Data></Cell>
    <Cell ss:StyleID="s68"><Data ss:Type="String">hypothetical protein PPTG_03087 [Phytophthora parasitica INRA-310] gb|ETN19985.1| hypothetical protein PPTG_03087 [Phytophthora parasitica INRA-310]</Data></Cell>
   </Row>
   <Row ss:AutoFitHeight="0" ss:Height="15.75">
    <Cell ss:StyleID="s68"><Data ss:Type="String">Phyca_scf1063_252</Data></Cell>
    <Cell ss:StyleID="s68"><Data ss:Type="Number">264</Data></Cell>
    <Cell ss:StyleID="s68"><Data ss:Type="Number">34</Data></Cell>
    <Cell ss:StyleID="s68"><Data ss:Type="Number">263</Data></Cell>
    <Cell ss:StyleID="s68"><Data ss:Type="String">gb|ETK78170.1|</Data></Cell>
    <Cell ss:StyleID="s68"><Data ss:Type="Number">311</Data></Cell>
    <Cell ss:StyleID="s68"><Data ss:Type="Number">8</Data></Cell>
    <Cell ss:StyleID="s68"><Data ss:Type="Number">255</Data></Cell>
    <Cell ss:StyleID="s68"><Data ss:Type="Number">0.5</Data></Cell>
    <Cell ss:StyleID="s68"><Data ss:Type="Number">0.66</Data></Cell>
    <Cell ss:StyleID="s68"><Data ss:Type="Number">7.0000000000000007E-2</Data></Cell>
    <Cell ss:StyleID="s68"><Data ss:Type="Number">248</Data></Cell>
    <Cell ss:StyleID="s68"><Data ss:Type="Number">230</Data></Cell>
    <Cell ss:StyleID="s69"><Data ss:Type="Number">8.0000000000000002E-58</Data></Cell>
    <Cell ss:StyleID="s68"><Data ss:Type="String">protein AED:0.12 eAED:0.12 QI:0|0|0|1|1|1|2|0|264 </Data></Cell>
    <Cell ss:StyleID="s68"><Data ss:Type="String">hypothetical protein L915_15747 [Phytophthora parasitica] gb|ETO59148.1| hypothetical protein F444_22476 [Phytophthora parasitica P1976] gb|ETP00274.1| hypothetical protein F441_22305 [Phytophthora parasitica CJ01A1]</Data></Cell>
   </Row>
   <Row ss:AutoFitHeight="0" ss:Height="15.75">
    <Cell ss:StyleID="s68"><Data ss:Type="String">Phyca_scf0118_254</Data></Cell>
    <Cell ss:StyleID="s68"><Data ss:Type="Number">146</Data></Cell>
    <Cell ss:StyleID="s68"><Data ss:Type="Number">56</Data></Cell>
    <Cell ss:StyleID="s68"><Data ss:Type="Number">141</Data></Cell>
    <Cell ss:StyleID="s68"><Data ss:Type="String">gb|ETI46735.1|</Data></Cell>
    <Cell ss:StyleID="s68"><Data ss:Type="Number">90</Data></Cell>
    <Cell ss:StyleID="s68"><Data ss:Type="Number">4</Data></Cell>
    <Cell ss:StyleID="s68"><Data ss:Type="Number">89</Data></Cell>
    <Cell ss:StyleID="s68"><Data ss:Type="Number">0.48</Data></Cell>
    <Cell ss:StyleID="s68"><Data ss:Type="Number">0.59</Data></Cell>
    <Cell ss:StyleID="s68"><Data ss:Type="Number">0</Data></Cell>
    <Cell ss:StyleID="s68"><Data ss:Type="Number">86</Data></Cell>
    <Cell ss:StyleID="s68"><Data ss:Type="Number">1</Data></Cell>
    <Cell ss:StyleID="s69"><Data ss:Type="Number">2E-8</Data></Cell>
    <Cell ss:StyleID="s68"><Data ss:Type="String">protein AED:0.22 eAED:0.22 QI:0|0|0|0.5|1|1|2|0|146 </Data></Cell>
    <Cell ss:StyleID="s68"><Data ss:Type="String">hypothetical protein F443_08919 [Phytophthora parasitica P1569] gb|ETL93204.1| hypothetical protein L917_08583 [Phytophthora parasitica] gb|ETP44568.1| hypothetical protein F442_08860 [Phytophthora parasitica P10297]</Data></Cell>
   </Row>
   <Row ss:AutoFitHeight="0" ss:Height="15.75">
    <Cell ss:StyleID="s68"><Data ss:Type="String">Phyca_scf0118_255</Data></Cell>
    <Cell ss:StyleID="s68"><Data ss:Type="Number">146</Data></Cell>
    <Cell ss:StyleID="s68"><Data ss:Type="Number">1</Data></Cell>
    <Cell ss:StyleID="s68"><Data ss:Type="Number">142</Data></Cell>
    <Cell ss:StyleID="s68"><Data ss:Type="String">gb|ETP35544.1|</Data></Cell>
    <Cell ss:StyleID="s68"><Data ss:Type="Number">575</Data></Cell>
    <Cell ss:StyleID="s68"><Data ss:Type="Number">1</Data></Cell>
    <Cell ss:StyleID="s68"><Data ss:Type="Number">179</Data></Cell>
    <Cell ss:StyleID="s68"><Data ss:Type="Number">0.44</Data></Cell>
    <Cell ss:StyleID="s68"><Data ss:Type="Number">0.52</Data></Cell>
    <Cell ss:StyleID="s68"><Data ss:Type="Number">0.22</Data></Cell>
    <Cell ss:StyleID="s68"><Data ss:Type="Number">181</Data></Cell>
    <Cell ss:StyleID="s68"><Data ss:Type="Number">117</Data></Cell>
    <Cell ss:StyleID="s69"><Data ss:Type="Number">3E-24</Data></Cell>
    <Cell ss:StyleID="s68"><Data ss:Type="String">protein AED:0.25 eAED:0.25 QI:0|0|0|1|1|1|3|0|146 </Data></Cell>
    <Cell ss:StyleID="s68"><Data ss:Type="String">hypothetical protein F442_16224 [Phytophthora parasitica P10297]</Data></Cell>
   </Row>
   <Row ss:AutoFitHeight="0" ss:Height="15.75">
    <Cell ss:StyleID="s68"><Data ss:Type="String">Phyca_scf0118_256</Data></Cell>
    <Cell ss:StyleID="s68"><Data ss:Type="Number">288</Data></Cell>
    <Cell ss:StyleID="s68"><Data ss:Type="Number">34</Data></Cell>
    <Cell ss:StyleID="s68"><Data ss:Type="Number">277</Data></Cell>
    <Cell ss:StyleID="s68"><Data ss:Type="String">gb|ETL77912.1|</Data></Cell>
    <Cell ss:StyleID="s68"><Data ss:Type="Number">535</Data></Cell>
    <Cell ss:StyleID="s68"><Data ss:Type="Number">1</Data></Cell>
    <Cell ss:StyleID="s68"><Data ss:Type="Number">295</Data></Cell>
    <Cell ss:StyleID="s68"><Data ss:Type="Number">0.4</Data></Cell>
    <Cell ss:StyleID="s68"><Data ss:Type="Number">0.52</Data></Cell>
    <Cell ss:StyleID="s68"><Data ss:Type="Number">0.17</Data></Cell>
    <Cell ss:StyleID="s68"><Data ss:Type="Number">296</Data></Cell>
    <Cell ss:StyleID="s68"><Data ss:Type="Number">191</Data></Cell>
    <Cell ss:StyleID="s69"><Data ss:Type="Number">8.0000000000000002E-46</Data></Cell>
    <Cell ss:StyleID="s68"><Data ss:Type="String">protein AED:0.38 eAED:0.45 QI:0|0|0|1|0.25|0.4|5|0|288 </Data></Cell>
    <Cell ss:StyleID="s68"><Data ss:Type="String">hypothetical protein L917_21179 [Phytophthora parasitica]</Data></Cell>
   </Row>
   <Row ss:AutoFitHeight="0" ss:Height="15.75">
    <Cell ss:StyleID="s68"><Data ss:Type="String">Phyca_scf0118_257</Data></Cell>
    <Cell ss:StyleID="s68"><Data ss:Type="Number">248</Data></Cell>
    <Cell ss:StyleID="s68"><Data ss:Type="Number">34</Data></Cell>
    <Cell ss:StyleID="s68"><Data ss:Type="Number">231</Data></Cell>
    <Cell ss:StyleID="s68"><Data ss:Type="String">ref|XP_002908842.1|</Data></Cell>
    <Cell ss:StyleID="s68"><Data ss:Type="Number">3276</Data></Cell>
    <Cell ss:StyleID="s68"><Data ss:Type="Number">1739</Data></Cell>
    <Cell ss:StyleID="s68"><Data ss:Type="Number">1959</Data></Cell>
    <Cell ss:StyleID="s68"><Data ss:Type="Number">0.44</Data></Cell>
    <Cell ss:StyleID="s68"><Data ss:Type="Number">0.52</Data></Cell>
    <Cell ss:StyleID="s68"><Data ss:Type="Number">0.1</Data></Cell>
    <Cell ss:StyleID="s68"><Data ss:Type="Number">221</Data></Cell>
    <Cell ss:StyleID="s68"><Data ss:Type="Number">145</Data></Cell>
    <Cell ss:StyleID="s69"><Data ss:Type="Number">2.0000000000000001E-32</Data></Cell>
    <Cell ss:StyleID="s68"><Data ss:Type="String">protein AED:0.45 eAED:0.62 QI:0|0|0|0.8|0|0|5|0|248 </Data></Cell>
    <Cell ss:StyleID="s68"><Data ss:Type="String">ATP-binding Cassette (ABC) Superfamily [Phytophthora infestans T30-4] gb|EEY57656.1| ATP-binding Cassette (ABC) Superfamily [Phytophthora infestans T30-4]</Data></Cell>
   </Row>
   <Row ss:AutoFitHeight="0" ss:Height="15.75">
    <Cell ss:StyleID="s68"><Data ss:Type="String">Phyca_scf0118_258</Data></Cell>
    <Cell ss:StyleID="s68"><Data ss:Type="Number">132</Data></Cell>
    <Cell ss:StyleID="s68"><Data ss:Type="Number">13</Data></Cell>
    <Cell ss:StyleID="s68"><Data ss:Type="Number">132</Data></Cell>
    <Cell ss:StyleID="s68"><Data ss:Type="String">gb|ETP28825.1|</Data></Cell>
    <Cell ss:StyleID="s68"><Data ss:Type="Number">542</Data></Cell>
    <Cell ss:StyleID="s68"><Data ss:Type="Number">347</Data></Cell>
    <Cell ss:StyleID="s68"><Data ss:Type="Number">474</Data></Cell>
    <Cell ss:StyleID="s68"><Data ss:Type="Number">0.5</Data></Cell>
    <Cell ss:StyleID="s68"><Data ss:Type="Number">0.66</Data></Cell>
    <Cell ss:StyleID="s68"><Data ss:Type="Number">0.06</Data></Cell>
    <Cell ss:StyleID="s68"><Data ss:Type="Number">128</Data></Cell>
    <Cell ss:StyleID="s68"><Data ss:Type="Number">120</Data></Cell>
    <Cell ss:StyleID="s69"><Data ss:Type="Number">2.9999999999999998E-25</Data></Cell>
    <Cell ss:StyleID="s68"><Data ss:Type="String">protein AED:0.44 eAED:0.52 QI:0|0|0|1|0|0|2|0|132 </Data></Cell>
    <Cell ss:StyleID="s68"><Data ss:Type="String">hypothetical protein F442_21917, partial [Phytophthora parasitica P10297]</Data></Cell>
   </Row>
   <Row ss:AutoFitHeight="0" ss:Height="15.75">
    <Cell ss:StyleID="s68"><Data ss:Type="String">Phyca_scf0118_259</Data></Cell>
    <Cell ss:StyleID="s68"><Data ss:Type="Number">101</Data></Cell>
    <Cell ss:StyleID="s68"><Data ss:Type="Number">21</Data></Cell>
    <Cell ss:StyleID="s68"><Data ss:Type="Number">94</Data></Cell>
    <Cell ss:StyleID="s68"><Data ss:Type="String">ref|XP_002908842.1|</Data></Cell>
    <Cell ss:StyleID="s68"><Data ss:Type="Number">3276</Data></Cell>
    <Cell ss:StyleID="s68"><Data ss:Type="Number">2452</Data></Cell>
    <Cell ss:StyleID="s68"><Data ss:Type="Number">2520</Data></Cell>
    <Cell ss:StyleID="s68"><Data ss:Type="Number">0.51</Data></Cell>
    <Cell ss:StyleID="s68"><Data ss:Type="Number">0.67</Data></Cell>
    <Cell ss:StyleID="s68"><Data ss:Type="Number">0.06</Data></Cell>
    <Cell ss:StyleID="s68"><Data ss:Type="Number">74</Data></Cell>
    <Cell ss:StyleID="s68"><Data ss:Type="Number">6</Data></Cell>
    <Cell ss:StyleID="s69"><Data ss:Type="Number">9.9999999999999998E-13</Data></Cell>
    <Cell ss:StyleID="s68"><Data ss:Type="String">protein AED:0.46 eAED:0.52 QI:0|0|0|1|0|0|2|0|101 </Data></Cell>
    <Cell ss:StyleID="s68"><Data ss:Type="String">ATP-binding Cassette (ABC) Superfamily [Phytophthora infestans T30-4] gb|EEY57656.1| ATP-binding Cassette (ABC) Superfamily [Phytophthora infestans T30-4]</Data></Cell>
   </Row>
   <Row ss:AutoFitHeight="0" ss:Height="15.75">
    <Cell ss:StyleID="s68"><Data ss:Type="String">Phyca_scf0118_260</Data></Cell>
    <Cell ss:StyleID="s68"><Data ss:Type="Number">77</Data></Cell>
    <Cell ss:StyleID="s68"><Data ss:Type="Number">1</Data></Cell>
    <Cell ss:StyleID="s68"><Data ss:Type="Number">77</Data></Cell>
    <Cell ss:StyleID="s68"><Data ss:Type="String">gb|ETL24700.1|</Data></Cell>
    <Cell ss:StyleID="s68"><Data ss:Type="Number">788</Data></Cell>
    <Cell ss:StyleID="s68"><Data ss:Type="Number">107</Data></Cell>
    <Cell ss:StyleID="s68"><Data ss:Type="Number">228</Data></Cell>
    <Cell ss:StyleID="s68"><Data ss:Type="Number">0.33</Data></Cell>
    <Cell ss:StyleID="s68"><Data ss:Type="Number">0.42</Data></Cell>
    <Cell ss:StyleID="s68"><Data ss:Type="Number">0.36</Data></Cell>
    <Cell ss:StyleID="s68"><Data ss:Type="Number">122</Data></Cell>
    <Cell ss:StyleID="s68"><Data ss:Type="Number">0</Data></Cell>
    <Cell ss:StyleID="s69"><Data ss:Type="Number">3.9999999999999998E-6</Data></Cell>
    <Cell ss:StyleID="s68"><Data ss:Type="String">protein AED:0.56 eAED:0.59 QI:0|0|0|1|0|0|2|0|77 </Data></Cell>
    <Cell ss:StyleID="s68"><Data ss:Type="String">hypothetical protein L916_21324 [Phytophthora parasitica]</Data></Cell>
   </Row>
   <Row ss:AutoFitHeight="0" ss:Height="15.75">
    <Cell ss:StyleID="s68"><Data ss:Type="String">Phyca_scf0550_261</Data></Cell>
    <Cell ss:StyleID="s68"><Data ss:Type="Number">315</Data></Cell>
    <Cell ss:StyleID="s68"><Data ss:Type="Number">1</Data></Cell>
    <Cell ss:StyleID="s68"><Data ss:Type="Number">315</Data></Cell>
    <Cell ss:StyleID="s68"><Data ss:Type="String">gb|ETM43063.1|</Data></Cell>
    <Cell ss:StyleID="s68"><Data ss:Type="Number">315</Data></Cell>
    <Cell ss:StyleID="s68"><Data ss:Type="Number">1</Data></Cell>
    <Cell ss:StyleID="s68"><Data ss:Type="Number">315</Data></Cell>
    <Cell ss:StyleID="s68"><Data ss:Type="Number">0.95</Data></Cell>
    <Cell ss:StyleID="s68"><Data ss:Type="Number">0.98</Data></Cell>
    <Cell ss:StyleID="s68"><Data ss:Type="Number">0</Data></Cell>
    <Cell ss:StyleID="s68"><Data ss:Type="Number">315</Data></Cell>
    <Cell ss:StyleID="s68"><Data ss:Type="Number">613</Data></Cell>
    <Cell ss:StyleID="s69"><Data ss:Type="Number">1E-173</Data></Cell>
    <Cell ss:StyleID="s68"><Data ss:Type="String">protein AED:0.14 eAED:0.15 QI:0|-1|0|1|-1|1|1|0|315 </Data></Cell>
    <Cell ss:StyleID="s68"><Data ss:Type="String">hypothetical protein L914_11385 [Phytophthora parasitica]</Data></Cell>
   </Row>
   <Row ss:AutoFitHeight="0" ss:Height="15.75">
    <Cell ss:StyleID="s68"><Data ss:Type="String">Phyca_scf0550_262</Data></Cell>
    <Cell ss:StyleID="s68"><Data ss:Type="Number">269</Data></Cell>
    <Cell ss:StyleID="s68"><Data ss:Type="Number">2</Data></Cell>
    <Cell ss:StyleID="s68"><Data ss:Type="Number">269</Data></Cell>
    <Cell ss:StyleID="s68"><Data ss:Type="String">gb|ETL89819.1|</Data></Cell>
    <Cell ss:StyleID="s68"><Data ss:Type="Number">312</Data></Cell>
    <Cell ss:StyleID="s68"><Data ss:Type="Number">3</Data></Cell>
    <Cell ss:StyleID="s68"><Data ss:Type="Number">312</Data></Cell>
    <Cell ss:StyleID="s68"><Data ss:Type="Number">0.66</Data></Cell>
    <Cell ss:StyleID="s68"><Data ss:Type="Number">0.74</Data></Cell>
    <Cell ss:StyleID="s68"><Data ss:Type="Number">0.13</Data></Cell>
    <Cell ss:StyleID="s68"><Data ss:Type="Number">310</Data></Cell>
    <Cell ss:StyleID="s68"><Data ss:Type="Number">373</Data></Cell>
    <Cell ss:StyleID="s69"><Data ss:Type="Number">1E-100</Data></Cell>
    <Cell ss:StyleID="s68"><Data ss:Type="String">protein AED:0.15 eAED:0.15 QI:0|0|0|1|1|1|4|0|269 </Data></Cell>
    <Cell ss:StyleID="s68"><Data ss:Type="String">hypothetical protein L917_11323 [Phytophthora parasitica]</Data></Cell>
   </Row>
   <Row ss:AutoFitHeight="0" ss:Height="15.75">
    <Cell ss:StyleID="s68"><Data ss:Type="String">Phyca_scf0550_263</Data></Cell>
    <Cell ss:StyleID="s68"><Data ss:Type="Number">81</Data></Cell>
    <Cell ss:StyleID="s68"><Data ss:Type="Number">1</Data></Cell>
    <Cell ss:StyleID="s68"><Data ss:Type="Number">75</Data></Cell>
    <Cell ss:StyleID="s68"><Data ss:Type="String">gb|ETO71778.1|</Data></Cell>
    <Cell ss:StyleID="s68"><Data ss:Type="Number">149</Data></Cell>
    <Cell ss:StyleID="s68"><Data ss:Type="Number">70</Data></Cell>
    <Cell ss:StyleID="s68"><Data ss:Type="Number">145</Data></Cell>
    <Cell ss:StyleID="s68"><Data ss:Type="Number">0.96</Data></Cell>
    <Cell ss:StyleID="s68"><Data ss:Type="Number">0.98</Data></Cell>
    <Cell ss:StyleID="s68"><Data ss:Type="Number">0.01</Data></Cell>
    <Cell ss:StyleID="s68"><Data ss:Type="Number">76</Data></Cell>
    <Cell ss:StyleID="s68"><Data ss:Type="Number">140</Data></Cell>
    <Cell ss:StyleID="s69"><Data ss:Type="Number">2.0000000000000002E-31</Data></Cell>
    <Cell ss:StyleID="s68"><Data ss:Type="String">protein AED:0.46 eAED:0.46 QI:0|-1|0|1|-1|1|1|0|81 </Data></Cell>
    <Cell ss:StyleID="s68"><Data ss:Type="String">hypothetical protein F444_11930 [Phytophthora parasitica P1976]</Data></Cell>
   </Row>
   <Row ss:AutoFitHeight="0" ss:Height="15.75">
    <Cell ss:StyleID="s68"><Data ss:Type="String">Phyca_scf0550_264</Data></Cell>
    <Cell ss:StyleID="s68"><Data ss:Type="Number">128</Data></Cell>
    <Cell ss:StyleID="s68"><Data ss:Type="Number">1</Data></Cell>
    <Cell ss:StyleID="s68"><Data ss:Type="Number">128</Data></Cell>
    <Cell ss:StyleID="s68"><Data ss:Type="String">ref|XP_008908060.1|</Data></Cell>
    <Cell ss:StyleID="s68"><Data ss:Type="Number">128</Data></Cell>
    <Cell ss:StyleID="s68"><Data ss:Type="Number">1</Data></Cell>
    <Cell ss:StyleID="s68"><Data ss:Type="Number">128</Data></Cell>
    <Cell ss:StyleID="s68"><Data ss:Type="Number">0.92</Data></Cell>
    <Cell ss:StyleID="s68"><Data ss:Type="Number">0.96</Data></Cell>
    <Cell ss:StyleID="s68"><Data ss:Type="Number">0</Data></Cell>
    <Cell ss:StyleID="s68"><Data ss:Type="Number">128</Data></Cell>
    <Cell ss:StyleID="s68"><Data ss:Type="Number">232</Data></Cell>
    <Cell ss:StyleID="s69"><Data ss:Type="Number">7.0000000000000002E-59</Data></Cell>
    <Cell ss:StyleID="s68"><Data ss:Type="String">protein AED:0.04 eAED:0.05 QI:0|-1|0|1|-1|1|1|0|128 </Data></Cell>
    <Cell ss:StyleID="s68"><Data ss:Type="String">hypothetical protein PPTG_12658 [Phytophthora parasitica INRA-310] gb|ETI43133.1| hypothetical protein F443_11844 [Phytophthora parasitica P1569] gb|ETK83188.1| hypothetical protein L915_11548 [Phytophthora parasitica] gb|ETL36580.1| hypothetical protein L916_11465 [Phytophthora parasitica] gb|ETL89788.1| hypothetical protein L917_11332 [Phytophthora parasitica] gb|ETM43062.1| hypothetical protein L914_11384 [Phytophthora parasitica] gb|ETN06568.1| hypothetical protein PPTG_12658 [Phytophthora parasitica INRA-310] gb|ETO71779.1| hypothetical protein F444_11931 [Phytophthora parasitica P1976] gb|ETP12924.1| hypothetical protein F441_11801 [Phytophthora parasitica CJ01A1]</Data></Cell>
   </Row>
   <Row ss:AutoFitHeight="0" ss:Height="15.75">
    <Cell ss:StyleID="s68"><Data ss:Type="String">Phyca_scf0550_265</Data></Cell>
    <Cell ss:StyleID="s68"><Data ss:Type="Number">638</Data></Cell>
    <Cell ss:StyleID="s68"><Data ss:Type="Number">1</Data></Cell>
    <Cell ss:StyleID="s68"><Data ss:Type="Number">638</Data></Cell>
    <Cell ss:StyleID="s68"><Data ss:Type="String">ref|XP_002898108.1|</Data></Cell>
    <Cell ss:StyleID="s68"><Data ss:Type="Number">676</Data></Cell>
    <Cell ss:StyleID="s68"><Data ss:Type="Number">1</Data></Cell>
    <Cell ss:StyleID="s68"><Data ss:Type="Number">676</Data></Cell>
    <Cell ss:StyleID="s68"><Data ss:Type="Number">0.79</Data></Cell>
    <Cell ss:StyleID="s68"><Data ss:Type="Number">0.83</Data></Cell>
    <Cell ss:StyleID="s68"><Data ss:Type="Number">0.13</Data></Cell>
    <Cell ss:StyleID="s68"><Data ss:Type="Number">704</Data></Cell>
    <Cell ss:StyleID="s68"><Data ss:Type="Number">1094</Data></Cell>
    <Cell ss:StyleID="s68"><Data ss:Type="Number">0</Data></Cell>
    <Cell ss:StyleID="s68"><Data ss:Type="String">protein AED:0.07 eAED:0.08 QI:0|0|0|1|0.66|0.5|4|0|638 </Data></Cell>
    <Cell ss:StyleID="s68"><Data ss:Type="String">nucleolar protein, putative [Phytophthora infestans T30-4] gb|EEY63521.1| nucleolar protein, putative [Phytophthora infestans T30-4]</Data></Cell>
   </Row>
   <Row ss:AutoFitHeight="0" ss:Height="15.75">
    <Cell ss:StyleID="s68"><Data ss:Type="String">Phyca_scf0550_266</Data></Cell>
    <Cell ss:StyleID="s68"><Data ss:Type="Number">807</Data></Cell>
    <Cell ss:StyleID="s68"><Data ss:Type="Number">167</Data></Cell>
    <Cell ss:StyleID="s68"><Data ss:Type="Number">785</Data></Cell>
    <Cell ss:StyleID="s68"><Data ss:Type="String">ref|XP_008908062.1|</Data></Cell>
    <Cell ss:StyleID="s68"><Data ss:Type="Number">640</Data></Cell>
    <Cell ss:StyleID="s68"><Data ss:Type="Number">1</Data></Cell>
    <Cell ss:StyleID="s68"><Data ss:Type="Number">639</Data></Cell>
    <Cell ss:StyleID="s68"><Data ss:Type="Number">0.89</Data></Cell>
    <Cell ss:StyleID="s68"><Data ss:Type="Number">0.92</Data></Cell>
    <Cell ss:StyleID="s68"><Data ss:Type="Number">0.04</Data></Cell>
    <Cell ss:StyleID="s68"><Data ss:Type="Number">642</Data></Cell>
    <Cell ss:StyleID="s68"><Data ss:Type="Number">1068</Data></Cell>
    <Cell ss:StyleID="s68"><Data ss:Type="Number">0</Data></Cell>
    <Cell ss:StyleID="s68"><Data ss:Type="String">protein AED:0.25 eAED:0.25 QI:0|0|0|1|0.25|0.4|5|0|807 </Data></Cell>
    <Cell ss:StyleID="s68"><Data ss:Type="String">hypothetical protein PPTG_12660 [Phytophthora parasitica INRA-310] gb|ETM43064.1| hypothetical protein L914_11386 [Phytophthora parasitica] gb|ETN06570.1| hypothetical protein PPTG_12660 [Phytophthora parasitica INRA-310]</Data></Cell>
   </Row>
   <Row ss:AutoFitHeight="0" ss:Height="15.75">
    <Cell ss:StyleID="s68"><Data ss:Type="String">Phyca_scf0550_267</Data></Cell>
    <Cell ss:StyleID="s68"><Data ss:Type="Number">251</Data></Cell>
    <Cell ss:StyleID="s68"><Data ss:Type="Number">1</Data></Cell>
    <Cell ss:StyleID="s68"><Data ss:Type="Number">246</Data></Cell>
    <Cell ss:StyleID="s68"><Data ss:Type="String">ref|XP_008908063.1|</Data></Cell>
    <Cell ss:StyleID="s68"><Data ss:Type="Number">651</Data></Cell>
    <Cell ss:StyleID="s68"><Data ss:Type="Number">1</Data></Cell>
    <Cell ss:StyleID="s68"><Data ss:Type="Number">266</Data></Cell>
    <Cell ss:StyleID="s68"><Data ss:Type="Number">0.79</Data></Cell>
    <Cell ss:StyleID="s68"><Data ss:Type="Number">0.84</Data></Cell>
    <Cell ss:StyleID="s68"><Data ss:Type="Number">0.09</Data></Cell>
    <Cell ss:StyleID="s68"><Data ss:Type="Number">269</Data></Cell>
    <Cell ss:StyleID="s68"><Data ss:Type="Number">417</Data></Cell>
    <Cell ss:StyleID="s69"><Data ss:Type="Number">1.0000000000000001E-114</Data></Cell>
    <Cell ss:StyleID="s68"><Data ss:Type="String">protein AED:0.41 eAED:0.41 QI:0|0|0|1|1|1|2|0|251 </Data></Cell>
    <Cell ss:StyleID="s68"><Data ss:Type="String">hypothetical protein PPTG_12661 [Phytophthora parasitica INRA-310] gb|ETN06571.1| hypothetical protein PPTG_12661 [Phytophthora parasitica INRA-310]</Data></Cell>
   </Row>
   <Row ss:AutoFitHeight="0" ss:Height="15.75">
    <Cell ss:StyleID="s68"><Data ss:Type="String">Phyca_scf1510_268</Data></Cell>
    <Cell ss:StyleID="s68"><Data ss:Type="Number">110</Data></Cell>
    <Cell ss:StyleID="s68"><Data ss:Type="Number">1</Data></Cell>
    <Cell ss:StyleID="s68"><Data ss:Type="Number">80</Data></Cell>
    <Cell ss:StyleID="s68"><Data ss:Type="String">gb|ETM54859.1|</Data></Cell>
    <Cell ss:StyleID="s68"><Data ss:Type="Number">569</Data></Cell>
    <Cell ss:StyleID="s68"><Data ss:Type="Number">236</Data></Cell>
    <Cell ss:StyleID="s68"><Data ss:Type="Number">315</Data></Cell>
    <Cell ss:StyleID="s68"><Data ss:Type="Number">0.76</Data></Cell>
    <Cell ss:StyleID="s68"><Data ss:Type="Number">0.85</Data></Cell>
    <Cell ss:StyleID="s68"><Data ss:Type="Number">0</Data></Cell>
    <Cell ss:StyleID="s68"><Data ss:Type="Number">80</Data></Cell>
    <Cell ss:StyleID="s68"><Data ss:Type="Number">123</Data></Cell>
    <Cell ss:StyleID="s69"><Data ss:Type="Number">4.0000000000000002E-26</Data></Cell>
    <Cell ss:StyleID="s68"><Data ss:Type="String">protein AED:0.41 eAED:0.41 QI:0|0|0|1|1|1|2|0|110 </Data></Cell>
    <Cell ss:StyleID="s68"><Data ss:Type="String">hypothetical protein L914_01863 [Phytophthora parasitica]</Data></Cell>
   </Row>
   <Row ss:AutoFitHeight="0" ss:Height="15.75">
    <Cell ss:StyleID="s68"><Data ss:Type="String">Phyca_scf1510_269</Data></Cell>
    <Cell ss:StyleID="s68"><Data ss:Type="Number">145</Data></Cell>
    <Cell ss:StyleID="s68"><Data ss:Type="Number">1</Data></Cell>
    <Cell ss:StyleID="s68"><Data ss:Type="Number">75</Data></Cell>
    <Cell ss:StyleID="s68"><Data ss:Type="String">gb|ETM54859.1|</Data></Cell>
    <Cell ss:StyleID="s68"><Data ss:Type="Number">569</Data></Cell>
    <Cell ss:StyleID="s68"><Data ss:Type="Number">1</Data></Cell>
    <Cell ss:StyleID="s68"><Data ss:Type="Number">75</Data></Cell>
    <Cell ss:StyleID="s68"><Data ss:Type="Number">0.76</Data></Cell>
    <Cell ss:StyleID="s68"><Data ss:Type="Number">0.85</Data></Cell>
    <Cell ss:StyleID="s68"><Data ss:Type="Number">0</Data></Cell>
    <Cell ss:StyleID="s68"><Data ss:Type="Number">75</Data></Cell>
    <Cell ss:StyleID="s68"><Data ss:Type="Number">115</Data></Cell>
    <Cell ss:StyleID="s69"><Data ss:Type="Number">9.9999999999999996E-24</Data></Cell>
    <Cell ss:StyleID="s68"><Data ss:Type="String">protein AED:0.38 eAED:0.50 QI:0|0|0|1|1|1|2|0|145 </Data></Cell>
    <Cell ss:StyleID="s68"><Data ss:Type="String">hypothetical protein L914_01863 [Phytophthora parasitica]</Data></Cell>
   </Row>
   <Row ss:AutoFitHeight="0" ss:Height="15.75">
    <Cell ss:StyleID="s68"><Data ss:Type="String">Phyca_scf1510_270</Data></Cell>
    <Cell ss:StyleID="s68"><Data ss:Type="Number">454</Data></Cell>
    <Cell ss:StyleID="s68"><Data ss:Type="Number">1</Data></Cell>
    <Cell ss:StyleID="s68"><Data ss:Type="Number">454</Data></Cell>
    <Cell ss:StyleID="s68"><Data ss:Type="String">ref|XP_008915622.1|</Data></Cell>
    <Cell ss:StyleID="s68"><Data ss:Type="Number">498</Data></Cell>
    <Cell ss:StyleID="s68"><Data ss:Type="Number">1</Data></Cell>
    <Cell ss:StyleID="s68"><Data ss:Type="Number">498</Data></Cell>
    <Cell ss:StyleID="s68"><Data ss:Type="Number">0.79</Data></Cell>
    <Cell ss:StyleID="s68"><Data ss:Type="Number">0.84</Data></Cell>
    <Cell ss:StyleID="s68"><Data ss:Type="Number">0.09</Data></Cell>
    <Cell ss:StyleID="s68"><Data ss:Type="Number">501</Data></Cell>
    <Cell ss:StyleID="s68"><Data ss:Type="Number">766</Data></Cell>
    <Cell ss:StyleID="s68"><Data ss:Type="Number">0</Data></Cell>
    <Cell ss:StyleID="s68"><Data ss:Type="String">protein AED:0.07 eAED:0.07 QI:0|0|0|1|1|1|5|0|454 </Data></Cell>
    <Cell ss:StyleID="s68"><Data ss:Type="String">hypothetical protein PPTG_19068 [Phytophthora parasitica INRA-310] gb|ETI55321.1| hypothetical protein F443_01983 [Phytophthora parasitica P1569] gb|ETM99087.1| hypothetical protein PPTG_19068 [Phytophthora parasitica INRA-310] gb|ETP25146.1| hypothetical protein F441_01947 [Phytophthora parasitica CJ01A1] gb|ETP53156.1| hypothetical protein F442_01922 [Phytophthora parasitica P10297]</Data></Cell>
   </Row>
   <Row ss:AutoFitHeight="0" ss:Height="15.75">
    <Cell ss:StyleID="s68"><Data ss:Type="String">Phyca_scf2085_274</Data></Cell>
    <Cell ss:StyleID="s68"><Data ss:Type="Number">292</Data></Cell>
    <Cell ss:StyleID="s68"><Data ss:Type="Number">1</Data></Cell>
    <Cell ss:StyleID="s68"><Data ss:Type="Number">292</Data></Cell>
    <Cell ss:StyleID="s68"><Data ss:Type="String">ref|XP_002900595.1|</Data></Cell>
    <Cell ss:StyleID="s68"><Data ss:Type="Number">301</Data></Cell>
    <Cell ss:StyleID="s68"><Data ss:Type="Number">1</Data></Cell>
    <Cell ss:StyleID="s68"><Data ss:Type="Number">301</Data></Cell>
    <Cell ss:StyleID="s68"><Data ss:Type="Number">0.88</Data></Cell>
    <Cell ss:StyleID="s68"><Data ss:Type="Number">0.93</Data></Cell>
    <Cell ss:StyleID="s68"><Data ss:Type="Number">0.02</Data></Cell>
    <Cell ss:StyleID="s68"><Data ss:Type="Number">301</Data></Cell>
    <Cell ss:StyleID="s68"><Data ss:Type="Number">535</Data></Cell>
    <Cell ss:StyleID="s69"><Data ss:Type="Number">9.9999999999999998E-150</Data></Cell>
    <Cell ss:StyleID="s68"><Data ss:Type="String">protein AED:0.06 eAED:0.06 QI:0|-1|0|1|-1|1|1|0|292 </Data></Cell>
    <Cell ss:StyleID="s68"><Data ss:Type="String">conserved hypothetical protein [Phytophthora infestans T30-4] gb|EEY59910.1| conserved hypothetical protein [Phytophthora infestans T30-4]</Data></Cell>
   </Row>
   <Row ss:AutoFitHeight="0" ss:Height="15.75">
    <Cell ss:StyleID="s68"><Data ss:Type="String">Phyca_scf3403_275</Data></Cell>
    <Cell ss:StyleID="s68"><Data ss:Type="Number">410</Data></Cell>
    <Cell ss:StyleID="s68"><Data ss:Type="Number">1</Data></Cell>
    <Cell ss:StyleID="s68"><Data ss:Type="Number">410</Data></Cell>
    <Cell ss:StyleID="s68"><Data ss:Type="String">gb|ETI38012.1|</Data></Cell>
    <Cell ss:StyleID="s68"><Data ss:Type="Number">448</Data></Cell>
    <Cell ss:StyleID="s68"><Data ss:Type="Number">18</Data></Cell>
    <Cell ss:StyleID="s68"><Data ss:Type="Number">448</Data></Cell>
    <Cell ss:StyleID="s68"><Data ss:Type="Number">0.88</Data></Cell>
    <Cell ss:StyleID="s68"><Data ss:Type="Number">0.91</Data></Cell>
    <Cell ss:StyleID="s68"><Data ss:Type="Number">0.04</Data></Cell>
    <Cell ss:StyleID="s68"><Data ss:Type="Number">431</Data></Cell>
    <Cell ss:StyleID="s68"><Data ss:Type="Number">772</Data></Cell>
    <Cell ss:StyleID="s68"><Data ss:Type="Number">0</Data></Cell>
    <Cell ss:StyleID="s68"><Data ss:Type="String">protein AED:0.03 eAED:0.03 QI:0|0|0|1|1|1|2|0|410 </Data></Cell>
    <Cell ss:StyleID="s68"><Data ss:Type="String">hypothetical protein F443_16151 [Phytophthora parasitica P1569]</Data></Cell>
   </Row>
   <Row ss:AutoFitHeight="0" ss:Height="15.75">
    <Cell ss:StyleID="s68"><Data ss:Type="String">Phyca_scf3403_276</Data></Cell>
    <Cell ss:StyleID="s68"><Data ss:Type="Number">750</Data></Cell>
    <Cell ss:StyleID="s68"><Data ss:Type="Number">1</Data></Cell>
    <Cell ss:StyleID="s68"><Data ss:Type="Number">344</Data></Cell>
    <Cell ss:StyleID="s68"><Data ss:Type="String">gb|ETP07899.1|</Data></Cell>
    <Cell ss:StyleID="s68"><Data ss:Type="Number">470</Data></Cell>
    <Cell ss:StyleID="s68"><Data ss:Type="Number">92</Data></Cell>
    <Cell ss:StyleID="s68"><Data ss:Type="Number">434</Data></Cell>
    <Cell ss:StyleID="s68"><Data ss:Type="Number">0.75</Data></Cell>
    <Cell ss:StyleID="s68"><Data ss:Type="Number">0.81</Data></Cell>
    <Cell ss:StyleID="s68"><Data ss:Type="Number">0.05</Data></Cell>
    <Cell ss:StyleID="s68"><Data ss:Type="Number">353</Data></Cell>
    <Cell ss:StyleID="s68"><Data ss:Type="Number">525</Data></Cell>
    <Cell ss:StyleID="s69"><Data ss:Type="Number">9.9999999999999991E-146</Data></Cell>
    <Cell ss:StyleID="s68"><Data ss:Type="String">protein AED:0.02 eAED:0.14 QI:0|0|0|1|0|0.2|5|0|750 </Data></Cell>
    <Cell ss:StyleID="s68"><Data ss:Type="String">hypothetical protein F441_15977 [Phytophthora parasitica CJ01A1]</Data></Cell>
   </Row>
   <Row ss:AutoFitHeight="0" ss:Height="15.75">
    <Cell ss:StyleID="s68"><Data ss:Type="String">Phyca_scf4377_277</Data></Cell>
    <Cell ss:StyleID="s68"><Data ss:Type="Number">639</Data></Cell>
    <Cell ss:StyleID="s68"><Data ss:Type="Number">4</Data></Cell>
    <Cell ss:StyleID="s68"><Data ss:Type="Number">638</Data></Cell>
    <Cell ss:StyleID="s68"><Data ss:Type="String">gb|ETP12005.1|</Data></Cell>
    <Cell ss:StyleID="s68"><Data ss:Type="Number">643</Data></Cell>
    <Cell ss:StyleID="s68"><Data ss:Type="Number">6</Data></Cell>
    <Cell ss:StyleID="s68"><Data ss:Type="Number">642</Data></Cell>
    <Cell ss:StyleID="s68"><Data ss:Type="Number">0.82</Data></Cell>
    <Cell ss:StyleID="s68"><Data ss:Type="Number">0.88</Data></Cell>
    <Cell ss:StyleID="s68"><Data ss:Type="Number">0</Data></Cell>
    <Cell ss:StyleID="s68"><Data ss:Type="Number">638</Data></Cell>
    <Cell ss:StyleID="s68"><Data ss:Type="Number">1034</Data></Cell>
    <Cell ss:StyleID="s68"><Data ss:Type="Number">0</Data></Cell>
    <Cell ss:StyleID="s68"><Data ss:Type="String">protein AED:0.02 eAED:0.02 QI:0|0|0|1|1|1|2|0|639 </Data></Cell>
    <Cell ss:StyleID="s68"><Data ss:Type="String">hypothetical protein F441_12549 [Phytophthora parasitica CJ01A1]</Data></Cell>
   </Row>
   <Row ss:AutoFitHeight="0" ss:Height="15.75">
    <Cell ss:StyleID="s68"><Data ss:Type="String">Phyca_scf4377_278</Data></Cell>
    <Cell ss:StyleID="s68"><Data ss:Type="Number">223</Data></Cell>
    <Cell ss:StyleID="s68"><Data ss:Type="Number">1</Data></Cell>
    <Cell ss:StyleID="s68"><Data ss:Type="Number">217</Data></Cell>
    <Cell ss:StyleID="s68"><Data ss:Type="String">gb|ETM42571.1|</Data></Cell>
    <Cell ss:StyleID="s68"><Data ss:Type="Number">255</Data></Cell>
    <Cell ss:StyleID="s68"><Data ss:Type="Number">1</Data></Cell>
    <Cell ss:StyleID="s68"><Data ss:Type="Number">224</Data></Cell>
    <Cell ss:StyleID="s68"><Data ss:Type="Number">0.68</Data></Cell>
    <Cell ss:StyleID="s68"><Data ss:Type="Number">0.81</Data></Cell>
    <Cell ss:StyleID="s68"><Data ss:Type="Number">0.03</Data></Cell>
    <Cell ss:StyleID="s68"><Data ss:Type="Number">224</Data></Cell>
    <Cell ss:StyleID="s68"><Data ss:Type="Number">328</Data></Cell>
    <Cell ss:StyleID="s69"><Data ss:Type="Number">3.0000000000000002E-87</Data></Cell>
    <Cell ss:StyleID="s68"><Data ss:Type="String">protein AED:0.07 eAED:0.08 QI:0|0|0|1|1|1|2|0|223 </Data></Cell>
    <Cell ss:StyleID="s68"><Data ss:Type="String">hypothetical protein L914_11771 [Phytophthora parasitica] gb|ETP12396.1| hypothetical protein F441_12196 [Phytophthora parasitica CJ01A1]</Data></Cell>
   </Row>
   <Row ss:AutoFitHeight="0" ss:Height="15.75">
    <Cell ss:StyleID="s68"><Data ss:Type="String">Phyca_scf4377_279</Data></Cell>
    <Cell ss:StyleID="s68"><Data ss:Type="Number">671</Data></Cell>
    <Cell ss:StyleID="s68"><Data ss:Type="Number">31</Data></Cell>
    <Cell ss:StyleID="s68"><Data ss:Type="Number">670</Data></Cell>
    <Cell ss:StyleID="s68"><Data ss:Type="String">gb|ETI42272.1|</Data></Cell>
    <Cell ss:StyleID="s68"><Data ss:Type="Number">670</Data></Cell>
    <Cell ss:StyleID="s68"><Data ss:Type="Number">13</Data></Cell>
    <Cell ss:StyleID="s68"><Data ss:Type="Number">670</Data></Cell>
    <Cell ss:StyleID="s68"><Data ss:Type="Number">0.84</Data></Cell>
    <Cell ss:StyleID="s68"><Data ss:Type="Number">0.87</Data></Cell>
    <Cell ss:StyleID="s68"><Data ss:Type="Number">0.05</Data></Cell>
    <Cell ss:StyleID="s68"><Data ss:Type="Number">666</Data></Cell>
    <Cell ss:StyleID="s68"><Data ss:Type="Number">1050</Data></Cell>
    <Cell ss:StyleID="s68"><Data ss:Type="Number">0</Data></Cell>
    <Cell ss:StyleID="s68"><Data ss:Type="String">protein AED:0.05 eAED:0.08 QI:0|0|0|1|0.2|0.33|6|0|671 </Data></Cell>
    <Cell ss:StyleID="s68"><Data ss:Type="String">hypothetical protein F443_12583 [Phytophthora parasitica P1569] gb|ETK82277.1| hypothetical protein L915_12309 [Phytophthora parasitica] gb|ETL88907.1| hypothetical protein L917_12069 [Phytophthora parasitica] gb|ETO70943.1| hypothetical protein F444_12685 [Phytophthora parasitica P1976]</Data></Cell>
   </Row>
   <Row ss:AutoFitHeight="0" ss:Height="15.75">
    <Cell ss:StyleID="s68"><Data ss:Type="String">Phyca_scf4377_280</Data></Cell>
    <Cell ss:StyleID="s68"><Data ss:Type="Number">109</Data></Cell>
    <Cell ss:StyleID="s68"><Data ss:Type="Number">47</Data></Cell>
    <Cell ss:StyleID="s68"><Data ss:Type="Number">109</Data></Cell>
    <Cell ss:StyleID="s68"><Data ss:Type="String">gb|ETP40125.1|</Data></Cell>
    <Cell ss:StyleID="s68"><Data ss:Type="Number">1368</Data></Cell>
    <Cell ss:StyleID="s68"><Data ss:Type="Number">1306</Data></Cell>
    <Cell ss:StyleID="s68"><Data ss:Type="Number">1368</Data></Cell>
    <Cell ss:StyleID="s68"><Data ss:Type="Number">0.88</Data></Cell>
    <Cell ss:StyleID="s68"><Data ss:Type="Number">0.95</Data></Cell>
    <Cell ss:StyleID="s68"><Data ss:Type="Number">0</Data></Cell>
    <Cell ss:StyleID="s68"><Data ss:Type="Number">63</Data></Cell>
    <Cell ss:StyleID="s68"><Data ss:Type="Number">124</Data></Cell>
    <Cell ss:StyleID="s69"><Data ss:Type="Number">2.0000000000000001E-26</Data></Cell>
    <Cell ss:StyleID="s68"><Data ss:Type="String">protein AED:0.37 eAED:0.37 QI:0|0|0|0.5|1|1|2|0|109 </Data></Cell>
    <Cell ss:StyleID="s68"><Data ss:Type="String">hypothetical protein F442_12498 [Phytophthora parasitica P10297]</Data></Cell>
   </Row>
   <Row ss:AutoFitHeight="0" ss:Height="15.75">
    <Cell ss:StyleID="s68"><Data ss:Type="String">Phyca_scf4974_281</Data></Cell>
    <Cell ss:StyleID="s68"><Data ss:Type="Number">775</Data></Cell>
    <Cell ss:StyleID="s68"><Data ss:Type="Number">32</Data></Cell>
    <Cell ss:StyleID="s68"><Data ss:Type="Number">696</Data></Cell>
    <Cell ss:StyleID="s68"><Data ss:Type="String">gb|EGZ25483.1|</Data></Cell>
    <Cell ss:StyleID="s68"><Data ss:Type="Number">608</Data></Cell>
    <Cell ss:StyleID="s68"><Data ss:Type="Number">5</Data></Cell>
    <Cell ss:StyleID="s68"><Data ss:Type="Number">603</Data></Cell>
    <Cell ss:StyleID="s68"><Data ss:Type="Number">0.48</Data></Cell>
    <Cell ss:StyleID="s68"><Data ss:Type="Number">0.56999999999999995</Data></Cell>
    <Cell ss:StyleID="s68"><Data ss:Type="Number">0.25</Data></Cell>
    <Cell ss:StyleID="s68"><Data ss:Type="Number">723</Data></Cell>
    <Cell ss:StyleID="s68"><Data ss:Type="Number">580</Data></Cell>
    <Cell ss:StyleID="s69"><Data ss:Type="Number">9.9999999999999995E-163</Data></Cell>
    <Cell ss:StyleID="s68"><Data ss:Type="String">protein AED:0.02 eAED:0.08 QI:0|0|0|1|0.33|0.42|7|0|775 </Data></Cell>
    <Cell ss:StyleID="s68"><Data ss:Type="String">hypothetical protein PHYSODRAFT_257855 [Phytophthora sojae]</Data></Cell>
   </Row>
   <Row ss:AutoFitHeight="0" ss:Height="15.75">
    <Cell ss:StyleID="s68"><Data ss:Type="String">Phyca_scf4974_282</Data></Cell>
    <Cell ss:StyleID="s68"><Data ss:Type="Number">196</Data></Cell>
    <Cell ss:StyleID="s68"><Data ss:Type="Number">1</Data></Cell>
    <Cell ss:StyleID="s68"><Data ss:Type="Number">175</Data></Cell>
    <Cell ss:StyleID="s68"><Data ss:Type="String">gb|EGZ11000.1|</Data></Cell>
    <Cell ss:StyleID="s68"><Data ss:Type="Number">374</Data></Cell>
    <Cell ss:StyleID="s68"><Data ss:Type="Number">134</Data></Cell>
    <Cell ss:StyleID="s68"><Data ss:Type="Number">309</Data></Cell>
    <Cell ss:StyleID="s68"><Data ss:Type="Number">0.67</Data></Cell>
    <Cell ss:StyleID="s68"><Data ss:Type="Number">0.77</Data></Cell>
    <Cell ss:StyleID="s68"><Data ss:Type="Number">0</Data></Cell>
    <Cell ss:StyleID="s68"><Data ss:Type="Number">176</Data></Cell>
    <Cell ss:StyleID="s68"><Data ss:Type="Number">229</Data></Cell>
    <Cell ss:StyleID="s69"><Data ss:Type="Number">9.0000000000000006E-58</Data></Cell>
    <Cell ss:StyleID="s68"><Data ss:Type="String">protein AED:0.33 eAED:0.33 QI:0|-1|0|1|-1|1|1|0|196 </Data></Cell>
    <Cell ss:StyleID="s68"><Data ss:Type="String">hypothetical protein PHYSODRAFT_520820 [Phytophthora sojae]</Data></Cell>
   </Row>
   <Row ss:AutoFitHeight="0" ss:Height="15.75">
    <Cell ss:StyleID="s68"><Data ss:Type="String">Phyca_scf4974_283</Data></Cell>
    <Cell ss:StyleID="s68"><Data ss:Type="Number">93</Data></Cell>
    <Cell ss:StyleID="s68"><Data ss:Type="Number">5</Data></Cell>
    <Cell ss:StyleID="s68"><Data ss:Type="Number">93</Data></Cell>
    <Cell ss:StyleID="s68"><Data ss:Type="String">gb|EGZ11000.1|</Data></Cell>
    <Cell ss:StyleID="s68"><Data ss:Type="Number">374</Data></Cell>
    <Cell ss:StyleID="s68"><Data ss:Type="Number">9</Data></Cell>
    <Cell ss:StyleID="s68"><Data ss:Type="Number">97</Data></Cell>
    <Cell ss:StyleID="s68"><Data ss:Type="Number">0.69</Data></Cell>
    <Cell ss:StyleID="s68"><Data ss:Type="Number">0.78</Data></Cell>
    <Cell ss:StyleID="s68"><Data ss:Type="Number">0</Data></Cell>
    <Cell ss:StyleID="s68"><Data ss:Type="Number">89</Data></Cell>
    <Cell ss:StyleID="s68"><Data ss:Type="Number">129</Data></Cell>
    <Cell ss:StyleID="s69"><Data ss:Type="Number">6.0000000000000001E-28</Data></Cell>
    <Cell ss:StyleID="s68"><Data ss:Type="String">protein AED:0.38 eAED:0.38 QI:0|-1|0|1|-1|1|1|0|93 </Data></Cell>
    <Cell ss:StyleID="s68"><Data ss:Type="String">hypothetical protein PHYSODRAFT_520820 [Phytophthora sojae]</Data></Cell>
   </Row>
   <Row ss:AutoFitHeight="0" ss:Height="15.75">
    <Cell ss:StyleID="s68"><Data ss:Type="String">Phyca_scf4974_286</Data></Cell>
    <Cell ss:StyleID="s68"><Data ss:Type="Number">139</Data></Cell>
    <Cell ss:StyleID="s68"><Data ss:Type="Number">25</Data></Cell>
    <Cell ss:StyleID="s68"><Data ss:Type="Number">101</Data></Cell>
    <Cell ss:StyleID="s68"><Data ss:Type="String">gb|ETO65302.1|</Data></Cell>
    <Cell ss:StyleID="s68"><Data ss:Type="Number">136</Data></Cell>
    <Cell ss:StyleID="s68"><Data ss:Type="Number">46</Data></Cell>
    <Cell ss:StyleID="s68"><Data ss:Type="Number">122</Data></Cell>
    <Cell ss:StyleID="s68"><Data ss:Type="Number">0.67</Data></Cell>
    <Cell ss:StyleID="s68"><Data ss:Type="Number">0.81</Data></Cell>
    <Cell ss:StyleID="s68"><Data ss:Type="Number">0</Data></Cell>
    <Cell ss:StyleID="s68"><Data ss:Type="Number">77</Data></Cell>
    <Cell ss:StyleID="s68"><Data ss:Type="Number">103</Data></Cell>
    <Cell ss:StyleID="s69"><Data ss:Type="Number">3.9999999999999998E-20</Data></Cell>
    <Cell ss:StyleID="s68"><Data ss:Type="String">protein AED:0.41 eAED:0.46 QI:0|0|0|0.5|0|0|2|0|139 </Data></Cell>
    <Cell ss:StyleID="s68"><Data ss:Type="String">hypothetical protein F444_17369, partial [Phytophthora parasitica P1976]</Data></Cell>
   </Row>
   <Row ss:AutoFitHeight="0" ss:Height="15.75">
    <Cell ss:StyleID="s68"><Data ss:Type="String">Phyca_scf2704_287</Data></Cell>
    <Cell ss:StyleID="s68"><Data ss:Type="Number">375</Data></Cell>
    <Cell ss:StyleID="s68"><Data ss:Type="Number">8</Data></Cell>
    <Cell ss:StyleID="s68"><Data ss:Type="Number">374</Data></Cell>
    <Cell ss:StyleID="s68"><Data ss:Type="String">gb|ETP46414.1|</Data></Cell>
    <Cell ss:StyleID="s68"><Data ss:Type="Number">391</Data></Cell>
    <Cell ss:StyleID="s68"><Data ss:Type="Number">29</Data></Cell>
    <Cell ss:StyleID="s68"><Data ss:Type="Number">390</Data></Cell>
    <Cell ss:StyleID="s68"><Data ss:Type="Number">0.84</Data></Cell>
    <Cell ss:StyleID="s68"><Data ss:Type="Number">0.89</Data></Cell>
    <Cell ss:StyleID="s68"><Data ss:Type="Number">0.01</Data></Cell>
    <Cell ss:StyleID="s68"><Data ss:Type="Number">367</Data></Cell>
    <Cell ss:StyleID="s68"><Data ss:Type="Number">614</Data></Cell>
    <Cell ss:StyleID="s69"><Data ss:Type="Number">1E-173</Data></Cell>
    <Cell ss:StyleID="s68"><Data ss:Type="String">protein AED:0.04 eAED:0.04 QI:0|0|0|1|1|1|2|0|375 </Data></Cell>
    <Cell ss:StyleID="s68"><Data ss:Type="String">hypothetical protein F442_07326 [Phytophthora parasitica P10297]</Data></Cell>
   </Row>
   <Row ss:AutoFitHeight="0" ss:Height="15.75">
    <Cell ss:StyleID="s68"><Data ss:Type="String">Phyca_scf2704_288</Data></Cell>
    <Cell ss:StyleID="s68"><Data ss:Type="Number">1448</Data></Cell>
    <Cell ss:StyleID="s68"><Data ss:Type="Number">900</Data></Cell>
    <Cell ss:StyleID="s68"><Data ss:Type="Number">1301</Data></Cell>
    <Cell ss:StyleID="s68"><Data ss:Type="String">gb|ETO77485.1|</Data></Cell>
    <Cell ss:StyleID="s68"><Data ss:Type="Number">406</Data></Cell>
    <Cell ss:StyleID="s68"><Data ss:Type="Number">7</Data></Cell>
    <Cell ss:StyleID="s68"><Data ss:Type="Number">406</Data></Cell>
    <Cell ss:StyleID="s68"><Data ss:Type="Number">0.97</Data></Cell>
    <Cell ss:StyleID="s68"><Data ss:Type="Number">0.98</Data></Cell>
    <Cell ss:StyleID="s68"><Data ss:Type="Number">0</Data></Cell>
    <Cell ss:StyleID="s68"><Data ss:Type="Number">402</Data></Cell>
    <Cell ss:StyleID="s68"><Data ss:Type="Number">758</Data></Cell>
    <Cell ss:StyleID="s68"><Data ss:Type="Number">0</Data></Cell>
    <Cell ss:StyleID="s68"><Data ss:Type="String">protein AED:0.20 eAED:0.21 QI:1|0|0|1|0|0.16|6|0|1448 </Data></Cell>
    <Cell ss:StyleID="s68"><Data ss:Type="String">hypothetical protein, variant [Phytophthora parasitica P1976]</Data></Cell>
   </Row>
   <Row ss:AutoFitHeight="0" ss:Height="15.75">
    <Cell ss:StyleID="s68"><Data ss:Type="String">Phyca_scf2704_289</Data></Cell>
    <Cell ss:StyleID="s68"><Data ss:Type="Number">84</Data></Cell>
    <Cell ss:StyleID="s68"><Data ss:Type="Number">1</Data></Cell>
    <Cell ss:StyleID="s68"><Data ss:Type="Number">82</Data></Cell>
    <Cell ss:StyleID="s68"><Data ss:Type="String">gb|ETP18498.1|</Data></Cell>
    <Cell ss:StyleID="s68"><Data ss:Type="Number">346</Data></Cell>
    <Cell ss:StyleID="s68"><Data ss:Type="Number">1</Data></Cell>
    <Cell ss:StyleID="s68"><Data ss:Type="Number">83</Data></Cell>
    <Cell ss:StyleID="s68"><Data ss:Type="Number">0.72</Data></Cell>
    <Cell ss:StyleID="s68"><Data ss:Type="Number">0.79</Data></Cell>
    <Cell ss:StyleID="s68"><Data ss:Type="Number">0.01</Data></Cell>
    <Cell ss:StyleID="s68"><Data ss:Type="Number">83</Data></Cell>
    <Cell ss:StyleID="s68"><Data ss:Type="Number">114</Data></Cell>
    <Cell ss:StyleID="s69"><Data ss:Type="Number">1.9999999999999999E-23</Data></Cell>
    <Cell ss:StyleID="s68"><Data ss:Type="String">protein AED:0.22 eAED:0.24 QI:0|-1|0|1|-1|1|1|0|84 </Data></Cell>
    <Cell ss:StyleID="s68"><Data ss:Type="String">hypothetical protein F441_07279 [Phytophthora parasitica CJ01A1]</Data></Cell>
   </Row>
   <Row ss:AutoFitHeight="0" ss:Height="15.75">
    <Cell ss:StyleID="s68"><Data ss:Type="String">Phyca_scf2704_290</Data></Cell>
    <Cell ss:StyleID="s68"><Data ss:Type="Number">472</Data></Cell>
    <Cell ss:StyleID="s68"><Data ss:Type="Number">115</Data></Cell>
    <Cell ss:StyleID="s68"><Data ss:Type="Number">453</Data></Cell>
    <Cell ss:StyleID="s68"><Data ss:Type="String">gb|ETM48996.1|</Data></Cell>
    <Cell ss:StyleID="s68"><Data ss:Type="Number">1260</Data></Cell>
    <Cell ss:StyleID="s68"><Data ss:Type="Number">592</Data></Cell>
    <Cell ss:StyleID="s68"><Data ss:Type="Number">969</Data></Cell>
    <Cell ss:StyleID="s68"><Data ss:Type="Number">0.4</Data></Cell>
    <Cell ss:StyleID="s68"><Data ss:Type="Number">0.57999999999999996</Data></Cell>
    <Cell ss:StyleID="s68"><Data ss:Type="Number">0.13</Data></Cell>
    <Cell ss:StyleID="s68"><Data ss:Type="Number">384</Data></Cell>
    <Cell ss:StyleID="s68"><Data ss:Type="Number">276</Data></Cell>
    <Cell ss:StyleID="s69"><Data ss:Type="Number">3.9999999999999997E-71</Data></Cell>
    <Cell ss:StyleID="s68"><Data ss:Type="String">protein AED:0.20 eAED:0.24 QI:1|0|0|1|0.4|0.16|6|0|472 </Data></Cell>
    <Cell ss:StyleID="s68"><Data ss:Type="String">hypothetical protein L914_06554 [Phytophthora parasitica]</Data></Cell>
   </Row>
   <Row ss:AutoFitHeight="0" ss:Height="15.75">
    <Cell ss:StyleID="s68"><Data ss:Type="String">Phyca_scf2704_291</Data></Cell>
    <Cell ss:StyleID="s68"><Data ss:Type="Number">2393</Data></Cell>
    <Cell ss:StyleID="s68"><Data ss:Type="Number">1436</Data></Cell>
    <Cell ss:StyleID="s68"><Data ss:Type="Number">2386</Data></Cell>
    <Cell ss:StyleID="s68"><Data ss:Type="String">gb|ETP18525.1|</Data></Cell>
    <Cell ss:StyleID="s68"><Data ss:Type="Number">1497</Data></Cell>
    <Cell ss:StyleID="s68"><Data ss:Type="Number">9</Data></Cell>
    <Cell ss:StyleID="s68"><Data ss:Type="Number">1070</Data></Cell>
    <Cell ss:StyleID="s68"><Data ss:Type="Number">0.76</Data></Cell>
    <Cell ss:StyleID="s68"><Data ss:Type="Number">0.81</Data></Cell>
    <Cell ss:StyleID="s68"><Data ss:Type="Number">0.11</Data></Cell>
    <Cell ss:StyleID="s68"><Data ss:Type="Number">1070</Data></Cell>
    <Cell ss:StyleID="s68"><Data ss:Type="Number">1547</Data></Cell>
    <Cell ss:StyleID="s68"><Data ss:Type="Number">0</Data></Cell>
    <Cell ss:StyleID="s68"><Data ss:Type="String">protein AED:0.21 eAED:0.26 QI:0|0|0|1|0.75|0.52|21|0|2393 </Data></Cell>
    <Cell ss:StyleID="s68"><Data ss:Type="String">CMGC/CDK protein kinase [Phytophthora parasitica CJ01A1]</Data></Cell>
   </Row>
   <Row ss:AutoFitHeight="0" ss:Height="15.75">
    <Cell ss:StyleID="s68"><Data ss:Type="String">Phyca_scf2704_292</Data></Cell>
    <Cell ss:StyleID="s68"><Data ss:Type="Number">345</Data></Cell>
    <Cell ss:StyleID="s68"><Data ss:Type="Number">1</Data></Cell>
    <Cell ss:StyleID="s68"><Data ss:Type="Number">301</Data></Cell>
    <Cell ss:StyleID="s68"><Data ss:Type="String">gb|ETP46437.1|</Data></Cell>
    <Cell ss:StyleID="s68"><Data ss:Type="Number">327</Data></Cell>
    <Cell ss:StyleID="s68"><Data ss:Type="Number">1</Data></Cell>
    <Cell ss:StyleID="s68"><Data ss:Type="Number">302</Data></Cell>
    <Cell ss:StyleID="s68"><Data ss:Type="Number">0.88</Data></Cell>
    <Cell ss:StyleID="s68"><Data ss:Type="Number">0.93</Data></Cell>
    <Cell ss:StyleID="s68"><Data ss:Type="Number">0</Data></Cell>
    <Cell ss:StyleID="s68"><Data ss:Type="Number">302</Data></Cell>
    <Cell ss:StyleID="s68"><Data ss:Type="Number">550</Data></Cell>
    <Cell ss:StyleID="s69"><Data ss:Type="Number">9.9999999999999997E-155</Data></Cell>
    <Cell ss:StyleID="s68"><Data ss:Type="String">protein AED:0.40 eAED:0.40 QI:0|-1|0|1|-1|1|1|0|345 </Data></Cell>
    <Cell ss:StyleID="s68"><Data ss:Type="String">hypothetical protein F442_07321, partial [Phytophthora parasitica P10297]</Data></Cell>
   </Row>
   <Row ss:AutoFitHeight="0" ss:Height="15.75">
    <Cell ss:StyleID="s68"><Data ss:Type="String">Phyca_scf2704_293</Data></Cell>
    <Cell ss:StyleID="s68"><Data ss:Type="Number">277</Data></Cell>
    <Cell ss:StyleID="s68"><Data ss:Type="Number">1</Data></Cell>
    <Cell ss:StyleID="s68"><Data ss:Type="Number">277</Data></Cell>
    <Cell ss:StyleID="s68"><Data ss:Type="String">gb|EGZ06898.1|</Data></Cell>
    <Cell ss:StyleID="s68"><Data ss:Type="Number">621</Data></Cell>
    <Cell ss:StyleID="s68"><Data ss:Type="Number">1</Data></Cell>
    <Cell ss:StyleID="s68"><Data ss:Type="Number">295</Data></Cell>
    <Cell ss:StyleID="s68"><Data ss:Type="Number">0.85</Data></Cell>
    <Cell ss:StyleID="s68"><Data ss:Type="Number">0.88</Data></Cell>
    <Cell ss:StyleID="s68"><Data ss:Type="Number">0.06</Data></Cell>
    <Cell ss:StyleID="s68"><Data ss:Type="Number">295</Data></Cell>
    <Cell ss:StyleID="s68"><Data ss:Type="Number">505</Data></Cell>
    <Cell ss:StyleID="s69"><Data ss:Type="Number">9.9999999999999998E-141</Data></Cell>
    <Cell ss:StyleID="s68"><Data ss:Type="String">protein AED:0.42 eAED:0.42 QI:0|0|0|1|1|1|3|0|277 </Data></Cell>
    <Cell ss:StyleID="s68"><Data ss:Type="String">hypothetical protein PHYSODRAFT_530955 [Phytophthora sojae] gb|EGZ06902.1| hypothetical protein PHYSODRAFT_306996 [Phytophthora sojae]</Data></Cell>
   </Row>
   <Row ss:AutoFitHeight="0" ss:Height="15.75">
    <Cell ss:StyleID="s68"><Data ss:Type="String">Phyca_scf2704_294</Data></Cell>
    <Cell ss:StyleID="s68"><Data ss:Type="Number">164</Data></Cell>
    <Cell ss:StyleID="s68"><Data ss:Type="Number">1</Data></Cell>
    <Cell ss:StyleID="s68"><Data ss:Type="Number">164</Data></Cell>
    <Cell ss:StyleID="s68"><Data ss:Type="String">gb|ETP46440.1|</Data></Cell>
    <Cell ss:StyleID="s68"><Data ss:Type="Number">621</Data></Cell>
    <Cell ss:StyleID="s68"><Data ss:Type="Number">458</Data></Cell>
    <Cell ss:StyleID="s68"><Data ss:Type="Number">621</Data></Cell>
    <Cell ss:StyleID="s68"><Data ss:Type="Number">0.9</Data></Cell>
    <Cell ss:StyleID="s68"><Data ss:Type="Number">0.95</Data></Cell>
    <Cell ss:StyleID="s68"><Data ss:Type="Number">0</Data></Cell>
    <Cell ss:StyleID="s68"><Data ss:Type="Number">164</Data></Cell>
    <Cell ss:StyleID="s68"><Data ss:Type="Number">316</Data></Cell>
    <Cell ss:StyleID="s69"><Data ss:Type="Number">3.0000000000000001E-84</Data></Cell>
    <Cell ss:StyleID="s68"><Data ss:Type="String">protein AED:0.46 eAED:0.46 QI:0|-1|0|1|-1|1|1|0|164 </Data></Cell>
    <Cell ss:StyleID="s68"><Data ss:Type="String">hypothetical protein F442_07317 [Phytophthora parasitica P10297]</Data></Cell>
   </Row>
   <Row ss:AutoFitHeight="0" ss:Height="15.75">
    <Cell ss:StyleID="s68"><Data ss:Type="String">Phyca_scf2704_296</Data></Cell>
    <Cell ss:StyleID="s68"><Data ss:Type="Number">363</Data></Cell>
    <Cell ss:StyleID="s68"><Data ss:Type="Number">1</Data></Cell>
    <Cell ss:StyleID="s68"><Data ss:Type="Number">363</Data></Cell>
    <Cell ss:StyleID="s68"><Data ss:Type="String">gb|ETP46427.1|</Data></Cell>
    <Cell ss:StyleID="s68"><Data ss:Type="Number">1497</Data></Cell>
    <Cell ss:StyleID="s68"><Data ss:Type="Number">1139</Data></Cell>
    <Cell ss:StyleID="s68"><Data ss:Type="Number">1497</Data></Cell>
    <Cell ss:StyleID="s68"><Data ss:Type="Number">0.91</Data></Cell>
    <Cell ss:StyleID="s68"><Data ss:Type="Number">0.95</Data></Cell>
    <Cell ss:StyleID="s68"><Data ss:Type="Number">0.01</Data></Cell>
    <Cell ss:StyleID="s68"><Data ss:Type="Number">363</Data></Cell>
    <Cell ss:StyleID="s68"><Data ss:Type="Number">668</Data></Cell>
    <Cell ss:StyleID="s68"><Data ss:Type="Number">0</Data></Cell>
    <Cell ss:StyleID="s68"><Data ss:Type="String">protein AED:0.45 eAED:0.48 QI:0|-1|0|1|-1|1|1|0|363 </Data></Cell>
    <Cell ss:StyleID="s68"><Data ss:Type="String">CMGC/CDK protein kinase [Phytophthora parasitica P10297]</Data></Cell>
   </Row>
   <Row ss:AutoFitHeight="0" ss:Height="15.75">
    <Cell ss:StyleID="s68"><Data ss:Type="String">Phyca_scf2704_298</Data></Cell>
    <Cell ss:StyleID="s68"><Data ss:Type="Number">521</Data></Cell>
    <Cell ss:StyleID="s68"><Data ss:Type="Number">1</Data></Cell>
    <Cell ss:StyleID="s68"><Data ss:Type="Number">521</Data></Cell>
    <Cell ss:StyleID="s68"><Data ss:Type="String">ref|XP_008903862.1|</Data></Cell>
    <Cell ss:StyleID="s68"><Data ss:Type="Number">521</Data></Cell>
    <Cell ss:StyleID="s68"><Data ss:Type="Number">1</Data></Cell>
    <Cell ss:StyleID="s68"><Data ss:Type="Number">521</Data></Cell>
    <Cell ss:StyleID="s68"><Data ss:Type="Number">0.94</Data></Cell>
    <Cell ss:StyleID="s68"><Data ss:Type="Number">0.97</Data></Cell>
    <Cell ss:StyleID="s68"><Data ss:Type="Number">0</Data></Cell>
    <Cell ss:StyleID="s68"><Data ss:Type="Number">521</Data></Cell>
    <Cell ss:StyleID="s68"><Data ss:Type="Number">1005</Data></Cell>
    <Cell ss:StyleID="s68"><Data ss:Type="Number">0</Data></Cell>
    <Cell ss:StyleID="s68"><Data ss:Type="String">protein AED:0.00 eAED:0.00 QI:0|-1|0|1|-1|1|1|0|521 </Data></Cell>
    <Cell ss:StyleID="s68"><Data ss:Type="String">hypothetical protein PPTG_09834 [Phytophthora parasitica INRA-310] gb|ETK88638.1| hypothetical protein L915_07128 [Phytophthora parasitica] gb|ETL42031.1| hypothetical protein L916_07078 [Phytophthora parasitica] gb|ETM48409.1| hypothetical protein L914_07040 [Phytophthora parasitica] gb|ETN10745.1| hypothetical protein PPTG_09834 [Phytophthora parasitica INRA-310] gb|ETO77476.1| hypothetical protein F444_07328 [Phytophthora parasitica P1976] gb|ETP18510.1| hypothetical protein F441_07267 [Phytophthora parasitica CJ01A1]</Data></Cell>
   </Row>
   <Row ss:AutoFitHeight="0" ss:Height="15.75">
    <Cell ss:StyleID="s68"><Data ss:Type="String">Phyca_scf2704_299</Data></Cell>
    <Cell ss:StyleID="s68"><Data ss:Type="Number">1063</Data></Cell>
    <Cell ss:StyleID="s68"><Data ss:Type="Number">22</Data></Cell>
    <Cell ss:StyleID="s68"><Data ss:Type="Number">1063</Data></Cell>
    <Cell ss:StyleID="s68"><Data ss:Type="String">gb|ETP46409.1|</Data></Cell>
    <Cell ss:StyleID="s68"><Data ss:Type="Number">1097</Data></Cell>
    <Cell ss:StyleID="s68"><Data ss:Type="Number">34</Data></Cell>
    <Cell ss:StyleID="s68"><Data ss:Type="Number">1097</Data></Cell>
    <Cell ss:StyleID="s68"><Data ss:Type="Number">0.85</Data></Cell>
    <Cell ss:StyleID="s68"><Data ss:Type="Number">0.91</Data></Cell>
    <Cell ss:StyleID="s68"><Data ss:Type="Number">0.02</Data></Cell>
    <Cell ss:StyleID="s68"><Data ss:Type="Number">1066</Data></Cell>
    <Cell ss:StyleID="s68"><Data ss:Type="Number">1769</Data></Cell>
    <Cell ss:StyleID="s68"><Data ss:Type="Number">0</Data></Cell>
    <Cell ss:StyleID="s68"><Data ss:Type="String">protein AED:0.02 eAED:0.02 QI:0|0|0|1|1|1|2|0|1063 </Data></Cell>
    <Cell ss:StyleID="s68"><Data ss:Type="String">hypothetical protein F442_07338, partial [Phytophthora parasitica P10297]</Data></Cell>
   </Row>
   <Row ss:AutoFitHeight="0" ss:Height="15.75">
    <Cell ss:StyleID="s68"><Data ss:Type="String">Phyca_scf2704_300</Data></Cell>
    <Cell ss:StyleID="s68"><Data ss:Type="Number">216</Data></Cell>
    <Cell ss:StyleID="s68"><Data ss:Type="Number">1</Data></Cell>
    <Cell ss:StyleID="s68"><Data ss:Type="Number">216</Data></Cell>
    <Cell ss:StyleID="s68"><Data ss:Type="String">ref|XP_002899251.1|</Data></Cell>
    <Cell ss:StyleID="s68"><Data ss:Type="Number">229</Data></Cell>
    <Cell ss:StyleID="s68"><Data ss:Type="Number">1</Data></Cell>
    <Cell ss:StyleID="s68"><Data ss:Type="Number">229</Data></Cell>
    <Cell ss:StyleID="s68"><Data ss:Type="Number">0.8</Data></Cell>
    <Cell ss:StyleID="s68"><Data ss:Type="Number">0.83</Data></Cell>
    <Cell ss:StyleID="s68"><Data ss:Type="Number">0.05</Data></Cell>
    <Cell ss:StyleID="s68"><Data ss:Type="Number">229</Data></Cell>
    <Cell ss:StyleID="s68"><Data ss:Type="Number">352</Data></Cell>
    <Cell ss:StyleID="s69"><Data ss:Type="Number">9.9999999999999996E-95</Data></Cell>
    <Cell ss:StyleID="s68"><Data ss:Type="String">protein AED:0.03 eAED:0.03 QI:0|0|0|1|1|1|2|0|216 </Data></Cell>
    <Cell ss:StyleID="s68"><Data ss:Type="String">conserved hypothetical protein [Phytophthora infestans T30-4] gb|EEY62220.1| conserved hypothetical protein [Phytophthora infestans T30-4]</Data></Cell>
   </Row>
   <Row ss:AutoFitHeight="0" ss:Height="15.75">
    <Cell ss:StyleID="s68"><Data ss:Type="String">Phyca_scf2704_301</Data></Cell>
    <Cell ss:StyleID="s68"><Data ss:Type="Number">482</Data></Cell>
    <Cell ss:StyleID="s68"><Data ss:Type="Number">1</Data></Cell>
    <Cell ss:StyleID="s68"><Data ss:Type="Number">482</Data></Cell>
    <Cell ss:StyleID="s68"><Data ss:Type="String">gb|ETI48742.1|</Data></Cell>
    <Cell ss:StyleID="s68"><Data ss:Type="Number">494</Data></Cell>
    <Cell ss:StyleID="s68"><Data ss:Type="Number">1</Data></Cell>
    <Cell ss:StyleID="s68"><Data ss:Type="Number">494</Data></Cell>
    <Cell ss:StyleID="s68"><Data ss:Type="Number">0.92</Data></Cell>
    <Cell ss:StyleID="s68"><Data ss:Type="Number">0.95</Data></Cell>
    <Cell ss:StyleID="s68"><Data ss:Type="Number">0.02</Data></Cell>
    <Cell ss:StyleID="s68"><Data ss:Type="Number">494</Data></Cell>
    <Cell ss:StyleID="s68"><Data ss:Type="Number">934</Data></Cell>
    <Cell ss:StyleID="s68"><Data ss:Type="Number">0</Data></Cell>
    <Cell ss:StyleID="s68"><Data ss:Type="String">protein AED:0.06 eAED:0.06 QI:0|0|0|1|1|1|5|0|482 </Data></Cell>
    <Cell ss:StyleID="s68"><Data ss:Type="String">hypothetical protein F443_07259 [Phytophthora parasitica P1569] gb|ETK88639.1| hypothetical protein L915_07129 [Phytophthora parasitica] gb|ETL95183.1| hypothetical protein L917_06968 [Phytophthora parasitica] gb|ETP46413.1| hypothetical protein F442_07325, partial [Phytophthora parasitica P10297]</Data></Cell>
   </Row>
   <Row ss:AutoFitHeight="0" ss:Height="15.75">
    <Cell ss:StyleID="s68"><Data ss:Type="String">Phyca_scf2704_302</Data></Cell>
    <Cell ss:StyleID="s68"><Data ss:Type="Number">354</Data></Cell>
    <Cell ss:StyleID="s68"><Data ss:Type="Number">1</Data></Cell>
    <Cell ss:StyleID="s68"><Data ss:Type="Number">354</Data></Cell>
    <Cell ss:StyleID="s68"><Data ss:Type="String">ref|XP_008903875.1|</Data></Cell>
    <Cell ss:StyleID="s68"><Data ss:Type="Number">377</Data></Cell>
    <Cell ss:StyleID="s68"><Data ss:Type="Number">1</Data></Cell>
    <Cell ss:StyleID="s68"><Data ss:Type="Number">377</Data></Cell>
    <Cell ss:StyleID="s68"><Data ss:Type="Number">0.81</Data></Cell>
    <Cell ss:StyleID="s68"><Data ss:Type="Number">0.85</Data></Cell>
    <Cell ss:StyleID="s68"><Data ss:Type="Number">0.06</Data></Cell>
    <Cell ss:StyleID="s68"><Data ss:Type="Number">378</Data></Cell>
    <Cell ss:StyleID="s68"><Data ss:Type="Number">597</Data></Cell>
    <Cell ss:StyleID="s69"><Data ss:Type="Number">1E-168</Data></Cell>
    <Cell ss:StyleID="s68"><Data ss:Type="String">protein AED:0.10 eAED:0.10 QI:0|0|0|1|1|1|4|0|354 </Data></Cell>
    <Cell ss:StyleID="s68"><Data ss:Type="String">hypothetical protein PPTG_09840 [Phytophthora parasitica INRA-310] gb|ETN10758.1| hypothetical protein PPTG_09840 [Phytophthora parasitica INRA-310]</Data></Cell>
   </Row>
   <Row ss:AutoFitHeight="0" ss:Height="15.75">
    <Cell ss:StyleID="s68"><Data ss:Type="String">Phyca_scf2704_303</Data></Cell>
    <Cell ss:StyleID="s68"><Data ss:Type="Number">611</Data></Cell>
    <Cell ss:StyleID="s68"><Data ss:Type="Number">1</Data></Cell>
    <Cell ss:StyleID="s68"><Data ss:Type="Number">611</Data></Cell>
    <Cell ss:StyleID="s68"><Data ss:Type="String">gb|ETI48766.1|</Data></Cell>
    <Cell ss:StyleID="s68"><Data ss:Type="Number">621</Data></Cell>
    <Cell ss:StyleID="s68"><Data ss:Type="Number">1</Data></Cell>
    <Cell ss:StyleID="s68"><Data ss:Type="Number">621</Data></Cell>
    <Cell ss:StyleID="s68"><Data ss:Type="Number">0.88</Data></Cell>
    <Cell ss:StyleID="s68"><Data ss:Type="Number">0.93</Data></Cell>
    <Cell ss:StyleID="s68"><Data ss:Type="Number">0.01</Data></Cell>
    <Cell ss:StyleID="s68"><Data ss:Type="Number">621</Data></Cell>
    <Cell ss:StyleID="s68"><Data ss:Type="Number">1147</Data></Cell>
    <Cell ss:StyleID="s68"><Data ss:Type="Number">0</Data></Cell>
    <Cell ss:StyleID="s68"><Data ss:Type="String">protein AED:0.30 eAED:0.30 QI:0|0|0|1|1|1|2|0|611 </Data></Cell>
    <Cell ss:StyleID="s68"><Data ss:Type="String">hypothetical protein F443_07250 [Phytophthora parasitica P1569]</Data></Cell>
   </Row>
   <Row ss:AutoFitHeight="0" ss:Height="15.75">
    <Cell ss:StyleID="s68"><Data ss:Type="String">Phyca_scf2704_304</Data></Cell>
    <Cell ss:StyleID="s68"><Data ss:Type="Number">564</Data></Cell>
    <Cell ss:StyleID="s68"><Data ss:Type="Number">1</Data></Cell>
    <Cell ss:StyleID="s68"><Data ss:Type="Number">563</Data></Cell>
    <Cell ss:StyleID="s68"><Data ss:Type="String">gb|EGZ06898.1|</Data></Cell>
    <Cell ss:StyleID="s68"><Data ss:Type="Number">621</Data></Cell>
    <Cell ss:StyleID="s68"><Data ss:Type="Number">1</Data></Cell>
    <Cell ss:StyleID="s68"><Data ss:Type="Number">620</Data></Cell>
    <Cell ss:StyleID="s68"><Data ss:Type="Number">0.73</Data></Cell>
    <Cell ss:StyleID="s68"><Data ss:Type="Number">0.8</Data></Cell>
    <Cell ss:StyleID="s68"><Data ss:Type="Number">0.1</Data></Cell>
    <Cell ss:StyleID="s68"><Data ss:Type="Number">623</Data></Cell>
    <Cell ss:StyleID="s68"><Data ss:Type="Number">902</Data></Cell>
    <Cell ss:StyleID="s68"><Data ss:Type="Number">0</Data></Cell>
    <Cell ss:StyleID="s68"><Data ss:Type="String">protein AED:0.31 eAED:0.32 QI:0|0|0|1|1|1|5|0|564 </Data></Cell>
    <Cell ss:StyleID="s68"><Data ss:Type="String">hypothetical protein PHYSODRAFT_530955 [Phytophthora sojae] gb|EGZ06902.1| hypothetical protein PHYSODRAFT_306996 [Phytophthora sojae]</Data></Cell>
   </Row>
   <Row ss:AutoFitHeight="0" ss:Height="15.75">
    <Cell ss:StyleID="s68"><Data ss:Type="String">Phyca_scf2704_305</Data></Cell>
    <Cell ss:StyleID="s68"><Data ss:Type="Number">224</Data></Cell>
    <Cell ss:StyleID="s68"><Data ss:Type="Number">1</Data></Cell>
    <Cell ss:StyleID="s68"><Data ss:Type="Number">223</Data></Cell>
    <Cell ss:StyleID="s68"><Data ss:Type="String">ref|XP_008903857.1|</Data></Cell>
    <Cell ss:StyleID="s68"><Data ss:Type="Number">221</Data></Cell>
    <Cell ss:StyleID="s68"><Data ss:Type="Number">1</Data></Cell>
    <Cell ss:StyleID="s68"><Data ss:Type="Number">220</Data></Cell>
    <Cell ss:StyleID="s68"><Data ss:Type="Number">0.87</Data></Cell>
    <Cell ss:StyleID="s68"><Data ss:Type="Number">0.92</Data></Cell>
    <Cell ss:StyleID="s68"><Data ss:Type="Number">0.01</Data></Cell>
    <Cell ss:StyleID="s68"><Data ss:Type="Number">223</Data></Cell>
    <Cell ss:StyleID="s68"><Data ss:Type="Number">419</Data></Cell>
    <Cell ss:StyleID="s69"><Data ss:Type="Number">1.0000000000000001E-114</Data></Cell>
    <Cell ss:StyleID="s68"><Data ss:Type="String">protein AED:0.42 eAED:0.42 QI:0|-1|0|1|-1|1|1|0|224 </Data></Cell>
    <Cell ss:StyleID="s68"><Data ss:Type="String">hypothetical protein PPTG_09826 [Phytophthora parasitica INRA-310] gb|ETL95205.1| hypothetical protein L917_06961 [Phytophthora parasitica] gb|ETN10738.1| hypothetical protein PPTG_09826 [Phytophthora parasitica INRA-310] gb|ETO77491.1| hypothetical protein F444_07322 [Phytophthora parasitica P1976] gb|ETP46442.1| hypothetical protein F442_07319 [Phytophthora parasitica P10297]</Data></Cell>
   </Row>
   <Row ss:AutoFitHeight="0" ss:Height="15.75">
    <Cell ss:StyleID="s68"><Data ss:Type="String">Phyca_scf2704_306</Data></Cell>
    <Cell ss:StyleID="s68"><Data ss:Type="Number">236</Data></Cell>
    <Cell ss:StyleID="s68"><Data ss:Type="Number">1</Data></Cell>
    <Cell ss:StyleID="s68"><Data ss:Type="Number">224</Data></Cell>
    <Cell ss:StyleID="s68"><Data ss:Type="String">gb|ETM48996.1|</Data></Cell>
    <Cell ss:StyleID="s68"><Data ss:Type="Number">1260</Data></Cell>
    <Cell ss:StyleID="s68"><Data ss:Type="Number">1007</Data></Cell>
    <Cell ss:StyleID="s68"><Data ss:Type="Number">1244</Data></Cell>
    <Cell ss:StyleID="s68"><Data ss:Type="Number">0.48</Data></Cell>
    <Cell ss:StyleID="s68"><Data ss:Type="Number">0.66</Data></Cell>
    <Cell ss:StyleID="s68"><Data ss:Type="Number">0.05</Data></Cell>
    <Cell ss:StyleID="s68"><Data ss:Type="Number">238</Data></Cell>
    <Cell ss:StyleID="s68"><Data ss:Type="Number">258</Data></Cell>
    <Cell ss:StyleID="s69"><Data ss:Type="Number">3.0000000000000002E-66</Data></Cell>
    <Cell ss:StyleID="s68"><Data ss:Type="String">protein AED:0.35 eAED:0.35 QI:0|0|0|1|0|0|2|0|236 </Data></Cell>
    <Cell ss:StyleID="s68"><Data ss:Type="String">hypothetical protein L914_06554 [Phytophthora parasitica]</Data></Cell>
   </Row>
   <Row ss:AutoFitHeight="0" ss:Height="15.75">
    <Cell ss:StyleID="s68"><Data ss:Type="String">Phyca_scf1521_307</Data></Cell>
    <Cell ss:StyleID="s68"><Data ss:Type="Number">634</Data></Cell>
    <Cell ss:StyleID="s68"><Data ss:Type="Number">148</Data></Cell>
    <Cell ss:StyleID="s68"><Data ss:Type="Number">350</Data></Cell>
    <Cell ss:StyleID="s68"><Data ss:Type="String">ref|XP_008903853.1|</Data></Cell>
    <Cell ss:StyleID="s68"><Data ss:Type="Number">211</Data></Cell>
    <Cell ss:StyleID="s68"><Data ss:Type="Number">1</Data></Cell>
    <Cell ss:StyleID="s68"><Data ss:Type="Number">211</Data></Cell>
    <Cell ss:StyleID="s68"><Data ss:Type="Number">0.78</Data></Cell>
    <Cell ss:StyleID="s68"><Data ss:Type="Number">0.84</Data></Cell>
    <Cell ss:StyleID="s68"><Data ss:Type="Number">0.03</Data></Cell>
    <Cell ss:StyleID="s68"><Data ss:Type="Number">211</Data></Cell>
    <Cell ss:StyleID="s68"><Data ss:Type="Number">356</Data></Cell>
    <Cell ss:StyleID="s69"><Data ss:Type="Number">4.9999999999999998E-95</Data></Cell>
    <Cell ss:StyleID="s68"><Data ss:Type="String">protein AED:0.08 eAED:0.28 QI:0|0|0|1|0.5|0.2|5|0|634 </Data></Cell>
    <Cell ss:StyleID="s68"><Data ss:Type="String">hypothetical protein PPTG_09822 [Phytophthora parasitica INRA-310] gb|ETN10730.1| hypothetical protein PPTG_09822 [Phytophthora parasitica INRA-310]</Data></Cell>
   </Row>
   <Row ss:AutoFitHeight="0" ss:Height="15.75">
    <Cell ss:StyleID="s68"><Data ss:Type="String">Phyca_scf3070_310</Data></Cell>
    <Cell ss:StyleID="s68"><Data ss:Type="Number">979</Data></Cell>
    <Cell ss:StyleID="s68"><Data ss:Type="Number">1</Data></Cell>
    <Cell ss:StyleID="s68"><Data ss:Type="Number">979</Data></Cell>
    <Cell ss:StyleID="s68"><Data ss:Type="String">gb|ETI30952.1|</Data></Cell>
    <Cell ss:StyleID="s68"><Data ss:Type="Number">994</Data></Cell>
    <Cell ss:StyleID="s68"><Data ss:Type="Number">1</Data></Cell>
    <Cell ss:StyleID="s68"><Data ss:Type="Number">994</Data></Cell>
    <Cell ss:StyleID="s68"><Data ss:Type="Number">0.96</Data></Cell>
    <Cell ss:StyleID="s68"><Data ss:Type="Number">0.96</Data></Cell>
    <Cell ss:StyleID="s68"><Data ss:Type="Number">0.02</Data></Cell>
    <Cell ss:StyleID="s68"><Data ss:Type="Number">998</Data></Cell>
    <Cell ss:StyleID="s68"><Data ss:Type="Number">1893</Data></Cell>
    <Cell ss:StyleID="s68"><Data ss:Type="Number">0</Data></Cell>
    <Cell ss:StyleID="s68"><Data ss:Type="String">protein AED:0.01 eAED:0.01 QI:0|0|0|1|1|1|3|0|979 </Data></Cell>
    <Cell ss:StyleID="s68"><Data ss:Type="String">alanine-tRNA ligase [Phytophthora parasitica P1569] gb|ETM31265.1| alanine-tRNA ligase [Phytophthora parasitica]</Data></Cell>
   </Row>
   <Row ss:AutoFitHeight="0" ss:Height="15.75">
    <Cell ss:StyleID="s68"><Data ss:Type="String">Phyca_scf3070_311</Data></Cell>
    <Cell ss:StyleID="s68"><Data ss:Type="Number">1177</Data></Cell>
    <Cell ss:StyleID="s68"><Data ss:Type="Number">167</Data></Cell>
    <Cell ss:StyleID="s68"><Data ss:Type="Number">704</Data></Cell>
    <Cell ss:StyleID="s68"><Data ss:Type="String">ref|XP_008912942.1|</Data></Cell>
    <Cell ss:StyleID="s68"><Data ss:Type="Number">598</Data></Cell>
    <Cell ss:StyleID="s68"><Data ss:Type="Number">55</Data></Cell>
    <Cell ss:StyleID="s68"><Data ss:Type="Number">598</Data></Cell>
    <Cell ss:StyleID="s68"><Data ss:Type="Number">0.86</Data></Cell>
    <Cell ss:StyleID="s68"><Data ss:Type="Number">0.88</Data></Cell>
    <Cell ss:StyleID="s68"><Data ss:Type="Number">0.06</Data></Cell>
    <Cell ss:StyleID="s68"><Data ss:Type="Number">560</Data></Cell>
    <Cell ss:StyleID="s68"><Data ss:Type="Number">926</Data></Cell>
    <Cell ss:StyleID="s68"><Data ss:Type="Number">0</Data></Cell>
    <Cell ss:StyleID="s68"><Data ss:Type="String">protein AED:0.10 eAED:0.16 QI:0|0|0|0.84|0.75|0.69|13|0|1177 </Data></Cell>
    <Cell ss:StyleID="s68"><Data ss:Type="String">hypothetical protein PPTG_16942 [Phytophthora parasitica INRA-310] gb|ETN01863.1| hypothetical protein PPTG_16942 [Phytophthora parasitica INRA-310] gb|ETO64105.1| hypothetical protein F444_18317 [Phytophthora parasitica P1976]</Data></Cell>
   </Row>
   <Row ss:AutoFitHeight="0" ss:Height="15.75">
    <Cell ss:StyleID="s68"><Data ss:Type="String">Phyca_scf3070_312</Data></Cell>
    <Cell ss:StyleID="s68"><Data ss:Type="Number">2274</Data></Cell>
    <Cell ss:StyleID="s68"><Data ss:Type="Number">1188</Data></Cell>
    <Cell ss:StyleID="s68"><Data ss:Type="Number">1750</Data></Cell>
    <Cell ss:StyleID="s68"><Data ss:Type="String">ref|XP_002900516.1|</Data></Cell>
    <Cell ss:StyleID="s68"><Data ss:Type="Number">1187</Data></Cell>
    <Cell ss:StyleID="s68"><Data ss:Type="Number">15</Data></Cell>
    <Cell ss:StyleID="s68"><Data ss:Type="Number">643</Data></Cell>
    <Cell ss:StyleID="s68"><Data ss:Type="Number">0.75</Data></Cell>
    <Cell ss:StyleID="s68"><Data ss:Type="Number">0.8</Data></Cell>
    <Cell ss:StyleID="s68"><Data ss:Type="Number">0.13</Data></Cell>
    <Cell ss:StyleID="s68"><Data ss:Type="Number">639</Data></Cell>
    <Cell ss:StyleID="s68"><Data ss:Type="Number">914</Data></Cell>
    <Cell ss:StyleID="s68"><Data ss:Type="Number">0</Data></Cell>
    <Cell ss:StyleID="s68"><Data ss:Type="String">protein AED:0.11 eAED:0.17 QI:0|0|0|0.78|1|1|14|0|2274 </Data></Cell>
    <Cell ss:StyleID="s68"><Data ss:Type="String">mitogen-activated protein kinase kinase, putative [Phytophthora infestans T30-4] gb|EEY59831.1| mitogen-activated protein kinase kinase, putative [Phytophthora infestans T30-4]</Data></Cell>
   </Row>
   <Row ss:AutoFitHeight="0" ss:Height="15.75">
    <Cell ss:StyleID="s68"><Data ss:Type="String">Phyca_scf3070_313</Data></Cell>
    <Cell ss:StyleID="s68"><Data ss:Type="Number">178</Data></Cell>
    <Cell ss:StyleID="s68"><Data ss:Type="Number">1</Data></Cell>
    <Cell ss:StyleID="s68"><Data ss:Type="Number">178</Data></Cell>
    <Cell ss:StyleID="s68"><Data ss:Type="String">ref|XP_002900506.1|</Data></Cell>
    <Cell ss:StyleID="s68"><Data ss:Type="Number">207</Data></Cell>
    <Cell ss:StyleID="s68"><Data ss:Type="Number">1</Data></Cell>
    <Cell ss:StyleID="s68"><Data ss:Type="Number">207</Data></Cell>
    <Cell ss:StyleID="s68"><Data ss:Type="Number">0.65</Data></Cell>
    <Cell ss:StyleID="s68"><Data ss:Type="Number">0.72</Data></Cell>
    <Cell ss:StyleID="s68"><Data ss:Type="Number">0.14000000000000001</Data></Cell>
    <Cell ss:StyleID="s68"><Data ss:Type="Number">207</Data></Cell>
    <Cell ss:StyleID="s68"><Data ss:Type="Number">257</Data></Cell>
    <Cell ss:StyleID="s69"><Data ss:Type="Number">3.0000000000000002E-66</Data></Cell>
    <Cell ss:StyleID="s68"><Data ss:Type="String">protein AED:0.25 eAED:0.25 QI:0|0|0|1|1|1|2|0|178 </Data></Cell>
    <Cell ss:StyleID="s68"><Data ss:Type="String">conserved hypothetical protein [Phytophthora infestans T30-4] ref|XP_002900514.1| conserved hypothetical protein [Phytophthora infestans T30-4] gb|EEY59821.1| conserved hypothetical protein [Phytophthora infestans T30-4] gb|EEY59829.1| conserved hypothetical protein [Phytophthora infestans T30-4]</Data></Cell>
   </Row>
   <Row ss:AutoFitHeight="0" ss:Height="15.75">
    <Cell ss:StyleID="s68"><Data ss:Type="String">Phyca_scf3070_314</Data></Cell>
    <Cell ss:StyleID="s68"><Data ss:Type="Number">409</Data></Cell>
    <Cell ss:StyleID="s68"><Data ss:Type="Number">1</Data></Cell>
    <Cell ss:StyleID="s68"><Data ss:Type="Number">409</Data></Cell>
    <Cell ss:StyleID="s68"><Data ss:Type="String">gb|ETO64102.1|</Data></Cell>
    <Cell ss:StyleID="s68"><Data ss:Type="Number">444</Data></Cell>
    <Cell ss:StyleID="s68"><Data ss:Type="Number">5</Data></Cell>
    <Cell ss:StyleID="s68"><Data ss:Type="Number">444</Data></Cell>
    <Cell ss:StyleID="s68"><Data ss:Type="Number">0.82</Data></Cell>
    <Cell ss:StyleID="s68"><Data ss:Type="Number">0.85</Data></Cell>
    <Cell ss:StyleID="s68"><Data ss:Type="Number">7.0000000000000007E-2</Data></Cell>
    <Cell ss:StyleID="s68"><Data ss:Type="Number">441</Data></Cell>
    <Cell ss:StyleID="s68"><Data ss:Type="Number">682</Data></Cell>
    <Cell ss:StyleID="s68"><Data ss:Type="Number">0</Data></Cell>
    <Cell ss:StyleID="s68"><Data ss:Type="String">protein AED:0.05 eAED:0.05 QI:0|0|0|1|1|1|3|0|409 </Data></Cell>
    <Cell ss:StyleID="s68"><Data ss:Type="String">hypothetical protein F444_18314 [Phytophthora parasitica P1976]</Data></Cell>
   </Row>
   <Row ss:AutoFitHeight="0" ss:Height="15.75">
    <Cell ss:StyleID="s68"><Data ss:Type="String">Phyca_scf3070_315</Data></Cell>
    <Cell ss:StyleID="s68"><Data ss:Type="Number">479</Data></Cell>
    <Cell ss:StyleID="s68"><Data ss:Type="Number">1</Data></Cell>
    <Cell ss:StyleID="s68"><Data ss:Type="Number">478</Data></Cell>
    <Cell ss:StyleID="s68"><Data ss:Type="String">gb|ETM35488.1|</Data></Cell>
    <Cell ss:StyleID="s68"><Data ss:Type="Number">501</Data></Cell>
    <Cell ss:StyleID="s68"><Data ss:Type="Number">1</Data></Cell>
    <Cell ss:StyleID="s68"><Data ss:Type="Number">500</Data></Cell>
    <Cell ss:StyleID="s68"><Data ss:Type="Number">0.82</Data></Cell>
    <Cell ss:StyleID="s68"><Data ss:Type="Number">0.86</Data></Cell>
    <Cell ss:StyleID="s68"><Data ss:Type="Number">7.0000000000000007E-2</Data></Cell>
    <Cell ss:StyleID="s68"><Data ss:Type="Number">509</Data></Cell>
    <Cell ss:StyleID="s68"><Data ss:Type="Number">778</Data></Cell>
    <Cell ss:StyleID="s68"><Data ss:Type="Number">0</Data></Cell>
    <Cell ss:StyleID="s68"><Data ss:Type="String">protein AED:0.03 eAED:0.07 QI:0|0|0|1|1|1|3|0|479 </Data></Cell>
    <Cell ss:StyleID="s68"><Data ss:Type="String">hypothetical protein L914_17619, partial [Phytophthora parasitica]</Data></Cell>
   </Row>
   <Row ss:AutoFitHeight="0" ss:Height="15.75">
    <Cell ss:StyleID="s68"><Data ss:Type="String">Phyca_scf3070_316</Data></Cell>
    <Cell ss:StyleID="s68"><Data ss:Type="Number">765</Data></Cell>
    <Cell ss:StyleID="s68"><Data ss:Type="Number">1</Data></Cell>
    <Cell ss:StyleID="s68"><Data ss:Type="Number">765</Data></Cell>
    <Cell ss:StyleID="s68"><Data ss:Type="String">gb|ETP28902.1|</Data></Cell>
    <Cell ss:StyleID="s68"><Data ss:Type="Number">766</Data></Cell>
    <Cell ss:StyleID="s68"><Data ss:Type="Number">1</Data></Cell>
    <Cell ss:StyleID="s68"><Data ss:Type="Number">766</Data></Cell>
    <Cell ss:StyleID="s68"><Data ss:Type="Number">0.8</Data></Cell>
    <Cell ss:StyleID="s68"><Data ss:Type="Number">0.85</Data></Cell>
    <Cell ss:StyleID="s68"><Data ss:Type="Number">0.01</Data></Cell>
    <Cell ss:StyleID="s68"><Data ss:Type="Number">772</Data></Cell>
    <Cell ss:StyleID="s68"><Data ss:Type="Number">1160</Data></Cell>
    <Cell ss:StyleID="s68"><Data ss:Type="Number">0</Data></Cell>
    <Cell ss:StyleID="s68"><Data ss:Type="String">protein AED:0.19 eAED:0.19 QI:0|0|0|1|1|1|6|0|765 </Data></Cell>
    <Cell ss:StyleID="s68"><Data ss:Type="String">hypothetical protein F442_21867 [Phytophthora parasitica P10297]</Data></Cell>
   </Row>
   <Row ss:AutoFitHeight="0" ss:Height="15.75">
    <Cell ss:StyleID="s68"><Data ss:Type="String">Phyca_scf3070_317</Data></Cell>
    <Cell ss:StyleID="s68"><Data ss:Type="Number">333</Data></Cell>
    <Cell ss:StyleID="s68"><Data ss:Type="Number">1</Data></Cell>
    <Cell ss:StyleID="s68"><Data ss:Type="Number">333</Data></Cell>
    <Cell ss:StyleID="s68"><Data ss:Type="String">ref|XP_002900512.1|</Data></Cell>
    <Cell ss:StyleID="s68"><Data ss:Type="Number">370</Data></Cell>
    <Cell ss:StyleID="s68"><Data ss:Type="Number">1</Data></Cell>
    <Cell ss:StyleID="s68"><Data ss:Type="Number">370</Data></Cell>
    <Cell ss:StyleID="s68"><Data ss:Type="Number">0.74</Data></Cell>
    <Cell ss:StyleID="s68"><Data ss:Type="Number">0.8</Data></Cell>
    <Cell ss:StyleID="s68"><Data ss:Type="Number">0.1</Data></Cell>
    <Cell ss:StyleID="s68"><Data ss:Type="Number">370</Data></Cell>
    <Cell ss:StyleID="s68"><Data ss:Type="Number">535</Data></Cell>
    <Cell ss:StyleID="s69"><Data ss:Type="Number">9.9999999999999998E-150</Data></Cell>
    <Cell ss:StyleID="s68"><Data ss:Type="String">protein AED:0.36 eAED:0.39 QI:0|0|0|1|1|1|3|0|333 </Data></Cell>
    <Cell ss:StyleID="s68"><Data ss:Type="String">histone deacetylase, putative [Phytophthora infestans T30-4] gb|EEY59827.1| histone deacetylase, putative [Phytophthora infestans T30-4]</Data></Cell>
   </Row>
   <Row ss:AutoFitHeight="0" ss:Height="15.75">
    <Cell ss:StyleID="s68"><Data ss:Type="String">Phyca_scf3070_318</Data></Cell>
    <Cell ss:StyleID="s68"><Data ss:Type="Number">280</Data></Cell>
    <Cell ss:StyleID="s68"><Data ss:Type="Number">1</Data></Cell>
    <Cell ss:StyleID="s68"><Data ss:Type="Number">157</Data></Cell>
    <Cell ss:StyleID="s68"><Data ss:Type="String">gb|ETI35384.1|</Data></Cell>
    <Cell ss:StyleID="s68"><Data ss:Type="Number">300</Data></Cell>
    <Cell ss:StyleID="s68"><Data ss:Type="Number">18</Data></Cell>
    <Cell ss:StyleID="s68"><Data ss:Type="Number">198</Data></Cell>
    <Cell ss:StyleID="s68"><Data ss:Type="Number">0.45</Data></Cell>
    <Cell ss:StyleID="s68"><Data ss:Type="Number">0.59</Data></Cell>
    <Cell ss:StyleID="s68"><Data ss:Type="Number">0.13</Data></Cell>
    <Cell ss:StyleID="s68"><Data ss:Type="Number">181</Data></Cell>
    <Cell ss:StyleID="s68"><Data ss:Type="Number">145</Data></Cell>
    <Cell ss:StyleID="s69"><Data ss:Type="Number">3E-32</Data></Cell>
    <Cell ss:StyleID="s68"><Data ss:Type="String">protein AED:0.25 eAED:0.25 QI:0|0|0|1|0|0|2|0|280 </Data></Cell>
    <Cell ss:StyleID="s68"><Data ss:Type="String">hypothetical protein F443_18285 [Phytophthora parasitica P1569]</Data></Cell>
   </Row>
   <Row ss:AutoFitHeight="0" ss:Height="15.75">
    <Cell ss:StyleID="s68"><Data ss:Type="String">Phyca_scf3070_319</Data></Cell>
    <Cell ss:StyleID="s68"><Data ss:Type="Number">120</Data></Cell>
    <Cell ss:StyleID="s68"><Data ss:Type="Number">21</Data></Cell>
    <Cell ss:StyleID="s68"><Data ss:Type="Number">78</Data></Cell>
    <Cell ss:StyleID="s68"><Data ss:Type="String">ref|XP_002900515.1|</Data></Cell>
    <Cell ss:StyleID="s68"><Data ss:Type="Number">202</Data></Cell>
    <Cell ss:StyleID="s68"><Data ss:Type="Number">127</Data></Cell>
    <Cell ss:StyleID="s68"><Data ss:Type="Number">188</Data></Cell>
    <Cell ss:StyleID="s68"><Data ss:Type="Number">0.72</Data></Cell>
    <Cell ss:StyleID="s68"><Data ss:Type="Number">0.79</Data></Cell>
    <Cell ss:StyleID="s68"><Data ss:Type="Number">0.06</Data></Cell>
    <Cell ss:StyleID="s68"><Data ss:Type="Number">62</Data></Cell>
    <Cell ss:StyleID="s68"><Data ss:Type="Number">0</Data></Cell>
    <Cell ss:StyleID="s69"><Data ss:Type="Number">4.0000000000000003E-15</Data></Cell>
    <Cell ss:StyleID="s68"><Data ss:Type="String">protein AED:0.35 eAED:0.44 QI:0|0|0|1|0|0|2|0|120 </Data></Cell>
    <Cell ss:StyleID="s68"><Data ss:Type="String">conserved hypothetical protein [Phytophthora infestans T30-4] gb|EEY59830.1| conserved hypothetical protein [Phytophthora infestans T30-4]</Data></Cell>
   </Row>
   <Row ss:AutoFitHeight="0" ss:Height="15.75">
    <Cell ss:StyleID="s68"><Data ss:Type="String">Phyca_scf1549_320</Data></Cell>
    <Cell ss:StyleID="s68"><Data ss:Type="Number">435</Data></Cell>
    <Cell ss:StyleID="s68"><Data ss:Type="Number">1</Data></Cell>
    <Cell ss:StyleID="s68"><Data ss:Type="Number">435</Data></Cell>
    <Cell ss:StyleID="s68"><Data ss:Type="String">gb|ETI33803.1|</Data></Cell>
    <Cell ss:StyleID="s68"><Data ss:Type="Number">417</Data></Cell>
    <Cell ss:StyleID="s68"><Data ss:Type="Number">1</Data></Cell>
    <Cell ss:StyleID="s68"><Data ss:Type="Number">417</Data></Cell>
    <Cell ss:StyleID="s68"><Data ss:Type="Number">0.78</Data></Cell>
    <Cell ss:StyleID="s68"><Data ss:Type="Number">0.8</Data></Cell>
    <Cell ss:StyleID="s68"><Data ss:Type="Number">0.15</Data></Cell>
    <Cell ss:StyleID="s68"><Data ss:Type="Number">462</Data></Cell>
    <Cell ss:StyleID="s68"><Data ss:Type="Number">706</Data></Cell>
    <Cell ss:StyleID="s68"><Data ss:Type="Number">0</Data></Cell>
    <Cell ss:StyleID="s68"><Data ss:Type="String">protein AED:0.06 eAED:0.18 QI:0|0|0|1|0.5|0.42|7|0|435 </Data></Cell>
    <Cell ss:StyleID="s68"><Data ss:Type="String">hypothetical protein F443_19557 [Phytophthora parasitica P1569] gb|ETK74173.1| hypothetical protein L915_18976 [Phytophthora parasitica] gb|ETL27603.1| hypothetical protein L916_18874 [Phytophthora parasitica] gb|ETM34042.1| hypothetical protein L914_18791 [Phytophthora parasitica] gb|ETO62629.1| hypothetical protein F444_19509 [Phytophthora parasitica P1976] gb|ETP03702.1| hypothetical protein F441_19378 [Phytophthora parasitica CJ01A1] gb|ETP31851.1| hypothetical protein F442_19329 [Phytophthora parasitica P10297]</Data></Cell>
   </Row>
   <Row ss:AutoFitHeight="0" ss:Height="15.75">
    <Cell ss:StyleID="s68"><Data ss:Type="String">Phyca_scf1549_321</Data></Cell>
    <Cell ss:StyleID="s68"><Data ss:Type="Number">125</Data></Cell>
    <Cell ss:StyleID="s68"><Data ss:Type="Number">1</Data></Cell>
    <Cell ss:StyleID="s68"><Data ss:Type="Number">89</Data></Cell>
    <Cell ss:StyleID="s68"><Data ss:Type="String">gb|ETP51023.1|</Data></Cell>
    <Cell ss:StyleID="s68"><Data ss:Type="Number">310</Data></Cell>
    <Cell ss:StyleID="s68"><Data ss:Type="Number">53</Data></Cell>
    <Cell ss:StyleID="s68"><Data ss:Type="Number">141</Data></Cell>
    <Cell ss:StyleID="s68"><Data ss:Type="Number">0.79</Data></Cell>
    <Cell ss:StyleID="s68"><Data ss:Type="Number">0.86</Data></Cell>
    <Cell ss:StyleID="s68"><Data ss:Type="Number">0</Data></Cell>
    <Cell ss:StyleID="s68"><Data ss:Type="Number">89</Data></Cell>
    <Cell ss:StyleID="s68"><Data ss:Type="Number">144</Data></Cell>
    <Cell ss:StyleID="s69"><Data ss:Type="Number">2.0000000000000001E-32</Data></Cell>
    <Cell ss:StyleID="s68"><Data ss:Type="String">protein AED:0.39 eAED:0.39 QI:0|0|0|1|1|1|2|0|125 </Data></Cell>
    <Cell ss:StyleID="s68"><Data ss:Type="String">hypothetical protein F442_03772 [Phytophthora parasitica P10297]</Data></Cell>
   </Row>
   <Row ss:AutoFitHeight="0" ss:Height="15.75">
    <Cell ss:StyleID="s68"><Data ss:Type="String">Phyca_scf1549_322</Data></Cell>
    <Cell ss:StyleID="s68"><Data ss:Type="Number">1116</Data></Cell>
    <Cell ss:StyleID="s68"><Data ss:Type="Number">506</Data></Cell>
    <Cell ss:StyleID="s68"><Data ss:Type="Number">949</Data></Cell>
    <Cell ss:StyleID="s68"><Data ss:Type="String">gb|ETO62626.1|</Data></Cell>
    <Cell ss:StyleID="s68"><Data ss:Type="Number">694</Data></Cell>
    <Cell ss:StyleID="s68"><Data ss:Type="Number">87</Data></Cell>
    <Cell ss:StyleID="s68"><Data ss:Type="Number">527</Data></Cell>
    <Cell ss:StyleID="s68"><Data ss:Type="Number">0.96</Data></Cell>
    <Cell ss:StyleID="s68"><Data ss:Type="Number">0.97</Data></Cell>
    <Cell ss:StyleID="s68"><Data ss:Type="Number">0</Data></Cell>
    <Cell ss:StyleID="s68"><Data ss:Type="Number">444</Data></Cell>
    <Cell ss:StyleID="s68"><Data ss:Type="Number">876</Data></Cell>
    <Cell ss:StyleID="s68"><Data ss:Type="Number">0</Data></Cell>
    <Cell ss:StyleID="s68"><Data ss:Type="String">protein AED:0.06 eAED:0.06 QI:0|0|0|1|0.5|0.33|3|0|1116 </Data></Cell>
    <Cell ss:StyleID="s68"><Data ss:Type="String">hypothetical protein F444_19507 [Phytophthora parasitica P1976]</Data></Cell>
   </Row>
   <Row ss:AutoFitHeight="0" ss:Height="15.75">
    <Cell ss:StyleID="s68"><Data ss:Type="String">Phyca_scf1549_323</Data></Cell>
    <Cell ss:StyleID="s68"><Data ss:Type="Number">193</Data></Cell>
    <Cell ss:StyleID="s68"><Data ss:Type="Number">5</Data></Cell>
    <Cell ss:StyleID="s68"><Data ss:Type="Number">146</Data></Cell>
    <Cell ss:StyleID="s68"><Data ss:Type="String">ref|XP_008890924.1|</Data></Cell>
    <Cell ss:StyleID="s68"><Data ss:Type="Number">220</Data></Cell>
    <Cell ss:StyleID="s68"><Data ss:Type="Number">1</Data></Cell>
    <Cell ss:StyleID="s68"><Data ss:Type="Number">139</Data></Cell>
    <Cell ss:StyleID="s68"><Data ss:Type="Number">0.62</Data></Cell>
    <Cell ss:StyleID="s68"><Data ss:Type="Number">0.76</Data></Cell>
    <Cell ss:StyleID="s68"><Data ss:Type="Number">0.02</Data></Cell>
    <Cell ss:StyleID="s68"><Data ss:Type="Number">142</Data></Cell>
    <Cell ss:StyleID="s68"><Data ss:Type="Number">174</Data></Cell>
    <Cell ss:StyleID="s69"><Data ss:Type="Number">2E-41</Data></Cell>
    <Cell ss:StyleID="s68"><Data ss:Type="String">protein AED:0.05 eAED:0.09 QI:0|-1|0|1|-1|1|1|0|193 </Data></Cell>
    <Cell ss:StyleID="s68"><Data ss:Type="String">hypothetical protein PPTG_01077 [Phytophthora parasitica INRA-310] gb|ETN24911.1| hypothetical protein PPTG_01077 [Phytophthora parasitica INRA-310]</Data></Cell>
   </Row>
   <Row ss:AutoFitHeight="0" ss:Height="15.75">
    <Cell ss:StyleID="s68"><Data ss:Type="String">Phyca_scf1669_324</Data></Cell>
    <Cell ss:StyleID="s68"><Data ss:Type="Number">884</Data></Cell>
    <Cell ss:StyleID="s68"><Data ss:Type="Number">198</Data></Cell>
    <Cell ss:StyleID="s68"><Data ss:Type="Number">663</Data></Cell>
    <Cell ss:StyleID="s68"><Data ss:Type="String">gb|ETP52176.1|</Data></Cell>
    <Cell ss:StyleID="s68"><Data ss:Type="Number">536</Data></Cell>
    <Cell ss:StyleID="s68"><Data ss:Type="Number">33</Data></Cell>
    <Cell ss:StyleID="s68"><Data ss:Type="Number">493</Data></Cell>
    <Cell ss:StyleID="s68"><Data ss:Type="Number">0.4</Data></Cell>
    <Cell ss:StyleID="s68"><Data ss:Type="Number">0.6</Data></Cell>
    <Cell ss:StyleID="s68"><Data ss:Type="Number">7.0000000000000007E-2</Data></Cell>
    <Cell ss:StyleID="s68"><Data ss:Type="Number">481</Data></Cell>
    <Cell ss:StyleID="s68"><Data ss:Type="Number">350</Data></Cell>
    <Cell ss:StyleID="s69"><Data ss:Type="Number">4.9999999999999999E-93</Data></Cell>
    <Cell ss:StyleID="s68"><Data ss:Type="String">protein AED:0.38 eAED:0.42 QI:0|0|0|1|1|1|9|0|884 </Data></Cell>
    <Cell ss:StyleID="s68"><Data ss:Type="String">serine/threonine protein kinase [Phytophthora parasitica P10297]</Data></Cell>
   </Row>
   <Row ss:AutoFitHeight="0" ss:Height="15.75">
    <Cell ss:StyleID="s68"><Data ss:Type="String">Phyca_scf1669_325</Data></Cell>
    <Cell ss:StyleID="s68"><Data ss:Type="Number">425</Data></Cell>
    <Cell ss:StyleID="s68"><Data ss:Type="Number">24</Data></Cell>
    <Cell ss:StyleID="s68"><Data ss:Type="Number">410</Data></Cell>
    <Cell ss:StyleID="s68"><Data ss:Type="String">gb|EGZ07869.1|</Data></Cell>
    <Cell ss:StyleID="s68"><Data ss:Type="Number">485</Data></Cell>
    <Cell ss:StyleID="s68"><Data ss:Type="Number">6</Data></Cell>
    <Cell ss:StyleID="s68"><Data ss:Type="Number">430</Data></Cell>
    <Cell ss:StyleID="s68"><Data ss:Type="Number">0.46</Data></Cell>
    <Cell ss:StyleID="s68"><Data ss:Type="Number">0.6</Data></Cell>
    <Cell ss:StyleID="s68"><Data ss:Type="Number">0.08</Data></Cell>
    <Cell ss:StyleID="s68"><Data ss:Type="Number">425</Data></Cell>
    <Cell ss:StyleID="s68"><Data ss:Type="Number">362</Data></Cell>
    <Cell ss:StyleID="s69"><Data ss:Type="Number">4.9999999999999995E-97</Data></Cell>
    <Cell ss:StyleID="s68"><Data ss:Type="String">protein AED:0.43 eAED:0.43 QI:0|0|0|1|1|1|2|0|425 </Data></Cell>
    <Cell ss:StyleID="s68"><Data ss:Type="String">hypothetical protein PHYSODRAFT_252737 [Phytophthora sojae]</Data></Cell>
   </Row>
   <Row ss:AutoFitHeight="0" ss:Height="15.75">
    <Cell ss:StyleID="s68"><Data ss:Type="String">Phyca_scf1669_326</Data></Cell>
    <Cell ss:StyleID="s68"><Data ss:Type="Number">166</Data></Cell>
    <Cell ss:StyleID="s68"><Data ss:Type="Number">7</Data></Cell>
    <Cell ss:StyleID="s68"><Data ss:Type="Number">165</Data></Cell>
    <Cell ss:StyleID="s68"><Data ss:Type="String">gb|ETP52219.1|</Data></Cell>
    <Cell ss:StyleID="s68"><Data ss:Type="Number">1675</Data></Cell>
    <Cell ss:StyleID="s68"><Data ss:Type="Number">956</Data></Cell>
    <Cell ss:StyleID="s68"><Data ss:Type="Number">1123</Data></Cell>
    <Cell ss:StyleID="s68"><Data ss:Type="Number">0.37</Data></Cell>
    <Cell ss:StyleID="s68"><Data ss:Type="Number">0.53</Data></Cell>
    <Cell ss:StyleID="s68"><Data ss:Type="Number">0.08</Data></Cell>
    <Cell ss:StyleID="s68"><Data ss:Type="Number">171</Data></Cell>
    <Cell ss:StyleID="s68"><Data ss:Type="Number">117</Data></Cell>
    <Cell ss:StyleID="s69"><Data ss:Type="Number">3E-24</Data></Cell>
    <Cell ss:StyleID="s68"><Data ss:Type="String">protein AED:0.47 eAED:0.48 QI:0|-1|0|1|-1|1|1|0|166 </Data></Cell>
    <Cell ss:StyleID="s68"><Data ss:Type="String">serine/threonine protein kinase [Phytophthora parasitica P10297]</Data></Cell>
   </Row>
   <Row ss:AutoFitHeight="0" ss:Height="15.75">
    <Cell ss:StyleID="s68"><Data ss:Type="String">Phyca_scf1669_327</Data></Cell>
    <Cell ss:StyleID="s68"><Data ss:Type="Number">134</Data></Cell>
    <Cell ss:StyleID="s68"><Data ss:Type="Number">32</Data></Cell>
    <Cell ss:StyleID="s68"><Data ss:Type="Number">124</Data></Cell>
    <Cell ss:StyleID="s68"><Data ss:Type="String">ref|XP_008899968.1|</Data></Cell>
    <Cell ss:StyleID="s68"><Data ss:Type="Number">1266</Data></Cell>
    <Cell ss:StyleID="s68"><Data ss:Type="Number">428</Data></Cell>
    <Cell ss:StyleID="s68"><Data ss:Type="Number">520</Data></Cell>
    <Cell ss:StyleID="s68"><Data ss:Type="Number">0.48</Data></Cell>
    <Cell ss:StyleID="s68"><Data ss:Type="Number">0.59</Data></Cell>
    <Cell ss:StyleID="s68"><Data ss:Type="Number">0</Data></Cell>
    <Cell ss:StyleID="s68"><Data ss:Type="Number">93</Data></Cell>
    <Cell ss:StyleID="s68"><Data ss:Type="Number">2</Data></Cell>
    <Cell ss:StyleID="s69"><Data ss:Type="Number">2.0000000000000002E-15</Data></Cell>
    <Cell ss:StyleID="s68"><Data ss:Type="String">protein AED:0.48 eAED:0.49 QI:0|-1|0|1|-1|1|1|0|134 </Data></Cell>
    <Cell ss:StyleID="s68"><Data ss:Type="String">serine/threonine protein kinase, partial [Phytophthora parasitica INRA-310] gb|ETN14379.1| serine/threonine protein kinase, partial [Phytophthora parasitica INRA-310]</Data></Cell>
   </Row>
   <Row ss:AutoFitHeight="0" ss:Height="15.75">
    <Cell ss:StyleID="s68"><Data ss:Type="String">Phyca_scf1669_329</Data></Cell>
    <Cell ss:StyleID="s68"><Data ss:Type="Number">428</Data></Cell>
    <Cell ss:StyleID="s68"><Data ss:Type="Number">5</Data></Cell>
    <Cell ss:StyleID="s68"><Data ss:Type="Number">378</Data></Cell>
    <Cell ss:StyleID="s68"><Data ss:Type="String">gb|EGZ07869.1|</Data></Cell>
    <Cell ss:StyleID="s68"><Data ss:Type="Number">485</Data></Cell>
    <Cell ss:StyleID="s68"><Data ss:Type="Number">6</Data></Cell>
    <Cell ss:StyleID="s68"><Data ss:Type="Number">430</Data></Cell>
    <Cell ss:StyleID="s68"><Data ss:Type="Number">0.37</Data></Cell>
    <Cell ss:StyleID="s68"><Data ss:Type="Number">0.53</Data></Cell>
    <Cell ss:StyleID="s68"><Data ss:Type="Number">0.13</Data></Cell>
    <Cell ss:StyleID="s68"><Data ss:Type="Number">428</Data></Cell>
    <Cell ss:StyleID="s68"><Data ss:Type="Number">266</Data></Cell>
    <Cell ss:StyleID="s69"><Data ss:Type="Number">3E-68</Data></Cell>
    <Cell ss:StyleID="s68"><Data ss:Type="String">protein AED:0.12 eAED:0.25 QI:0|0|0|1|1|1|3|0|428 </Data></Cell>
    <Cell ss:StyleID="s68"><Data ss:Type="String">hypothetical protein PHYSODRAFT_252737 [Phytophthora sojae]</Data></Cell>
   </Row>
   <Row ss:AutoFitHeight="0" ss:Height="15.75">
    <Cell ss:StyleID="s68"><Data ss:Type="String">Phyca_scf0141_330</Data></Cell>
    <Cell ss:StyleID="s68"><Data ss:Type="Number">595</Data></Cell>
    <Cell ss:StyleID="s68"><Data ss:Type="Number">1</Data></Cell>
    <Cell ss:StyleID="s68"><Data ss:Type="Number">595</Data></Cell>
    <Cell ss:StyleID="s68"><Data ss:Type="String">ref|XP_008914382.1|</Data></Cell>
    <Cell ss:StyleID="s68"><Data ss:Type="Number">604</Data></Cell>
    <Cell ss:StyleID="s68"><Data ss:Type="Number">1</Data></Cell>
    <Cell ss:StyleID="s68"><Data ss:Type="Number">604</Data></Cell>
    <Cell ss:StyleID="s68"><Data ss:Type="Number">0.89</Data></Cell>
    <Cell ss:StyleID="s68"><Data ss:Type="Number">0.93</Data></Cell>
    <Cell ss:StyleID="s68"><Data ss:Type="Number">0.01</Data></Cell>
    <Cell ss:StyleID="s68"><Data ss:Type="Number">604</Data></Cell>
    <Cell ss:StyleID="s68"><Data ss:Type="Number">1059</Data></Cell>
    <Cell ss:StyleID="s68"><Data ss:Type="Number">0</Data></Cell>
    <Cell ss:StyleID="s68"><Data ss:Type="String">protein AED:0.01 eAED:0.01 QI:0|0|0|1|0.5|0.33|3|0|595 </Data></Cell>
    <Cell ss:StyleID="s68"><Data ss:Type="String">acetolactate synthase, small subunit [Phytophthora parasitica INRA-310] gb|ETI32985.1| acetolactate synthase, small subunit [Phytophthora parasitica P1569] gb|ETK73319.1| acetolactate synthase, small subunit [Phytophthora parasitica] gb|ETL26753.1| acetolactate synthase, small subunit [Phytophthora parasitica] gb|ETL79993.1| acetolactate synthase, small subunit [Phytophthora parasitica] gb|ETM33240.1| acetolactate synthase, small subunit [Phytophthora parasitica] gb|ETN00370.1| acetolactate synthase, small subunit [Phytophthora parasitica INRA-310] gb|ETO61724.1| acetolactate synthase, small subunit [Phytophthora parasitica P1976] gb|ETP02798.1| acetolactate synthase, small subunit [Phytophthora parasitica CJ01A1]</Data></Cell>
   </Row>
   <Row ss:AutoFitHeight="0" ss:Height="15.75">
    <Cell ss:StyleID="s68"><Data ss:Type="String">Phyca_scf0141_331</Data></Cell>
    <Cell ss:StyleID="s68"><Data ss:Type="Number">559</Data></Cell>
    <Cell ss:StyleID="s68"><Data ss:Type="Number">1</Data></Cell>
    <Cell ss:StyleID="s68"><Data ss:Type="Number">455</Data></Cell>
    <Cell ss:StyleID="s68"><Data ss:Type="String">ref|XP_008914376.1|</Data></Cell>
    <Cell ss:StyleID="s68"><Data ss:Type="Number">933</Data></Cell>
    <Cell ss:StyleID="s68"><Data ss:Type="Number">1</Data></Cell>
    <Cell ss:StyleID="s68"><Data ss:Type="Number">567</Data></Cell>
    <Cell ss:StyleID="s68"><Data ss:Type="Number">0.65</Data></Cell>
    <Cell ss:StyleID="s68"><Data ss:Type="Number">0.69</Data></Cell>
    <Cell ss:StyleID="s68"><Data ss:Type="Number">0.21</Data></Cell>
    <Cell ss:StyleID="s68"><Data ss:Type="Number">574</Data></Cell>
    <Cell ss:StyleID="s68"><Data ss:Type="Number">638</Data></Cell>
    <Cell ss:StyleID="s69"><Data ss:Type="Number">1E-180</Data></Cell>
    <Cell ss:StyleID="s68"><Data ss:Type="String">protein AED:0.20 eAED:0.20 QI:0|0|0|1|1|1|6|0|559 </Data></Cell>
    <Cell ss:StyleID="s68"><Data ss:Type="String">hypothetical protein PPTG_18059 [Phytophthora parasitica INRA-310] gb|ETN00364.1| hypothetical protein PPTG_18059 [Phytophthora parasitica INRA-310]</Data></Cell>
   </Row>
   <Row ss:AutoFitHeight="0" ss:Height="15.75">
    <Cell ss:StyleID="s68"><Data ss:Type="String">Phyca_scf0141_332</Data></Cell>
    <Cell ss:StyleID="s68"><Data ss:Type="Number">185</Data></Cell>
    <Cell ss:StyleID="s68"><Data ss:Type="Number">2</Data></Cell>
    <Cell ss:StyleID="s68"><Data ss:Type="Number">185</Data></Cell>
    <Cell ss:StyleID="s68"><Data ss:Type="String">ref|XP_008914387.1|</Data></Cell>
    <Cell ss:StyleID="s68"><Data ss:Type="Number">474</Data></Cell>
    <Cell ss:StyleID="s68"><Data ss:Type="Number">300</Data></Cell>
    <Cell ss:StyleID="s68"><Data ss:Type="Number">474</Data></Cell>
    <Cell ss:StyleID="s68"><Data ss:Type="Number">0.65</Data></Cell>
    <Cell ss:StyleID="s68"><Data ss:Type="Number">0.76</Data></Cell>
    <Cell ss:StyleID="s68"><Data ss:Type="Number">0.04</Data></Cell>
    <Cell ss:StyleID="s68"><Data ss:Type="Number">184</Data></Cell>
    <Cell ss:StyleID="s68"><Data ss:Type="Number">217</Data></Cell>
    <Cell ss:StyleID="s69"><Data ss:Type="Number">4.0000000000000001E-54</Data></Cell>
    <Cell ss:StyleID="s68"><Data ss:Type="String">protein AED:0.37 eAED:0.40 QI:0|-1|0|1|-1|1|1|0|185 </Data></Cell>
    <Cell ss:StyleID="s68"><Data ss:Type="String">hypothetical protein PPTG_18070 [Phytophthora parasitica INRA-310] gb|ETN00375.1| hypothetical protein PPTG_18070 [Phytophthora parasitica INRA-310]</Data></Cell>
   </Row>
   <Row ss:AutoFitHeight="0" ss:Height="15.75">
    <Cell ss:StyleID="s68"><Data ss:Type="String">Phyca_scf0141_333</Data></Cell>
[truncated: 69,314,953 more chars]
