# Supplementary material for: The Phytophthora cactorum genome provides insights into the adaptation to host defense compounds and fungicides
Source: Sci Rep. 2018 Apr 25;8:6534. doi: 10.1038/s41598-018-24939-2 (PMC5916904; doi:10.1038/s41598-018-24939-2)
Supplement: Supplementary file 5 — Supplementary Table S6 [file 41598_2018_24939_MOESM5_ESM.xml]

<?xml version="1.0" encoding="UTF-8"?>
<?mso-application progid="Excel.Sheet"?><Workbook xmlns:o="urn:schemas-microsoft-com:office:office" xmlns:x="urn:schemas-microsoft-com:office:excel" xmlns:html="http://www.w3.org/TR/REC-html40" xmlns:ss="urn:schemas-microsoft-com:office:spreadsheet">
 <DocumentProperties xmlns="urn:schemas-microsoft-com:office:office">
  <Author>zac</Author>
  <LastAuthor>shushengzhu</LastAuthor>
  <LastPrinted>2018-02-28T01:27:59Z</LastPrinted>
  <Created>2016-03-17T13:50:07Z</Created>
  <LastSaved>2018-02-27T23:57:43Z</LastSaved>
  <Version>14.00</Version>
 </DocumentProperties>
 <OfficeDocumentSettings xmlns="urn:schemas-microsoft-com:office:office">
  <AllowPNG/>
 </OfficeDocumentSettings>
 <ExcelWorkbook xmlns="urn:schemas-microsoft-com:office:excel">
  <WindowHeight>16440</WindowHeight>
  <WindowWidth>17745</WindowWidth>
  <WindowTopX>4020</WindowTopX>
  <WindowTopY>465</WindowTopY>
  <TabRatio>500</TabRatio>
  <ActiveSheet>3</ActiveSheet>
  <ProtectStructure>False</ProtectStructure>
  <ProtectWindows>False</ProtectWindows>
  <DisplayInkNotes>False</DisplayInkNotes>
 </ExcelWorkbook>
 <Styles>
  <Style ss:ID="Default" ss:Name="Normal">
   <Alignment ss:Vertical="Bottom"/>
   <Borders/>
   <Font ss:FontName="宋体" x:CharSet="134" ss:Size="12" ss:Color="#000000"/>
   <Interior/>
   <NumberFormat/>
   <Protection/>
  </Style>
  <Style ss:ID="s62">
   <Font ss:FontName="Times New Roman" x:Family="Roman" ss:Size="12" ss:Color="#000000"/>
  </Style>
  <Style ss:ID="s63">
   <Font ss:FontName="Times New Roman" x:Family="Roman" ss:Size="12" ss:Color="#000000" ss:Bold="1"/>
  </Style>
  <Style ss:ID="s65">
   <Alignment ss:Horizontal="Justify" ss:Vertical="Center"/>
   <Font ss:FontName="Times New Roman" x:Family="Roman" ss:Size="14" ss:Color="#000000" ss:Bold="1"/>
  </Style>
  <Style ss:ID="s66">
   <Font ss:FontName="宋体" x:CharSet="134" ss:Size="12" ss:Color="#000000" ss:Bold="1"/>
  </Style>
  <Style ss:ID="s67">
   <Font ss:FontName="Times" x:Family="Roman" ss:Size="12" ss:Color="#000000" ss:Bold="1"/>
  </Style>
  <Style ss:ID="s68">
   <Font ss:FontName="Times" x:Family="Roman" ss:Size="12" ss:Color="#000000"/>
  </Style>
 </Styles>
 <Worksheet ss:Name="P. cactorum">
  <Table ss:ExpandedColumnCount="5" ss:ExpandedRowCount="32" x:FullColumns="1" x:FullRows="1" ss:StyleID="s62" ss:DefaultColumnWidth="65.25" ss:DefaultRowHeight="15.75">
   <Column ss:Index="4" ss:StyleID="s62" ss:AutoFitWidth="0" ss:Width="110.25"/>
   <Row ss:AutoFitHeight="0" ss:Height="44.25" ss:StyleID="s63">
    <Cell ss:MergeAcross="4" ss:StyleID="s65"><ss:Data ss:Type="String" xmlns="http://www.w3.org/TR/REC-html40"><B><Font html:Color="#000000">Supplementary Table S6 Annotated RNA in the genome of</Font><I><Font html:Color="#000000"> P. cactorum</Font></I></B></ss:Data></Cell>
   </Row>
   <Row ss:AutoFitHeight="0">
    <Cell ss:Index="2"><Data ss:Type="String">type</Data></Cell>
    <Cell><Data ss:Type="String">copy</Data></Cell>
    <Cell><Data ss:Type="String">average_length</Data></Cell>
    <Cell><Data ss:Type="String">total_length</Data></Cell>
   </Row>
   <Row ss:AutoFitHeight="0">
    <Cell><Data ss:Type="String">tRNA</Data></Cell>
    <Cell ss:Index="3"><Data ss:Type="Number">6731</Data></Cell>
    <Cell><Data ss:Type="Number">75.137275293418497</Data></Cell>
    <Cell><Data ss:Type="Number">505749</Data></Cell>
   </Row>
   <Row ss:AutoFitHeight="0">
    <Cell ss:Index="2"><Data ss:Type="String">   Ala</Data></Cell>
    <Cell><Data ss:Type="Number">424</Data></Cell>
    <Cell><Data ss:Type="Number">72.587264150943398</Data></Cell>
    <Cell><Data ss:Type="Number">30777</Data></Cell>
   </Row>
   <Row ss:AutoFitHeight="0">
    <Cell ss:Index="2"><Data ss:Type="String">   Arg</Data></Cell>
    <Cell><Data ss:Type="Number">228</Data></Cell>
    <Cell><Data ss:Type="Number">72.710526315789494</Data></Cell>
    <Cell><Data ss:Type="Number">16578</Data></Cell>
   </Row>
   <Row ss:AutoFitHeight="0">
    <Cell ss:Index="2"><Data ss:Type="String">   Asn</Data></Cell>
    <Cell><Data ss:Type="Number">266</Data></Cell>
    <Cell><Data ss:Type="Number">72.936090225563902</Data></Cell>
    <Cell><Data ss:Type="Number">19401</Data></Cell>
   </Row>
   <Row ss:AutoFitHeight="0">
    <Cell ss:Index="2"><Data ss:Type="String">   Asp</Data></Cell>
    <Cell><Data ss:Type="Number">215</Data></Cell>
    <Cell><Data ss:Type="Number">71.772093023255806</Data></Cell>
    <Cell><Data ss:Type="Number">15431</Data></Cell>
   </Row>
   <Row ss:AutoFitHeight="0">
    <Cell ss:Index="2"><Data ss:Type="String">   Cys</Data></Cell>
    <Cell><Data ss:Type="Number">71</Data></Cell>
    <Cell><Data ss:Type="Number">71.492957746478893</Data></Cell>
    <Cell><Data ss:Type="Number">5076</Data></Cell>
   </Row>
   <Row ss:AutoFitHeight="0">
    <Cell ss:Index="2"><Data ss:Type="String">   Gln</Data></Cell>
    <Cell><Data ss:Type="Number">466</Data></Cell>
    <Cell><Data ss:Type="Number">71.881974248926994</Data></Cell>
    <Cell><Data ss:Type="Number">33497</Data></Cell>
   </Row>
   <Row ss:AutoFitHeight="0">
    <Cell ss:Index="2"><Data ss:Type="String">   Glu</Data></Cell>
    <Cell><Data ss:Type="Number">884</Data></Cell>
    <Cell><Data ss:Type="Number">72.958144796380097</Data></Cell>
    <Cell><Data ss:Type="Number">64495</Data></Cell>
   </Row>
   <Row ss:AutoFitHeight="0">
    <Cell ss:Index="2"><Data ss:Type="String">   Gly</Data></Cell>
    <Cell><Data ss:Type="Number">443</Data></Cell>
    <Cell><Data ss:Type="Number">71.372460496613996</Data></Cell>
    <Cell><Data ss:Type="Number">31618</Data></Cell>
   </Row>
   <Row ss:AutoFitHeight="0">
    <Cell ss:Index="2"><Data ss:Type="String">   His</Data></Cell>
    <Cell><Data ss:Type="Number">161</Data></Cell>
    <Cell><Data ss:Type="Number">71.956521739130395</Data></Cell>
    <Cell><Data ss:Type="Number">11585</Data></Cell>
   </Row>
   <Row ss:AutoFitHeight="0">
    <Cell ss:Index="2"><Data ss:Type="String">   Ile</Data></Cell>
    <Cell><Data ss:Type="Number">131</Data></Cell>
    <Cell><Data ss:Type="Number">72.847328244274806</Data></Cell>
    <Cell><Data ss:Type="Number">9543</Data></Cell>
   </Row>
   <Row ss:AutoFitHeight="0">
    <Cell ss:Index="2"><Data ss:Type="String">   Leu</Data></Cell>
    <Cell><Data ss:Type="Number">1377</Data></Cell>
    <Cell><Data ss:Type="Number">83.804647785039904</Data></Cell>
    <Cell><Data ss:Type="Number">115399</Data></Cell>
   </Row>
   <Row ss:AutoFitHeight="0">
    <Cell ss:Index="2"><Data ss:Type="String">   Lys</Data></Cell>
    <Cell><Data ss:Type="Number">143</Data></Cell>
    <Cell><Data ss:Type="Number">72.853146853146896</Data></Cell>
    <Cell><Data ss:Type="Number">10418</Data></Cell>
   </Row>
   <Row ss:AutoFitHeight="0">
    <Cell ss:Index="2"><Data ss:Type="String">   Met</Data></Cell>
    <Cell><Data ss:Type="Number">166</Data></Cell>
    <Cell><Data ss:Type="Number">72.506024096385502</Data></Cell>
    <Cell><Data ss:Type="Number">12036</Data></Cell>
   </Row>
   <Row ss:AutoFitHeight="0">
    <Cell ss:Index="2"><Data ss:Type="String">   Phe</Data></Cell>
    <Cell><Data ss:Type="Number">138</Data></Cell>
    <Cell><Data ss:Type="Number">72.637681159420296</Data></Cell>
    <Cell><Data ss:Type="Number">10024</Data></Cell>
   </Row>
   <Row ss:AutoFitHeight="0">
    <Cell ss:Index="2"><Data ss:Type="String">   Pro</Data></Cell>
    <Cell><Data ss:Type="Number">726</Data></Cell>
    <Cell><Data ss:Type="Number">71.914600550964195</Data></Cell>
    <Cell><Data ss:Type="Number">52210</Data></Cell>
   </Row>
   <Row ss:AutoFitHeight="0">
    <Cell ss:Index="2"><Data ss:Type="String">   Ser</Data></Cell>
    <Cell><Data ss:Type="Number">257</Data></Cell>
    <Cell><Data ss:Type="Number">80.918287937743202</Data></Cell>
    <Cell><Data ss:Type="Number">20796</Data></Cell>
   </Row>
   <Row ss:AutoFitHeight="0">
    <Cell ss:Index="2"><Data ss:Type="String">   Thr</Data></Cell>
    <Cell><Data ss:Type="Number">267</Data></Cell>
    <Cell><Data ss:Type="Number">71.966292134831505</Data></Cell>
    <Cell><Data ss:Type="Number">19215</Data></Cell>
   </Row>
   <Row ss:AutoFitHeight="0">
    <Cell ss:Index="2"><Data ss:Type="String">   Trp</Data></Cell>
    <Cell><Data ss:Type="Number">84</Data></Cell>
    <Cell><Data ss:Type="Number">71.6666666666667</Data></Cell>
    <Cell><Data ss:Type="Number">6020</Data></Cell>
   </Row>
   <Row ss:AutoFitHeight="0">
    <Cell ss:Index="2"><Data ss:Type="String">   Tyr</Data></Cell>
    <Cell><Data ss:Type="Number">34</Data></Cell>
    <Cell><Data ss:Type="Number">103.35294117647101</Data></Cell>
    <Cell><Data ss:Type="Number">3514</Data></Cell>
   </Row>
   <Row ss:AutoFitHeight="0">
    <Cell ss:Index="2"><Data ss:Type="String">   Undet</Data></Cell>
    <Cell><Data ss:Type="Number">87</Data></Cell>
    <Cell><Data ss:Type="Number">71.586206896551701</Data></Cell>
    <Cell><Data ss:Type="Number">6228</Data></Cell>
   </Row>
   <Row ss:AutoFitHeight="0">
    <Cell ss:Index="2"><Data ss:Type="String">   Val</Data></Cell>
    <Cell><Data ss:Type="Number">163</Data></Cell>
    <Cell><Data ss:Type="Number">72.932515337423297</Data></Cell>
    <Cell><Data ss:Type="Number">11888</Data></Cell>
   </Row>
   <Row ss:AutoFitHeight="0">
    <Cell><Data ss:Type="String">rRNA</Data></Cell>
    <Cell ss:Index="3"><Data ss:Type="Number">376</Data></Cell>
    <Cell><Data ss:Type="Number">216.462765957447</Data></Cell>
    <Cell><Data ss:Type="Number">81390</Data></Cell>
   </Row>
   <Row ss:AutoFitHeight="0">
    <Cell ss:Index="2"><Data ss:Type="String">   18S</Data></Cell>
    <Cell><Data ss:Type="Number">171</Data></Cell>
    <Cell><Data ss:Type="Number">248.52631578947401</Data></Cell>
    <Cell><Data ss:Type="Number">42498</Data></Cell>
   </Row>
   <Row ss:AutoFitHeight="0">
    <Cell ss:Index="2"><Data ss:Type="String">   28S</Data></Cell>
    <Cell><Data ss:Type="Number">101</Data></Cell>
    <Cell><Data ss:Type="Number">81.801980198019805</Data></Cell>
    <Cell><Data ss:Type="Number">8262</Data></Cell>
   </Row>
   <Row ss:AutoFitHeight="0">
    <Cell ss:Index="2"><Data ss:Type="String">   5.8S</Data></Cell>
    <Cell><Data ss:Type="Number">75</Data></Cell>
    <Cell><Data ss:Type="Number">358.21333333333303</Data></Cell>
    <Cell><Data ss:Type="Number">26866</Data></Cell>
   </Row>
   <Row ss:AutoFitHeight="0">
    <Cell ss:Index="2"><Data ss:Type="String">   5S</Data></Cell>
    <Cell><Data ss:Type="Number">29</Data></Cell>
    <Cell><Data ss:Type="Number">129.79310344827601</Data></Cell>
    <Cell><Data ss:Type="Number">3764</Data></Cell>
   </Row>
   <Row ss:AutoFitHeight="0">
    <Cell><Data ss:Type="String">snRNA</Data></Cell>
    <Cell ss:Index="3"><Data ss:Type="Number">376</Data></Cell>
    <Cell><Data ss:Type="Number">163.57180851063799</Data></Cell>
    <Cell><Data ss:Type="Number">61503</Data></Cell>
   </Row>
   <Row ss:AutoFitHeight="0">
    <Cell ss:Index="2"><Data ss:Type="String">   CD-box</Data></Cell>
    <Cell><Data ss:Type="Number">29</Data></Cell>
    <Cell><Data ss:Type="Number">211.31034482758599</Data></Cell>
    <Cell><Data ss:Type="Number">6128</Data></Cell>
   </Row>
   <Row ss:AutoFitHeight="0">
    <Cell ss:Index="2"><Data ss:Type="String">   splicing</Data></Cell>
    <Cell><Data ss:Type="Number">347</Data></Cell>
    <Cell><Data ss:Type="Number">159.582132564841</Data></Cell>
    <Cell><Data ss:Type="Number">55375</Data></Cell>
   </Row>
  </Table>
  <WorksheetOptions xmlns="urn:schemas-microsoft-com:office:excel">
   <Unsynced/>
   <Print>
    <ValidPrinterInfo/>
    <PaperSizeIndex>9</PaperSizeIndex>
    <HorizontalResolution>-4</HorizontalResolution>
    <VerticalResolution>-4</VerticalResolution>
   </Print>
   <Panes>
    <Pane>
     <Number>3</Number>
     <ActiveRow>9</ActiveRow>
     <ActiveCol>6</ActiveCol>
    </Pane>
   </Panes>
   <ProtectObjects>False</ProtectObjects>
   <ProtectScenarios>False</ProtectScenarios>
  </WorksheetOptions>
 </Worksheet>
 <Worksheet ss:Name="P. infestans">
  <Table ss:ExpandedColumnCount="5" ss:ExpandedRowCount="26" x:FullColumns="1" x:FullRows="1" ss:DefaultColumnWidth="66" ss:DefaultRowHeight="14.25">
   <Column ss:Index="5" ss:AutoFitWidth="0" ss:Width="78.75"/>
   <Row ss:AutoFitHeight="0" ss:Height="37.5" ss:StyleID="s66">
    <Cell ss:MergeAcross="4" ss:StyleID="s65"><ss:Data ss:Type="String" xmlns="http://www.w3.org/TR/REC-html40"><B><Font html:Color="#000000">Supplementary Table S6 Annotated ncRNA in the genome of</Font><I><Font html:Color="#000000"> P. infestans</Font></I></B></ss:Data></Cell>
   </Row>
   <Row ss:AutoFitHeight="0" ss:Height="15.75">
    <Cell ss:Index="2" ss:StyleID="s67"><Data ss:Type="String">type</Data></Cell>
    <Cell ss:StyleID="s67"><Data ss:Type="String">copy</Data></Cell>
    <Cell ss:StyleID="s67"><Data ss:Type="String">average_length</Data></Cell>
    <Cell ss:StyleID="s67"><Data ss:Type="String">total_length</Data></Cell>
   </Row>
   <Row ss:AutoFitHeight="0" ss:Height="15.75">
    <Cell ss:StyleID="s68"><Data ss:Type="String">tRNA</Data></Cell>
    <Cell ss:StyleID="s68"/>
    <Cell ss:StyleID="s68"><Data ss:Type="Number">5947</Data></Cell>
    <Cell ss:StyleID="s68"><Data ss:Type="Number">74.181436018160397</Data></Cell>
    <Cell ss:StyleID="s68"><Data ss:Type="Number">441157</Data></Cell>
   </Row>
   <Row ss:AutoFitHeight="0" ss:Height="15.75">
    <Cell ss:Index="2" ss:StyleID="s68"><Data ss:Type="String">   Ala</Data></Cell>
    <Cell ss:StyleID="s68"><Data ss:Type="Number">503</Data></Cell>
    <Cell ss:StyleID="s68"><Data ss:Type="Number">72.870775347912499</Data></Cell>
    <Cell ss:StyleID="s68"><Data ss:Type="Number">36654</Data></Cell>
   </Row>
   <Row ss:AutoFitHeight="0" ss:Height="15.75">
    <Cell ss:Index="2" ss:StyleID="s68"><Data ss:Type="String">   Arg</Data></Cell>
    <Cell ss:StyleID="s68"><Data ss:Type="Number">117</Data></Cell>
    <Cell ss:StyleID="s68"><Data ss:Type="Number">72.948717948717899</Data></Cell>
    <Cell ss:StyleID="s68"><Data ss:Type="Number">8535</Data></Cell>
   </Row>
   <Row ss:AutoFitHeight="0" ss:Height="15.75">
    <Cell ss:Index="2" ss:StyleID="s68"><Data ss:Type="String">   Asn</Data></Cell>
    <Cell ss:StyleID="s68"><Data ss:Type="Number">160</Data></Cell>
    <Cell ss:StyleID="s68"><Data ss:Type="Number">73.056250000000006</Data></Cell>
    <Cell ss:StyleID="s68"><Data ss:Type="Number">11689</Data></Cell>
   </Row>
   <Row ss:AutoFitHeight="0" ss:Height="15.75">
    <Cell ss:Index="2" ss:StyleID="s68"><Data ss:Type="String">   Asp</Data></Cell>
    <Cell ss:StyleID="s68"><Data ss:Type="Number">196</Data></Cell>
    <Cell ss:StyleID="s68"><Data ss:Type="Number">72.142857142857096</Data></Cell>
    <Cell ss:StyleID="s68"><Data ss:Type="Number">14140</Data></Cell>
   </Row>
   <Row ss:AutoFitHeight="0" ss:Height="15.75">
    <Cell ss:Index="2" ss:StyleID="s68"><Data ss:Type="String">   Cys</Data></Cell>
    <Cell ss:StyleID="s68"><Data ss:Type="Number">92</Data></Cell>
    <Cell ss:StyleID="s68"><Data ss:Type="Number">72.043478260869605</Data></Cell>
    <Cell ss:StyleID="s68"><Data ss:Type="Number">6628</Data></Cell>
   </Row>
   <Row ss:AutoFitHeight="0" ss:Height="15.75">
    <Cell ss:Index="2" ss:StyleID="s68"><Data ss:Type="String">   Gln</Data></Cell>
    <Cell ss:StyleID="s68"><Data ss:Type="Number">424</Data></Cell>
    <Cell ss:StyleID="s68"><Data ss:Type="Number">72.106132075471706</Data></Cell>
    <Cell ss:StyleID="s68"><Data ss:Type="Number">30573</Data></Cell>
   </Row>
   <Row ss:AutoFitHeight="0" ss:Height="15.75">
    <Cell ss:Index="2" ss:StyleID="s68"><Data ss:Type="String">   Glu</Data></Cell>
    <Cell ss:StyleID="s68"><Data ss:Type="Number">464</Data></Cell>
    <Cell ss:StyleID="s68"><Data ss:Type="Number">73.066810344827601</Data></Cell>
    <Cell ss:StyleID="s68"><Data ss:Type="Number">33903</Data></Cell>
   </Row>
   <Row ss:AutoFitHeight="0" ss:Height="15.75">
    <Cell ss:Index="2" ss:StyleID="s68"><Data ss:Type="String">   Gly</Data></Cell>
    <Cell ss:StyleID="s68"><Data ss:Type="Number">184</Data></Cell>
    <Cell ss:StyleID="s68"><Data ss:Type="Number">71.7173913043478</Data></Cell>
    <Cell ss:StyleID="s68"><Data ss:Type="Number">13196</Data></Cell>
   </Row>
   <Row ss:AutoFitHeight="0" ss:Height="15.75">
    <Cell ss:Index="2" ss:StyleID="s68"><Data ss:Type="String">   His</Data></Cell>
    <Cell ss:StyleID="s68"><Data ss:Type="Number">112</Data></Cell>
    <Cell ss:StyleID="s68"><Data ss:Type="Number">71.955357142857096</Data></Cell>
    <Cell ss:StyleID="s68"><Data ss:Type="Number">8059</Data></Cell>
   </Row>
   <Row ss:AutoFitHeight="0" ss:Height="15.75">
    <Cell ss:Index="2" ss:StyleID="s68"><Data ss:Type="String">   Ile</Data></Cell>
    <Cell ss:StyleID="s68"><Data ss:Type="Number">154</Data></Cell>
    <Cell ss:StyleID="s68"><Data ss:Type="Number">72.922077922077904</Data></Cell>
    <Cell ss:StyleID="s68"><Data ss:Type="Number">11230</Data></Cell>
   </Row>
   <Row ss:AutoFitHeight="0" ss:Height="15.75">
    <Cell ss:Index="2" ss:StyleID="s68"><Data ss:Type="String">   Leu</Data></Cell>
    <Cell ss:StyleID="s68"><Data ss:Type="Number">531</Data></Cell>
    <Cell ss:StyleID="s68"><Data ss:Type="Number">82.306967984934104</Data></Cell>
    <Cell ss:StyleID="s68"><Data ss:Type="Number">43705</Data></Cell>
   </Row>
   <Row ss:AutoFitHeight="0" ss:Height="15.75">
    <Cell ss:Index="2" ss:StyleID="s68"><Data ss:Type="String">   Lys</Data></Cell>
    <Cell ss:StyleID="s68"><Data ss:Type="Number">245</Data></Cell>
    <Cell ss:StyleID="s68"><Data ss:Type="Number">72.787755102040805</Data></Cell>
    <Cell ss:StyleID="s68"><Data ss:Type="Number">17833</Data></Cell>
   </Row>
   <Row ss:AutoFitHeight="0" ss:Height="15.75">
    <Cell ss:Index="2" ss:StyleID="s68"><Data ss:Type="String">   Met</Data></Cell>
    <Cell ss:StyleID="s68"><Data ss:Type="Number">317</Data></Cell>
    <Cell ss:StyleID="s68"><Data ss:Type="Number">72.526813880126198</Data></Cell>
    <Cell ss:StyleID="s68"><Data ss:Type="Number">22991</Data></Cell>
   </Row>
   <Row ss:AutoFitHeight="0" ss:Height="15.75">
    <Cell ss:Index="2" ss:StyleID="s68"><Data ss:Type="String">   Phe</Data></Cell>
    <Cell ss:StyleID="s68"><Data ss:Type="Number">149</Data></Cell>
    <Cell ss:StyleID="s68"><Data ss:Type="Number">73.335570469798697</Data></Cell>
    <Cell ss:StyleID="s68"><Data ss:Type="Number">10927</Data></Cell>
   </Row>
   <Row ss:AutoFitHeight="0" ss:Height="15.75">
    <Cell ss:Index="2" ss:StyleID="s68"><Data ss:Type="String">   Pro</Data></Cell>
    <Cell ss:StyleID="s68"><Data ss:Type="Number">617</Data></Cell>
    <Cell ss:StyleID="s68"><Data ss:Type="Number">71.956239870340397</Data></Cell>
    <Cell ss:StyleID="s68"><Data ss:Type="Number">44397</Data></Cell>
   </Row>
   <Row ss:AutoFitHeight="0" ss:Height="15.75">
    <Cell ss:Index="2" ss:StyleID="s68"><Data ss:Type="String">   SeC</Data></Cell>
    <Cell ss:StyleID="s68"><Data ss:Type="Number">6</Data></Cell>
    <Cell ss:StyleID="s68"><Data ss:Type="Number">72.8333333333333</Data></Cell>
    <Cell ss:StyleID="s68"><Data ss:Type="Number">437</Data></Cell>
   </Row>
   <Row ss:AutoFitHeight="0" ss:Height="15.75">
    <Cell ss:Index="2" ss:StyleID="s68"><Data ss:Type="String">   Ser</Data></Cell>
    <Cell ss:StyleID="s68"><Data ss:Type="Number">716</Data></Cell>
    <Cell ss:StyleID="s68"><Data ss:Type="Number">75.995810055865903</Data></Cell>
    <Cell ss:StyleID="s68"><Data ss:Type="Number">54413</Data></Cell>
   </Row>
   <Row ss:AutoFitHeight="0" ss:Height="15.75">
    <Cell ss:Index="2" ss:StyleID="s68"><Data ss:Type="String">   Sup</Data></Cell>
    <Cell ss:StyleID="s68"><Data ss:Type="Number">7</Data></Cell>
    <Cell ss:StyleID="s68"><Data ss:Type="Number">71.714285714285694</Data></Cell>
    <Cell ss:StyleID="s68"><Data ss:Type="Number">502</Data></Cell>
   </Row>
   <Row ss:AutoFitHeight="0" ss:Height="15.75">
    <Cell ss:Index="2" ss:StyleID="s68"><Data ss:Type="String">   Thr</Data></Cell>
    <Cell ss:StyleID="s68"><Data ss:Type="Number">341</Data></Cell>
    <Cell ss:StyleID="s68"><Data ss:Type="Number">72.214076246334301</Data></Cell>
    <Cell ss:StyleID="s68"><Data ss:Type="Number">24625</Data></Cell>
   </Row>
   <Row ss:AutoFitHeight="0" ss:Height="15.75">
    <Cell ss:Index="2" ss:StyleID="s68"><Data ss:Type="String">   Trp</Data></Cell>
    <Cell ss:StyleID="s68"><Data ss:Type="Number">106</Data></Cell>
    <Cell ss:StyleID="s68"><Data ss:Type="Number">71.990566037735803</Data></Cell>
    <Cell ss:StyleID="s68"><Data ss:Type="Number">7631</Data></Cell>
   </Row>
   <Row ss:AutoFitHeight="0" ss:Height="15.75">
    <Cell ss:Index="2" ss:StyleID="s68"><Data ss:Type="String">   Tyr</Data></Cell>
    <Cell ss:StyleID="s68"><Data ss:Type="Number">89</Data></Cell>
    <Cell ss:StyleID="s68"><Data ss:Type="Number">102.42696629213501</Data></Cell>
    <Cell ss:StyleID="s68"><Data ss:Type="Number">9116</Data></Cell>
   </Row>
   <Row ss:AutoFitHeight="0" ss:Height="15.75">
    <Cell ss:Index="2" ss:StyleID="s68"><Data ss:Type="String">   Undet</Data></Cell>
    <Cell ss:StyleID="s68"><Data ss:Type="Number">68</Data></Cell>
    <Cell ss:StyleID="s68"><Data ss:Type="Number">70.808823529411796</Data></Cell>
    <Cell ss:StyleID="s68"><Data ss:Type="Number">4815</Data></Cell>
   </Row>
   <Row ss:AutoFitHeight="0" ss:Height="15.75">
    <Cell ss:Index="2" ss:StyleID="s68"><Data ss:Type="String">   Val</Data></Cell>
    <Cell ss:StyleID="s68"><Data ss:Type="Number">349</Data></Cell>
    <Cell ss:StyleID="s68"><Data ss:Type="Number">72.085959885386799</Data></Cell>
    <Cell ss:StyleID="s68"><Data ss:Type="Number">25158</Data></Cell>
   </Row>
  </Table>
  <WorksheetOptions xmlns="urn:schemas-microsoft-com:office:excel">
   <Unsynced/>
   <Print>
    <ValidPrinterInfo/>
    <PaperSizeIndex>9</PaperSizeIndex>
    <HorizontalResolution>-4</HorizontalResolution>
    <VerticalResolution>-4</VerticalResolution>
   </Print>
   <Panes>
    <Pane>
     <Number>3</Number>
     <RangeSelection>R1C1:R1C5</RangeSelection>
    </Pane>
   </Panes>
   <ProtectObjects>False</ProtectObjects>
   <ProtectScenarios>False</ProtectScenarios>
  </WorksheetOptions>
 </Worksheet>
 <Worksheet ss:Name="P._ramorum">
  <Table ss:ExpandedColumnCount="5" ss:ExpandedRowCount="23" x:FullColumns="1" x:FullRows="1" ss:DefaultColumnWidth="66" ss:DefaultRowHeight="14.25">
   <Column ss:Index="5" ss:AutoFitWidth="0" ss:Width="95.25"/>
   <Row ss:AutoFitHeight="0" ss:Height="34.5" ss:StyleID="s66">
    <Cell ss:MergeAcross="4" ss:StyleID="s65"><ss:Data ss:Type="String" xmlns="http://www.w3.org/TR/REC-html40"><B><Font html:Color="#000000">Supplementary Table S6 Annotated ncRNA in the genome of</Font><I><Font html:Color="#000000"> P. ramorum</Font></I></B></ss:Data></Cell>
   </Row>
   <Row ss:AutoFitHeight="0" ss:Height="15.75">
    <Cell ss:Index="2" ss:StyleID="s67"><Data ss:Type="String">type</Data></Cell>
    <Cell ss:StyleID="s67"><Data ss:Type="String">copy</Data></Cell>
    <Cell ss:StyleID="s67"><Data ss:Type="String">average_length</Data></Cell>
    <Cell ss:StyleID="s67"><Data ss:Type="String">total_length</Data></Cell>
   </Row>
   <Row ss:AutoFitHeight="0" ss:Height="15.75">
    <Cell ss:StyleID="s68"><Data ss:Type="String">tRNA</Data></Cell>
    <Cell ss:StyleID="s68"/>
    <Cell ss:StyleID="s68"><Data ss:Type="Number">143</Data></Cell>
    <Cell ss:StyleID="s68"><Data ss:Type="Number">74.097902097902093</Data></Cell>
    <Cell ss:StyleID="s68"><Data ss:Type="Number">10596</Data></Cell>
   </Row>
   <Row ss:AutoFitHeight="0" ss:Height="15.75">
    <Cell ss:Index="2" ss:StyleID="s68"><Data ss:Type="String">   Ala</Data></Cell>
    <Cell ss:StyleID="s68"><Data ss:Type="Number">14</Data></Cell>
    <Cell ss:StyleID="s68"><Data ss:Type="Number">72.571428571428598</Data></Cell>
    <Cell ss:StyleID="s68"><Data ss:Type="Number">1016</Data></Cell>
   </Row>
   <Row ss:AutoFitHeight="0" ss:Height="15.75">
    <Cell ss:Index="2" ss:StyleID="s68"><Data ss:Type="String">   Arg</Data></Cell>
    <Cell ss:StyleID="s68"><Data ss:Type="Number">17</Data></Cell>
    <Cell ss:StyleID="s68"><Data ss:Type="Number">73</Data></Cell>
    <Cell ss:StyleID="s68"><Data ss:Type="Number">1241</Data></Cell>
   </Row>
   <Row ss:AutoFitHeight="0" ss:Height="15.75">
    <Cell ss:Index="2" ss:StyleID="s68"><Data ss:Type="String">   Asn</Data></Cell>
    <Cell ss:StyleID="s68"><Data ss:Type="Number">1</Data></Cell>
    <Cell ss:StyleID="s68"><Data ss:Type="Number">73</Data></Cell>
    <Cell ss:StyleID="s68"><Data ss:Type="Number">73</Data></Cell>
   </Row>
   <Row ss:AutoFitHeight="0" ss:Height="15.75">
    <Cell ss:Index="2" ss:StyleID="s68"><Data ss:Type="String">   Asp</Data></Cell>
    <Cell ss:StyleID="s68"><Data ss:Type="Number">3</Data></Cell>
    <Cell ss:StyleID="s68"><Data ss:Type="Number">72</Data></Cell>
    <Cell ss:StyleID="s68"><Data ss:Type="Number">216</Data></Cell>
   </Row>
   <Row ss:AutoFitHeight="0" ss:Height="15.75">
    <Cell ss:Index="2" ss:StyleID="s68"><Data ss:Type="String">   Cys</Data></Cell>
    <Cell ss:StyleID="s68"><Data ss:Type="Number">2</Data></Cell>
    <Cell ss:StyleID="s68"><Data ss:Type="Number">72</Data></Cell>
    <Cell ss:StyleID="s68"><Data ss:Type="Number">144</Data></Cell>
   </Row>
   <Row ss:AutoFitHeight="0" ss:Height="15.75">
    <Cell ss:Index="2" ss:StyleID="s68"><Data ss:Type="String">   Gln</Data></Cell>
    <Cell ss:StyleID="s68"><Data ss:Type="Number">7</Data></Cell>
    <Cell ss:StyleID="s68"><Data ss:Type="Number">72.285714285714306</Data></Cell>
    <Cell ss:StyleID="s68"><Data ss:Type="Number">506</Data></Cell>
   </Row>
   <Row ss:AutoFitHeight="0" ss:Height="15.75">
    <Cell ss:Index="2" ss:StyleID="s68"><Data ss:Type="String">   Glu</Data></Cell>
    <Cell ss:StyleID="s68"><Data ss:Type="Number">11</Data></Cell>
    <Cell ss:StyleID="s68"><Data ss:Type="Number">72.727272727272705</Data></Cell>
    <Cell ss:StyleID="s68"><Data ss:Type="Number">800</Data></Cell>
   </Row>
   <Row ss:AutoFitHeight="0" ss:Height="15.75">
    <Cell ss:Index="2" ss:StyleID="s68"><Data ss:Type="String">   Gly</Data></Cell>
    <Cell ss:StyleID="s68"><Data ss:Type="Number">11</Data></Cell>
    <Cell ss:StyleID="s68"><Data ss:Type="Number">71.636363636363598</Data></Cell>
    <Cell ss:StyleID="s68"><Data ss:Type="Number">788</Data></Cell>
   </Row>
   <Row ss:AutoFitHeight="0" ss:Height="15.75">
    <Cell ss:Index="2" ss:StyleID="s68"><Data ss:Type="String">   His</Data></Cell>
    <Cell ss:StyleID="s68"><Data ss:Type="Number">2</Data></Cell>
    <Cell ss:StyleID="s68"><Data ss:Type="Number">72</Data></Cell>
    <Cell ss:StyleID="s68"><Data ss:Type="Number">144</Data></Cell>
   </Row>
   <Row ss:AutoFitHeight="0" ss:Height="15.75">
    <Cell ss:Index="2" ss:StyleID="s68"><Data ss:Type="String">   Ile</Data></Cell>
    <Cell ss:StyleID="s68"><Data ss:Type="Number">4</Data></Cell>
    <Cell ss:StyleID="s68"><Data ss:Type="Number">73.75</Data></Cell>
    <Cell ss:StyleID="s68"><Data ss:Type="Number">295</Data></Cell>
   </Row>
   <Row ss:AutoFitHeight="0" ss:Height="15.75">
    <Cell ss:Index="2" ss:StyleID="s68"><Data ss:Type="String">   Leu</Data></Cell>
    <Cell ss:StyleID="s68"><Data ss:Type="Number">13</Data></Cell>
    <Cell ss:StyleID="s68"><Data ss:Type="Number">81.076923076923094</Data></Cell>
    <Cell ss:StyleID="s68"><Data ss:Type="Number">1054</Data></Cell>
   </Row>
   <Row ss:AutoFitHeight="0" ss:Height="15.75">
    <Cell ss:Index="2" ss:StyleID="s68"><Data ss:Type="String">   Lys</Data></Cell>
    <Cell ss:StyleID="s68"><Data ss:Type="Number">8</Data></Cell>
    <Cell ss:StyleID="s68"><Data ss:Type="Number">73</Data></Cell>
    <Cell ss:StyleID="s68"><Data ss:Type="Number">584</Data></Cell>
   </Row>
   <Row ss:AutoFitHeight="0" ss:Height="15.75">
    <Cell ss:Index="2" ss:StyleID="s68"><Data ss:Type="String">   Met</Data></Cell>
    <Cell ss:StyleID="s68"><Data ss:Type="Number">7</Data></Cell>
    <Cell ss:StyleID="s68"><Data ss:Type="Number">72.428571428571402</Data></Cell>
    <Cell ss:StyleID="s68"><Data ss:Type="Number">507</Data></Cell>
   </Row>
   <Row ss:AutoFitHeight="0" ss:Height="15.75">
    <Cell ss:Index="2" ss:StyleID="s68"><Data ss:Type="String">   Phe</Data></Cell>
    <Cell ss:StyleID="s68"><Data ss:Type="Number">8</Data></Cell>
    <Cell ss:StyleID="s68"><Data ss:Type="Number">70</Data></Cell>
    <Cell ss:StyleID="s68"><Data ss:Type="Number">560</Data></Cell>
   </Row>
   <Row ss:AutoFitHeight="0" ss:Height="15.75">
    <Cell ss:Index="2" ss:StyleID="s68"><Data ss:Type="String">   Pro</Data></Cell>
    <Cell ss:StyleID="s68"><Data ss:Type="Number">5</Data></Cell>
    <Cell ss:StyleID="s68"><Data ss:Type="Number">72</Data></Cell>
    <Cell ss:StyleID="s68"><Data ss:Type="Number">360</Data></Cell>
   </Row>
   <Row ss:AutoFitHeight="0" ss:Height="15.75">
    <Cell ss:Index="2" ss:StyleID="s68"><Data ss:Type="String">   Ser</Data></Cell>
    <Cell ss:StyleID="s68"><Data ss:Type="Number">8</Data></Cell>
    <Cell ss:StyleID="s68"><Data ss:Type="Number">81</Data></Cell>
    <Cell ss:StyleID="s68"><Data ss:Type="Number">648</Data></Cell>
   </Row>
   <Row ss:AutoFitHeight="0" ss:Height="15.75">
    <Cell ss:Index="2" ss:StyleID="s68"><Data ss:Type="String">   Thr</Data></Cell>
    <Cell ss:StyleID="s68"><Data ss:Type="Number">6</Data></Cell>
    <Cell ss:StyleID="s68"><Data ss:Type="Number">72</Data></Cell>
    <Cell ss:StyleID="s68"><Data ss:Type="Number">432</Data></Cell>
   </Row>
   <Row ss:AutoFitHeight="0" ss:Height="15.75">
    <Cell ss:Index="2" ss:StyleID="s68"><Data ss:Type="String">   Tyr</Data></Cell>
    <Cell ss:StyleID="s68"><Data ss:Type="Number">2</Data></Cell>
    <Cell ss:StyleID="s68"><Data ss:Type="Number">104</Data></Cell>
    <Cell ss:StyleID="s68"><Data ss:Type="Number">208</Data></Cell>
   </Row>
   <Row ss:AutoFitHeight="0" ss:Height="15.75">
    <Cell ss:Index="2" ss:StyleID="s68"><Data ss:Type="String">   Undet</Data></Cell>
    <Cell ss:StyleID="s68"><Data ss:Type="Number">4</Data></Cell>
    <Cell ss:StyleID="s68"><Data ss:Type="Number">72.5</Data></Cell>
    <Cell ss:StyleID="s68"><Data ss:Type="Number">290</Data></Cell>
   </Row>
   <Row ss:AutoFitHeight="0" ss:Height="15.75">
    <Cell ss:Index="2" ss:StyleID="s68"><Data ss:Type="String">   Val</Data></Cell>
    <Cell ss:StyleID="s68"><Data ss:Type="Number">10</Data></Cell>
    <Cell ss:StyleID="s68"><Data ss:Type="Number">73</Data></Cell>
    <Cell ss:StyleID="s68"><Data ss:Type="Number">730</Data></Cell>
   </Row>
  </Table>
  <WorksheetOptions xmlns="urn:schemas-microsoft-com:office:excel">
   <Unsynced/>
   <Print>
    <ValidPrinterInfo/>
    <PaperSizeIndex>9</PaperSizeIndex>
    <HorizontalResolution>-4</HorizontalResolution>
    <VerticalResolution>-4</VerticalResolution>
   </Print>
   <Panes>
    <Pane>
     <Number>3</Number>
     <RangeSelection>R1C1:R1C5</RangeSelection>
    </Pane>
   </Panes>
   <ProtectObjects>False</ProtectObjects>
   <ProtectScenarios>False</ProtectScenarios>
  </WorksheetOptions>
 </Worksheet>
 <Worksheet ss:Name="P._sojae">
  <Table ss:ExpandedColumnCount="5" ss:ExpandedRowCount="23" x:FullColumns="1" x:FullRows="1" ss:DefaultColumnWidth="66" ss:DefaultRowHeight="14.25">
   <Row ss:AutoFitHeight="0" ss:Height="18.75" ss:StyleID="s66">
    <Cell ss:MergeAcross="4" ss:StyleID="s65"><ss:Data ss:Type="String" xmlns="http://www.w3.org/TR/REC-html40"><B><Font html:Color="#000000">Supplementary Table S6 Annotated ncRNA in the genome of</Font><I><Font html:Color="#000000"> P. sojae</Font></I></B></ss:Data></Cell>
   </Row>
   <Row ss:AutoFitHeight="0" ss:Height="15.75">
    <Cell ss:Index="2" ss:StyleID="s67"><Data ss:Type="String">type</Data></Cell>
    <Cell ss:StyleID="s67"><Data ss:Type="String">copy</Data></Cell>
    <Cell ss:StyleID="s67"><Data ss:Type="String">average_length</Data></Cell>
    <Cell ss:StyleID="s67"><Data ss:Type="String">total_length</Data></Cell>
   </Row>
   <Row ss:AutoFitHeight="0" ss:Height="15.75">
    <Cell ss:StyleID="s68"><Data ss:Type="String">tRNA</Data></Cell>
    <Cell ss:StyleID="s68"/>
    <Cell ss:StyleID="s68"><Data ss:Type="Number">218</Data></Cell>
    <Cell ss:StyleID="s68"><Data ss:Type="Number">74.087155963302706</Data></Cell>
    <Cell ss:StyleID="s68"><Data ss:Type="Number">16151</Data></Cell>
   </Row>
   <Row ss:AutoFitHeight="0" ss:Height="15.75">
    <Cell ss:Index="2" ss:StyleID="s68"><Data ss:Type="String">   Ala</Data></Cell>
    <Cell ss:StyleID="s68"><Data ss:Type="Number">10</Data></Cell>
    <Cell ss:StyleID="s68"><Data ss:Type="Number">72.5</Data></Cell>
    <Cell ss:StyleID="s68"><Data ss:Type="Number">725</Data></Cell>
   </Row>
   <Row ss:AutoFitHeight="0" ss:Height="15.75">
    <Cell ss:Index="2" ss:StyleID="s68"><Data ss:Type="String">   Arg</Data></Cell>
    <Cell ss:StyleID="s68"><Data ss:Type="Number">30</Data></Cell>
    <Cell ss:StyleID="s68"><Data ss:Type="Number">72.966666666666697</Data></Cell>
    <Cell ss:StyleID="s68"><Data ss:Type="Number">2189</Data></Cell>
   </Row>
   <Row ss:AutoFitHeight="0" ss:Height="15.75">
    <Cell ss:Index="2" ss:StyleID="s68"><Data ss:Type="String">   Asn</Data></Cell>
    <Cell ss:StyleID="s68"><Data ss:Type="Number">2</Data></Cell>
    <Cell ss:StyleID="s68"><Data ss:Type="Number">73</Data></Cell>
    <Cell ss:StyleID="s68"><Data ss:Type="Number">146</Data></Cell>
   </Row>
   <Row ss:AutoFitHeight="0" ss:Height="15.75">
    <Cell ss:Index="2" ss:StyleID="s68"><Data ss:Type="String">   Asp</Data></Cell>
    <Cell ss:StyleID="s68"><Data ss:Type="Number">5</Data></Cell>
    <Cell ss:StyleID="s68"><Data ss:Type="Number">72</Data></Cell>
    <Cell ss:StyleID="s68"><Data ss:Type="Number">360</Data></Cell>
   </Row>
   <Row ss:AutoFitHeight="0" ss:Height="15.75">
    <Cell ss:Index="2" ss:StyleID="s68"><Data ss:Type="String">   Gln</Data></Cell>
    <Cell ss:StyleID="s68"><Data ss:Type="Number">20</Data></Cell>
    <Cell ss:StyleID="s68"><Data ss:Type="Number">71.900000000000006</Data></Cell>
    <Cell ss:StyleID="s68"><Data ss:Type="Number">1438</Data></Cell>
   </Row>
   <Row ss:AutoFitHeight="0" ss:Height="15.75">
    <Cell ss:Index="2" ss:StyleID="s68"><Data ss:Type="String">   Glu</Data></Cell>
    <Cell ss:StyleID="s68"><Data ss:Type="Number">12</Data></Cell>
    <Cell ss:StyleID="s68"><Data ss:Type="Number">72.4166666666667</Data></Cell>
    <Cell ss:StyleID="s68"><Data ss:Type="Number">869</Data></Cell>
   </Row>
   <Row ss:AutoFitHeight="0" ss:Height="15.75">
    <Cell ss:Index="2" ss:StyleID="s68"><Data ss:Type="String">   Gly</Data></Cell>
    <Cell ss:StyleID="s68"><Data ss:Type="Number">12</Data></Cell>
    <Cell ss:StyleID="s68"><Data ss:Type="Number">71.3333333333333</Data></Cell>
    <Cell ss:StyleID="s68"><Data ss:Type="Number">856</Data></Cell>
   </Row>
   <Row ss:AutoFitHeight="0" ss:Height="15.75">
    <Cell ss:Index="2" ss:StyleID="s68"><Data ss:Type="String">   His</Data></Cell>
    <Cell ss:StyleID="s68"><Data ss:Type="Number">3</Data></Cell>
    <Cell ss:StyleID="s68"><Data ss:Type="Number">72</Data></Cell>
    <Cell ss:StyleID="s68"><Data ss:Type="Number">216</Data></Cell>
   </Row>
   <Row ss:AutoFitHeight="0" ss:Height="15.75">
    <Cell ss:Index="2" ss:StyleID="s68"><Data ss:Type="String">   Ile</Data></Cell>
    <Cell ss:StyleID="s68"><Data ss:Type="Number">12</Data></Cell>
    <Cell ss:StyleID="s68"><Data ss:Type="Number">71.4166666666667</Data></Cell>
    <Cell ss:StyleID="s68"><Data ss:Type="Number">857</Data></Cell>
   </Row>
   <Row ss:AutoFitHeight="0" ss:Height="15.75">
    <Cell ss:Index="2" ss:StyleID="s68"><Data ss:Type="String">   Leu</Data></Cell>
    <Cell ss:StyleID="s68"><Data ss:Type="Number">23</Data></Cell>
    <Cell ss:StyleID="s68"><Data ss:Type="Number">82.260869565217405</Data></Cell>
    <Cell ss:StyleID="s68"><Data ss:Type="Number">1892</Data></Cell>
   </Row>
   <Row ss:AutoFitHeight="0" ss:Height="15.75">
    <Cell ss:Index="2" ss:StyleID="s68"><Data ss:Type="String">   Lys</Data></Cell>
    <Cell ss:StyleID="s68"><Data ss:Type="Number">6</Data></Cell>
    <Cell ss:StyleID="s68"><Data ss:Type="Number">73.1666666666667</Data></Cell>
    <Cell ss:StyleID="s68"><Data ss:Type="Number">439</Data></Cell>
   </Row>
   <Row ss:AutoFitHeight="0" ss:Height="15.75">
    <Cell ss:Index="2" ss:StyleID="s68"><Data ss:Type="String">   Met</Data></Cell>
    <Cell ss:StyleID="s68"><Data ss:Type="Number">17</Data></Cell>
    <Cell ss:StyleID="s68"><Data ss:Type="Number">71.941176470588204</Data></Cell>
    <Cell ss:StyleID="s68"><Data ss:Type="Number">1223</Data></Cell>
   </Row>
   <Row ss:AutoFitHeight="0" ss:Height="15.75">
    <Cell ss:Index="2" ss:StyleID="s68"><Data ss:Type="String">   Phe</Data></Cell>
    <Cell ss:StyleID="s68"><Data ss:Type="Number">3</Data></Cell>
    <Cell ss:StyleID="s68"><Data ss:Type="Number">73</Data></Cell>
    <Cell ss:StyleID="s68"><Data ss:Type="Number">219</Data></Cell>
   </Row>
   <Row ss:AutoFitHeight="0" ss:Height="15.75">
    <Cell ss:Index="2" ss:StyleID="s68"><Data ss:Type="String">   Pro</Data></Cell>
    <Cell ss:StyleID="s68"><Data ss:Type="Number">8</Data></Cell>
    <Cell ss:StyleID="s68"><Data ss:Type="Number">72</Data></Cell>
    <Cell ss:StyleID="s68"><Data ss:Type="Number">576</Data></Cell>
   </Row>
   <Row ss:AutoFitHeight="0" ss:Height="15.75">
    <Cell ss:Index="2" ss:StyleID="s68"><Data ss:Type="String">   Ser</Data></Cell>
    <Cell ss:StyleID="s68"><Data ss:Type="Number">10</Data></Cell>
    <Cell ss:StyleID="s68"><Data ss:Type="Number">79.099999999999994</Data></Cell>
    <Cell ss:StyleID="s68"><Data ss:Type="Number">791</Data></Cell>
   </Row>
   <Row ss:AutoFitHeight="0" ss:Height="15.75">
    <Cell ss:Index="2" ss:StyleID="s68"><Data ss:Type="String">   Thr</Data></Cell>
    <Cell ss:StyleID="s68"><Data ss:Type="Number">8</Data></Cell>
    <Cell ss:StyleID="s68"><Data ss:Type="Number">71.75</Data></Cell>
    <Cell ss:StyleID="s68"><Data ss:Type="Number">574</Data></Cell>
   </Row>
   <Row ss:AutoFitHeight="0" ss:Height="15.75">
    <Cell ss:Index="2" ss:StyleID="s68"><Data ss:Type="String">   Trp</Data></Cell>
    <Cell ss:StyleID="s68"><Data ss:Type="Number">1</Data></Cell>
    <Cell ss:StyleID="s68"><Data ss:Type="Number">72</Data></Cell>
    <Cell ss:StyleID="s68"><Data ss:Type="Number">72</Data></Cell>
   </Row>
   <Row ss:AutoFitHeight="0" ss:Height="15.75">
    <Cell ss:Index="2" ss:StyleID="s68"><Data ss:Type="String">   Tyr</Data></Cell>
    <Cell ss:StyleID="s68"><Data ss:Type="Number">4</Data></Cell>
    <Cell ss:StyleID="s68"><Data ss:Type="Number">105.75</Data></Cell>
    <Cell ss:StyleID="s68"><Data ss:Type="Number">423</Data></Cell>
   </Row>
   <Row ss:AutoFitHeight="0" ss:Height="15.75">
    <Cell ss:Index="2" ss:StyleID="s68"><Data ss:Type="String">   Undet</Data></Cell>
    <Cell ss:StyleID="s68"><Data ss:Type="Number">14</Data></Cell>
    <Cell ss:StyleID="s68"><Data ss:Type="Number">70.285714285714306</Data></Cell>
    <Cell ss:StyleID="s68"><Data ss:Type="Number">984</Data></Cell>
   </Row>
   <Row ss:AutoFitHeight="0" ss:Height="15.75">
    <Cell ss:Index="2" ss:StyleID="s68"><Data ss:Type="String">   Val</Data></Cell>
    <Cell ss:StyleID="s68"><Data ss:Type="Number">18</Data></Cell>
    <Cell ss:StyleID="s68"><Data ss:Type="Number">72.3333333333333</Data></Cell>
    <Cell ss:StyleID="s68"><Data ss:Type="Number">1302</Data></Cell>
   </Row>
  </Table>
  <WorksheetOptions xmlns="urn:schemas-microsoft-com:office:excel">
   <Unsynced/>
   <Print>
    <ValidPrinterInfo/>
    <PaperSizeIndex>9</PaperSizeIndex>
    <HorizontalResolution>-4</HorizontalResolution>
    <VerticalResolution>-4</VerticalResolution>
   </Print>
   <Selected/>
   <Panes>
    <Pane>
     <Number>3</Number>
     <ActiveRow>31</ActiveRow>
     <ActiveCol>3</ActiveCol>
    </Pane>
   </Panes>
   <ProtectObjects>False</ProtectObjects>
   <ProtectScenarios>False</ProtectScenarios>
  </WorksheetOptions>
 </Worksheet>
</Workbook>
