# Supplementary material for: The Phytophthora cactorum genome provides insights into the adaptation to host defense compounds and fungicides
Source: Sci Rep. 2018 Apr 25;8:6534. doi: 10.1038/s41598-018-24939-2 (PMC5916904; doi:10.1038/s41598-018-24939-2)
Supplement: Supplementary file 6 — Supplementary Table S9 [file 41598_2018_24939_MOESM6_ESM.xml]

<?xml version="1.0" encoding="UTF-8"?>
<?mso-application progid="Excel.Sheet"?><Workbook xmlns:o="urn:schemas-microsoft-com:office:office" xmlns:x="urn:schemas-microsoft-com:office:excel" xmlns:html="http://www.w3.org/TR/REC-html40" xmlns:ss="urn:schemas-microsoft-com:office:spreadsheet">
 <DocumentProperties xmlns="urn:schemas-microsoft-com:office:office">
  <Author>zac</Author>
  <LastAuthor>shushengzhu</LastAuthor>
  <LastPrinted>2018-02-28T01:27:46Z</LastPrinted>
  <Created>2017-05-12T09:51:20Z</Created>
  <LastSaved>2018-02-28T00:01:48Z</LastSaved>
  <Version>14.00</Version>
 </DocumentProperties>
 <OfficeDocumentSettings xmlns="urn:schemas-microsoft-com:office:office">
  <AllowPNG/>
 </OfficeDocumentSettings>
 <ExcelWorkbook xmlns="urn:schemas-microsoft-com:office:excel">
  <WindowHeight>16065</WindowHeight>
  <WindowWidth>25605</WindowWidth>
  <WindowTopX>0</WindowTopX>
  <WindowTopY>465</WindowTopY>
  <TabRatio>500</TabRatio>
  <ProtectStructure>False</ProtectStructure>
  <ProtectWindows>False</ProtectWindows>
  <DisplayInkNotes>False</DisplayInkNotes>
 </ExcelWorkbook>
 <Styles>
  <Style ss:ID="Default" ss:Name="Normal">
   <Alignment ss:Vertical="Bottom"/>
   <Borders/>
   <Font ss:FontName="宋体" x:CharSet="134" ss:Size="12" ss:Color="#000000"/>
   <Interior/>
   <NumberFormat/>
   <Protection/>
  </Style>
  <Style ss:ID="s62">
   <Font ss:FontName="Times New Roman" x:Family="Roman" ss:Size="12" ss:Color="#000000"/>
  </Style>
  <Style ss:ID="s63">
   <Font ss:FontName="Times New Roman" x:Family="Roman" ss:Size="12" ss:Color="#000000" ss:Bold="1"/>
  </Style>
  <Style ss:ID="s64">
   <Borders>
    <Border ss:Position="Bottom" ss:LineStyle="Continuous" ss:Weight="1"/>
    <Border ss:Position="Top" ss:LineStyle="Continuous" ss:Weight="1"/>
   </Borders>
   <Font ss:FontName="Times New Roman" x:Family="Roman" ss:Size="12" ss:Color="#000000"/>
  </Style>
  <Style ss:ID="s65">
   <Borders/>
   <Font ss:FontName="Times New Roman" x:Family="Roman" ss:Size="12" ss:Color="#000000"/>
  </Style>
  <Style ss:ID="s66">
   <Borders/>
   <Font ss:FontName="Times New Roman" x:Family="Roman" ss:Size="12" ss:Color="#000000"/>
   <NumberFormat ss:Format="Scientific"/>
  </Style>
  <Style ss:ID="s67">
   <Borders>
    <Border ss:Position="Bottom" ss:LineStyle="Continuous" ss:Weight="1"/>
   </Borders>
   <Font ss:FontName="Times New Roman" x:Family="Roman" ss:Size="12" ss:Color="#000000"/>
  </Style>
  <Style ss:ID="s68">
   <Borders>
    <Border ss:Position="Bottom" ss:LineStyle="Continuous" ss:Weight="1"/>
   </Borders>
   <Font ss:FontName="Times New Roman" x:Family="Roman" ss:Size="12" ss:Color="#000000"/>
   <NumberFormat ss:Format="Scientific"/>
  </Style>
  <Style ss:ID="s69">
   <Font ss:FontName="Times New Roman" x:Family="Roman" ss:Size="12" ss:Color="#000000"/>
   <NumberFormat ss:Format="Scientific"/>
  </Style>
 </Styles>
 <Worksheet ss:Name="工作表1">
  <Table ss:ExpandedColumnCount="13" ss:ExpandedRowCount="212" x:FullColumns="1" x:FullRows="1" ss:StyleID="s62" ss:DefaultColumnWidth="65.25" ss:DefaultRowHeight="15.75">
   <Column ss:StyleID="s62" ss:AutoFitWidth="0" ss:Width="78"/>
   <Column ss:Index="9" ss:StyleID="s62" ss:AutoFitWidth="0" ss:Width="102"/>
   <Column ss:Index="13" ss:StyleID="s62" ss:AutoFitWidth="0" ss:Width="146.25"/>
   <Row ss:AutoFitHeight="0" ss:StyleID="s63">
    <Cell><ss:Data ss:Type="String" xmlns="http://www.w3.org/TR/REC-html40"><B><Font html:Color="#000000">Supplementary Table S9  GO enriched results of unique paralogous genes in </Font><I><Font html:Color="#000000">P. cactorum</Font></I><Font html:Color="#000000"> compared to eight other sequenced </Font><I><Font html:Color="#000000">Phytophthora</Font></I><Font html:Color="#000000"> species.</Font></B></ss:Data></Cell>
   </Row>
   <Row ss:AutoFitHeight="0">
    <Cell ss:StyleID="s64"><Data ss:Type="String">ID</Data></Cell>
    <Cell ss:StyleID="s64"><Data ss:Type="String">Pop.total</Data></Cell>
    <Cell ss:StyleID="s64"><Data ss:Type="String">Pop.term</Data></Cell>
    <Cell ss:StyleID="s64"><Data ss:Type="String">Study.total</Data></Cell>
    <Cell ss:StyleID="s64"><Data ss:Type="String">Study.term</Data></Cell>
    <Cell ss:StyleID="s64"><Data ss:Type="String">Pop.family</Data></Cell>
    <Cell ss:StyleID="s64"><Data ss:Type="String">Study.family</Data></Cell>
    <Cell ss:StyleID="s64"><Data ss:Type="String">nparents</Data></Cell>
    <Cell ss:StyleID="s64"><Data ss:Type="String">Classification</Data></Cell>
    <Cell ss:StyleID="s64"><Data ss:Type="String">p</Data></Cell>
    <Cell ss:StyleID="s64"><Data ss:Type="String">p.adjusted</Data></Cell>
    <Cell ss:StyleID="s64"><Data ss:Type="String">p.min</Data></Cell>
    <Cell ss:StyleID="s64"><Data ss:Type="String">Description</Data></Cell>
   </Row>
   <Row ss:AutoFitHeight="0">
    <Cell ss:StyleID="s65"><Data ss:Type="String">GO:0007049</Data></Cell>
    <Cell ss:StyleID="s65"><Data ss:Type="Number">27396</Data></Cell>
    <Cell ss:StyleID="s65"><Data ss:Type="Number">88</Data></Cell>
    <Cell ss:StyleID="s65"><Data ss:Type="Number">2310</Data></Cell>
    <Cell ss:StyleID="s65"><Data ss:Type="Number">6</Data></Cell>
    <Cell ss:StyleID="s65"><Data ss:Type="Number">4195</Data></Cell>
    <Cell ss:StyleID="s65"><Data ss:Type="Number">75</Data></Cell>
    <Cell ss:StyleID="s65"><Data ss:Type="Number">1</Data></Cell>
    <Cell ss:StyleID="s65"><Data ss:Type="String">biological process</Data></Cell>
    <Cell ss:StyleID="s65"><Data ss:Type="Number">4.5342487249556496E-3</Data></Cell>
    <Cell ss:StyleID="s65"><Data ss:Type="Number">4.5342487249556496E-3</Data></Cell>
    <Cell ss:StyleID="s66"><Data ss:Type="Number">7.3616470068435805E-185</Data></Cell>
    <Cell ss:StyleID="s65"><Data ss:Type="String">cell cycle</Data></Cell>
   </Row>
   <Row ss:AutoFitHeight="0">
    <Cell ss:StyleID="s65"><Data ss:Type="String">GO:0006952</Data></Cell>
    <Cell ss:StyleID="s65"><Data ss:Type="Number">27396</Data></Cell>
    <Cell ss:StyleID="s65"><Data ss:Type="Number">41</Data></Cell>
    <Cell ss:StyleID="s65"><Data ss:Type="Number">2310</Data></Cell>
    <Cell ss:StyleID="s65"><Data ss:Type="Number">4</Data></Cell>
    <Cell ss:StyleID="s65"><Data ss:Type="Number">224</Data></Cell>
    <Cell ss:StyleID="s65"><Data ss:Type="Number">4</Data></Cell>
    <Cell ss:StyleID="s65"><Data ss:Type="Number">1</Data></Cell>
    <Cell ss:StyleID="s65"><Data ss:Type="String">biological process</Data></Cell>
    <Cell ss:StyleID="s66"><Data ss:Type="Number">9.9173107614145906E-4</Data></Cell>
    <Cell ss:StyleID="s66"><Data ss:Type="Number">9.9173107614145906E-4</Data></Cell>
    <Cell ss:StyleID="s66"><Data ss:Type="Number">7.2382525265082407E-46</Data></Cell>
    <Cell ss:StyleID="s65"><Data ss:Type="String">defense response</Data></Cell>
   </Row>
   <Row ss:AutoFitHeight="0">
    <Cell ss:StyleID="s65"><Data ss:Type="String">GO:0051704</Data></Cell>
    <Cell ss:StyleID="s65"><Data ss:Type="Number">27396</Data></Cell>
    <Cell ss:StyleID="s65"><Data ss:Type="Number">40</Data></Cell>
    <Cell ss:StyleID="s65"><Data ss:Type="Number">2310</Data></Cell>
    <Cell ss:StyleID="s65"><Data ss:Type="Number">5</Data></Cell>
    <Cell ss:StyleID="s65"><Data ss:Type="Number">5066</Data></Cell>
    <Cell ss:StyleID="s65"><Data ss:Type="Number">94</Data></Cell>
    <Cell ss:StyleID="s65"><Data ss:Type="Number">1</Data></Cell>
    <Cell ss:StyleID="s65"><Data ss:Type="String">biological process</Data></Cell>
    <Cell ss:StyleID="s66"><Data ss:Type="Number">7.7820856114214204E-4</Data></Cell>
    <Cell ss:StyleID="s66"><Data ss:Type="Number">7.7820856114214204E-4</Data></Cell>
    <Cell ss:StyleID="s66"><Data ss:Type="Number">6.1955435111341795E-101</Data></Cell>
    <Cell ss:StyleID="s65"><Data ss:Type="String">interaction between organisms</Data></Cell>
   </Row>
   <Row ss:AutoFitHeight="0">
    <Cell ss:StyleID="s65"><Data ss:Type="String">GO:0018193</Data></Cell>
    <Cell ss:StyleID="s65"><Data ss:Type="Number">27396</Data></Cell>
    <Cell ss:StyleID="s65"><Data ss:Type="Number">25</Data></Cell>
    <Cell ss:StyleID="s65"><Data ss:Type="Number">2310</Data></Cell>
    <Cell ss:StyleID="s65"><Data ss:Type="Number">3</Data></Cell>
    <Cell ss:StyleID="s65"><Data ss:Type="Number">903</Data></Cell>
    <Cell ss:StyleID="s65"><Data ss:Type="Number">17</Data></Cell>
    <Cell ss:StyleID="s65"><Data ss:Type="Number">1</Data></Cell>
    <Cell ss:StyleID="s65"><Data ss:Type="String">biological process</Data></Cell>
    <Cell ss:StyleID="s65"><Data ss:Type="Number">9.8754986742129701E-3</Data></Cell>
    <Cell ss:StyleID="s65"><Data ss:Type="Number">9.8754986742129701E-3</Data></Cell>
    <Cell ss:StyleID="s66"><Data ss:Type="Number">2.7800888944105199E-49</Data></Cell>
    <Cell ss:StyleID="s65"><Data ss:Type="String">peptidyl-amino acid modification</Data></Cell>
   </Row>
   <Row ss:AutoFitHeight="0">
    <Cell ss:StyleID="s65"><Data ss:Type="String">GO:0051726</Data></Cell>
    <Cell ss:StyleID="s65"><Data ss:Type="Number">27396</Data></Cell>
    <Cell ss:StyleID="s65"><Data ss:Type="Number">51</Data></Cell>
    <Cell ss:StyleID="s65"><Data ss:Type="Number">2310</Data></Cell>
    <Cell ss:StyleID="s65"><Data ss:Type="Number">6</Data></Cell>
    <Cell ss:StyleID="s65"><Data ss:Type="Number">254</Data></Cell>
    <Cell ss:StyleID="s65"><Data ss:Type="Number">8</Data></Cell>
    <Cell ss:StyleID="s65"><Data ss:Type="Number">2</Data></Cell>
    <Cell ss:StyleID="s65"><Data ss:Type="String">biological process</Data></Cell>
    <Cell ss:StyleID="s65"><Data ss:Type="Number">1.0233498050649899E-3</Data></Cell>
    <Cell ss:StyleID="s65"><Data ss:Type="Number">1.0233498050649899E-3</Data></Cell>
    <Cell ss:StyleID="s66"><Data ss:Type="Number">7.6729480511966696E-55</Data></Cell>
    <Cell ss:StyleID="s65"><Data ss:Type="String">regulation of cell cycle</Data></Cell>
   </Row>
   <Row ss:AutoFitHeight="0">
    <Cell ss:StyleID="s65"><Data ss:Type="String">GO:0031929</Data></Cell>
    <Cell ss:StyleID="s65"><Data ss:Type="Number">27396</Data></Cell>
    <Cell ss:StyleID="s65"><Data ss:Type="Number">9</Data></Cell>
    <Cell ss:StyleID="s65"><Data ss:Type="Number">2310</Data></Cell>
    <Cell ss:StyleID="s65"><Data ss:Type="Number">2</Data></Cell>
    <Cell ss:StyleID="s65"><Data ss:Type="Number">116</Data></Cell>
    <Cell ss:StyleID="s65"><Data ss:Type="Number">2</Data></Cell>
    <Cell ss:StyleID="s65"><Data ss:Type="Number">1</Data></Cell>
    <Cell ss:StyleID="s65"><Data ss:Type="String">biological process</Data></Cell>
    <Cell ss:StyleID="s65"><Data ss:Type="Number">5.3973013493254203E-3</Data></Cell>
    <Cell ss:StyleID="s65"><Data ss:Type="Number">5.3973013493254203E-3</Data></Cell>
    <Cell ss:StyleID="s66"><Data ss:Type="Number">1.31171646041081E-13</Data></Cell>
    <Cell ss:StyleID="s65"><Data ss:Type="String">TOR signaling pathway</Data></Cell>
   </Row>
   <Row ss:AutoFitHeight="0">
    <Cell ss:StyleID="s65"><Data ss:Type="String">GO:0000785</Data></Cell>
    <Cell ss:StyleID="s65"><Data ss:Type="Number">27396</Data></Cell>
    <Cell ss:StyleID="s65"><Data ss:Type="Number">39</Data></Cell>
    <Cell ss:StyleID="s65"><Data ss:Type="Number">2310</Data></Cell>
    <Cell ss:StyleID="s65"><Data ss:Type="Number">7</Data></Cell>
    <Cell ss:StyleID="s65"><Data ss:Type="Number">88</Data></Cell>
    <Cell ss:StyleID="s65"><Data ss:Type="Number">7</Data></Cell>
    <Cell ss:StyleID="s65"><Data ss:Type="Number">1</Data></Cell>
    <Cell ss:StyleID="s65"><Data ss:Type="String">cellular component</Data></Cell>
    <Cell ss:StyleID="s65"><Data ss:Type="Number">2.4228291891136098E-3</Data></Cell>
    <Cell ss:StyleID="s65"><Data ss:Type="Number">2.4228291891136098E-3</Data></Cell>
    <Cell ss:StyleID="s66"><Data ss:Type="Number">6.68939237855131E-26</Data></Cell>
    <Cell ss:StyleID="s65"><Data ss:Type="String">chromatin</Data></Cell>
   </Row>
   <Row ss:AutoFitHeight="0">
    <Cell ss:StyleID="s65"><Data ss:Type="String">GO:0044427</Data></Cell>
    <Cell ss:StyleID="s65"><Data ss:Type="Number">27396</Data></Cell>
    <Cell ss:StyleID="s65"><Data ss:Type="Number">88</Data></Cell>
    <Cell ss:StyleID="s65"><Data ss:Type="Number">2310</Data></Cell>
    <Cell ss:StyleID="s65"><Data ss:Type="Number">7</Data></Cell>
    <Cell ss:StyleID="s65"><Data ss:Type="Number">488</Data></Cell>
    <Cell ss:StyleID="s65"><Data ss:Type="Number">10</Data></Cell>
    <Cell ss:StyleID="s65"><Data ss:Type="Number">2</Data></Cell>
    <Cell ss:StyleID="s65"><Data ss:Type="String">cellular component</Data></Cell>
    <Cell ss:StyleID="s66"><Data ss:Type="Number">3.77257227637367E-4</Data></Cell>
    <Cell ss:StyleID="s66"><Data ss:Type="Number">3.77257227637367E-4</Data></Cell>
    <Cell ss:StyleID="s66"><Data ss:Type="Number">2.0805467345582101E-99</Data></Cell>
    <Cell ss:StyleID="s65"><Data ss:Type="String">chromosomal part</Data></Cell>
   </Row>
   <Row ss:AutoFitHeight="0">
    <Cell ss:StyleID="s65"><Data ss:Type="String">GO:0043229</Data></Cell>
    <Cell ss:StyleID="s65"><Data ss:Type="Number">27396</Data></Cell>
    <Cell ss:StyleID="s65"><Data ss:Type="Number">856</Data></Cell>
    <Cell ss:StyleID="s65"><Data ss:Type="Number">2310</Data></Cell>
    <Cell ss:StyleID="s65"><Data ss:Type="Number">17</Data></Cell>
    <Cell ss:StyleID="s65"><Data ss:Type="Number">1179</Data></Cell>
    <Cell ss:StyleID="s65"><Data ss:Type="Number">17</Data></Cell>
    <Cell ss:StyleID="s65"><Data ss:Type="Number">2</Data></Cell>
    <Cell ss:StyleID="s65"><Data ss:Type="String">cellular component</Data></Cell>
    <Cell ss:StyleID="s65"><Data ss:Type="Number">4.1419387864246298E-3</Data></Cell>
    <Cell ss:StyleID="s65"><Data ss:Type="Number">4.1419387864246298E-3</Data></Cell>
    <Cell ss:StyleID="s66"><Data ss:Type="Number">8.6991310731823302E-300</Data></Cell>
    <Cell ss:StyleID="s65"><Data ss:Type="String">intracellular organelle</Data></Cell>
   </Row>
   <Row ss:AutoFitHeight="0">
    <Cell ss:StyleID="s65"><Data ss:Type="String">GO:0015934</Data></Cell>
    <Cell ss:StyleID="s65"><Data ss:Type="Number">27396</Data></Cell>
    <Cell ss:StyleID="s65"><Data ss:Type="Number">14</Data></Cell>
    <Cell ss:StyleID="s65"><Data ss:Type="Number">2310</Data></Cell>
    <Cell ss:StyleID="s65"><Data ss:Type="Number">3</Data></Cell>
    <Cell ss:StyleID="s65"><Data ss:Type="Number">849</Data></Cell>
    <Cell ss:StyleID="s65"><Data ss:Type="Number">12</Data></Cell>
    <Cell ss:StyleID="s65"><Data ss:Type="Number">4</Data></Cell>
    <Cell ss:StyleID="s65"><Data ss:Type="String">cellular component</Data></Cell>
    <Cell ss:StyleID="s66"><Data ss:Type="Number">7.21342960052871E-4</Data></Cell>
    <Cell ss:StyleID="s66"><Data ss:Type="Number">7.21342960052871E-4</Data></Cell>
    <Cell ss:StyleID="s66"><Data ss:Type="Number">9.6050408831908897E-31</Data></Cell>
    <Cell ss:StyleID="s65"><Data ss:Type="String">large ribosomal subunit</Data></Cell>
   </Row>
   <Row ss:AutoFitHeight="0">
    <Cell ss:StyleID="s65"><Data ss:Type="String">GO:0000786</Data></Cell>
    <Cell ss:StyleID="s65"><Data ss:Type="Number">27396</Data></Cell>
    <Cell ss:StyleID="s65"><Data ss:Type="Number">39</Data></Cell>
    <Cell ss:StyleID="s65"><Data ss:Type="Number">2310</Data></Cell>
    <Cell ss:StyleID="s65"><Data ss:Type="Number">7</Data></Cell>
    <Cell ss:StyleID="s65"><Data ss:Type="Number">679</Data></Cell>
    <Cell ss:StyleID="s65"><Data ss:Type="Number">12</Data></Cell>
    <Cell ss:StyleID="s65"><Data ss:Type="Number">3</Data></Cell>
    <Cell ss:StyleID="s65"><Data ss:Type="String">cellular component</Data></Cell>
    <Cell ss:StyleID="s66"><Data ss:Type="Number">7.6911434682384195E-7</Data></Cell>
    <Cell ss:StyleID="s66"><Data ss:Type="Number">7.6911434682384195E-7</Data></Cell>
    <Cell ss:StyleID="s66"><Data ss:Type="Number">2.2378698856163702E-64</Data></Cell>
    <Cell ss:StyleID="s65"><Data ss:Type="String">nucleosome</Data></Cell>
   </Row>
   <Row ss:AutoFitHeight="0">
    <Cell ss:StyleID="s65"><Data ss:Type="String">GO:0005634</Data></Cell>
    <Cell ss:StyleID="s65"><Data ss:Type="Number">27396</Data></Cell>
    <Cell ss:StyleID="s65"><Data ss:Type="Number">387</Data></Cell>
    <Cell ss:StyleID="s65"><Data ss:Type="Number">2310</Data></Cell>
    <Cell ss:StyleID="s65"><Data ss:Type="Number">12</Data></Cell>
    <Cell ss:StyleID="s65"><Data ss:Type="Number">575</Data></Cell>
    <Cell ss:StyleID="s65"><Data ss:Type="Number">12</Data></Cell>
    <Cell ss:StyleID="s65"><Data ss:Type="Number">1</Data></Cell>
    <Cell ss:StyleID="s65"><Data ss:Type="String">cellular component</Data></Cell>
    <Cell ss:StyleID="s65"><Data ss:Type="Number">8.1637959634579694E-3</Data></Cell>
    <Cell ss:StyleID="s65"><Data ss:Type="Number">8.1637959634579694E-3</Data></Cell>
    <Cell ss:StyleID="s66"><Data ss:Type="Number">4.2385950699731099E-157</Data></Cell>
    <Cell ss:StyleID="s65"><Data ss:Type="String">nucleus</Data></Cell>
   </Row>
   <Row ss:AutoFitHeight="0">
    <Cell ss:StyleID="s65"><Data ss:Type="String">GO:0042623</Data></Cell>
    <Cell ss:StyleID="s65"><Data ss:Type="Number">27396</Data></Cell>
    <Cell ss:StyleID="s65"><Data ss:Type="Number">175</Data></Cell>
    <Cell ss:StyleID="s65"><Data ss:Type="Number">2310</Data></Cell>
    <Cell ss:StyleID="s65"><Data ss:Type="Number">14</Data></Cell>
    <Cell ss:StyleID="s65"><Data ss:Type="Number">304</Data></Cell>
    <Cell ss:StyleID="s65"><Data ss:Type="Number">14</Data></Cell>
    <Cell ss:StyleID="s65"><Data ss:Type="Number">1</Data></Cell>
    <Cell ss:StyleID="s65"><Data ss:Type="String">molecular function </Data></Cell>
    <Cell ss:StyleID="s66"><Data ss:Type="Number">3.4865709729933801E-4</Data></Cell>
    <Cell ss:StyleID="s66"><Data ss:Type="Number">3.4865709729933801E-4</Data></Cell>
    <Cell ss:StyleID="s66"><Data ss:Type="Number">2.1827151438810599E-89</Data></Cell>
    <Cell ss:StyleID="s65"><Data ss:Type="String">ATPase activity, coupled</Data></Cell>
   </Row>
   <Row ss:AutoFitHeight="0">
    <Cell ss:StyleID="s65"><Data ss:Type="String">GO:0043492</Data></Cell>
    <Cell ss:StyleID="s65"><Data ss:Type="Number">27396</Data></Cell>
    <Cell ss:StyleID="s65"><Data ss:Type="Number">126</Data></Cell>
    <Cell ss:StyleID="s65"><Data ss:Type="Number">2310</Data></Cell>
    <Cell ss:StyleID="s65"><Data ss:Type="Number">14</Data></Cell>
    <Cell ss:StyleID="s65"><Data ss:Type="Number">684</Data></Cell>
    <Cell ss:StyleID="s65"><Data ss:Type="Number">18</Data></Cell>
    <Cell ss:StyleID="s65"><Data ss:Type="Number">2</Data></Cell>
    <Cell ss:StyleID="s65"><Data ss:Type="String">molecular function </Data></Cell>
    <Cell ss:StyleID="s66"><Data ss:Type="Number">4.3436346461603201E-8</Data></Cell>
    <Cell ss:StyleID="s66"><Data ss:Type="Number">4.3436346461603201E-8</Data></Cell>
    <Cell ss:StyleID="s66"><Data ss:Type="Number">3.1301240515578901E-141</Data></Cell>
    <Cell ss:StyleID="s65"><Data ss:Type="String">ATPase activity, coupled to movement of substances</Data></Cell>
   </Row>
   <Row ss:AutoFitHeight="0">
    <Cell ss:StyleID="s65"><Data ss:Type="String">GO:0005544</Data></Cell>
    <Cell ss:StyleID="s65"><Data ss:Type="Number">27396</Data></Cell>
    <Cell ss:StyleID="s65"><Data ss:Type="Number">7</Data></Cell>
    <Cell ss:StyleID="s65"><Data ss:Type="Number">2310</Data></Cell>
    <Cell ss:StyleID="s65"><Data ss:Type="Number">2</Data></Cell>
    <Cell ss:StyleID="s65"><Data ss:Type="Number">136</Data></Cell>
    <Cell ss:StyleID="s65"><Data ss:Type="Number">2</Data></Cell>
    <Cell ss:StyleID="s65"><Data ss:Type="Number">1</Data></Cell>
    <Cell ss:StyleID="s65"><Data ss:Type="String">molecular function </Data></Cell>
    <Cell ss:StyleID="s65"><Data ss:Type="Number">2.2875816993463E-3</Data></Cell>
    <Cell ss:StyleID="s65"><Data ss:Type="Number">2.2875816993463E-3</Data></Cell>
    <Cell ss:StyleID="s66"><Data ss:Type="Number">6.8519287939878304E-12</Data></Cell>
    <Cell ss:StyleID="s65"><Data ss:Type="String">calcium-dependent phospholipid binding</Data></Cell>
   </Row>
   <Row ss:AutoFitHeight="0">
    <Cell ss:StyleID="s65"><Data ss:Type="String">GO:0016820</Data></Cell>
    <Cell ss:StyleID="s65"><Data ss:Type="Number">27396</Data></Cell>
    <Cell ss:StyleID="s65"><Data ss:Type="Number">130</Data></Cell>
    <Cell ss:StyleID="s65"><Data ss:Type="Number">2310</Data></Cell>
    <Cell ss:StyleID="s65"><Data ss:Type="Number">14</Data></Cell>
    <Cell ss:StyleID="s65"><Data ss:Type="Number">421</Data></Cell>
    <Cell ss:StyleID="s65"><Data ss:Type="Number">14</Data></Cell>
    <Cell ss:StyleID="s65"><Data ss:Type="Number">1</Data></Cell>
    <Cell ss:StyleID="s65"><Data ss:Type="String">molecular function </Data></Cell>
    <Cell ss:StyleID="s66"><Data ss:Type="Number">4.3155828010575402E-8</Data></Cell>
    <Cell ss:StyleID="s66"><Data ss:Type="Number">4.3155828010575402E-8</Data></Cell>
    <Cell ss:StyleID="s66"><Data ss:Type="Number">2.2851625692415301E-112</Data></Cell>
    <Cell ss:StyleID="s65"><Data ss:Type="String">hydrolase activity, acting on acid anhydrides, catalyzing transmembrane movement of substances</Data></Cell>
   </Row>
   <Row ss:AutoFitHeight="0">
    <Cell ss:StyleID="s65"><Data ss:Type="String">GO:0008170</Data></Cell>
    <Cell ss:StyleID="s65"><Data ss:Type="Number">27396</Data></Cell>
    <Cell ss:StyleID="s65"><Data ss:Type="Number">41</Data></Cell>
    <Cell ss:StyleID="s65"><Data ss:Type="Number">2310</Data></Cell>
    <Cell ss:StyleID="s65"><Data ss:Type="Number">8</Data></Cell>
    <Cell ss:StyleID="s65"><Data ss:Type="Number">187</Data></Cell>
    <Cell ss:StyleID="s65"><Data ss:Type="Number">14</Data></Cell>
    <Cell ss:StyleID="s65"><Data ss:Type="Number">1</Data></Cell>
    <Cell ss:StyleID="s65"><Data ss:Type="String">molecular function </Data></Cell>
    <Cell ss:StyleID="s65"><Data ss:Type="Number">3.05580044197585E-3</Data></Cell>
    <Cell ss:StyleID="s65"><Data ss:Type="Number">3.05580044197585E-3</Data></Cell>
    <Cell ss:StyleID="s66"><Data ss:Type="Number">2.7412533703345699E-42</Data></Cell>
    <Cell ss:StyleID="s65"><Data ss:Type="String">N-methyltransferase activity</Data></Cell>
   </Row>
   <Row ss:AutoFitHeight="0">
    <Cell ss:StyleID="s65"><Data ss:Type="String">GO:0003676</Data></Cell>
    <Cell ss:StyleID="s65"><Data ss:Type="Number">27396</Data></Cell>
    <Cell ss:StyleID="s65"><Data ss:Type="Number">1211</Data></Cell>
    <Cell ss:StyleID="s65"><Data ss:Type="Number">2310</Data></Cell>
    <Cell ss:StyleID="s65"><Data ss:Type="Number">57</Data></Cell>
    <Cell ss:StyleID="s65"><Data ss:Type="Number">6002</Data></Cell>
    <Cell ss:StyleID="s65"><Data ss:Type="Number">136</Data></Cell>
    <Cell ss:StyleID="s65"><Data ss:Type="Number">1</Data></Cell>
    <Cell ss:StyleID="s65"><Data ss:Type="String">molecular function </Data></Cell>
    <Cell ss:StyleID="s66"><Data ss:Type="Number">4.2531177361816703E-9</Data></Cell>
    <Cell ss:StyleID="s66"><Data ss:Type="Number">4.2531177361816703E-9</Data></Cell>
    <Cell ss:StyleID="s65"><Data ss:Type="Number">0</Data></Cell>
    <Cell ss:StyleID="s65"><Data ss:Type="String">nucleic acid binding</Data></Cell>
   </Row>
   <Row ss:AutoFitHeight="0">
    <Cell ss:StyleID="s65"><Data ss:Type="String">GO:0046983</Data></Cell>
    <Cell ss:StyleID="s65"><Data ss:Type="Number">27396</Data></Cell>
    <Cell ss:StyleID="s65"><Data ss:Type="Number">92</Data></Cell>
    <Cell ss:StyleID="s65"><Data ss:Type="Number">2310</Data></Cell>
    <Cell ss:StyleID="s65"><Data ss:Type="Number">9</Data></Cell>
    <Cell ss:StyleID="s65"><Data ss:Type="Number">2404</Data></Cell>
    <Cell ss:StyleID="s65"><Data ss:Type="Number">41</Data></Cell>
    <Cell ss:StyleID="s65"><Data ss:Type="Number">1</Data></Cell>
    <Cell ss:StyleID="s65"><Data ss:Type="String">molecular function </Data></Cell>
    <Cell ss:StyleID="s66"><Data ss:Type="Number">1.51588411902239E-5</Data></Cell>
    <Cell ss:StyleID="s66"><Data ss:Type="Number">1.51588411902239E-5</Data></Cell>
    <Cell ss:StyleID="s66"><Data ss:Type="Number">6.5282557291404495E-169</Data></Cell>
    <Cell ss:StyleID="s65"><Data ss:Type="String">protein dimerization activity</Data></Cell>
   </Row>
   <Row ss:AutoFitHeight="0">
    <Cell ss:StyleID="s65"><Data ss:Type="String">GO:0008276</Data></Cell>
    <Cell ss:StyleID="s65"><Data ss:Type="Number">27396</Data></Cell>
    <Cell ss:StyleID="s65"><Data ss:Type="Number">47</Data></Cell>
    <Cell ss:StyleID="s65"><Data ss:Type="Number">2310</Data></Cell>
    <Cell ss:StyleID="s65"><Data ss:Type="Number">8</Data></Cell>
    <Cell ss:StyleID="s65"><Data ss:Type="Number">187</Data></Cell>
    <Cell ss:StyleID="s65"><Data ss:Type="Number">14</Data></Cell>
    <Cell ss:StyleID="s65"><Data ss:Type="Number">1</Data></Cell>
    <Cell ss:StyleID="s65"><Data ss:Type="String">molecular function </Data></Cell>
    <Cell ss:StyleID="s65"><Data ss:Type="Number">8.0960676685435991E-3</Data></Cell>
    <Cell ss:StyleID="s65"><Data ss:Type="Number">8.0960676685435991E-3</Data></Cell>
    <Cell ss:StyleID="s66"><Data ss:Type="Number">2.42806864039105E-45</Data></Cell>
    <Cell ss:StyleID="s65"><Data ss:Type="String">protein methyltransferase activity</Data></Cell>
   </Row>
   <Row ss:AutoFitHeight="0">
    <Cell ss:StyleID="s65"><Data ss:Type="String">GO:0016741</Data></Cell>
    <Cell ss:StyleID="s65"><Data ss:Type="Number">27396</Data></Cell>
    <Cell ss:StyleID="s65"><Data ss:Type="Number">189</Data></Cell>
    <Cell ss:StyleID="s65"><Data ss:Type="Number">2310</Data></Cell>
    <Cell ss:StyleID="s65"><Data ss:Type="Number">14</Data></Cell>
    <Cell ss:StyleID="s65"><Data ss:Type="Number">1417</Data></Cell>
    <Cell ss:StyleID="s65"><Data ss:Type="Number">33</Data></Cell>
    <Cell ss:StyleID="s65"><Data ss:Type="Number">1</Data></Cell>
    <Cell ss:StyleID="s65"><Data ss:Type="String">molecular function </Data></Cell>
    <Cell ss:StyleID="s66"><Data ss:Type="Number">2.86256339440263E-5</Data></Cell>
    <Cell ss:StyleID="s66"><Data ss:Type="Number">2.86256339440263E-5</Data></Cell>
    <Cell ss:StyleID="s66"><Data ss:Type="Number">6.3420277501577595E-241</Data></Cell>
    <Cell ss:StyleID="s65"><Data ss:Type="String">transferase activity, transferring one-carbon groups</Data></Cell>
   </Row>
   <Row ss:AutoFitHeight="0">
    <Cell ss:StyleID="s67"><Data ss:Type="String">GO:0016785</Data></Cell>
    <Cell ss:StyleID="s67"><Data ss:Type="Number">27396</Data></Cell>
    <Cell ss:StyleID="s67"><Data ss:Type="Number">2</Data></Cell>
    <Cell ss:StyleID="s67"><Data ss:Type="Number">2310</Data></Cell>
    <Cell ss:StyleID="s67"><Data ss:Type="Number">2</Data></Cell>
    <Cell ss:StyleID="s67"><Data ss:Type="Number">1417</Data></Cell>
    <Cell ss:StyleID="s67"><Data ss:Type="Number">33</Data></Cell>
    <Cell ss:StyleID="s67"><Data ss:Type="Number">1</Data></Cell>
    <Cell ss:StyleID="s67"><Data ss:Type="String">molecular function </Data></Cell>
    <Cell ss:StyleID="s68"><Data ss:Type="Number">5.2629690322147796E-4</Data></Cell>
    <Cell ss:StyleID="s68"><Data ss:Type="Number">5.2629690322147796E-4</Data></Cell>
    <Cell ss:StyleID="s68"><Data ss:Type="Number">9.9677443791977704E-7</Data></Cell>
    <Cell ss:StyleID="s67"><Data ss:Type="String">transferase activity, transferring selenium-containing groups</Data></Cell>
   </Row>
   <Row ss:AutoFitHeight="0">
    <Cell ss:Index="12" ss:StyleID="s69"/>
   </Row>
   <Row ss:Index="27" ss:AutoFitHeight="0">
    <Cell ss:Index="12" ss:StyleID="s69"/>
   </Row>
   <Row ss:AutoFitHeight="0">
    <Cell ss:Index="12" ss:StyleID="s69"/>
   </Row>
   <Row ss:AutoFitHeight="0">
    <Cell ss:Index="12" ss:StyleID="s69"/>
   </Row>
   <Row ss:Index="31" ss:AutoFitHeight="0">
    <Cell ss:Index="12" ss:StyleID="s69"/>
   </Row>
   <Row ss:AutoFitHeight="0">
    <Cell ss:Index="12" ss:StyleID="s69"/>
   </Row>
   <Row ss:AutoFitHeight="0">
    <Cell ss:Index="12" ss:StyleID="s69"/>
   </Row>
   <Row ss:AutoFitHeight="0">
    <Cell ss:Index="12" ss:StyleID="s69"/>
   </Row>
   <Row ss:Index="36" ss:AutoFitHeight="0">
    <Cell ss:Index="12" ss:StyleID="s69"/>
   </Row>
   <Row ss:AutoFitHeight="0">
    <Cell ss:Index="12" ss:StyleID="s69"/>
   </Row>
   <Row ss:AutoFitHeight="0">
    <Cell ss:Index="12" ss:StyleID="s69"/>
   </Row>
   <Row ss:AutoFitHeight="0">
    <Cell ss:Index="12" ss:StyleID="s69"/>
   </Row>
   <Row ss:AutoFitHeight="0">
    <Cell ss:Index="12" ss:StyleID="s69"/>
   </Row>
   <Row ss:AutoFitHeight="0">
    <Cell ss:Index="12" ss:StyleID="s69"/>
   </Row>
   <Row ss:AutoFitHeight="0">
    <Cell ss:Index="12" ss:StyleID="s69"/>
   </Row>
   <Row ss:AutoFitHeight="0">
    <Cell ss:Index="12" ss:StyleID="s69"/>
   </Row>
   <Row ss:Index="46" ss:AutoFitHeight="0">
    <Cell ss:Index="12" ss:StyleID="s69"/>
   </Row>
   <Row ss:AutoFitHeight="0">
    <Cell ss:Index="12" ss:StyleID="s69"/>
   </Row>
   <Row ss:AutoFitHeight="0">
    <Cell ss:Index="12" ss:StyleID="s69"/>
   </Row>
   <Row ss:AutoFitHeight="0">
    <Cell ss:Index="12" ss:StyleID="s69"/>
   </Row>
   <Row ss:Index="51" ss:AutoFitHeight="0">
    <Cell ss:Index="12" ss:StyleID="s69"/>
   </Row>
   <Row ss:AutoFitHeight="0">
    <Cell ss:Index="12" ss:StyleID="s69"/>
   </Row>
   <Row ss:AutoFitHeight="0">
    <Cell ss:Index="12" ss:StyleID="s69"/>
   </Row>
   <Row ss:Index="55" ss:AutoFitHeight="0">
    <Cell ss:Index="12" ss:StyleID="s69"/>
   </Row>
   <Row ss:AutoFitHeight="0">
    <Cell ss:Index="12" ss:StyleID="s69"/>
   </Row>
   <Row ss:AutoFitHeight="0">
    <Cell ss:Index="12" ss:StyleID="s69"/>
   </Row>
   <Row ss:Index="59" ss:AutoFitHeight="0">
    <Cell ss:Index="12" ss:StyleID="s69"/>
   </Row>
   <Row ss:AutoFitHeight="0">
    <Cell ss:Index="12" ss:StyleID="s69"/>
   </Row>
   <Row ss:AutoFitHeight="0">
    <Cell ss:Index="12" ss:StyleID="s69"/>
   </Row>
   <Row ss:AutoFitHeight="0">
    <Cell ss:Index="12" ss:StyleID="s69"/>
   </Row>
   <Row ss:Index="64" ss:AutoFitHeight="0">
    <Cell ss:Index="12" ss:StyleID="s69"/>
   </Row>
   <Row ss:AutoFitHeight="0">
    <Cell ss:Index="12" ss:StyleID="s69"/>
   </Row>
   <Row ss:AutoFitHeight="0">
    <Cell ss:Index="12" ss:StyleID="s69"/>
   </Row>
   <Row ss:AutoFitHeight="0">
    <Cell ss:Index="12" ss:StyleID="s69"/>
   </Row>
   <Row ss:Index="69" ss:AutoFitHeight="0">
    <Cell ss:Index="12" ss:StyleID="s69"/>
   </Row>
   <Row ss:Index="72" ss:AutoFitHeight="0">
    <Cell ss:Index="12" ss:StyleID="s69"/>
   </Row>
   <Row ss:AutoFitHeight="0">
    <Cell ss:Index="12" ss:StyleID="s69"/>
   </Row>
   <Row ss:AutoFitHeight="0">
    <Cell ss:Index="12" ss:StyleID="s69"/>
   </Row>
   <Row ss:Index="76" ss:AutoFitHeight="0">
    <Cell ss:Index="12" ss:StyleID="s69"/>
   </Row>
   <Row ss:Index="78" ss:AutoFitHeight="0">
    <Cell ss:Index="12" ss:StyleID="s69"/>
   </Row>
   <Row ss:AutoFitHeight="0">
    <Cell ss:Index="12" ss:StyleID="s69"/>
   </Row>
   <Row ss:AutoFitHeight="0">
    <Cell ss:Index="12" ss:StyleID="s69"/>
   </Row>
   <Row ss:AutoFitHeight="0">
    <Cell ss:Index="12" ss:StyleID="s69"/>
   </Row>
   <Row ss:AutoFitHeight="0">
    <Cell ss:Index="12" ss:StyleID="s69"/>
   </Row>
   <Row ss:AutoFitHeight="0">
    <Cell ss:Index="12" ss:StyleID="s69"/>
   </Row>
   <Row ss:AutoFitHeight="0">
    <Cell ss:Index="12" ss:StyleID="s69"/>
   </Row>
   <Row ss:AutoFitHeight="0">
    <Cell ss:Index="12" ss:StyleID="s69"/>
   </Row>
   <Row ss:AutoFitHeight="0">
    <Cell ss:Index="12" ss:StyleID="s69"/>
   </Row>
   <Row ss:Index="88" ss:AutoFitHeight="0">
    <Cell ss:Index="12" ss:StyleID="s69"/>
   </Row>
   <Row ss:Index="90" ss:AutoFitHeight="0">
    <Cell ss:Index="12" ss:StyleID="s69"/>
   </Row>
   <Row ss:AutoFitHeight="0">
    <Cell ss:Index="12" ss:StyleID="s69"/>
   </Row>
   <Row ss:Index="93" ss:AutoFitHeight="0">
    <Cell ss:Index="12" ss:StyleID="s69"/>
   </Row>
   <Row ss:AutoFitHeight="0">
    <Cell ss:Index="12" ss:StyleID="s69"/>
   </Row>
   <Row ss:AutoFitHeight="0">
    <Cell ss:Index="12" ss:StyleID="s69"/>
   </Row>
   <Row ss:AutoFitHeight="0">
    <Cell ss:Index="12" ss:StyleID="s69"/>
   </Row>
   <Row ss:Index="98" ss:AutoFitHeight="0">
    <Cell ss:Index="12" ss:StyleID="s69"/>
   </Row>
   <Row ss:AutoFitHeight="0">
    <Cell ss:Index="12" ss:StyleID="s69"/>
   </Row>
   <Row ss:Index="101" ss:AutoFitHeight="0">
    <Cell ss:Index="12" ss:StyleID="s69"/>
   </Row>
   <Row ss:Index="104" ss:AutoFitHeight="0">
    <Cell ss:Index="12" ss:StyleID="s69"/>
   </Row>
   <Row ss:Index="106" ss:AutoFitHeight="0">
    <Cell ss:Index="12" ss:StyleID="s69"/>
   </Row>
   <Row ss:AutoFitHeight="0">
    <Cell ss:Index="12" ss:StyleID="s69"/>
   </Row>
   <Row ss:Index="109" ss:AutoFitHeight="0">
    <Cell ss:Index="12" ss:StyleID="s69"/>
   </Row>
   <Row ss:AutoFitHeight="0">
    <Cell ss:Index="12" ss:StyleID="s69"/>
   </Row>
   <Row ss:Index="112" ss:AutoFitHeight="0">
    <Cell ss:Index="12" ss:StyleID="s69"/>
   </Row>
   <Row ss:AutoFitHeight="0">
    <Cell ss:Index="12" ss:StyleID="s69"/>
   </Row>
   <Row ss:Index="116" ss:AutoFitHeight="0">
    <Cell ss:Index="12" ss:StyleID="s69"/>
   </Row>
   <Row ss:AutoFitHeight="0">
    <Cell ss:Index="12" ss:StyleID="s69"/>
   </Row>
   <Row ss:AutoFitHeight="0">
    <Cell ss:Index="12" ss:StyleID="s69"/>
   </Row>
   <Row ss:AutoFitHeight="0">
    <Cell ss:Index="12" ss:StyleID="s69"/>
   </Row>
   <Row ss:AutoFitHeight="0">
    <Cell ss:Index="12" ss:StyleID="s69"/>
   </Row>
   <Row ss:Index="122" ss:AutoFitHeight="0">
    <Cell ss:Index="12" ss:StyleID="s69"/>
   </Row>
   <Row ss:AutoFitHeight="0">
    <Cell ss:Index="12" ss:StyleID="s69"/>
   </Row>
   <Row ss:Index="125" ss:AutoFitHeight="0">
    <Cell ss:Index="12" ss:StyleID="s69"/>
   </Row>
   <Row ss:AutoFitHeight="0">
    <Cell ss:Index="12" ss:StyleID="s69"/>
   </Row>
   <Row ss:AutoFitHeight="0">
    <Cell ss:Index="12" ss:StyleID="s69"/>
   </Row>
   <Row ss:Index="129" ss:AutoFitHeight="0">
    <Cell ss:Index="12" ss:StyleID="s69"/>
   </Row>
   <Row ss:AutoFitHeight="0">
    <Cell ss:Index="12" ss:StyleID="s69"/>
   </Row>
   <Row ss:AutoFitHeight="0">
    <Cell ss:Index="12" ss:StyleID="s69"/>
   </Row>
   <Row ss:AutoFitHeight="0">
    <Cell ss:Index="12" ss:StyleID="s69"/>
   </Row>
   <Row ss:Index="134" ss:AutoFitHeight="0">
    <Cell ss:Index="12" ss:StyleID="s69"/>
   </Row>
   <Row ss:AutoFitHeight="0">
    <Cell ss:Index="12" ss:StyleID="s69"/>
   </Row>
   <Row ss:AutoFitHeight="0">
    <Cell ss:Index="12" ss:StyleID="s69"/>
   </Row>
   <Row ss:Index="138" ss:AutoFitHeight="0">
    <Cell ss:Index="12" ss:StyleID="s69"/>
   </Row>
   <Row ss:AutoFitHeight="0">
    <Cell ss:Index="12" ss:StyleID="s69"/>
   </Row>
   <Row ss:AutoFitHeight="0">
    <Cell ss:Index="12" ss:StyleID="s69"/>
   </Row>
   <Row ss:AutoFitHeight="0">
    <Cell ss:Index="12" ss:StyleID="s69"/>
   </Row>
   <Row ss:AutoFitHeight="0">
    <Cell ss:Index="12" ss:StyleID="s69"/>
   </Row>
   <Row ss:AutoFitHeight="0">
    <Cell ss:Index="12" ss:StyleID="s69"/>
   </Row>
   <Row ss:AutoFitHeight="0">
    <Cell ss:Index="12" ss:StyleID="s69"/>
   </Row>
   <Row ss:Index="147" ss:AutoFitHeight="0">
    <Cell ss:Index="12" ss:StyleID="s69"/>
   </Row>
   <Row ss:Index="150" ss:AutoFitHeight="0">
    <Cell ss:Index="12" ss:StyleID="s69"/>
   </Row>
   <Row ss:AutoFitHeight="0">
    <Cell ss:Index="12" ss:StyleID="s69"/>
   </Row>
   <Row ss:AutoFitHeight="0">
    <Cell ss:Index="12" ss:StyleID="s69"/>
   </Row>
   <Row ss:Index="154" ss:AutoFitHeight="0">
    <Cell ss:Index="12" ss:StyleID="s69"/>
   </Row>
   <Row ss:AutoFitHeight="0">
    <Cell ss:Index="12" ss:StyleID="s69"/>
   </Row>
   <Row ss:Index="157" ss:AutoFitHeight="0">
    <Cell ss:Index="12" ss:StyleID="s69"/>
   </Row>
   <Row ss:AutoFitHeight="0">
    <Cell ss:Index="12" ss:StyleID="s69"/>
   </Row>
   <Row ss:AutoFitHeight="0">
    <Cell ss:Index="12" ss:StyleID="s69"/>
   </Row>
   <Row ss:AutoFitHeight="0">
    <Cell ss:Index="12" ss:StyleID="s69"/>
   </Row>
   <Row ss:AutoFitHeight="0">
    <Cell ss:Index="12" ss:StyleID="s69"/>
   </Row>
   <Row ss:Index="163" ss:AutoFitHeight="0">
    <Cell ss:Index="12" ss:StyleID="s69"/>
   </Row>
   <Row ss:Index="165" ss:AutoFitHeight="0">
    <Cell ss:Index="12" ss:StyleID="s69"/>
   </Row>
   <Row ss:Index="167" ss:AutoFitHeight="0">
    <Cell ss:Index="12" ss:StyleID="s69"/>
   </Row>
   <Row ss:Index="169" ss:AutoFitHeight="0">
    <Cell ss:Index="12" ss:StyleID="s69"/>
   </Row>
   <Row ss:AutoFitHeight="0">
    <Cell ss:Index="12" ss:StyleID="s69"/>
   </Row>
   <Row ss:AutoFitHeight="0">
    <Cell ss:Index="12" ss:StyleID="s69"/>
   </Row>
   <Row ss:AutoFitHeight="0">
    <Cell ss:Index="12" ss:StyleID="s69"/>
   </Row>
   <Row ss:AutoFitHeight="0">
    <Cell ss:Index="12" ss:StyleID="s69"/>
   </Row>
   <Row ss:Index="178" ss:AutoFitHeight="0">
    <Cell ss:Index="12" ss:StyleID="s69"/>
   </Row>
   <Row ss:Index="183" ss:AutoFitHeight="0">
    <Cell ss:Index="12" ss:StyleID="s69"/>
   </Row>
   <Row ss:AutoFitHeight="0">
    <Cell ss:Index="12" ss:StyleID="s69"/>
   </Row>
   <Row ss:AutoFitHeight="0">
    <Cell ss:Index="12" ss:StyleID="s69"/>
   </Row>
   <Row ss:AutoFitHeight="0">
    <Cell ss:Index="12" ss:StyleID="s69"/>
   </Row>
   <Row ss:AutoFitHeight="0">
    <Cell ss:Index="12" ss:StyleID="s69"/>
   </Row>
   <Row ss:Index="189" ss:AutoFitHeight="0">
    <Cell ss:Index="12" ss:StyleID="s69"/>
   </Row>
   <Row ss:Index="191" ss:AutoFitHeight="0">
    <Cell ss:Index="12" ss:StyleID="s69"/>
   </Row>
   <Row ss:Index="193" ss:AutoFitHeight="0">
    <Cell ss:Index="12" ss:StyleID="s69"/>
   </Row>
   <Row ss:AutoFitHeight="0">
    <Cell ss:Index="12" ss:StyleID="s69"/>
   </Row>
   <Row ss:AutoFitHeight="0">
    <Cell ss:Index="12" ss:StyleID="s69"/>
   </Row>
   <Row ss:AutoFitHeight="0">
    <Cell ss:Index="12" ss:StyleID="s69"/>
   </Row>
   <Row ss:AutoFitHeight="0">
    <Cell ss:Index="12" ss:StyleID="s69"/>
   </Row>
   <Row ss:Index="201" ss:AutoFitHeight="0">
    <Cell ss:Index="12" ss:StyleID="s69"/>
   </Row>
   <Row ss:AutoFitHeight="0">
    <Cell ss:Index="12" ss:StyleID="s69"/>
   </Row>
   <Row ss:Index="204" ss:AutoFitHeight="0">
    <Cell ss:Index="12" ss:StyleID="s69"/>
   </Row>
   <Row ss:AutoFitHeight="0">
    <Cell ss:Index="12" ss:StyleID="s69"/>
   </Row>
   <Row ss:AutoFitHeight="0">
    <Cell ss:Index="12" ss:StyleID="s69"/>
   </Row>
   <Row ss:AutoFitHeight="0">
    <Cell ss:Index="12" ss:StyleID="s69"/>
   </Row>
   <Row ss:Index="209" ss:AutoFitHeight="0">
    <Cell ss:Index="12" ss:StyleID="s69"/>
   </Row>
   <Row ss:AutoFitHeight="0">
    <Cell ss:Index="12" ss:StyleID="s69"/>
   </Row>
   <Row ss:Index="212" ss:AutoFitHeight="0">
    <Cell ss:Index="12" ss:StyleID="s69"/>
   </Row>
  </Table>
  <WorksheetOptions xmlns="urn:schemas-microsoft-com:office:excel">
   <Unsynced/>
   <Print>
    <ValidPrinterInfo/>
    <PaperSizeIndex>9</PaperSizeIndex>
    <HorizontalResolution>-4</HorizontalResolution>
    <VerticalResolution>-4</VerticalResolution>
   </Print>
   <Selected/>
   <Panes>
    <Pane>
     <Number>3</Number>
     <ActiveRow>33</ActiveRow>
     <ActiveCol>4</ActiveCol>
    </Pane>
   </Panes>
   <ProtectObjects>False</ProtectObjects>
   <ProtectScenarios>False</ProtectScenarios>
  </WorksheetOptions>
  <Sorting xmlns="urn:schemas-microsoft-com:office:excel">
   <Sort>列 I</Sort>
  </Sorting>
 </Worksheet>
</Workbook>
