# Supplementary material for: The Phytophthora cactorum genome provides insights into the adaptation to host defense compounds and fungicides
Source: Sci Rep. 2018 Apr 25;8:6534. doi: 10.1038/s41598-018-24939-2 (PMC5916904; doi:10.1038/s41598-018-24939-2)
Supplement: Supplementary file 7 — Supplementary Table S10 [file 41598_2018_24939_MOESM7_ESM.xml]

<?xml version="1.0" encoding="UTF-8"?>
<?mso-application progid="Excel.Sheet"?><Workbook xmlns:o="urn:schemas-microsoft-com:office:office" xmlns:x="urn:schemas-microsoft-com:office:excel" xmlns:html="http://www.w3.org/TR/REC-html40" xmlns:ss="urn:schemas-microsoft-com:office:spreadsheet">
 <DocumentProperties xmlns="urn:schemas-microsoft-com:office:office">
  <Author>zac</Author>
  <LastAuthor>shushengzhu</LastAuthor>
  <LastPrinted>2018-02-28T01:27:33Z</LastPrinted>
  <Created>2017-05-12T07:55:47Z</Created>
  <LastSaved>2018-02-28T00:01:33Z</LastSaved>
  <Version>14.00</Version>
 </DocumentProperties>
 <OfficeDocumentSettings xmlns="urn:schemas-microsoft-com:office:office">
  <AllowPNG/>
 </OfficeDocumentSettings>
 <ExcelWorkbook xmlns="urn:schemas-microsoft-com:office:excel">
  <WindowHeight>14445</WindowHeight>
  <WindowWidth>22860</WindowWidth>
  <WindowTopX>3315</WindowTopX>
  <WindowTopY>540</WindowTopY>
  <TabRatio>500</TabRatio>
  <ProtectStructure>False</ProtectStructure>
  <ProtectWindows>False</ProtectWindows>
  <DisplayInkNotes>False</DisplayInkNotes>
 </ExcelWorkbook>
 <Styles>
  <Style ss:ID="Default" ss:Name="Normal">
   <Alignment ss:Vertical="Bottom"/>
   <Borders/>
   <Font ss:FontName="宋体" x:CharSet="134" ss:Size="12" ss:Color="#000000"/>
   <Interior/>
   <NumberFormat/>
   <Protection/>
  </Style>
  <Style ss:ID="s62">
   <Font ss:FontName="Times New Roman" x:Family="Roman" ss:Size="12" ss:Color="#000000"/>
  </Style>
  <Style ss:ID="s63">
   <Font ss:FontName="Times New Roman" x:Family="Roman" ss:Size="12" ss:Color="#000000"/>
   <Interior/>
  </Style>
  <Style ss:ID="s64">
   <Font ss:FontName="Times New Roman" x:Family="Roman" ss:Size="12" ss:Color="#000000" ss:Bold="1"/>
   <Interior/>
  </Style>
  <Style ss:ID="s65">
   <Font ss:FontName="Times New Roman" x:Family="Roman" ss:Size="12" ss:Color="#000000" ss:Bold="1"/>
  </Style>
  <Style ss:ID="s66">
   <Borders>
    <Border ss:Position="Bottom" ss:LineStyle="Continuous" ss:Weight="1"/>
    <Border ss:Position="Top" ss:LineStyle="Continuous" ss:Weight="1"/>
   </Borders>
   <Font ss:FontName="Times New Roman" x:Family="Roman" ss:Size="12" ss:Color="#000000"/>
   <Interior/>
  </Style>
  <Style ss:ID="s67">
   <Borders/>
   <Font ss:FontName="Times New Roman" x:Family="Roman" ss:Size="12" ss:Color="#000000"/>
   <Interior/>
  </Style>
  <Style ss:ID="s68">
   <Borders/>
   <Font ss:FontName="Times New Roman" x:Family="Roman" ss:Size="12" ss:Color="#000000"/>
   <Interior/>
   <NumberFormat ss:Format="Scientific"/>
  </Style>
  <Style ss:ID="s69">
   <Borders>
    <Border ss:Position="Bottom" ss:LineStyle="Continuous" ss:Weight="1"/>
   </Borders>
   <Font ss:FontName="Times New Roman" x:Family="Roman" ss:Size="12" ss:Color="#000000"/>
   <Interior/>
  </Style>
  <Style ss:ID="s70">
   <Borders>
    <Border ss:Position="Bottom" ss:LineStyle="Continuous" ss:Weight="1"/>
   </Borders>
   <Font ss:FontName="Times New Roman" x:Family="Roman" ss:Size="12" ss:Color="#000000"/>
   <Interior/>
   <NumberFormat ss:Format="Scientific"/>
  </Style>
  <Style ss:ID="s71">
   <Font ss:FontName="Times New Roman" x:Family="Roman" ss:Size="12" ss:Color="#FF0000"/>
   <Interior/>
  </Style>
  <Style ss:ID="s72">
   <Font ss:FontName="Times New Roman" x:Family="Roman" ss:Size="12" ss:Color="#FF0000"/>
  </Style>
  <Style ss:ID="s73">
   <Font ss:FontName="Times New Roman" x:Family="Roman" ss:Size="12" ss:Color="#000000"/>
   <Interior/>
   <NumberFormat ss:Format="Scientific"/>
  </Style>
 </Styles>
 <Worksheet ss:Name="工作表1">
  <Table ss:ExpandedColumnCount="13" ss:ExpandedRowCount="1599" x:FullColumns="1" x:FullRows="1" ss:StyleID="s62" ss:DefaultColumnWidth="65.25" ss:DefaultRowHeight="15.75">
   <Column ss:StyleID="s63" ss:AutoFitWidth="0" ss:Width="78"/>
   <Column ss:StyleID="s63" ss:AutoFitWidth="0" ss:Span="5"/>
   <Column ss:Index="8" ss:StyleID="s63" ss:AutoFitWidth="0" ss:Width="51.75"/>
   <Column ss:StyleID="s63" ss:AutoFitWidth="0" ss:Width="96.75"/>
   <Column ss:StyleID="s63" ss:AutoFitWidth="0" ss:Span="2"/>
   <Column ss:Index="13" ss:StyleID="s63" ss:AutoFitWidth="0" ss:Width="318.75"/>
   <Row ss:AutoFitHeight="0" ss:StyleID="s65">
    <Cell ss:StyleID="s64"><ss:Data ss:Type="String" xmlns="http://www.w3.org/TR/REC-html40"><B><Font html:Color="#000000">Supplementary Table S10 GO enriched results of genes undergone expansion in </Font><I><Font html:Color="#000000">P. cactorum</Font></I><Font html:Color="#000000"> compared to 15 other species in Figure S7.</Font></B></ss:Data></Cell>
    <Cell ss:StyleID="s64"/>
    <Cell ss:StyleID="s64"/>
    <Cell ss:StyleID="s64"/>
    <Cell ss:StyleID="s64"/>
    <Cell ss:StyleID="s64"/>
    <Cell ss:StyleID="s64"/>
    <Cell ss:StyleID="s64"/>
    <Cell ss:StyleID="s64"/>
    <Cell ss:StyleID="s64"/>
    <Cell ss:StyleID="s64"/>
    <Cell ss:StyleID="s64"/>
    <Cell ss:StyleID="s64"/>
   </Row>
   <Row ss:AutoFitHeight="0">
    <Cell ss:StyleID="s66"><Data ss:Type="String">ID</Data></Cell>
    <Cell ss:StyleID="s66"><Data ss:Type="String">Pop.total</Data></Cell>
    <Cell ss:StyleID="s66"><Data ss:Type="String">Pop.term</Data></Cell>
    <Cell ss:StyleID="s66"><Data ss:Type="String">Study.total</Data></Cell>
    <Cell ss:StyleID="s66"><Data ss:Type="String">Study.term</Data></Cell>
    <Cell ss:StyleID="s66"><Data ss:Type="String">Pop.family</Data></Cell>
    <Cell ss:StyleID="s66"><Data ss:Type="String">Study.family</Data></Cell>
    <Cell ss:StyleID="s66"><Data ss:Type="String">nparents</Data></Cell>
    <Cell ss:StyleID="s66"><Data ss:Type="String">Classification</Data></Cell>
    <Cell ss:StyleID="s66"><Data ss:Type="String">p</Data></Cell>
    <Cell ss:StyleID="s66"><Data ss:Type="String">p.adjusted</Data></Cell>
    <Cell ss:StyleID="s66"><Data ss:Type="String">p.min</Data></Cell>
    <Cell ss:StyleID="s66"><Data ss:Type="String">Description</Data></Cell>
   </Row>
   <Row ss:AutoFitHeight="0">
    <Cell ss:StyleID="s67"><Data ss:Type="String">GO:0006810</Data></Cell>
    <Cell ss:StyleID="s67"><Data ss:Type="Number">27434</Data></Cell>
    <Cell ss:StyleID="s67"><Data ss:Type="Number">1002</Data></Cell>
    <Cell ss:StyleID="s67"><Data ss:Type="Number">11457</Data></Cell>
    <Cell ss:StyleID="s67"><Data ss:Type="Number">520</Data></Cell>
    <Cell ss:StyleID="s67"><Data ss:Type="Number">4195</Data></Cell>
    <Cell ss:StyleID="s67"><Data ss:Type="Number">1925</Data></Cell>
    <Cell ss:StyleID="s67"><Data ss:Type="Number">2</Data></Cell>
    <Cell><Data ss:Type="String">biological process </Data></Cell>
    <Cell ss:StyleID="s68"><Data ss:Type="Number">7.3543511292749896E-6</Data></Cell>
    <Cell ss:StyleID="s68"><Data ss:Type="Number">7.3543511292749896E-6</Data></Cell>
    <Cell ss:StyleID="s67"><Data ss:Type="Number">0</Data></Cell>
    <Cell ss:StyleID="s67"><Data ss:Type="String">transport</Data></Cell>
   </Row>
   <Row ss:AutoFitHeight="0">
    <Cell ss:StyleID="s67"><Data ss:Type="String">GO:0051179</Data></Cell>
    <Cell ss:StyleID="s67"><Data ss:Type="Number">27434</Data></Cell>
    <Cell ss:StyleID="s67"><Data ss:Type="Number">1009</Data></Cell>
    <Cell ss:StyleID="s67"><Data ss:Type="Number">11457</Data></Cell>
    <Cell ss:StyleID="s67"><Data ss:Type="Number">521</Data></Cell>
    <Cell ss:StyleID="s67"><Data ss:Type="Number">4908</Data></Cell>
    <Cell ss:StyleID="s67"><Data ss:Type="Number">2242</Data></Cell>
    <Cell ss:StyleID="s67"><Data ss:Type="Number">1</Data></Cell>
    <Cell><Data ss:Type="String">biological process </Data></Cell>
    <Cell ss:StyleID="s68"><Data ss:Type="Number">1.22938553512267E-5</Data></Cell>
    <Cell ss:StyleID="s68"><Data ss:Type="Number">1.22938553512267E-5</Data></Cell>
    <Cell ss:StyleID="s67"><Data ss:Type="Number">0</Data></Cell>
    <Cell ss:StyleID="s67"><Data ss:Type="String">localization</Data></Cell>
   </Row>
   <Row ss:AutoFitHeight="0">
    <Cell ss:StyleID="s67"><Data ss:Type="String">GO:0000070</Data></Cell>
    <Cell ss:StyleID="s67"><Data ss:Type="Number">27434</Data></Cell>
    <Cell ss:StyleID="s67"><Data ss:Type="Number">11</Data></Cell>
    <Cell ss:StyleID="s67"><Data ss:Type="Number">11457</Data></Cell>
    <Cell ss:StyleID="s67"><Data ss:Type="Number">8</Data></Cell>
    <Cell ss:StyleID="s67"><Data ss:Type="Number">26</Data></Cell>
    <Cell ss:StyleID="s67"><Data ss:Type="Number">8</Data></Cell>
    <Cell ss:StyleID="s67"><Data ss:Type="Number">2</Data></Cell>
    <Cell><Data ss:Type="String">biological process </Data></Cell>
    <Cell ss:StyleID="s68"><Data ss:Type="Number">1.05615208590036E-4</Data></Cell>
    <Cell ss:StyleID="s68"><Data ss:Type="Number">1.05615208590036E-4</Data></Cell>
    <Cell ss:StyleID="s68"><Data ss:Type="Number">1.29430402683868E-7</Data></Cell>
    <Cell ss:StyleID="s67"><Data ss:Type="String">mitotic sister chromatid segregation</Data></Cell>
   </Row>
   <Row ss:AutoFitHeight="0">
    <Cell ss:StyleID="s67"><Data ss:Type="String">GO:0006752</Data></Cell>
    <Cell ss:StyleID="s67"><Data ss:Type="Number">27434</Data></Cell>
    <Cell ss:StyleID="s67"><Data ss:Type="Number">47</Data></Cell>
    <Cell ss:StyleID="s67"><Data ss:Type="Number">11457</Data></Cell>
    <Cell ss:StyleID="s67"><Data ss:Type="Number">27</Data></Cell>
    <Cell ss:StyleID="s67"><Data ss:Type="Number">100</Data></Cell>
    <Cell ss:StyleID="s67"><Data ss:Type="Number">38</Data></Cell>
    <Cell ss:StyleID="s67"><Data ss:Type="Number">1</Data></Cell>
    <Cell><Data ss:Type="String">biological process </Data></Cell>
    <Cell ss:StyleID="s68"><Data ss:Type="Number">1.59263175910307E-4</Data></Cell>
    <Cell ss:StyleID="s68"><Data ss:Type="Number">1.59263175910307E-4</Data></Cell>
    <Cell ss:StyleID="s68"><Data ss:Type="Number">1.1846448146925099E-29</Data></Cell>
    <Cell ss:StyleID="s67"><Data ss:Type="String">group transfer coenzyme metabolism</Data></Cell>
   </Row>
   <Row ss:AutoFitHeight="0">
    <Cell ss:StyleID="s67"><Data ss:Type="String">GO:0009101</Data></Cell>
    <Cell ss:StyleID="s67"><Data ss:Type="Number">27434</Data></Cell>
    <Cell ss:StyleID="s67"><Data ss:Type="Number">62</Data></Cell>
    <Cell ss:StyleID="s67"><Data ss:Type="Number">11457</Data></Cell>
    <Cell ss:StyleID="s67"><Data ss:Type="Number">34</Data></Cell>
    <Cell ss:StyleID="s67"><Data ss:Type="Number">324</Data></Cell>
    <Cell ss:StyleID="s67"><Data ss:Type="Number">115</Data></Cell>
    <Cell ss:StyleID="s67"><Data ss:Type="Number">2</Data></Cell>
    <Cell><Data ss:Type="String">biological process </Data></Cell>
    <Cell ss:StyleID="s68"><Data ss:Type="Number">4.2547692595476001E-4</Data></Cell>
    <Cell ss:StyleID="s68"><Data ss:Type="Number">4.2547692595476001E-4</Data></Cell>
    <Cell ss:StyleID="s68"><Data ss:Type="Number">3.6009230796196698E-68</Data></Cell>
    <Cell ss:StyleID="s67"><Data ss:Type="String">glycoprotein biosynthesis</Data></Cell>
   </Row>
   <Row ss:AutoFitHeight="0">
    <Cell ss:StyleID="s67"><Data ss:Type="String">GO:0007017</Data></Cell>
    <Cell ss:StyleID="s67"><Data ss:Type="Number">27434</Data></Cell>
    <Cell ss:StyleID="s67"><Data ss:Type="Number">183</Data></Cell>
    <Cell ss:StyleID="s67"><Data ss:Type="Number">11457</Data></Cell>
    <Cell ss:StyleID="s67"><Data ss:Type="Number">93</Data></Cell>
    <Cell ss:StyleID="s67"><Data ss:Type="Number">201</Data></Cell>
    <Cell ss:StyleID="s67"><Data ss:Type="Number">95</Data></Cell>
    <Cell ss:StyleID="s67"><Data ss:Type="Number">1</Data></Cell>
    <Cell><Data ss:Type="String">biological process </Data></Cell>
    <Cell ss:StyleID="s68"><Data ss:Type="Number">9.0078908236014305E-4</Data></Cell>
    <Cell ss:StyleID="s68"><Data ss:Type="Number">9.0078908236014305E-4</Data></Cell>
    <Cell ss:StyleID="s68"><Data ss:Type="Number">4.8913506797366902E-26</Data></Cell>
    <Cell ss:StyleID="s67"><Data ss:Type="String">microtubule-based process</Data></Cell>
   </Row>
   <Row ss:AutoFitHeight="0">
    <Cell ss:StyleID="s67"><Data ss:Type="String">GO:0006650</Data></Cell>
    <Cell ss:StyleID="s67"><Data ss:Type="Number">27434</Data></Cell>
    <Cell ss:StyleID="s67"><Data ss:Type="Number">77</Data></Cell>
    <Cell ss:StyleID="s67"><Data ss:Type="Number">11457</Data></Cell>
    <Cell ss:StyleID="s67"><Data ss:Type="Number">33</Data></Cell>
    <Cell ss:StyleID="s67"><Data ss:Type="Number">91</Data></Cell>
    <Cell ss:StyleID="s67"><Data ss:Type="Number">33</Data></Cell>
    <Cell ss:StyleID="s67"><Data ss:Type="Number">1</Data></Cell>
    <Cell><Data ss:Type="String">biological process </Data></Cell>
    <Cell ss:StyleID="s68"><Data ss:Type="Number">9.4953526606842602E-4</Data></Cell>
    <Cell ss:StyleID="s68"><Data ss:Type="Number">9.4953526606842602E-4</Data></Cell>
    <Cell ss:StyleID="s68"><Data ss:Type="Number">9.3615381455166401E-17</Data></Cell>
    <Cell ss:StyleID="s67"><Data ss:Type="String">glycerophospholipid metabolism</Data></Cell>
   </Row>
   <Row ss:AutoFitHeight="0">
    <Cell ss:StyleID="s67"><Data ss:Type="String">GO:0006820</Data></Cell>
    <Cell ss:StyleID="s67"><Data ss:Type="Number">27434</Data></Cell>
    <Cell ss:StyleID="s67"><Data ss:Type="Number">57</Data></Cell>
    <Cell ss:StyleID="s67"><Data ss:Type="Number">11457</Data></Cell>
    <Cell ss:StyleID="s67"><Data ss:Type="Number">39</Data></Cell>
    <Cell ss:StyleID="s67"><Data ss:Type="Number">265</Data></Cell>
    <Cell ss:StyleID="s67"><Data ss:Type="Number">136</Data></Cell>
    <Cell ss:StyleID="s67"><Data ss:Type="Number">1</Data></Cell>
    <Cell><Data ss:Type="String">biological process </Data></Cell>
    <Cell ss:StyleID="s67"><Data ss:Type="Number">2.6448600043257301E-3</Data></Cell>
    <Cell ss:StyleID="s67"><Data ss:Type="Number">2.6448600043257301E-3</Data></Cell>
    <Cell ss:StyleID="s68"><Data ss:Type="Number">2.0276467567300702E-59</Data></Cell>
    <Cell ss:StyleID="s67"><Data ss:Type="String">anion transport</Data></Cell>
   </Row>
   <Row ss:AutoFitHeight="0">
    <Cell ss:StyleID="s67"><Data ss:Type="String">GO:0015074</Data></Cell>
    <Cell ss:StyleID="s67"><Data ss:Type="Number">27434</Data></Cell>
    <Cell ss:StyleID="s67"><Data ss:Type="Number">29</Data></Cell>
    <Cell ss:StyleID="s67"><Data ss:Type="Number">11457</Data></Cell>
    <Cell ss:StyleID="s67"><Data ss:Type="Number">21</Data></Cell>
    <Cell ss:StyleID="s67"><Data ss:Type="Number">262</Data></Cell>
    <Cell ss:StyleID="s67"><Data ss:Type="Number">122</Data></Cell>
    <Cell ss:StyleID="s67"><Data ss:Type="Number">1</Data></Cell>
    <Cell><Data ss:Type="String">biological process </Data></Cell>
    <Cell ss:StyleID="s67"><Data ss:Type="Number">2.7075818889812199E-3</Data></Cell>
    <Cell ss:StyleID="s67"><Data ss:Type="Number">2.7075818889812199E-3</Data></Cell>
    <Cell ss:StyleID="s68"><Data ss:Type="Number">3.2705031834652502E-39</Data></Cell>
    <Cell ss:StyleID="s67"><Data ss:Type="String">DNA integration</Data></Cell>
   </Row>
   <Row ss:AutoFitHeight="0">
    <Cell ss:StyleID="s67"><Data ss:Type="String">GO:0031505</Data></Cell>
    <Cell ss:StyleID="s67"><Data ss:Type="Number">27434</Data></Cell>
    <Cell ss:StyleID="s67"><Data ss:Type="Number">6</Data></Cell>
    <Cell ss:StyleID="s67"><Data ss:Type="Number">11457</Data></Cell>
    <Cell ss:StyleID="s67"><Data ss:Type="Number">6</Data></Cell>
    <Cell ss:StyleID="s67"><Data ss:Type="Number">30</Data></Cell>
    <Cell ss:StyleID="s67"><Data ss:Type="Number">13</Data></Cell>
    <Cell ss:StyleID="s67"><Data ss:Type="Number">1</Data></Cell>
    <Cell><Data ss:Type="String">biological process </Data></Cell>
    <Cell ss:StyleID="s67"><Data ss:Type="Number">2.8899835796387498E-3</Data></Cell>
    <Cell ss:StyleID="s67"><Data ss:Type="Number">2.8899835796387498E-3</Data></Cell>
    <Cell ss:StyleID="s68"><Data ss:Type="Number">1.6841396151740999E-6</Data></Cell>
    <Cell ss:StyleID="s67"><Data ss:Type="String">cell wall organization and biogenesis (sensu Fungi)</Data></Cell>
   </Row>
   <Row ss:AutoFitHeight="0">
    <Cell ss:StyleID="s67"><Data ss:Type="String">GO:0005975</Data></Cell>
    <Cell ss:StyleID="s67"><Data ss:Type="Number">27434</Data></Cell>
    <Cell ss:StyleID="s67"><Data ss:Type="Number">436</Data></Cell>
    <Cell ss:StyleID="s67"><Data ss:Type="Number">11457</Data></Cell>
    <Cell ss:StyleID="s67"><Data ss:Type="Number">222</Data></Cell>
    <Cell ss:StyleID="s67"><Data ss:Type="Number">3128</Data></Cell>
    <Cell ss:StyleID="s67"><Data ss:Type="Number">1398</Data></Cell>
    <Cell ss:StyleID="s67"><Data ss:Type="Number">2</Data></Cell>
    <Cell><Data ss:Type="String">biological process </Data></Cell>
    <Cell ss:StyleID="s67"><Data ss:Type="Number">2.89171321664887E-3</Data></Cell>
    <Cell ss:StyleID="s67"><Data ss:Type="Number">2.89171321664887E-3</Data></Cell>
    <Cell ss:StyleID="s67"><Data ss:Type="Number">0</Data></Cell>
    <Cell ss:StyleID="s67"><Data ss:Type="String">carbohydrate metabolism</Data></Cell>
   </Row>
   <Row ss:AutoFitHeight="0">
    <Cell ss:StyleID="s67"><Data ss:Type="String">GO:0032200</Data></Cell>
    <Cell ss:StyleID="s67"><Data ss:Type="Number">27434</Data></Cell>
    <Cell ss:StyleID="s67"><Data ss:Type="Number">10</Data></Cell>
    <Cell ss:StyleID="s67"><Data ss:Type="Number">11457</Data></Cell>
    <Cell ss:StyleID="s67"><Data ss:Type="Number">8</Data></Cell>
    <Cell ss:StyleID="s67"><Data ss:Type="Number">57</Data></Cell>
    <Cell ss:StyleID="s67"><Data ss:Type="Number">21</Data></Cell>
    <Cell ss:StyleID="s67"><Data ss:Type="Number">1</Data></Cell>
    <Cell><Data ss:Type="String">biological process </Data></Cell>
    <Cell ss:StyleID="s67"><Data ss:Type="Number">3.2219352974069502E-3</Data></Cell>
    <Cell ss:StyleID="s67"><Data ss:Type="Number">3.2219352974069502E-3</Data></Cell>
    <Cell ss:StyleID="s68"><Data ss:Type="Number">2.3157250298354599E-11</Data></Cell>
    <Cell ss:StyleID="s67"><Data ss:Type="String">telomere organization and biogenesis</Data></Cell>
   </Row>
   <Row ss:AutoFitHeight="0">
    <Cell ss:StyleID="s67"><Data ss:Type="String">GO:0030258</Data></Cell>
    <Cell ss:StyleID="s67"><Data ss:Type="Number">27434</Data></Cell>
    <Cell ss:StyleID="s67"><Data ss:Type="Number">41</Data></Cell>
    <Cell ss:StyleID="s67"><Data ss:Type="Number">11457</Data></Cell>
    <Cell ss:StyleID="s67"><Data ss:Type="Number">27</Data></Cell>
    <Cell ss:StyleID="s67"><Data ss:Type="Number">1115</Data></Cell>
    <Cell ss:StyleID="s67"><Data ss:Type="Number">492</Data></Cell>
    <Cell ss:StyleID="s67"><Data ss:Type="Number">2</Data></Cell>
    <Cell><Data ss:Type="String">biological process </Data></Cell>
    <Cell ss:StyleID="s67"><Data ss:Type="Number">3.5702864316135802E-3</Data></Cell>
    <Cell ss:StyleID="s67"><Data ss:Type="Number">3.5702864316135802E-3</Data></Cell>
    <Cell ss:StyleID="s68"><Data ss:Type="Number">8.1187595651048005E-76</Data></Cell>
    <Cell ss:StyleID="s67"><Data ss:Type="String">lipid modification</Data></Cell>
   </Row>
   <Row ss:AutoFitHeight="0">
    <Cell ss:StyleID="s67"><Data ss:Type="String">GO:0042546</Data></Cell>
    <Cell ss:StyleID="s67"><Data ss:Type="Number">27434</Data></Cell>
    <Cell ss:StyleID="s67"><Data ss:Type="Number">6</Data></Cell>
    <Cell ss:StyleID="s67"><Data ss:Type="Number">11457</Data></Cell>
    <Cell ss:StyleID="s67"><Data ss:Type="Number">6</Data></Cell>
    <Cell ss:StyleID="s67"><Data ss:Type="Number">663</Data></Cell>
    <Cell ss:StyleID="s67"><Data ss:Type="Number">262</Data></Cell>
    <Cell ss:StyleID="s67"><Data ss:Type="Number">2</Data></Cell>
    <Cell><Data ss:Type="String">biological process </Data></Cell>
    <Cell ss:StyleID="s67"><Data ss:Type="Number">3.6773885450562399E-3</Data></Cell>
    <Cell ss:StyleID="s67"><Data ss:Type="Number">3.6773885450562399E-3</Data></Cell>
    <Cell ss:StyleID="s68"><Data ss:Type="Number">8.6717006078451104E-15</Data></Cell>
    <Cell ss:StyleID="s67"><Data ss:Type="String">cell wall biosynthesis</Data></Cell>
   </Row>
   <Row ss:AutoFitHeight="0">
    <Cell ss:StyleID="s67"><Data ss:Type="String">GO:0000819</Data></Cell>
    <Cell ss:StyleID="s67"><Data ss:Type="Number">27434</Data></Cell>
    <Cell ss:StyleID="s67"><Data ss:Type="Number">11</Data></Cell>
    <Cell ss:StyleID="s67"><Data ss:Type="Number">11457</Data></Cell>
    <Cell ss:StyleID="s67"><Data ss:Type="Number">8</Data></Cell>
    <Cell ss:StyleID="s67"><Data ss:Type="Number">18</Data></Cell>
    <Cell ss:StyleID="s67"><Data ss:Type="Number">8</Data></Cell>
    <Cell ss:StyleID="s67"><Data ss:Type="Number">1</Data></Cell>
    <Cell><Data ss:Type="String">biological process </Data></Cell>
    <Cell ss:StyleID="s67"><Data ss:Type="Number">3.7707390648567202E-3</Data></Cell>
    <Cell ss:StyleID="s67"><Data ss:Type="Number">3.7707390648567202E-3</Data></Cell>
    <Cell ss:StyleID="s68"><Data ss:Type="Number">3.1422825540472603E-5</Data></Cell>
    <Cell ss:StyleID="s67"><Data ss:Type="String">sister chromatid segregation</Data></Cell>
   </Row>
   <Row ss:AutoFitHeight="0">
    <Cell ss:StyleID="s67"><Data ss:Type="String">GO:0019941</Data></Cell>
    <Cell ss:StyleID="s67"><Data ss:Type="Number">27434</Data></Cell>
    <Cell ss:StyleID="s67"><Data ss:Type="Number">73</Data></Cell>
    <Cell ss:StyleID="s67"><Data ss:Type="Number">11457</Data></Cell>
    <Cell ss:StyleID="s67"><Data ss:Type="Number">31</Data></Cell>
    <Cell ss:StyleID="s67"><Data ss:Type="Number">84</Data></Cell>
    <Cell ss:StyleID="s67"><Data ss:Type="Number">31</Data></Cell>
    <Cell ss:StyleID="s67"><Data ss:Type="Number">2</Data></Cell>
    <Cell><Data ss:Type="String">biological process </Data></Cell>
    <Cell ss:StyleID="s67"><Data ss:Type="Number">4.1037492397666903E-3</Data></Cell>
    <Cell ss:StyleID="s67"><Data ss:Type="Number">4.1037492397666903E-3</Data></Cell>
    <Cell ss:StyleID="s68"><Data ss:Type="Number">5.3838194460674401E-14</Data></Cell>
    <Cell ss:StyleID="s67"><Data ss:Type="String">modification-dependent protein catabolism</Data></Cell>
   </Row>
   <Row ss:AutoFitHeight="0">
    <Cell ss:StyleID="s67"><Data ss:Type="String">GO:0006073</Data></Cell>
    <Cell ss:StyleID="s67"><Data ss:Type="Number">27434</Data></Cell>
    <Cell ss:StyleID="s67"><Data ss:Type="Number">14</Data></Cell>
    <Cell ss:StyleID="s67"><Data ss:Type="Number">11457</Data></Cell>
    <Cell ss:StyleID="s67"><Data ss:Type="Number">11</Data></Cell>
    <Cell ss:StyleID="s67"><Data ss:Type="Number">27</Data></Cell>
    <Cell ss:StyleID="s67"><Data ss:Type="Number">14</Data></Cell>
    <Cell ss:StyleID="s67"><Data ss:Type="Number">1</Data></Cell>
    <Cell><Data ss:Type="String">biological process </Data></Cell>
    <Cell ss:StyleID="s67"><Data ss:Type="Number">5.5530628218742302E-3</Data></Cell>
    <Cell ss:StyleID="s67"><Data ss:Type="Number">5.5530628218742302E-3</Data></Cell>
    <Cell ss:StyleID="s68"><Data ss:Type="Number">4.9854673626379101E-8</Data></Cell>
    <Cell ss:StyleID="s67"><Data ss:Type="String">glucan metabolism</Data></Cell>
   </Row>
   <Row ss:AutoFitHeight="0">
    <Cell ss:StyleID="s67"><Data ss:Type="String">GO:0009250</Data></Cell>
    <Cell ss:StyleID="s67"><Data ss:Type="Number">27434</Data></Cell>
    <Cell ss:StyleID="s67"><Data ss:Type="Number">7</Data></Cell>
    <Cell ss:StyleID="s67"><Data ss:Type="Number">11457</Data></Cell>
    <Cell ss:StyleID="s67"><Data ss:Type="Number">7</Data></Cell>
    <Cell ss:StyleID="s67"><Data ss:Type="Number">19</Data></Cell>
    <Cell ss:StyleID="s67"><Data ss:Type="Number">11</Data></Cell>
    <Cell ss:StyleID="s67"><Data ss:Type="Number">2</Data></Cell>
    <Cell><Data ss:Type="String">biological process </Data></Cell>
    <Cell ss:StyleID="s67"><Data ss:Type="Number">6.5491783758037702E-3</Data></Cell>
    <Cell ss:StyleID="s67"><Data ss:Type="Number">6.5491783758037702E-3</Data></Cell>
    <Cell ss:StyleID="s68"><Data ss:Type="Number">1.9845995078193198E-5</Data></Cell>
    <Cell ss:StyleID="s67"><Data ss:Type="String">glucan biosynthesis</Data></Cell>
   </Row>
   <Row ss:AutoFitHeight="0">
    <Cell ss:StyleID="s67"><Data ss:Type="String">GO:0046165</Data></Cell>
    <Cell ss:StyleID="s67"><Data ss:Type="Number">27434</Data></Cell>
    <Cell ss:StyleID="s67"><Data ss:Type="Number">13</Data></Cell>
    <Cell ss:StyleID="s67"><Data ss:Type="Number">11457</Data></Cell>
    <Cell ss:StyleID="s67"><Data ss:Type="Number">10</Data></Cell>
    <Cell ss:StyleID="s67"><Data ss:Type="Number">706</Data></Cell>
    <Cell ss:StyleID="s67"><Data ss:Type="Number">281</Data></Cell>
    <Cell ss:StyleID="s67"><Data ss:Type="Number">2</Data></Cell>
    <Cell><Data ss:Type="String">biological process </Data></Cell>
    <Cell ss:StyleID="s67"><Data ss:Type="Number">7.0153854522214901E-3</Data></Cell>
    <Cell ss:StyleID="s67"><Data ss:Type="Number">7.0153854522214901E-3</Data></Cell>
    <Cell ss:StyleID="s68"><Data ss:Type="Number">6.4281566685994002E-28</Data></Cell>
    <Cell ss:StyleID="s67"><Data ss:Type="String">alcohol biosynthesis</Data></Cell>
   </Row>
   <Row ss:AutoFitHeight="0">
    <Cell ss:StyleID="s67"><Data ss:Type="String">GO:0043413</Data></Cell>
    <Cell ss:StyleID="s67"><Data ss:Type="Number">27434</Data></Cell>
    <Cell ss:StyleID="s67"><Data ss:Type="Number">73</Data></Cell>
    <Cell ss:StyleID="s67"><Data ss:Type="Number">11457</Data></Cell>
    <Cell ss:StyleID="s67"><Data ss:Type="Number">44</Data></Cell>
    <Cell ss:StyleID="s67"><Data ss:Type="Number">1006</Data></Cell>
    <Cell ss:StyleID="s67"><Data ss:Type="Number">461</Data></Cell>
    <Cell ss:StyleID="s67"><Data ss:Type="Number">1</Data></Cell>
    <Cell><Data ss:Type="String">biological process </Data></Cell>
    <Cell ss:StyleID="s67"><Data ss:Type="Number">7.1754454071374903E-3</Data></Cell>
    <Cell ss:StyleID="s67"><Data ss:Type="Number">7.1754454071374903E-3</Data></Cell>
    <Cell ss:StyleID="s68"><Data ss:Type="Number">4.2020922021542001E-113</Data></Cell>
    <Cell ss:StyleID="s67"><Data ss:Type="String">biopolymer glycosylation</Data></Cell>
   </Row>
   <Row ss:AutoFitHeight="0">
    <Cell ss:StyleID="s67"><Data ss:Type="String">GO:0051278</Data></Cell>
    <Cell ss:StyleID="s67"><Data ss:Type="Number">27434</Data></Cell>
    <Cell ss:StyleID="s67"><Data ss:Type="Number">6</Data></Cell>
    <Cell ss:StyleID="s67"><Data ss:Type="Number">11457</Data></Cell>
    <Cell ss:StyleID="s67"><Data ss:Type="Number">6</Data></Cell>
    <Cell ss:StyleID="s67"><Data ss:Type="Number">12</Data></Cell>
    <Cell ss:StyleID="s67"><Data ss:Type="Number">7</Data></Cell>
    <Cell ss:StyleID="s67"><Data ss:Type="Number">2</Data></Cell>
    <Cell><Data ss:Type="String">biological process </Data></Cell>
    <Cell ss:StyleID="s67"><Data ss:Type="Number">7.5757575757575604E-3</Data></Cell>
    <Cell ss:StyleID="s67"><Data ss:Type="Number">7.5757575757575604E-3</Data></Cell>
    <Cell ss:StyleID="s67"><Data ss:Type="Number">1.0822510822510801E-3</Data></Cell>
    <Cell ss:StyleID="s67"><Data ss:Type="String">cell wall polysaccharide biosynthesis (sensu Fungi)</Data></Cell>
   </Row>
   <Row ss:AutoFitHeight="0">
    <Cell ss:StyleID="s67"><Data ss:Type="String">GO:0009064</Data></Cell>
    <Cell ss:StyleID="s67"><Data ss:Type="Number">27434</Data></Cell>
    <Cell ss:StyleID="s67"><Data ss:Type="Number">32</Data></Cell>
    <Cell ss:StyleID="s67"><Data ss:Type="Number">11457</Data></Cell>
    <Cell ss:StyleID="s67"><Data ss:Type="Number">22</Data></Cell>
    <Cell ss:StyleID="s67"><Data ss:Type="Number">226</Data></Cell>
    <Cell ss:StyleID="s67"><Data ss:Type="Number">108</Data></Cell>
    <Cell ss:StyleID="s67"><Data ss:Type="Number">1</Data></Cell>
    <Cell><Data ss:Type="String">biological process </Data></Cell>
    <Cell ss:StyleID="s67"><Data ss:Type="Number">8.5762647042597496E-3</Data></Cell>
    <Cell ss:StyleID="s67"><Data ss:Type="Number">8.5762647042597496E-3</Data></Cell>
    <Cell ss:StyleID="s68"><Data ss:Type="Number">1.22884352938586E-39</Data></Cell>
    <Cell ss:StyleID="s67"><Data ss:Type="String">glutamine family amino acid metabolism</Data></Cell>
   </Row>
   <Row ss:AutoFitHeight="0">
    <Cell ss:StyleID="s67"><Data ss:Type="String">GO:0007010</Data></Cell>
    <Cell ss:StyleID="s67"><Data ss:Type="Number">27434</Data></Cell>
    <Cell ss:StyleID="s67"><Data ss:Type="Number">201</Data></Cell>
    <Cell ss:StyleID="s67"><Data ss:Type="Number">11457</Data></Cell>
    <Cell ss:StyleID="s67"><Data ss:Type="Number">95</Data></Cell>
    <Cell ss:StyleID="s67"><Data ss:Type="Number">321</Data></Cell>
    <Cell ss:StyleID="s67"><Data ss:Type="Number">135</Data></Cell>
    <Cell ss:StyleID="s67"><Data ss:Type="Number">1</Data></Cell>
    <Cell><Data ss:Type="String">biological process </Data></Cell>
    <Cell ss:StyleID="s67"><Data ss:Type="Number">9.6385467301753208E-3</Data></Cell>
    <Cell ss:StyleID="s67"><Data ss:Type="Number">9.6385467301753208E-3</Data></Cell>
    <Cell ss:StyleID="s68"><Data ss:Type="Number">1.5611212598260099E-91</Data></Cell>
    <Cell ss:StyleID="s67"><Data ss:Type="String">cytoskeleton organization and biogenesis</Data></Cell>
   </Row>
   <Row ss:AutoFitHeight="0">
    <Cell ss:StyleID="s67"><Data ss:Type="String">GO:0016020</Data></Cell>
    <Cell ss:StyleID="s67"><Data ss:Type="Number">27434</Data></Cell>
    <Cell ss:StyleID="s67"><Data ss:Type="Number">1378</Data></Cell>
    <Cell ss:StyleID="s67"><Data ss:Type="Number">11457</Data></Cell>
    <Cell ss:StyleID="s67"><Data ss:Type="Number">724</Data></Cell>
    <Cell ss:StyleID="s67"><Data ss:Type="Number">2466</Data></Cell>
    <Cell ss:StyleID="s67"><Data ss:Type="Number">1170</Data></Cell>
    <Cell ss:StyleID="s67"><Data ss:Type="Number">1</Data></Cell>
    <Cell ss:StyleID="s67"><Data ss:Type="String">cellular component </Data></Cell>
    <Cell ss:StyleID="s68"><Data ss:Type="Number">7.1305666339223802E-9</Data></Cell>
    <Cell ss:StyleID="s68"><Data ss:Type="Number">7.1305666339223802E-9</Data></Cell>
    <Cell ss:StyleID="s67"><Data ss:Type="Number">0</Data></Cell>
    <Cell ss:StyleID="s67"><Data ss:Type="String">membrane</Data></Cell>
   </Row>
   <Row ss:AutoFitHeight="0">
    <Cell ss:StyleID="s67"><Data ss:Type="String">GO:0044425</Data></Cell>
    <Cell ss:StyleID="s67"><Data ss:Type="Number">27434</Data></Cell>
    <Cell ss:StyleID="s67"><Data ss:Type="Number">929</Data></Cell>
    <Cell ss:StyleID="s67"><Data ss:Type="Number">11457</Data></Cell>
    <Cell ss:StyleID="s67"><Data ss:Type="Number">499</Data></Cell>
    <Cell ss:StyleID="s67"><Data ss:Type="Number">2466</Data></Cell>
    <Cell ss:StyleID="s67"><Data ss:Type="Number">1170</Data></Cell>
    <Cell ss:StyleID="s67"><Data ss:Type="Number">2</Data></Cell>
    <Cell ss:StyleID="s67"><Data ss:Type="String">cellular component </Data></Cell>
    <Cell ss:StyleID="s68"><Data ss:Type="Number">7.7180333962290899E-7</Data></Cell>
    <Cell ss:StyleID="s68"><Data ss:Type="Number">7.7180333962290899E-7</Data></Cell>
    <Cell ss:StyleID="s67"><Data ss:Type="Number">0</Data></Cell>
    <Cell ss:StyleID="s67"><Data ss:Type="String">membrane part</Data></Cell>
   </Row>
   <Row ss:AutoFitHeight="0">
    <Cell ss:StyleID="s67"><Data ss:Type="String">GO:0005856</Data></Cell>
    <Cell ss:StyleID="s67"><Data ss:Type="Number">27434</Data></Cell>
    <Cell ss:StyleID="s67"><Data ss:Type="Number">140</Data></Cell>
    <Cell ss:StyleID="s67"><Data ss:Type="Number">11457</Data></Cell>
    <Cell ss:StyleID="s67"><Data ss:Type="Number">74</Data></Cell>
    <Cell ss:StyleID="s67"><Data ss:Type="Number">383</Data></Cell>
    <Cell ss:StyleID="s67"><Data ss:Type="Number">149</Data></Cell>
    <Cell ss:StyleID="s67"><Data ss:Type="Number">1</Data></Cell>
    <Cell ss:StyleID="s67"><Data ss:Type="String">cellular component </Data></Cell>
    <Cell ss:StyleID="s68"><Data ss:Type="Number">1.82051808082605E-5</Data></Cell>
    <Cell ss:StyleID="s68"><Data ss:Type="Number">1.82051808082605E-5</Data></Cell>
    <Cell ss:StyleID="s68"><Data ss:Type="Number">1.47499212054775E-108</Data></Cell>
    <Cell ss:StyleID="s67"><Data ss:Type="String">cytoskeleton</Data></Cell>
   </Row>
   <Row ss:AutoFitHeight="0">
    <Cell ss:StyleID="s67"><Data ss:Type="String">GO:0044430</Data></Cell>
    <Cell ss:StyleID="s67"><Data ss:Type="Number">27434</Data></Cell>
    <Cell ss:StyleID="s67"><Data ss:Type="Number">135</Data></Cell>
    <Cell ss:StyleID="s67"><Data ss:Type="Number">11457</Data></Cell>
    <Cell ss:StyleID="s67"><Data ss:Type="Number">74</Data></Cell>
    <Cell ss:StyleID="s67"><Data ss:Type="Number">488</Data></Cell>
    <Cell ss:StyleID="s67"><Data ss:Type="Number">201</Data></Cell>
    <Cell ss:StyleID="s67"><Data ss:Type="Number">2</Data></Cell>
    <Cell ss:StyleID="s67"><Data ss:Type="String">cellular component </Data></Cell>
    <Cell ss:StyleID="s68"><Data ss:Type="Number">1.25104469989763E-4</Data></Cell>
    <Cell ss:StyleID="s68"><Data ss:Type="Number">1.25104469989763E-4</Data></Cell>
    <Cell ss:StyleID="s68"><Data ss:Type="Number">2.5403135011159698E-124</Data></Cell>
    <Cell ss:StyleID="s67"><Data ss:Type="String">cytoskeletal part</Data></Cell>
   </Row>
   <Row ss:AutoFitHeight="0">
    <Cell ss:StyleID="s67"><Data ss:Type="String">GO:0030286</Data></Cell>
    <Cell ss:StyleID="s67"><Data ss:Type="Number">27434</Data></Cell>
    <Cell ss:StyleID="s67"><Data ss:Type="Number">35</Data></Cell>
    <Cell ss:StyleID="s67"><Data ss:Type="Number">11457</Data></Cell>
    <Cell ss:StyleID="s67"><Data ss:Type="Number">26</Data></Cell>
    <Cell ss:StyleID="s67"><Data ss:Type="Number">61</Data></Cell>
    <Cell ss:StyleID="s67"><Data ss:Type="Number">33</Data></Cell>
    <Cell ss:StyleID="s67"><Data ss:Type="Number">1</Data></Cell>
    <Cell ss:StyleID="s67"><Data ss:Type="String">cellular component </Data></Cell>
    <Cell ss:StyleID="s68"><Data ss:Type="Number">2.7295227156870901E-4</Data></Cell>
    <Cell ss:StyleID="s68"><Data ss:Type="Number">2.7295227156870901E-4</Data></Cell>
    <Cell ss:StyleID="s68"><Data ss:Type="Number">8.2100724722287599E-18</Data></Cell>
    <Cell ss:StyleID="s67"><Data ss:Type="String">dynein complex</Data></Cell>
   </Row>
   <Row ss:AutoFitHeight="0">
    <Cell ss:StyleID="s67"><Data ss:Type="String">GO:0016459</Data></Cell>
    <Cell ss:StyleID="s67"><Data ss:Type="Number">27434</Data></Cell>
    <Cell ss:StyleID="s67"><Data ss:Type="Number">36</Data></Cell>
    <Cell ss:StyleID="s67"><Data ss:Type="Number">11457</Data></Cell>
    <Cell ss:StyleID="s67"><Data ss:Type="Number">25</Data></Cell>
    <Cell ss:StyleID="s67"><Data ss:Type="Number">702</Data></Cell>
    <Cell ss:StyleID="s67"><Data ss:Type="Number">289</Data></Cell>
    <Cell ss:StyleID="s67"><Data ss:Type="Number">3</Data></Cell>
    <Cell ss:StyleID="s67"><Data ss:Type="String">cellular component </Data></Cell>
    <Cell ss:StyleID="s68"><Data ss:Type="Number">4.1333344017475103E-4</Data></Cell>
    <Cell ss:StyleID="s68"><Data ss:Type="Number">4.1333344017475103E-4</Data></Cell>
    <Cell ss:StyleID="s68"><Data ss:Type="Number">3.1542183588130103E-61</Data></Cell>
    <Cell ss:StyleID="s67"><Data ss:Type="String">myosin complex</Data></Cell>
   </Row>
   <Row ss:AutoFitHeight="0">
    <Cell ss:StyleID="s67"><Data ss:Type="String">GO:0000148</Data></Cell>
    <Cell ss:StyleID="s67"><Data ss:Type="Number">27434</Data></Cell>
    <Cell ss:StyleID="s67"><Data ss:Type="Number">6</Data></Cell>
    <Cell ss:StyleID="s67"><Data ss:Type="Number">11457</Data></Cell>
    <Cell ss:StyleID="s67"><Data ss:Type="Number">6</Data></Cell>
    <Cell ss:StyleID="s67"><Data ss:Type="Number">675</Data></Cell>
    <Cell ss:StyleID="s67"><Data ss:Type="Number">275</Data></Cell>
    <Cell ss:StyleID="s67"><Data ss:Type="Number">2</Data></Cell>
    <Cell ss:StyleID="s67"><Data ss:Type="String">cellular component </Data></Cell>
    <Cell ss:StyleID="s67"><Data ss:Type="Number">4.4259095399353798E-3</Data></Cell>
    <Cell ss:StyleID="s67"><Data ss:Type="Number">4.4259095399353798E-3</Data></Cell>
    <Cell ss:StyleID="s68"><Data ss:Type="Number">7.7837193196834194E-15</Data></Cell>
    <Cell ss:StyleID="s67"><Data ss:Type="String">1,3-beta-glucan synthase complex</Data></Cell>
   </Row>
   <Row ss:AutoFitHeight="0">
    <Cell ss:StyleID="s67"><Data ss:Type="String">GO:0005575</Data></Cell>
    <Cell ss:StyleID="s67"><Data ss:Type="Number">27434</Data></Cell>
    <Cell ss:StyleID="s67"><Data ss:Type="Number">2565</Data></Cell>
    <Cell ss:StyleID="s67"><Data ss:Type="Number">11457</Data></Cell>
    <Cell ss:StyleID="s67"><Data ss:Type="Number">1217</Data></Cell>
    <Cell ss:StyleID="s67"><Data ss:Type="Number">9789</Data></Cell>
    <Cell ss:StyleID="s67"><Data ss:Type="Number">4441</Data></Cell>
    <Cell ss:StyleID="s67"><Data ss:Type="Number">1</Data></Cell>
    <Cell ss:StyleID="s67"><Data ss:Type="String">cellular component </Data></Cell>
    <Cell ss:StyleID="s67"><Data ss:Type="Number">7.3926519176276901E-3</Data></Cell>
    <Cell ss:StyleID="s67"><Data ss:Type="Number">7.3926519176276901E-3</Data></Cell>
    <Cell ss:StyleID="s67"><Data ss:Type="Number">0</Data></Cell>
    <Cell ss:StyleID="s67"><Data ss:Type="String">cellular component</Data></Cell>
   </Row>
   <Row ss:AutoFitHeight="0">
    <Cell ss:StyleID="s67"><Data ss:Type="String">GO:0016817</Data></Cell>
    <Cell ss:StyleID="s67"><Data ss:Type="Number">27434</Data></Cell>
    <Cell ss:StyleID="s67"><Data ss:Type="Number">421</Data></Cell>
    <Cell ss:StyleID="s67"><Data ss:Type="Number">11457</Data></Cell>
    <Cell ss:StyleID="s67"><Data ss:Type="Number">264</Data></Cell>
    <Cell ss:StyleID="s67"><Data ss:Type="Number">1580</Data></Cell>
    <Cell ss:StyleID="s67"><Data ss:Type="Number">792</Data></Cell>
    <Cell ss:StyleID="s67"><Data ss:Type="Number">1</Data></Cell>
    <Cell ss:StyleID="s67"><Data ss:Type="String">molecular function </Data></Cell>
    <Cell ss:StyleID="s68"><Data ss:Type="Number">1.0132817905848901E-9</Data></Cell>
    <Cell ss:StyleID="s68"><Data ss:Type="Number">1.0132817905848901E-9</Data></Cell>
    <Cell ss:StyleID="s67"><Data ss:Type="Number">0</Data></Cell>
    <Cell ss:StyleID="s67"><Data ss:Type="String">hydrolase activity, acting on acid anhydrides</Data></Cell>
   </Row>
   <Row ss:AutoFitHeight="0">
    <Cell ss:StyleID="s67"><Data ss:Type="String">GO:0005215</Data></Cell>
    <Cell ss:StyleID="s67"><Data ss:Type="Number">27434</Data></Cell>
    <Cell ss:StyleID="s67"><Data ss:Type="Number">635</Data></Cell>
    <Cell ss:StyleID="s67"><Data ss:Type="Number">11457</Data></Cell>
    <Cell ss:StyleID="s67"><Data ss:Type="Number">353</Data></Cell>
    <Cell ss:StyleID="s67"><Data ss:Type="Number">8840</Data></Cell>
    <Cell ss:StyleID="s67"><Data ss:Type="Number">4026</Data></Cell>
    <Cell ss:StyleID="s67"><Data ss:Type="Number">1</Data></Cell>
    <Cell ss:StyleID="s67"><Data ss:Type="String">molecular function </Data></Cell>
    <Cell ss:StyleID="s68"><Data ss:Type="Number">8.7702317173602194E-8</Data></Cell>
    <Cell ss:StyleID="s68"><Data ss:Type="Number">8.7702317173602194E-8</Data></Cell>
    <Cell ss:StyleID="s67"><Data ss:Type="Number">0</Data></Cell>
    <Cell ss:StyleID="s67"><Data ss:Type="String">transporter activity</Data></Cell>
   </Row>
   <Row ss:AutoFitHeight="0">
    <Cell ss:StyleID="s67"><Data ss:Type="String">GO:0008271</Data></Cell>
    <Cell ss:StyleID="s67"><Data ss:Type="Number">27434</Data></Cell>
    <Cell ss:StyleID="s67"><Data ss:Type="Number">40</Data></Cell>
    <Cell ss:StyleID="s67"><Data ss:Type="Number">11457</Data></Cell>
    <Cell ss:StyleID="s67"><Data ss:Type="Number">31</Data></Cell>
    <Cell ss:StyleID="s67"><Data ss:Type="Number">89</Data></Cell>
    <Cell ss:StyleID="s67"><Data ss:Type="Number">48</Data></Cell>
    <Cell ss:StyleID="s67"><Data ss:Type="Number">2</Data></Cell>
    <Cell ss:StyleID="s67"><Data ss:Type="String">molecular function </Data></Cell>
    <Cell ss:StyleID="s68"><Data ss:Type="Number">5.1992416873265203E-5</Data></Cell>
    <Cell ss:StyleID="s68"><Data ss:Type="Number">5.1992416873265203E-5</Data></Cell>
    <Cell ss:StyleID="s68"><Data ss:Type="Number">3.0064684847421203E-26</Data></Cell>
    <Cell ss:StyleID="s67"><Data ss:Type="String">sulfate porter activity</Data></Cell>
   </Row>
   <Row ss:AutoFitHeight="0">
    <Cell ss:StyleID="s67"><Data ss:Type="String">GO:0008509</Data></Cell>
    <Cell ss:StyleID="s67"><Data ss:Type="Number">27434</Data></Cell>
    <Cell ss:StyleID="s67"><Data ss:Type="Number">81</Data></Cell>
    <Cell ss:StyleID="s67"><Data ss:Type="Number">11457</Data></Cell>
    <Cell ss:StyleID="s67"><Data ss:Type="Number">54</Data></Cell>
    <Cell ss:StyleID="s67"><Data ss:Type="Number">293</Data></Cell>
    <Cell ss:StyleID="s67"><Data ss:Type="Number">144</Data></Cell>
    <Cell ss:StyleID="s67"><Data ss:Type="Number">1</Data></Cell>
    <Cell ss:StyleID="s67"><Data ss:Type="String">molecular function </Data></Cell>
    <Cell ss:StyleID="s68"><Data ss:Type="Number">1.6028500050696001E-4</Data></Cell>
    <Cell ss:StyleID="s68"><Data ss:Type="Number">1.6028500050696001E-4</Data></Cell>
    <Cell ss:StyleID="s68"><Data ss:Type="Number">1.8274135577289899E-74</Data></Cell>
    <Cell ss:StyleID="s67"><Data ss:Type="String">anion transporter activity</Data></Cell>
   </Row>
   <Row ss:AutoFitHeight="0">
    <Cell ss:StyleID="s67"><Data ss:Type="String">GO:0016787</Data></Cell>
    <Cell ss:StyleID="s67"><Data ss:Type="Number">27434</Data></Cell>
    <Cell ss:StyleID="s67"><Data ss:Type="Number">1580</Data></Cell>
    <Cell ss:StyleID="s67"><Data ss:Type="Number">11457</Data></Cell>
    <Cell ss:StyleID="s67"><Data ss:Type="Number">792</Data></Cell>
    <Cell ss:StyleID="s67"><Data ss:Type="Number">4519</Data></Cell>
    <Cell ss:StyleID="s67"><Data ss:Type="Number">2109</Data></Cell>
    <Cell ss:StyleID="s67"><Data ss:Type="Number">1</Data></Cell>
    <Cell ss:StyleID="s67"><Data ss:Type="String">molecular function </Data></Cell>
    <Cell ss:StyleID="s68"><Data ss:Type="Number">3.5866881742020198E-4</Data></Cell>
    <Cell ss:StyleID="s68"><Data ss:Type="Number">3.5866881742020198E-4</Data></Cell>
    <Cell ss:StyleID="s67"><Data ss:Type="Number">0</Data></Cell>
    <Cell ss:StyleID="s67"><Data ss:Type="String">hydrolase activity</Data></Cell>
   </Row>
   <Row ss:AutoFitHeight="0">
    <Cell ss:StyleID="s67"><Data ss:Type="String">GO:0016887</Data></Cell>
    <Cell ss:StyleID="s67"><Data ss:Type="Number">27434</Data></Cell>
    <Cell ss:StyleID="s67"><Data ss:Type="Number">304</Data></Cell>
    <Cell ss:StyleID="s67"><Data ss:Type="Number">11457</Data></Cell>
    <Cell ss:StyleID="s67"><Data ss:Type="Number">205</Data></Cell>
    <Cell ss:StyleID="s67"><Data ss:Type="Number">397</Data></Cell>
    <Cell ss:StyleID="s67"><Data ss:Type="Number">250</Data></Cell>
    <Cell ss:StyleID="s67"><Data ss:Type="Number">1</Data></Cell>
    <Cell ss:StyleID="s67"><Data ss:Type="String">molecular function </Data></Cell>
    <Cell ss:StyleID="s68"><Data ss:Type="Number">7.5759636675634299E-4</Data></Cell>
    <Cell ss:StyleID="s68"><Data ss:Type="Number">7.5759636675634299E-4</Data></Cell>
    <Cell ss:StyleID="s68"><Data ss:Type="Number">2.94064388396425E-93</Data></Cell>
    <Cell ss:StyleID="s67"><Data ss:Type="String">ATPase activity</Data></Cell>
   </Row>
   <Row ss:AutoFitHeight="0">
    <Cell ss:StyleID="s67"><Data ss:Type="String">GO:0035251</Data></Cell>
    <Cell ss:StyleID="s67"><Data ss:Type="Number">27434</Data></Cell>
    <Cell ss:StyleID="s67"><Data ss:Type="Number">8</Data></Cell>
    <Cell ss:StyleID="s67"><Data ss:Type="Number">11457</Data></Cell>
    <Cell ss:StyleID="s67"><Data ss:Type="Number">7</Data></Cell>
    <Cell ss:StyleID="s67"><Data ss:Type="Number">14</Data></Cell>
    <Cell ss:StyleID="s67"><Data ss:Type="Number">7</Data></Cell>
    <Cell ss:StyleID="s67"><Data ss:Type="Number">2</Data></Cell>
    <Cell ss:StyleID="s67"><Data ss:Type="String">molecular function </Data></Cell>
    <Cell ss:StyleID="s67"><Data ss:Type="Number">2.3310023310023202E-3</Data></Cell>
    <Cell ss:StyleID="s67"><Data ss:Type="Number">2.3310023310023202E-3</Data></Cell>
    <Cell ss:StyleID="s68"><Data ss:Type="Number">3.3300033300033202E-4</Data></Cell>
    <Cell ss:StyleID="s67"><Data ss:Type="String">UDP-glucosyltransferase activity</Data></Cell>
   </Row>
   <Row ss:AutoFitHeight="0">
    <Cell ss:StyleID="s67"><Data ss:Type="String">GO:0000339</Data></Cell>
    <Cell ss:StyleID="s67"><Data ss:Type="Number">27434</Data></Cell>
    <Cell ss:StyleID="s67"><Data ss:Type="Number">7</Data></Cell>
    <Cell ss:StyleID="s67"><Data ss:Type="Number">11457</Data></Cell>
    <Cell ss:StyleID="s67"><Data ss:Type="Number">7</Data></Cell>
    <Cell ss:StyleID="s67"><Data ss:Type="Number">215</Data></Cell>
    <Cell ss:StyleID="s67"><Data ss:Type="Number">95</Data></Cell>
    <Cell ss:StyleID="s67"><Data ss:Type="Number">1</Data></Cell>
    <Cell ss:StyleID="s67"><Data ss:Type="String">molecular function </Data></Cell>
    <Cell ss:StyleID="s67"><Data ss:Type="Number">2.8945456912239501E-3</Data></Cell>
    <Cell ss:StyleID="s67"><Data ss:Type="Number">2.8945456912239501E-3</Data></Cell>
    <Cell ss:StyleID="s68"><Data ss:Type="Number">2.61947828556814E-13</Data></Cell>
    <Cell ss:StyleID="s67"><Data ss:Type="String">RNA cap binding</Data></Cell>
   </Row>
   <Row ss:AutoFitHeight="0">
    <Cell ss:StyleID="s67"><Data ss:Type="String">GO:0008237</Data></Cell>
    <Cell ss:StyleID="s67"><Data ss:Type="Number">27434</Data></Cell>
    <Cell ss:StyleID="s67"><Data ss:Type="Number">84</Data></Cell>
    <Cell ss:StyleID="s67"><Data ss:Type="Number">11457</Data></Cell>
    <Cell ss:StyleID="s67"><Data ss:Type="Number">50</Data></Cell>
    <Cell ss:StyleID="s67"><Data ss:Type="Number">400</Data></Cell>
    <Cell ss:StyleID="s67"><Data ss:Type="Number">183</Data></Cell>
    <Cell ss:StyleID="s67"><Data ss:Type="Number">1</Data></Cell>
    <Cell ss:StyleID="s67"><Data ss:Type="String">molecular function </Data></Cell>
    <Cell ss:StyleID="s67"><Data ss:Type="Number">3.2075913052248902E-3</Data></Cell>
    <Cell ss:StyleID="s67"><Data ss:Type="Number">3.2075913052248902E-3</Data></Cell>
    <Cell ss:StyleID="s68"><Data ss:Type="Number">1.06433813976157E-88</Data></Cell>
    <Cell ss:StyleID="s67"><Data ss:Type="String">metallopeptidase activity</Data></Cell>
   </Row>
   <Row ss:AutoFitHeight="0">
    <Cell ss:StyleID="s67"><Data ss:Type="String">GO:0046933</Data></Cell>
    <Cell ss:StyleID="s67"><Data ss:Type="Number">27434</Data></Cell>
    <Cell ss:StyleID="s67"><Data ss:Type="Number">9</Data></Cell>
    <Cell ss:StyleID="s67"><Data ss:Type="Number">11457</Data></Cell>
    <Cell ss:StyleID="s67"><Data ss:Type="Number">4</Data></Cell>
    <Cell ss:StyleID="s67"><Data ss:Type="Number">32</Data></Cell>
    <Cell ss:StyleID="s67"><Data ss:Type="Number">4</Data></Cell>
    <Cell ss:StyleID="s67"><Data ss:Type="Number">1</Data></Cell>
    <Cell ss:StyleID="s67"><Data ss:Type="String">molecular function </Data></Cell>
    <Cell ss:StyleID="s67"><Data ss:Type="Number">3.5038932146829898E-3</Data></Cell>
    <Cell ss:StyleID="s67"><Data ss:Type="Number">3.5038932146829898E-3</Data></Cell>
    <Cell ss:StyleID="s68"><Data ss:Type="Number">3.5652149111548401E-8</Data></Cell>
    <Cell ss:StyleID="s67"><Data ss:Type="String">hydrogen-transporting ATP synthase activity, rotational mechanism</Data></Cell>
   </Row>
   <Row ss:AutoFitHeight="0">
    <Cell ss:StyleID="s67"><Data ss:Type="String">GO:0008484</Data></Cell>
    <Cell ss:StyleID="s67"><Data ss:Type="Number">27434</Data></Cell>
    <Cell ss:StyleID="s67"><Data ss:Type="Number">21</Data></Cell>
    <Cell ss:StyleID="s67"><Data ss:Type="Number">11457</Data></Cell>
    <Cell ss:StyleID="s67"><Data ss:Type="Number">15</Data></Cell>
    <Cell ss:StyleID="s67"><Data ss:Type="Number">350</Data></Cell>
    <Cell ss:StyleID="s67"><Data ss:Type="Number">146</Data></Cell>
    <Cell ss:StyleID="s67"><Data ss:Type="Number">1</Data></Cell>
    <Cell ss:StyleID="s67"><Data ss:Type="String">molecular function </Data></Cell>
    <Cell ss:StyleID="s67"><Data ss:Type="Number">4.5391527591031097E-3</Data></Cell>
    <Cell ss:StyleID="s67"><Data ss:Type="Number">4.5391527591031097E-3</Data></Cell>
    <Cell ss:StyleID="s68"><Data ss:Type="Number">3.5378014984004401E-34</Data></Cell>
    <Cell ss:StyleID="s67"><Data ss:Type="String">sulfuric ester hydrolase activity</Data></Cell>
   </Row>
   <Row ss:AutoFitHeight="0">
    <Cell ss:StyleID="s67"><Data ss:Type="String">GO:0005507</Data></Cell>
    <Cell ss:StyleID="s67"><Data ss:Type="Number">27434</Data></Cell>
    <Cell ss:StyleID="s67"><Data ss:Type="Number">34</Data></Cell>
    <Cell ss:StyleID="s67"><Data ss:Type="Number">11457</Data></Cell>
    <Cell ss:StyleID="s67"><Data ss:Type="Number">24</Data></Cell>
    <Cell ss:StyleID="s67"><Data ss:Type="Number">739</Data></Cell>
    <Cell ss:StyleID="s67"><Data ss:Type="Number">354</Data></Cell>
    <Cell ss:StyleID="s67"><Data ss:Type="Number">1</Data></Cell>
    <Cell ss:StyleID="s67"><Data ss:Type="String">molecular function </Data></Cell>
    <Cell ss:StyleID="s67"><Data ss:Type="Number">5.3129078860587398E-3</Data></Cell>
    <Cell ss:StyleID="s67"><Data ss:Type="Number">5.3129078860587398E-3</Data></Cell>
    <Cell ss:StyleID="s68"><Data ss:Type="Number">1.86654813885984E-59</Data></Cell>
    <Cell ss:StyleID="s67"><Data ss:Type="String">copper ion binding</Data></Cell>
   </Row>
   <Row ss:AutoFitHeight="0">
    <Cell ss:StyleID="s67"><Data ss:Type="String">GO:0016757</Data></Cell>
    <Cell ss:StyleID="s67"><Data ss:Type="Number">27434</Data></Cell>
    <Cell ss:StyleID="s67"><Data ss:Type="Number">141</Data></Cell>
    <Cell ss:StyleID="s67"><Data ss:Type="Number">11457</Data></Cell>
    <Cell ss:StyleID="s67"><Data ss:Type="Number">78</Data></Cell>
    <Cell ss:StyleID="s67"><Data ss:Type="Number">1417</Data></Cell>
    <Cell ss:StyleID="s67"><Data ss:Type="Number">635</Data></Cell>
    <Cell ss:StyleID="s67"><Data ss:Type="Number">1</Data></Cell>
    <Cell ss:StyleID="s67"><Data ss:Type="String">molecular function </Data></Cell>
    <Cell ss:StyleID="s67"><Data ss:Type="Number">5.4245203301606197E-3</Data></Cell>
    <Cell ss:StyleID="s67"><Data ss:Type="Number">5.4245203301606197E-3</Data></Cell>
    <Cell ss:StyleID="s68"><Data ss:Type="Number">1.1627249690523499E-198</Data></Cell>
    <Cell ss:StyleID="s67"><Data ss:Type="String">transferase activity, transferring glycosyl groups</Data></Cell>
   </Row>
   <Row ss:AutoFitHeight="0">
    <Cell ss:StyleID="s67"><Data ss:Type="String">GO:0030170</Data></Cell>
    <Cell ss:StyleID="s67"><Data ss:Type="Number">27434</Data></Cell>
    <Cell ss:StyleID="s67"><Data ss:Type="Number">58</Data></Cell>
    <Cell ss:StyleID="s67"><Data ss:Type="Number">11457</Data></Cell>
    <Cell ss:StyleID="s67"><Data ss:Type="Number">33</Data></Cell>
    <Cell ss:StyleID="s67"><Data ss:Type="Number">294</Data></Cell>
    <Cell ss:StyleID="s67"><Data ss:Type="Number">122</Data></Cell>
    <Cell ss:StyleID="s67"><Data ss:Type="Number">2</Data></Cell>
    <Cell ss:StyleID="s67"><Data ss:Type="String">molecular function </Data></Cell>
    <Cell ss:StyleID="s67"><Data ss:Type="Number">6.31800658457331E-3</Data></Cell>
    <Cell ss:StyleID="s67"><Data ss:Type="Number">6.31800658457331E-3</Data></Cell>
    <Cell ss:StyleID="s68"><Data ss:Type="Number">6.6939380220425505E-63</Data></Cell>
    <Cell ss:StyleID="s67"><Data ss:Type="String">pyridoxal phosphate binding</Data></Cell>
   </Row>
   <Row ss:AutoFitHeight="0">
    <Cell ss:StyleID="s67"><Data ss:Type="String">GO:0019787</Data></Cell>
    <Cell ss:StyleID="s67"><Data ss:Type="Number">27434</Data></Cell>
    <Cell ss:StyleID="s67"><Data ss:Type="Number">68</Data></Cell>
    <Cell ss:StyleID="s67"><Data ss:Type="Number">11457</Data></Cell>
    <Cell ss:StyleID="s67"><Data ss:Type="Number">33</Data></Cell>
    <Cell ss:StyleID="s67"><Data ss:Type="Number">76</Data></Cell>
    <Cell ss:StyleID="s67"><Data ss:Type="Number">33</Data></Cell>
    <Cell ss:StyleID="s67"><Data ss:Type="Number">1</Data></Cell>
    <Cell ss:StyleID="s67"><Data ss:Type="String">molecular function </Data></Cell>
    <Cell ss:StyleID="s67"><Data ss:Type="Number">7.69035894940824E-3</Data></Cell>
    <Cell ss:StyleID="s67"><Data ss:Type="Number">7.69035894940824E-3</Data></Cell>
    <Cell ss:StyleID="s68"><Data ss:Type="Number">5.3033844636473798E-11</Data></Cell>
    <Cell ss:StyleID="s67"><Data ss:Type="String">small conjugating protein ligase activity</Data></Cell>
   </Row>
   <Row ss:AutoFitHeight="0">
    <Cell ss:StyleID="s67"><Data ss:Type="String">GO:0008897</Data></Cell>
    <Cell ss:StyleID="s67"><Data ss:Type="Number">27434</Data></Cell>
    <Cell ss:StyleID="s67"><Data ss:Type="Number">6</Data></Cell>
    <Cell ss:StyleID="s67"><Data ss:Type="Number">11457</Data></Cell>
    <Cell ss:StyleID="s67"><Data ss:Type="Number">6</Data></Cell>
    <Cell ss:StyleID="s67"><Data ss:Type="Number">19</Data></Cell>
    <Cell ss:StyleID="s67"><Data ss:Type="Number">10</Data></Cell>
    <Cell ss:StyleID="s67"><Data ss:Type="Number">1</Data></Cell>
    <Cell ss:StyleID="s67"><Data ss:Type="String">molecular function </Data></Cell>
    <Cell ss:StyleID="s67"><Data ss:Type="Number">7.7399380804953804E-3</Data></Cell>
    <Cell ss:StyleID="s67"><Data ss:Type="Number">7.7399380804953804E-3</Data></Cell>
    <Cell ss:StyleID="s68"><Data ss:Type="Number">3.6856848002358798E-5</Data></Cell>
    <Cell ss:StyleID="s67"><Data ss:Type="String">phosphopantetheinyltransferase activity</Data></Cell>
   </Row>
   <Row ss:AutoFitHeight="0">
    <Cell ss:StyleID="s67"><Data ss:Type="String">GO:0000166</Data></Cell>
    <Cell ss:StyleID="s67"><Data ss:Type="Number">27434</Data></Cell>
    <Cell ss:StyleID="s67"><Data ss:Type="Number">1768</Data></Cell>
    <Cell ss:StyleID="s67"><Data ss:Type="Number">11457</Data></Cell>
    <Cell ss:StyleID="s67"><Data ss:Type="Number">850</Data></Cell>
    <Cell ss:StyleID="s67"><Data ss:Type="Number">6002</Data></Cell>
    <Cell ss:StyleID="s67"><Data ss:Type="Number">2744</Data></Cell>
    <Cell ss:StyleID="s67"><Data ss:Type="Number">1</Data></Cell>
    <Cell ss:StyleID="s67"><Data ss:Type="String">molecular function </Data></Cell>
    <Cell ss:StyleID="s67"><Data ss:Type="Number">9.6200266899367105E-3</Data></Cell>
    <Cell ss:StyleID="s67"><Data ss:Type="Number">9.6200266899367105E-3</Data></Cell>
    <Cell ss:StyleID="s67"><Data ss:Type="Number">0</Data></Cell>
    <Cell ss:StyleID="s67"><Data ss:Type="String">nucleotide binding</Data></Cell>
   </Row>
   <Row ss:AutoFitHeight="0">
    <Cell ss:StyleID="s69"><Data ss:Type="String">GO:0050661</Data></Cell>
    <Cell ss:StyleID="s69"><Data ss:Type="Number">27434</Data></Cell>
    <Cell ss:StyleID="s69"><Data ss:Type="Number">22</Data></Cell>
    <Cell ss:StyleID="s69"><Data ss:Type="Number">11457</Data></Cell>
    <Cell ss:StyleID="s69"><Data ss:Type="Number">14</Data></Cell>
    <Cell ss:StyleID="s69"><Data ss:Type="Number">215</Data></Cell>
    <Cell ss:StyleID="s69"><Data ss:Type="Number">82</Data></Cell>
    <Cell ss:StyleID="s69"><Data ss:Type="Number">1</Data></Cell>
    <Cell ss:StyleID="s67"><Data ss:Type="String">molecular function </Data></Cell>
    <Cell ss:StyleID="s69"><Data ss:Type="Number">9.7843088178274605E-3</Data></Cell>
    <Cell ss:StyleID="s69"><Data ss:Type="Number">9.7843088178274605E-3</Data></Cell>
    <Cell ss:StyleID="s70"><Data ss:Type="Number">1.66002857348602E-30</Data></Cell>
    <Cell ss:StyleID="s69"><Data ss:Type="String">NADP binding</Data></Cell>
   </Row>
   <Row ss:AutoFitHeight="0" ss:StyleID="s72">
    <Cell ss:StyleID="s71"/>
    <Cell ss:StyleID="s71"/>
    <Cell ss:StyleID="s71"/>
    <Cell ss:StyleID="s71"/>
    <Cell ss:StyleID="s71"/>
    <Cell ss:StyleID="s71"/>
    <Cell ss:StyleID="s71"/>
    <Cell ss:StyleID="s71"/>
    <Cell ss:StyleID="s71"/>
    <Cell ss:StyleID="s71"/>
    <Cell ss:StyleID="s71"/>
    <Cell ss:StyleID="s71"/>
    <Cell ss:StyleID="s71"/>
   </Row>
   <Row ss:AutoFitHeight="0">
    <Cell ss:Index="12" ss:StyleID="s73"/>
   </Row>
   <Row ss:AutoFitHeight="0">
    <Cell ss:Index="12" ss:StyleID="s73"/>
   </Row>
   <Row ss:AutoFitHeight="0">
    <Cell ss:Index="12" ss:StyleID="s73"/>
   </Row>
   <Row ss:AutoFitHeight="0">
    <Cell ss:Index="12" ss:StyleID="s73"/>
   </Row>
   <Row ss:AutoFitHeight="0">
    <Cell ss:Index="12" ss:StyleID="s73"/>
   </Row>
   <Row ss:AutoFitHeight="0">
    <Cell ss:Index="12" ss:StyleID="s73"/>
   </Row>
   <Row ss:AutoFitHeight="0">
    <Cell ss:Index="12" ss:StyleID="s73"/>
   </Row>
   <Row ss:Index="62" ss:AutoFitHeight="0">
    <Cell ss:Index="12" ss:StyleID="s73"/>
   </Row>
   <Row ss:AutoFitHeight="0">
    <Cell ss:Index="12" ss:StyleID="s73"/>
   </Row>
   <Row ss:AutoFitHeight="0">
    <Cell ss:Index="12" ss:StyleID="s73"/>
   </Row>
   <Row ss:AutoFitHeight="0">
    <Cell ss:Index="12" ss:StyleID="s73"/>
   </Row>
   <Row ss:AutoFitHeight="0">
    <Cell ss:Index="12" ss:StyleID="s73"/>
   </Row>
   <Row ss:AutoFitHeight="0">
    <Cell ss:Index="12" ss:StyleID="s73"/>
   </Row>
   <Row ss:Index="69" ss:AutoFitHeight="0">
    <Cell ss:Index="12" ss:StyleID="s73"/>
   </Row>
   <Row ss:Index="71" ss:AutoFitHeight="0">
    <Cell ss:Index="12" ss:StyleID="s73"/>
   </Row>
   <Row ss:AutoFitHeight="0">
    <Cell ss:Index="12" ss:StyleID="s73"/>
   </Row>
   <Row ss:AutoFitHeight="0">
    <Cell ss:Index="12" ss:StyleID="s73"/>
   </Row>
   <Row ss:AutoFitHeight="0">
    <Cell ss:Index="12" ss:StyleID="s73"/>
   </Row>
   <Row ss:AutoFitHeight="0">
    <Cell ss:Index="12" ss:StyleID="s73"/>
   </Row>
   <Row ss:AutoFitHeight="0">
    <Cell ss:Index="12" ss:StyleID="s73"/>
   </Row>
   <Row ss:AutoFitHeight="0">
    <Cell ss:Index="12" ss:StyleID="s73"/>
   </Row>
   <Row ss:AutoFitHeight="0">
    <Cell ss:Index="12" ss:StyleID="s73"/>
   </Row>
   <Row ss:AutoFitHeight="0">
    <Cell ss:Index="12" ss:StyleID="s73"/>
   </Row>
   <Row ss:AutoFitHeight="0">
    <Cell ss:Index="12" ss:StyleID="s73"/>
   </Row>
   <Row ss:AutoFitHeight="0">
    <Cell ss:Index="12" ss:StyleID="s73"/>
   </Row>
   <Row ss:Index="83" ss:AutoFitHeight="0">
    <Cell ss:Index="12" ss:StyleID="s73"/>
   </Row>
   <Row ss:AutoFitHeight="0">
    <Cell ss:Index="12" ss:StyleID="s73"/>
   </Row>
   <Row ss:Index="86" ss:AutoFitHeight="0">
    <Cell ss:Index="12" ss:StyleID="s73"/>
   </Row>
   <Row ss:AutoFitHeight="0">
    <Cell ss:Index="12" ss:StyleID="s73"/>
   </Row>
   <Row ss:AutoFitHeight="0">
    <Cell ss:Index="12" ss:StyleID="s73"/>
   </Row>
   <Row ss:AutoFitHeight="0">
    <Cell ss:Index="12" ss:StyleID="s73"/>
   </Row>
   <Row ss:AutoFitHeight="0">
    <Cell ss:Index="12" ss:StyleID="s73"/>
   </Row>
   <Row ss:AutoFitHeight="0">
    <Cell ss:Index="12" ss:StyleID="s73"/>
   </Row>
   <Row ss:AutoFitHeight="0">
    <Cell ss:Index="12" ss:StyleID="s73"/>
   </Row>
   <Row ss:AutoFitHeight="0">
    <Cell ss:Index="12" ss:StyleID="s73"/>
   </Row>
   <Row ss:AutoFitHeight="0">
    <Cell ss:Index="12" ss:StyleID="s73"/>
   </Row>
   <Row ss:AutoFitHeight="0">
    <Cell ss:Index="12" ss:StyleID="s73"/>
   </Row>
   <Row ss:AutoFitHeight="0">
    <Cell ss:Index="12" ss:StyleID="s73"/>
   </Row>
   <Row ss:Index="99" ss:AutoFitHeight="0">
    <Cell ss:Index="12" ss:StyleID="s73"/>
   </Row>
   <Row ss:AutoFitHeight="0">
    <Cell ss:Index="12" ss:StyleID="s73"/>
   </Row>
   <Row ss:AutoFitHeight="0">
    <Cell ss:Index="12" ss:StyleID="s73"/>
   </Row>
   <Row ss:AutoFitHeight="0">
    <Cell ss:Index="12" ss:StyleID="s73"/>
   </Row>
   <Row ss:AutoFitHeight="0">
    <Cell ss:Index="12" ss:StyleID="s73"/>
   </Row>
   <Row ss:Index="106" ss:AutoFitHeight="0">
    <Cell ss:Index="12" ss:StyleID="s73"/>
   </Row>
   <Row ss:AutoFitHeight="0">
    <Cell ss:Index="12" ss:StyleID="s73"/>
   </Row>
   <Row ss:AutoFitHeight="0">
    <Cell ss:Index="12" ss:StyleID="s73"/>
   </Row>
   <Row ss:AutoFitHeight="0">
    <Cell ss:Index="12" ss:StyleID="s73"/>
   </Row>
   <Row ss:AutoFitHeight="0">
    <Cell ss:Index="12" ss:StyleID="s73"/>
   </Row>
   <Row ss:AutoFitHeight="0">
    <Cell ss:Index="12" ss:StyleID="s73"/>
   </Row>
   <Row ss:AutoFitHeight="0">
    <Cell ss:Index="12" ss:StyleID="s73"/>
   </Row>
   <Row ss:AutoFitHeight="0">
    <Cell ss:Index="12" ss:StyleID="s73"/>
   </Row>
   <Row ss:AutoFitHeight="0">
    <Cell ss:Index="12" ss:StyleID="s73"/>
   </Row>
   <Row ss:AutoFitHeight="0">
    <Cell ss:Index="12" ss:StyleID="s73"/>
   </Row>
   <Row ss:AutoFitHeight="0">
    <Cell ss:Index="12" ss:StyleID="s73"/>
   </Row>
   <Row ss:AutoFitHeight="0">
    <Cell ss:Index="12" ss:StyleID="s73"/>
   </Row>
   <Row ss:AutoFitHeight="0">
    <Cell ss:Index="12" ss:StyleID="s73"/>
   </Row>
   <Row ss:AutoFitHeight="0">
    <Cell ss:Index="12" ss:StyleID="s73"/>
   </Row>
   <Row ss:AutoFitHeight="0">
    <Cell ss:Index="12" ss:StyleID="s73"/>
   </Row>
   <Row ss:AutoFitHeight="0">
    <Cell ss:Index="12" ss:StyleID="s73"/>
   </Row>
   <Row ss:AutoFitHeight="0">
    <Cell ss:Index="12" ss:StyleID="s73"/>
   </Row>
   <Row ss:Index="124" ss:AutoFitHeight="0">
    <Cell ss:Index="12" ss:StyleID="s73"/>
   </Row>
   <Row ss:AutoFitHeight="0">
    <Cell ss:Index="12" ss:StyleID="s73"/>
   </Row>
   <Row ss:AutoFitHeight="0">
    <Cell ss:Index="12" ss:StyleID="s73"/>
   </Row>
   <Row ss:AutoFitHeight="0">
    <Cell ss:Index="12" ss:StyleID="s73"/>
   </Row>
   <Row ss:AutoFitHeight="0">
    <Cell ss:Index="12" ss:StyleID="s73"/>
   </Row>
   <Row ss:AutoFitHeight="0">
    <Cell ss:Index="12" ss:StyleID="s73"/>
   </Row>
   <Row ss:AutoFitHeight="0">
    <Cell ss:Index="12" ss:StyleID="s73"/>
   </Row>
   <Row ss:AutoFitHeight="0">
    <Cell ss:Index="12" ss:StyleID="s73"/>
   </Row>
   <Row ss:AutoFitHeight="0">
    <Cell ss:Index="12" ss:StyleID="s73"/>
   </Row>
   <Row ss:AutoFitHeight="0">
    <Cell ss:Index="12" ss:StyleID="s73"/>
   </Row>
   <Row ss:AutoFitHeight="0">
    <Cell ss:Index="12" ss:StyleID="s73"/>
   </Row>
   <Row ss:AutoFitHeight="0">
    <Cell ss:Index="12" ss:StyleID="s73"/>
   </Row>
   <Row ss:AutoFitHeight="0">
    <Cell ss:Index="12" ss:StyleID="s73"/>
   </Row>
   <Row ss:AutoFitHeight="0">
    <Cell ss:Index="12" ss:StyleID="s73"/>
   </Row>
   <Row ss:AutoFitHeight="0">
    <Cell ss:Index="12" ss:StyleID="s73"/>
   </Row>
   <Row ss:AutoFitHeight="0">
    <Cell ss:Index="12" ss:StyleID="s73"/>
   </Row>
   <Row ss:AutoFitHeight="0">
    <Cell ss:Index="12" ss:StyleID="s73"/>
   </Row>
   <Row ss:AutoFitHeight="0">
    <Cell ss:Index="12" ss:StyleID="s73"/>
   </Row>
   <Row ss:Index="143" ss:AutoFitHeight="0">
    <Cell ss:Index="12" ss:StyleID="s73"/>
   </Row>
   <Row ss:AutoFitHeight="0">
    <Cell ss:Index="12" ss:StyleID="s73"/>
   </Row>
   <Row ss:AutoFitHeight="0">
    <Cell ss:Index="12" ss:StyleID="s73"/>
   </Row>
   <Row ss:AutoFitHeight="0">
    <Cell ss:Index="12" ss:StyleID="s73"/>
   </Row>
   <Row ss:AutoFitHeight="0">
    <Cell ss:Index="12" ss:StyleID="s73"/>
   </Row>
   <Row ss:Index="150" ss:AutoFitHeight="0">
    <Cell ss:Index="12" ss:StyleID="s73"/>
   </Row>
   <Row ss:AutoFitHeight="0">
    <Cell ss:Index="12" ss:StyleID="s73"/>
   </Row>
   <Row ss:AutoFitHeight="0">
    <Cell ss:Index="12" ss:StyleID="s73"/>
   </Row>
   <Row ss:AutoFitHeight="0">
    <Cell ss:Index="12" ss:StyleID="s73"/>
   </Row>
   <Row ss:AutoFitHeight="0">
    <Cell ss:Index="12" ss:StyleID="s73"/>
   </Row>
   <Row ss:AutoFitHeight="0">
    <Cell ss:Index="12" ss:StyleID="s73"/>
   </Row>
   <Row ss:AutoFitHeight="0">
    <Cell ss:Index="12" ss:StyleID="s73"/>
   </Row>
   <Row ss:AutoFitHeight="0">
    <Cell ss:Index="12" ss:StyleID="s73"/>
   </Row>
   <Row ss:AutoFitHeight="0">
    <Cell ss:Index="12" ss:StyleID="s73"/>
   </Row>
   <Row ss:AutoFitHeight="0">
    <Cell ss:Index="12" ss:StyleID="s73"/>
   </Row>
   <Row ss:Index="164" ss:AutoFitHeight="0">
    <Cell ss:Index="12" ss:StyleID="s73"/>
   </Row>
   <Row ss:AutoFitHeight="0">
    <Cell ss:Index="12" ss:StyleID="s73"/>
   </Row>
   <Row ss:AutoFitHeight="0">
    <Cell ss:Index="12" ss:StyleID="s73"/>
   </Row>
   <Row ss:AutoFitHeight="0">
    <Cell ss:Index="12" ss:StyleID="s73"/>
   </Row>
   <Row ss:AutoFitHeight="0">
    <Cell ss:Index="12" ss:StyleID="s73"/>
   </Row>
   <Row ss:AutoFitHeight="0">
    <Cell ss:Index="12" ss:StyleID="s73"/>
   </Row>
   <Row ss:AutoFitHeight="0">
    <Cell ss:Index="12" ss:StyleID="s73"/>
   </Row>
   <Row ss:AutoFitHeight="0">
    <Cell ss:Index="12" ss:StyleID="s73"/>
   </Row>
   <Row ss:AutoFitHeight="0">
    <Cell ss:Index="12" ss:StyleID="s73"/>
   </Row>
   <Row ss:AutoFitHeight="0">
    <Cell ss:Index="12" ss:StyleID="s73"/>
   </Row>
   <Row ss:AutoFitHeight="0">
    <Cell ss:Index="12" ss:StyleID="s73"/>
   </Row>
   <Row ss:AutoFitHeight="0">
    <Cell ss:Index="12" ss:StyleID="s73"/>
   </Row>
   <Row ss:AutoFitHeight="0">
    <Cell ss:Index="12" ss:StyleID="s73"/>
   </Row>
   <Row ss:Index="178" ss:AutoFitHeight="0">
    <Cell ss:Index="12" ss:StyleID="s73"/>
   </Row>
   <Row ss:AutoFitHeight="0">
    <Cell ss:Index="12" ss:StyleID="s73"/>
   </Row>
   <Row ss:AutoFitHeight="0">
    <Cell ss:Index="12" ss:StyleID="s73"/>
   </Row>
   <Row ss:AutoFitHeight="0">
    <Cell ss:Index="12" ss:StyleID="s73"/>
   </Row>
   <Row ss:Index="183" ss:AutoFitHeight="0">
    <Cell ss:Index="12" ss:StyleID="s73"/>
   </Row>
   <Row ss:AutoFitHeight="0">
    <Cell ss:Index="12" ss:StyleID="s73"/>
   </Row>
   <Row ss:AutoFitHeight="0">
    <Cell ss:Index="12" ss:StyleID="s73"/>
   </Row>
   <Row ss:AutoFitHeight="0">
    <Cell ss:Index="12" ss:StyleID="s73"/>
   </Row>
   <Row ss:AutoFitHeight="0">
    <Cell ss:Index="12" ss:StyleID="s73"/>
   </Row>
   <Row ss:AutoFitHeight="0">
    <Cell ss:Index="12" ss:StyleID="s73"/>
   </Row>
   <Row ss:AutoFitHeight="0">
    <Cell ss:Index="12" ss:StyleID="s73"/>
   </Row>
   <Row ss:AutoFitHeight="0">
    <Cell ss:Index="12" ss:StyleID="s73"/>
   </Row>
   <Row ss:AutoFitHeight="0">
    <Cell ss:Index="12" ss:StyleID="s73"/>
   </Row>
   <Row ss:AutoFitHeight="0">
    <Cell ss:Index="12" ss:StyleID="s73"/>
   </Row>
   <Row ss:AutoFitHeight="0">
    <Cell ss:Index="12" ss:StyleID="s73"/>
   </Row>
   <Row ss:AutoFitHeight="0">
    <Cell ss:Index="12" ss:StyleID="s73"/>
   </Row>
   <Row ss:Index="196" ss:AutoFitHeight="0">
    <Cell ss:Index="12" ss:StyleID="s73"/>
   </Row>
   <Row ss:AutoFitHeight="0">
    <Cell ss:Index="12" ss:StyleID="s73"/>
   </Row>
   <Row ss:AutoFitHeight="0">
    <Cell ss:Index="12" ss:StyleID="s73"/>
   </Row>
   <Row ss:Index="200" ss:AutoFitHeight="0">
    <Cell ss:Index="12" ss:StyleID="s73"/>
   </Row>
   <Row ss:AutoFitHeight="0">
    <Cell ss:Index="12" ss:StyleID="s73"/>
   </Row>
   <Row ss:AutoFitHeight="0">
    <Cell ss:Index="12" ss:StyleID="s73"/>
   </Row>
   <Row ss:AutoFitHeight="0">
    <Cell ss:Index="12" ss:StyleID="s73"/>
   </Row>
   <Row ss:AutoFitHeight="0">
    <Cell ss:Index="12" ss:StyleID="s73"/>
   </Row>
   <Row ss:AutoFitHeight="0">
    <Cell ss:Index="12" ss:StyleID="s73"/>
   </Row>
   <Row ss:Index="207" ss:AutoFitHeight="0">
    <Cell ss:Index="12" ss:StyleID="s73"/>
   </Row>
   <Row ss:AutoFitHeight="0">
    <Cell ss:Index="12" ss:StyleID="s73"/>
   </Row>
   <Row ss:Index="213" ss:AutoFitHeight="0">
    <Cell ss:Index="12" ss:StyleID="s73"/>
   </Row>
   <Row ss:AutoFitHeight="0">
    <Cell ss:Index="12" ss:StyleID="s73"/>
   </Row>
   <Row ss:AutoFitHeight="0">
    <Cell ss:Index="12" ss:StyleID="s73"/>
   </Row>
   <Row ss:AutoFitHeight="0">
    <Cell ss:Index="12" ss:StyleID="s73"/>
   </Row>
   <Row ss:AutoFitHeight="0">
    <Cell ss:Index="12" ss:StyleID="s73"/>
   </Row>
   <Row ss:AutoFitHeight="0">
    <Cell ss:Index="12" ss:StyleID="s73"/>
   </Row>
   <Row ss:AutoFitHeight="0">
    <Cell ss:Index="12" ss:StyleID="s73"/>
   </Row>
   <Row ss:AutoFitHeight="0">
    <Cell ss:Index="12" ss:StyleID="s73"/>
   </Row>
   <Row ss:AutoFitHeight="0">
    <Cell ss:Index="12" ss:StyleID="s73"/>
   </Row>
   <Row ss:Index="223" ss:AutoFitHeight="0">
    <Cell ss:Index="12" ss:StyleID="s73"/>
   </Row>
   <Row ss:AutoFitHeight="0">
    <Cell ss:Index="12" ss:StyleID="s73"/>
   </Row>
   <Row ss:AutoFitHeight="0">
    <Cell ss:Index="12" ss:StyleID="s73"/>
   </Row>
   <Row ss:AutoFitHeight="0">
    <Cell ss:Index="12" ss:StyleID="s73"/>
   </Row>
   <Row ss:Index="228" ss:AutoFitHeight="0">
    <Cell ss:Index="12" ss:StyleID="s73"/>
   </Row>
   <Row ss:AutoFitHeight="0">
    <Cell ss:Index="12" ss:StyleID="s73"/>
   </Row>
   <Row ss:AutoFitHeight="0">
    <Cell ss:Index="12" ss:StyleID="s73"/>
   </Row>
   <Row ss:AutoFitHeight="0">
    <Cell ss:Index="12" ss:StyleID="s73"/>
   </Row>
   <Row ss:AutoFitHeight="0">
    <Cell ss:Index="12" ss:StyleID="s73"/>
   </Row>
   <Row ss:Index="234" ss:AutoFitHeight="0">
    <Cell ss:Index="12" ss:StyleID="s73"/>
   </Row>
   <Row ss:AutoFitHeight="0">
    <Cell ss:Index="12" ss:StyleID="s73"/>
   </Row>
   <Row ss:AutoFitHeight="0">
    <Cell ss:Index="12" ss:StyleID="s73"/>
   </Row>
   <Row ss:AutoFitHeight="0">
    <Cell ss:Index="12" ss:StyleID="s73"/>
   </Row>
   <Row ss:AutoFitHeight="0">
    <Cell ss:Index="12" ss:StyleID="s73"/>
   </Row>
   <Row ss:AutoFitHeight="0">
    <Cell ss:Index="12" ss:StyleID="s73"/>
   </Row>
   <Row ss:Index="241" ss:AutoFitHeight="0">
    <Cell ss:Index="12" ss:StyleID="s73"/>
   </Row>
   <Row ss:AutoFitHeight="0">
    <Cell ss:Index="12" ss:StyleID="s73"/>
   </Row>
   <Row ss:AutoFitHeight="0">
    <Cell ss:Index="12" ss:StyleID="s73"/>
   </Row>
   <Row ss:AutoFitHeight="0">
    <Cell ss:Index="12" ss:StyleID="s73"/>
   </Row>
   <Row ss:AutoFitHeight="0">
    <Cell ss:Index="12" ss:StyleID="s73"/>
   </Row>
   <Row ss:AutoFitHeight="0">
    <Cell ss:Index="12" ss:StyleID="s73"/>
   </Row>
   <Row ss:AutoFitHeight="0">
    <Cell ss:Index="12" ss:StyleID="s73"/>
   </Row>
   <Row ss:AutoFitHeight="0">
    <Cell ss:Index="12" ss:StyleID="s73"/>
   </Row>
   <Row ss:AutoFitHeight="0">
    <Cell ss:Index="12" ss:StyleID="s73"/>
   </Row>
   <Row ss:AutoFitHeight="0">
    <Cell ss:Index="12" ss:StyleID="s73"/>
   </Row>
   <Row ss:AutoFitHeight="0">
    <Cell ss:Index="12" ss:StyleID="s73"/>
   </Row>
   <Row ss:AutoFitHeight="0">
    <Cell ss:Index="12" ss:StyleID="s73"/>
   </Row>
   <Row ss:AutoFitHeight="0">
    <Cell ss:Index="12" ss:StyleID="s73"/>
   </Row>
   <Row ss:Index="255" ss:AutoFitHeight="0">
    <Cell ss:Index="12" ss:StyleID="s73"/>
   </Row>
   <Row ss:AutoFitHeight="0">
    <Cell ss:Index="12" ss:StyleID="s73"/>
   </Row>
   <Row ss:AutoFitHeight="0">
    <Cell ss:Index="12" ss:StyleID="s73"/>
   </Row>
   <Row ss:AutoFitHeight="0">
    <Cell ss:Index="12" ss:StyleID="s73"/>
   </Row>
   <Row ss:Index="261" ss:AutoFitHeight="0">
    <Cell ss:Index="12" ss:StyleID="s73"/>
   </Row>
   <Row ss:AutoFitHeight="0">
    <Cell ss:Index="12" ss:StyleID="s73"/>
   </Row>
   <Row ss:AutoFitHeight="0">
    <Cell ss:Index="12" ss:StyleID="s73"/>
   </Row>
   <Row ss:Index="265" ss:AutoFitHeight="0">
    <Cell ss:Index="12" ss:StyleID="s73"/>
   </Row>
   <Row ss:AutoFitHeight="0">
    <Cell ss:Index="12" ss:StyleID="s73"/>
   </Row>
   <Row ss:AutoFitHeight="0">
    <Cell ss:Index="12" ss:StyleID="s73"/>
   </Row>
   <Row ss:AutoFitHeight="0">
    <Cell ss:Index="12" ss:StyleID="s73"/>
   </Row>
   <Row ss:AutoFitHeight="0">
    <Cell ss:Index="12" ss:StyleID="s73"/>
   </Row>
   <Row ss:AutoFitHeight="0">
    <Cell ss:Index="12" ss:StyleID="s73"/>
   </Row>
   <Row ss:Index="273" ss:AutoFitHeight="0">
    <Cell ss:Index="12" ss:StyleID="s73"/>
   </Row>
   <Row ss:Index="278" ss:AutoFitHeight="0">
    <Cell ss:Index="12" ss:StyleID="s73"/>
   </Row>
   <Row ss:AutoFitHeight="0">
    <Cell ss:Index="12" ss:StyleID="s73"/>
   </Row>
   <Row ss:AutoFitHeight="0">
    <Cell ss:Index="12" ss:StyleID="s73"/>
   </Row>
   <Row ss:AutoFitHeight="0">
    <Cell ss:Index="12" ss:StyleID="s73"/>
   </Row>
   <Row ss:AutoFitHeight="0">
    <Cell ss:Index="12" ss:StyleID="s73"/>
   </Row>
   <Row ss:AutoFitHeight="0">
    <Cell ss:Index="12" ss:StyleID="s73"/>
   </Row>
   <Row ss:AutoFitHeight="0">
    <Cell ss:Index="12" ss:StyleID="s73"/>
   </Row>
   <Row ss:AutoFitHeight="0">
    <Cell ss:Index="12" ss:StyleID="s73"/>
   </Row>
   <Row ss:AutoFitHeight="0">
    <Cell ss:Index="12" ss:StyleID="s73"/>
   </Row>
   <Row ss:AutoFitHeight="0">
    <Cell ss:Index="12" ss:StyleID="s73"/>
   </Row>
   <Row ss:Index="289" ss:AutoFitHeight="0">
    <Cell ss:Index="12" ss:StyleID="s73"/>
   </Row>
   <Row ss:AutoFitHeight="0">
    <Cell ss:Index="12" ss:StyleID="s73"/>
   </Row>
   <Row ss:Index="292" ss:AutoFitHeight="0">
    <Cell ss:Index="12" ss:StyleID="s73"/>
   </Row>
   <Row ss:AutoFitHeight="0">
    <Cell ss:Index="12" ss:StyleID="s73"/>
   </Row>
   <Row ss:AutoFitHeight="0">
    <Cell ss:Index="12" ss:StyleID="s73"/>
   </Row>
   <Row ss:AutoFitHeight="0">
    <Cell ss:Index="12" ss:StyleID="s73"/>
   </Row>
   <Row ss:AutoFitHeight="0">
    <Cell ss:Index="12" ss:StyleID="s73"/>
   </Row>
   <Row ss:AutoFitHeight="0">
    <Cell ss:Index="12" ss:StyleID="s73"/>
   </Row>
   <Row ss:AutoFitHeight="0">
    <Cell ss:Index="12" ss:StyleID="s73"/>
   </Row>
   <Row ss:AutoFitHeight="0">
    <Cell ss:Index="12" ss:StyleID="s73"/>
   </Row>
   <Row ss:AutoFitHeight="0">
    <Cell ss:Index="12" ss:StyleID="s73"/>
   </Row>
   <Row ss:AutoFitHeight="0">
    <Cell ss:Index="12" ss:StyleID="s73"/>
   </Row>
   <Row ss:AutoFitHeight="0">
    <Cell ss:Index="12" ss:StyleID="s73"/>
   </Row>
   <Row ss:AutoFitHeight="0">
    <Cell ss:Index="12" ss:StyleID="s73"/>
   </Row>
   <Row ss:AutoFitHeight="0">
    <Cell ss:Index="12" ss:StyleID="s73"/>
   </Row>
   <Row ss:AutoFitHeight="0">
    <Cell ss:Index="12" ss:StyleID="s73"/>
   </Row>
   <Row ss:Index="307" ss:AutoFitHeight="0">
    <Cell ss:Index="12" ss:StyleID="s73"/>
   </Row>
   <Row ss:AutoFitHeight="0">
    <Cell ss:Index="12" ss:StyleID="s73"/>
   </Row>
   <Row ss:AutoFitHeight="0">
    <Cell ss:Index="12" ss:StyleID="s73"/>
   </Row>
   <Row ss:AutoFitHeight="0">
    <Cell ss:Index="12" ss:StyleID="s73"/>
   </Row>
   <Row ss:Index="314" ss:AutoFitHeight="0">
    <Cell ss:Index="12" ss:StyleID="s73"/>
   </Row>
   <Row ss:AutoFitHeight="0">
    <Cell ss:Index="12" ss:StyleID="s73"/>
   </Row>
   <Row ss:AutoFitHeight="0">
    <Cell ss:Index="12" ss:StyleID="s73"/>
   </Row>
   <Row ss:AutoFitHeight="0">
    <Cell ss:Index="12" ss:StyleID="s73"/>
   </Row>
   <Row ss:AutoFitHeight="0">
    <Cell ss:Index="12" ss:StyleID="s73"/>
   </Row>
   <Row ss:AutoFitHeight="0">
    <Cell ss:Index="12" ss:StyleID="s73"/>
   </Row>
   <Row ss:AutoFitHeight="0">
    <Cell ss:Index="12" ss:StyleID="s73"/>
   </Row>
   <Row ss:Index="322" ss:AutoFitHeight="0">
    <Cell ss:Index="12" ss:StyleID="s73"/>
   </Row>
   <Row ss:AutoFitHeight="0">
    <Cell ss:Index="12" ss:StyleID="s73"/>
   </Row>
   <Row ss:AutoFitHeight="0">
    <Cell ss:Index="12" ss:StyleID="s73"/>
   </Row>
   <Row ss:AutoFitHeight="0">
    <Cell ss:Index="12" ss:StyleID="s73"/>
   </Row>
   <Row ss:AutoFitHeight="0">
    <Cell ss:Index="12" ss:StyleID="s73"/>
   </Row>
   <Row ss:AutoFitHeight="0">
    <Cell ss:Index="12" ss:StyleID="s73"/>
   </Row>
   <Row ss:AutoFitHeight="0">
    <Cell ss:Index="12" ss:StyleID="s73"/>
   </Row>
   <Row ss:Index="332" ss:AutoFitHeight="0">
    <Cell ss:Index="12" ss:StyleID="s73"/>
   </Row>
   <Row ss:AutoFitHeight="0">
    <Cell ss:Index="12" ss:StyleID="s73"/>
   </Row>
   <Row ss:AutoFitHeight="0">
    <Cell ss:Index="12" ss:StyleID="s73"/>
   </Row>
   <Row ss:AutoFitHeight="0">
    <Cell ss:Index="12" ss:StyleID="s73"/>
   </Row>
   <Row ss:AutoFitHeight="0">
    <Cell ss:Index="12" ss:StyleID="s73"/>
   </Row>
   <Row ss:AutoFitHeight="0">
    <Cell ss:Index="12" ss:StyleID="s73"/>
   </Row>
   <Row ss:AutoFitHeight="0">
    <Cell ss:Index="12" ss:StyleID="s73"/>
   </Row>
   <Row ss:AutoFitHeight="0">
    <Cell ss:Index="12" ss:StyleID="s73"/>
   </Row>
   <Row ss:AutoFitHeight="0">
    <Cell ss:Index="12" ss:StyleID="s73"/>
   </Row>
   <Row ss:AutoFitHeight="0">
    <Cell ss:Index="12" ss:StyleID="s73"/>
   </Row>
   <Row ss:Index="343" ss:AutoFitHeight="0">
    <Cell ss:Index="12" ss:StyleID="s73"/>
   </Row>
   <Row ss:AutoFitHeight="0">
    <Cell ss:Index="12" ss:StyleID="s73"/>
   </Row>
   <Row ss:AutoFitHeight="0">
    <Cell ss:Index="12" ss:StyleID="s73"/>
   </Row>
   <Row ss:AutoFitHeight="0">
    <Cell ss:Index="12" ss:StyleID="s73"/>
   </Row>
   <Row ss:Index="348" ss:AutoFitHeight="0">
    <Cell ss:Index="12" ss:StyleID="s73"/>
   </Row>
   <Row ss:AutoFitHeight="0">
    <Cell ss:Index="12" ss:StyleID="s73"/>
   </Row>
   <Row ss:AutoFitHeight="0">
    <Cell ss:Index="12" ss:StyleID="s73"/>
   </Row>
   <Row ss:AutoFitHeight="0">
    <Cell ss:Index="12" ss:StyleID="s73"/>
   </Row>
   <Row ss:AutoFitHeight="0">
    <Cell ss:Index="12" ss:StyleID="s73"/>
   </Row>
   <Row ss:AutoFitHeight="0">
    <Cell ss:Index="12" ss:StyleID="s73"/>
   </Row>
   <Row ss:Index="355" ss:AutoFitHeight="0">
    <Cell ss:Index="12" ss:StyleID="s73"/>
   </Row>
   <Row ss:AutoFitHeight="0">
    <Cell ss:Index="12" ss:StyleID="s73"/>
   </Row>
   <Row ss:AutoFitHeight="0">
    <Cell ss:Index="12" ss:StyleID="s73"/>
   </Row>
   <Row ss:AutoFitHeight="0">
    <Cell ss:Index="12" ss:StyleID="s73"/>
   </Row>
   <Row ss:AutoFitHeight="0">
    <Cell ss:Index="12" ss:StyleID="s73"/>
   </Row>
   <Row ss:AutoFitHeight="0">
    <Cell ss:Index="12" ss:StyleID="s73"/>
   </Row>
   <Row ss:AutoFitHeight="0">
    <Cell ss:Index="12" ss:StyleID="s73"/>
   </Row>
   <Row ss:Index="368" ss:AutoFitHeight="0">
    <Cell ss:Index="12" ss:StyleID="s73"/>
   </Row>
   <Row ss:AutoFitHeight="0">
    <Cell ss:Index="12" ss:StyleID="s73"/>
   </Row>
   <Row ss:AutoFitHeight="0">
    <Cell ss:Index="12" ss:StyleID="s73"/>
   </Row>
   <Row ss:AutoFitHeight="0">
    <Cell ss:Index="12" ss:StyleID="s73"/>
   </Row>
   <Row ss:Index="374" ss:AutoFitHeight="0">
    <Cell ss:Index="12" ss:StyleID="s73"/>
   </Row>
   <Row ss:AutoFitHeight="0">
    <Cell ss:Index="12" ss:StyleID="s73"/>
   </Row>
   <Row ss:AutoFitHeight="0">
    <Cell ss:Index="12" ss:StyleID="s73"/>
   </Row>
   <Row ss:AutoFitHeight="0">
    <Cell ss:Index="12" ss:StyleID="s73"/>
   </Row>
   <Row ss:AutoFitHeight="0">
    <Cell ss:Index="12" ss:StyleID="s73"/>
   </Row>
   <Row ss:AutoFitHeight="0">
    <Cell ss:Index="12" ss:StyleID="s73"/>
   </Row>
   <Row ss:Index="382" ss:AutoFitHeight="0">
    <Cell ss:Index="12" ss:StyleID="s73"/>
   </Row>
   <Row ss:AutoFitHeight="0">
    <Cell ss:Index="12" ss:StyleID="s73"/>
   </Row>
   <Row ss:AutoFitHeight="0">
    <Cell ss:Index="12" ss:StyleID="s73"/>
   </Row>
   <Row ss:AutoFitHeight="0">
    <Cell ss:Index="12" ss:StyleID="s73"/>
   </Row>
   <Row ss:AutoFitHeight="0">
    <Cell ss:Index="12" ss:StyleID="s73"/>
   </Row>
   <Row ss:AutoFitHeight="0">
    <Cell ss:Index="12" ss:StyleID="s73"/>
   </Row>
   <Row ss:AutoFitHeight="0">
    <Cell ss:Index="12" ss:StyleID="s73"/>
   </Row>
   <Row ss:AutoFitHeight="0">
    <Cell ss:Index="12" ss:StyleID="s73"/>
   </Row>
   <Row ss:AutoFitHeight="0">
    <Cell ss:Index="12" ss:StyleID="s73"/>
   </Row>
   <Row ss:AutoFitHeight="0">
    <Cell ss:Index="12" ss:StyleID="s73"/>
   </Row>
   <Row ss:AutoFitHeight="0">
    <Cell ss:Index="12" ss:StyleID="s73"/>
   </Row>
   <Row ss:AutoFitHeight="0">
    <Cell ss:Index="12" ss:StyleID="s73"/>
   </Row>
   <Row ss:AutoFitHeight="0">
    <Cell ss:Index="12" ss:StyleID="s73"/>
   </Row>
   <Row ss:Index="396" ss:AutoFitHeight="0">
    <Cell ss:Index="12" ss:StyleID="s73"/>
   </Row>
   <Row ss:Index="398" ss:AutoFitHeight="0">
    <Cell ss:Index="12" ss:StyleID="s73"/>
   </Row>
   <Row ss:AutoFitHeight="0">
    <Cell ss:Index="12" ss:StyleID="s73"/>
   </Row>
   <Row ss:Index="401" ss:AutoFitHeight="0">
    <Cell ss:Index="12" ss:StyleID="s73"/>
   </Row>
   <Row ss:Index="404" ss:AutoFitHeight="0">
    <Cell ss:Index="12" ss:StyleID="s73"/>
   </Row>
   <Row ss:AutoFitHeight="0">
    <Cell ss:Index="12" ss:StyleID="s73"/>
   </Row>
   <Row ss:AutoFitHeight="0">
    <Cell ss:Index="12" ss:StyleID="s73"/>
   </Row>
   <Row ss:AutoFitHeight="0">
    <Cell ss:Index="12" ss:StyleID="s73"/>
   </Row>
   <Row ss:Index="414" ss:AutoFitHeight="0">
    <Cell ss:Index="12" ss:StyleID="s73"/>
   </Row>
   <Row ss:AutoFitHeight="0">
    <Cell ss:Index="12" ss:StyleID="s73"/>
   </Row>
   <Row ss:AutoFitHeight="0">
    <Cell ss:Index="12" ss:StyleID="s73"/>
   </Row>
   <Row ss:AutoFitHeight="0">
    <Cell ss:Index="12" ss:StyleID="s73"/>
   </Row>
   <Row ss:Index="419" ss:AutoFitHeight="0">
    <Cell ss:Index="12" ss:StyleID="s73"/>
   </Row>
   <Row ss:Index="421" ss:AutoFitHeight="0">
    <Cell ss:Index="12" ss:StyleID="s73"/>
   </Row>
   <Row ss:AutoFitHeight="0">
    <Cell ss:Index="12" ss:StyleID="s73"/>
   </Row>
   <Row ss:Index="424" ss:AutoFitHeight="0">
    <Cell ss:Index="12" ss:StyleID="s73"/>
   </Row>
   <Row ss:AutoFitHeight="0">
    <Cell ss:Index="12" ss:StyleID="s73"/>
   </Row>
   <Row ss:AutoFitHeight="0">
    <Cell ss:Index="12" ss:StyleID="s73"/>
   </Row>
   <Row ss:AutoFitHeight="0">
    <Cell ss:Index="12" ss:StyleID="s73"/>
   </Row>
   <Row ss:AutoFitHeight="0">
    <Cell ss:Index="12" ss:StyleID="s73"/>
   </Row>
   <Row ss:AutoFitHeight="0">
    <Cell ss:Index="12" ss:StyleID="s73"/>
   </Row>
   <Row ss:AutoFitHeight="0">
    <Cell ss:Index="12" ss:StyleID="s73"/>
   </Row>
   <Row ss:AutoFitHeight="0">
    <Cell ss:Index="12" ss:StyleID="s73"/>
   </Row>
   <Row ss:AutoFitHeight="0">
    <Cell ss:Index="12" ss:StyleID="s73"/>
   </Row>
   <Row ss:AutoFitHeight="0">
    <Cell ss:Index="12" ss:StyleID="s73"/>
   </Row>
   <Row ss:AutoFitHeight="0">
    <Cell ss:Index="12" ss:StyleID="s73"/>
   </Row>
   <Row ss:AutoFitHeight="0">
    <Cell ss:Index="12" ss:StyleID="s73"/>
   </Row>
   <Row ss:AutoFitHeight="0">
    <Cell ss:Index="12" ss:StyleID="s73"/>
   </Row>
   <Row ss:Index="441" ss:AutoFitHeight="0">
    <Cell ss:Index="12" ss:StyleID="s73"/>
   </Row>
   <Row ss:AutoFitHeight="0">
    <Cell ss:Index="12" ss:StyleID="s73"/>
   </Row>
   <Row ss:AutoFitHeight="0">
    <Cell ss:Index="12" ss:StyleID="s73"/>
   </Row>
   <Row ss:AutoFitHeight="0">
    <Cell ss:Index="12" ss:StyleID="s73"/>
   </Row>
   <Row ss:Index="446" ss:AutoFitHeight="0">
    <Cell ss:Index="12" ss:StyleID="s73"/>
   </Row>
   <Row ss:AutoFitHeight="0">
    <Cell ss:Index="12" ss:StyleID="s73"/>
   </Row>
   <Row ss:AutoFitHeight="0">
    <Cell ss:Index="12" ss:StyleID="s73"/>
   </Row>
   <Row ss:AutoFitHeight="0">
    <Cell ss:Index="12" ss:StyleID="s73"/>
   </Row>
   <Row ss:AutoFitHeight="0">
    <Cell ss:Index="12" ss:StyleID="s73"/>
   </Row>
   <Row ss:AutoFitHeight="0">
    <Cell ss:Index="12" ss:StyleID="s73"/>
   </Row>
   <Row ss:AutoFitHeight="0">
    <Cell ss:Index="12" ss:StyleID="s73"/>
   </Row>
   <Row ss:Index="454" ss:AutoFitHeight="0">
    <Cell ss:Index="12" ss:StyleID="s73"/>
   </Row>
   <Row ss:AutoFitHeight="0">
    <Cell ss:Index="12" ss:StyleID="s73"/>
   </Row>
   <Row ss:Index="458" ss:AutoFitHeight="0">
    <Cell ss:Index="12" ss:StyleID="s73"/>
   </Row>
   <Row ss:AutoFitHeight="0">
    <Cell ss:Index="12" ss:StyleID="s73"/>
   </Row>
   <Row ss:AutoFitHeight="0">
    <Cell ss:Index="12" ss:StyleID="s73"/>
   </Row>
   <Row ss:AutoFitHeight="0">
    <Cell ss:Index="12" ss:StyleID="s73"/>
   </Row>
   <Row ss:AutoFitHeight="0">
    <Cell ss:Index="12" ss:StyleID="s73"/>
   </Row>
   <Row ss:AutoFitHeight="0">
    <Cell ss:Index="12" ss:StyleID="s73"/>
   </Row>
   <Row ss:AutoFitHeight="0">
    <Cell ss:Index="12" ss:StyleID="s73"/>
   </Row>
   <Row ss:AutoFitHeight="0">
    <Cell ss:Index="12" ss:StyleID="s73"/>
   </Row>
   <Row ss:AutoFitHeight="0">
    <Cell ss:Index="12" ss:StyleID="s73"/>
   </Row>
   <Row ss:AutoFitHeight="0">
    <Cell ss:Index="12" ss:StyleID="s73"/>
   </Row>
   <Row ss:AutoFitHeight="0">
    <Cell ss:Index="12" ss:StyleID="s73"/>
   </Row>
   <Row ss:AutoFitHeight="0">
    <Cell ss:Index="12" ss:StyleID="s73"/>
   </Row>
   <Row ss:AutoFitHeight="0">
    <Cell ss:Index="12" ss:StyleID="s73"/>
   </Row>
   <Row ss:AutoFitHeight="0">
    <Cell ss:Index="12" ss:StyleID="s73"/>
   </Row>
   <Row ss:Index="475" ss:AutoFitHeight="0">
    <Cell ss:Index="12" ss:StyleID="s73"/>
   </Row>
   <Row ss:AutoFitHeight="0">
    <Cell ss:Index="12" ss:StyleID="s73"/>
   </Row>
   <Row ss:Index="481" ss:AutoFitHeight="0">
    <Cell ss:Index="12" ss:StyleID="s73"/>
   </Row>
   <Row ss:Index="483" ss:AutoFitHeight="0">
    <Cell ss:Index="12" ss:StyleID="s73"/>
   </Row>
   <Row ss:AutoFitHeight="0">
    <Cell ss:Index="12" ss:StyleID="s73"/>
   </Row>
   <Row ss:AutoFitHeight="0">
    <Cell ss:Index="12" ss:StyleID="s73"/>
   </Row>
   <Row ss:AutoFitHeight="0">
    <Cell ss:Index="12" ss:StyleID="s73"/>
   </Row>
   <Row ss:AutoFitHeight="0">
    <Cell ss:Index="12" ss:StyleID="s73"/>
   </Row>
   <Row ss:AutoFitHeight="0">
    <Cell ss:Index="12" ss:StyleID="s73"/>
   </Row>
   <Row ss:AutoFitHeight="0">
    <Cell ss:Index="12" ss:StyleID="s73"/>
   </Row>
   <Row ss:AutoFitHeight="0">
    <Cell ss:Index="12" ss:StyleID="s73"/>
   </Row>
   <Row ss:AutoFitHeight="0">
    <Cell ss:Index="12" ss:StyleID="s73"/>
   </Row>
   <Row ss:Index="493" ss:AutoFitHeight="0">
    <Cell ss:Index="12" ss:StyleID="s73"/>
   </Row>
   <Row ss:Index="495" ss:AutoFitHeight="0">
    <Cell ss:Index="12" ss:StyleID="s73"/>
   </Row>
   <Row ss:AutoFitHeight="0">
    <Cell ss:Index="12" ss:StyleID="s73"/>
   </Row>
   <Row ss:AutoFitHeight="0">
    <Cell ss:Index="12" ss:StyleID="s73"/>
   </Row>
   <Row ss:AutoFitHeight="0">
    <Cell ss:Index="12" ss:StyleID="s73"/>
   </Row>
   <Row ss:AutoFitHeight="0">
    <Cell ss:Index="12" ss:StyleID="s73"/>
   </Row>
   <Row ss:AutoFitHeight="0">
    <Cell ss:Index="12" ss:StyleID="s73"/>
   </Row>
   <Row ss:AutoFitHeight="0">
    <Cell ss:Index="12" ss:StyleID="s73"/>
   </Row>
   <Row ss:AutoFitHeight="0">
    <Cell ss:Index="12" ss:StyleID="s73"/>
   </Row>
   <Row ss:AutoFitHeight="0">
    <Cell ss:Index="12" ss:StyleID="s73"/>
   </Row>
   <Row ss:Index="506" ss:AutoFitHeight="0">
    <Cell ss:Index="12" ss:StyleID="s73"/>
   </Row>
   <Row ss:Index="510" ss:AutoFitHeight="0">
    <Cell ss:Index="12" ss:StyleID="s73"/>
   </Row>
   <Row ss:Index="512" ss:AutoFitHeight="0">
    <Cell ss:Index="12" ss:StyleID="s73"/>
   </Row>
   <Row ss:AutoFitHeight="0">
    <Cell ss:Index="12" ss:StyleID="s73"/>
   </Row>
   <Row ss:AutoFitHeight="0">
    <Cell ss:Index="12" ss:StyleID="s73"/>
   </Row>
   <Row ss:AutoFitHeight="0">
    <Cell ss:Index="12" ss:StyleID="s73"/>
   </Row>
   <Row ss:AutoFitHeight="0">
    <Cell ss:Index="12" ss:StyleID="s73"/>
   </Row>
   <Row ss:AutoFitHeight="0">
    <Cell ss:Index="12" ss:StyleID="s73"/>
   </Row>
   <Row ss:AutoFitHeight="0">
    <Cell ss:Index="12" ss:StyleID="s73"/>
   </Row>
   <Row ss:AutoFitHeight="0">
    <Cell ss:Index="12" ss:StyleID="s73"/>
   </Row>
   <Row ss:AutoFitHeight="0">
    <Cell ss:Index="12" ss:StyleID="s73"/>
   </Row>
   <Row ss:AutoFitHeight="0">
    <Cell ss:Index="12" ss:StyleID="s73"/>
   </Row>
   <Row ss:AutoFitHeight="0">
    <Cell ss:Index="12" ss:StyleID="s73"/>
   </Row>
   <Row ss:Index="525" ss:AutoFitHeight="0">
    <Cell ss:Index="12" ss:StyleID="s73"/>
   </Row>
   <Row ss:AutoFitHeight="0">
    <Cell ss:Index="12" ss:StyleID="s73"/>
   </Row>
   <Row ss:AutoFitHeight="0">
    <Cell ss:Index="12" ss:StyleID="s73"/>
   </Row>
   <Row ss:AutoFitHeight="0">
    <Cell ss:Index="12" ss:StyleID="s73"/>
   </Row>
   <Row ss:Index="530" ss:AutoFitHeight="0">
    <Cell ss:Index="12" ss:StyleID="s73"/>
   </Row>
   <Row ss:AutoFitHeight="0">
    <Cell ss:Index="12" ss:StyleID="s73"/>
   </Row>
   <Row ss:AutoFitHeight="0">
    <Cell ss:Index="12" ss:StyleID="s73"/>
   </Row>
   <Row ss:Index="534" ss:AutoFitHeight="0">
    <Cell ss:Index="12" ss:StyleID="s73"/>
   </Row>
   <Row ss:AutoFitHeight="0">
    <Cell ss:Index="12" ss:StyleID="s73"/>
   </Row>
   <Row ss:AutoFitHeight="0">
    <Cell ss:Index="12" ss:StyleID="s73"/>
   </Row>
   <Row ss:AutoFitHeight="0">
    <Cell ss:Index="12" ss:StyleID="s73"/>
   </Row>
   <Row ss:AutoFitHeight="0">
    <Cell ss:Index="12" ss:StyleID="s73"/>
   </Row>
   <Row ss:AutoFitHeight="0">
    <Cell ss:Index="12" ss:StyleID="s73"/>
   </Row>
   <Row ss:Index="548" ss:AutoFitHeight="0">
    <Cell ss:Index="12" ss:StyleID="s73"/>
   </Row>
   <Row ss:AutoFitHeight="0">
    <Cell ss:Index="12" ss:StyleID="s73"/>
   </Row>
   <Row ss:AutoFitHeight="0">
    <Cell ss:Index="12" ss:StyleID="s73"/>
   </Row>
   <Row ss:AutoFitHeight="0">
    <Cell ss:Index="12" ss:StyleID="s73"/>
   </Row>
   <Row ss:AutoFitHeight="0">
    <Cell ss:Index="12" ss:StyleID="s73"/>
   </Row>
   <Row ss:AutoFitHeight="0">
    <Cell ss:Index="12" ss:StyleID="s73"/>
   </Row>
   <Row ss:AutoFitHeight="0">
    <Cell ss:Index="12" ss:StyleID="s73"/>
   </Row>
   <Row ss:AutoFitHeight="0">
    <Cell ss:Index="12" ss:StyleID="s73"/>
   </Row>
   <Row ss:AutoFitHeight="0">
    <Cell ss:Index="12" ss:StyleID="s73"/>
   </Row>
   <Row ss:AutoFitHeight="0">
    <Cell ss:Index="12" ss:StyleID="s73"/>
   </Row>
   <Row ss:Index="561" ss:AutoFitHeight="0">
    <Cell ss:Index="12" ss:StyleID="s73"/>
   </Row>
   <Row ss:AutoFitHeight="0">
    <Cell ss:Index="12" ss:StyleID="s73"/>
   </Row>
   <Row ss:AutoFitHeight="0">
    <Cell ss:Index="12" ss:StyleID="s73"/>
   </Row>
   <Row ss:AutoFitHeight="0">
    <Cell ss:Index="12" ss:StyleID="s73"/>
   </Row>
   <Row ss:AutoFitHeight="0">
    <Cell ss:Index="12" ss:StyleID="s73"/>
   </Row>
   <Row ss:AutoFitHeight="0">
    <Cell ss:Index="12" ss:StyleID="s73"/>
   </Row>
   <Row ss:Index="568" ss:AutoFitHeight="0">
    <Cell ss:Index="12" ss:StyleID="s73"/>
   </Row>
   <Row ss:AutoFitHeight="0">
    <Cell ss:Index="12" ss:StyleID="s73"/>
   </Row>
   <Row ss:Index="571" ss:AutoFitHeight="0">
    <Cell ss:Index="12" ss:StyleID="s73"/>
   </Row>
   <Row ss:Index="575" ss:AutoFitHeight="0">
    <Cell ss:Index="12" ss:StyleID="s73"/>
   </Row>
   <Row ss:AutoFitHeight="0">
    <Cell ss:Index="12" ss:StyleID="s73"/>
   </Row>
   <Row ss:AutoFitHeight="0">
    <Cell ss:Index="12" ss:StyleID="s73"/>
   </Row>
   <Row ss:AutoFitHeight="0">
    <Cell ss:Index="12" ss:StyleID="s73"/>
   </Row>
   <Row ss:AutoFitHeight="0">
    <Cell ss:Index="12" ss:StyleID="s73"/>
   </Row>
   <Row ss:AutoFitHeight="0">
    <Cell ss:Index="12" ss:StyleID="s73"/>
   </Row>
   <Row ss:AutoFitHeight="0">
    <Cell ss:Index="12" ss:StyleID="s73"/>
   </Row>
   <Row ss:AutoFitHeight="0">
    <Cell ss:Index="12" ss:StyleID="s73"/>
   </Row>
   <Row ss:AutoFitHeight="0">
    <Cell ss:Index="12" ss:StyleID="s73"/>
   </Row>
   <Row ss:AutoFitHeight="0">
    <Cell ss:Index="12" ss:StyleID="s73"/>
   </Row>
   <Row ss:AutoFitHeight="0">
    <Cell ss:Index="12" ss:StyleID="s73"/>
   </Row>
   <Row ss:AutoFitHeight="0">
    <Cell ss:Index="12" ss:StyleID="s73"/>
   </Row>
   <Row ss:Index="589" ss:AutoFitHeight="0">
    <Cell ss:Index="12" ss:StyleID="s73"/>
   </Row>
   <Row ss:AutoFitHeight="0">
    <Cell ss:Index="12" ss:StyleID="s73"/>
   </Row>
   <Row ss:AutoFitHeight="0">
    <Cell ss:Index="12" ss:StyleID="s73"/>
   </Row>
   <Row ss:Index="593" ss:AutoFitHeight="0">
    <Cell ss:Index="12" ss:StyleID="s73"/>
   </Row>
   <Row ss:Index="596" ss:AutoFitHeight="0">
    <Cell ss:Index="12" ss:StyleID="s73"/>
   </Row>
   <Row ss:AutoFitHeight="0">
    <Cell ss:Index="12" ss:StyleID="s73"/>
   </Row>
   <Row ss:AutoFitHeight="0">
    <Cell ss:Index="12" ss:StyleID="s73"/>
   </Row>
   <Row ss:AutoFitHeight="0">
    <Cell ss:Index="12" ss:StyleID="s73"/>
   </Row>
   <Row ss:AutoFitHeight="0">
    <Cell ss:Index="12" ss:StyleID="s73"/>
   </Row>
   <Row ss:Index="603" ss:AutoFitHeight="0">
    <Cell ss:Index="12" ss:StyleID="s73"/>
   </Row>
   <Row ss:AutoFitHeight="0">
    <Cell ss:Index="12" ss:StyleID="s73"/>
   </Row>
   <Row ss:AutoFitHeight="0">
    <Cell ss:Index="12" ss:StyleID="s73"/>
   </Row>
   <Row ss:AutoFitHeight="0">
    <Cell ss:Index="12" ss:StyleID="s73"/>
   </Row>
   <Row ss:Index="610" ss:AutoFitHeight="0">
    <Cell ss:Index="12" ss:StyleID="s73"/>
   </Row>
   <Row ss:AutoFitHeight="0">
    <Cell ss:Index="12" ss:StyleID="s73"/>
   </Row>
   <Row ss:Index="617" ss:AutoFitHeight="0">
    <Cell ss:Index="12" ss:StyleID="s73"/>
   </Row>
   <Row ss:AutoFitHeight="0">
    <Cell ss:Index="12" ss:StyleID="s73"/>
   </Row>
   <Row ss:AutoFitHeight="0">
    <Cell ss:Index="12" ss:StyleID="s73"/>
   </Row>
   <Row ss:AutoFitHeight="0">
    <Cell ss:Index="12" ss:StyleID="s73"/>
   </Row>
   <Row ss:AutoFitHeight="0">
    <Cell ss:Index="12" ss:StyleID="s73"/>
   </Row>
   <Row ss:AutoFitHeight="0">
    <Cell ss:Index="12" ss:StyleID="s73"/>
   </Row>
   <Row ss:Index="624" ss:AutoFitHeight="0">
    <Cell ss:Index="12" ss:StyleID="s73"/>
   </Row>
   <Row ss:AutoFitHeight="0">
    <Cell ss:Index="12" ss:StyleID="s73"/>
   </Row>
   <Row ss:AutoFitHeight="0">
    <Cell ss:Index="12" ss:StyleID="s73"/>
   </Row>
   <Row ss:AutoFitHeight="0">
    <Cell ss:Index="12" ss:StyleID="s73"/>
   </Row>
   <Row ss:Index="629" ss:AutoFitHeight="0">
    <Cell ss:Index="12" ss:StyleID="s73"/>
   </Row>
   <Row ss:AutoFitHeight="0">
    <Cell ss:Index="12" ss:StyleID="s73"/>
   </Row>
   <Row ss:AutoFitHeight="0">
    <Cell ss:Index="12" ss:StyleID="s73"/>
   </Row>
   <Row ss:Index="634" ss:AutoFitHeight="0">
    <Cell ss:Index="12" ss:StyleID="s73"/>
   </Row>
   <Row ss:AutoFitHeight="0">
    <Cell ss:Index="12" ss:StyleID="s73"/>
   </Row>
   <Row ss:AutoFitHeight="0">
    <Cell ss:Index="12" ss:StyleID="s73"/>
   </Row>
   <Row ss:AutoFitHeight="0">
    <Cell ss:Index="12" ss:StyleID="s73"/>
   </Row>
   <Row ss:Index="640" ss:AutoFitHeight="0">
    <Cell ss:Index="12" ss:StyleID="s73"/>
   </Row>
   <Row ss:AutoFitHeight="0">
    <Cell ss:Index="12" ss:StyleID="s73"/>
   </Row>
   <Row ss:AutoFitHeight="0">
    <Cell ss:Index="12" ss:StyleID="s73"/>
   </Row>
   <Row ss:AutoFitHeight="0">
    <Cell ss:Index="12" ss:StyleID="s73"/>
   </Row>
   <Row ss:AutoFitHeight="0">
    <Cell ss:Index="12" ss:StyleID="s73"/>
   </Row>
   <Row ss:Index="646" ss:AutoFitHeight="0">
    <Cell ss:Index="12" ss:StyleID="s73"/>
   </Row>
   <Row ss:AutoFitHeight="0">
    <Cell ss:Index="12" ss:StyleID="s73"/>
   </Row>
   <Row ss:AutoFitHeight="0">
    <Cell ss:Index="12" ss:StyleID="s73"/>
   </Row>
   <Row ss:Index="650" ss:AutoFitHeight="0">
    <Cell ss:Index="12" ss:StyleID="s73"/>
   </Row>
   <Row ss:AutoFitHeight="0">
    <Cell ss:Index="12" ss:StyleID="s73"/>
   </Row>
   <Row ss:AutoFitHeight="0">
    <Cell ss:Index="12" ss:StyleID="s73"/>
   </Row>
   <Row ss:AutoFitHeight="0">
    <Cell ss:Index="12" ss:StyleID="s73"/>
   </Row>
   <Row ss:Index="655" ss:AutoFitHeight="0">
    <Cell ss:Index="12" ss:StyleID="s73"/>
   </Row>
   <Row ss:AutoFitHeight="0">
    <Cell ss:Index="12" ss:StyleID="s73"/>
   </Row>
   <Row ss:AutoFitHeight="0">
    <Cell ss:Index="12" ss:StyleID="s73"/>
   </Row>
   <Row ss:AutoFitHeight="0">
    <Cell ss:Index="12" ss:StyleID="s73"/>
   </Row>
   <Row ss:AutoFitHeight="0">
    <Cell ss:Index="12" ss:StyleID="s73"/>
   </Row>
   <Row ss:AutoFitHeight="0">
    <Cell ss:Index="12" ss:StyleID="s73"/>
   </Row>
   <Row ss:Index="663" ss:AutoFitHeight="0">
    <Cell ss:Index="12" ss:StyleID="s73"/>
   </Row>
   <Row ss:AutoFitHeight="0">
    <Cell ss:Index="12" ss:StyleID="s73"/>
   </Row>
   <Row ss:AutoFitHeight="0">
    <Cell ss:Index="12" ss:StyleID="s73"/>
   </Row>
   <Row ss:AutoFitHeight="0">
    <Cell ss:Index="12" ss:StyleID="s73"/>
   </Row>
   <Row ss:AutoFitHeight="0">
    <Cell ss:Index="12" ss:StyleID="s73"/>
   </Row>
   <Row ss:Index="669" ss:AutoFitHeight="0">
    <Cell ss:Index="12" ss:StyleID="s73"/>
   </Row>
   <Row ss:AutoFitHeight="0">
    <Cell ss:Index="12" ss:StyleID="s73"/>
   </Row>
   <Row ss:Index="672" ss:AutoFitHeight="0">
    <Cell ss:Index="12" ss:StyleID="s73"/>
   </Row>
   <Row ss:AutoFitHeight="0">
    <Cell ss:Index="12" ss:StyleID="s73"/>
   </Row>
   <Row ss:Index="676" ss:AutoFitHeight="0">
    <Cell ss:Index="12" ss:StyleID="s73"/>
   </Row>
   <Row ss:AutoFitHeight="0">
    <Cell ss:Index="12" ss:StyleID="s73"/>
   </Row>
   <Row ss:AutoFitHeight="0">
    <Cell ss:Index="12" ss:StyleID="s73"/>
   </Row>
   <Row ss:AutoFitHeight="0">
    <Cell ss:Index="12" ss:StyleID="s73"/>
   </Row>
   <Row ss:AutoFitHeight="0">
    <Cell ss:Index="12" ss:StyleID="s73"/>
   </Row>
   <Row ss:Index="682" ss:AutoFitHeight="0">
    <Cell ss:Index="12" ss:StyleID="s73"/>
   </Row>
   <Row ss:AutoFitHeight="0">
    <Cell ss:Index="12" ss:StyleID="s73"/>
   </Row>
   <Row ss:AutoFitHeight="0">
    <Cell ss:Index="12" ss:StyleID="s73"/>
   </Row>
   <Row ss:AutoFitHeight="0">
    <Cell ss:Index="12" ss:StyleID="s73"/>
   </Row>
   <Row ss:AutoFitHeight="0">
    <Cell ss:Index="12" ss:StyleID="s73"/>
   </Row>
   <Row ss:AutoFitHeight="0">
    <Cell ss:Index="12" ss:StyleID="s73"/>
   </Row>
   <Row ss:AutoFitHeight="0">
    <Cell ss:Index="12" ss:StyleID="s73"/>
   </Row>
   <Row ss:AutoFitHeight="0">
    <Cell ss:Index="12" ss:StyleID="s73"/>
   </Row>
   <Row ss:AutoFitHeight="0">
    <Cell ss:Index="12" ss:StyleID="s73"/>
   </Row>
   <Row ss:AutoFitHeight="0">
    <Cell ss:Index="12" ss:StyleID="s73"/>
   </Row>
   <Row ss:AutoFitHeight="0">
    <Cell ss:Index="12" ss:StyleID="s73"/>
   </Row>
   <Row ss:AutoFitHeight="0">
    <Cell ss:Index="12" ss:StyleID="s73"/>
   </Row>
   <Row ss:Index="695" ss:AutoFitHeight="0">
    <Cell ss:Index="12" ss:StyleID="s73"/>
   </Row>
   <Row ss:Index="697" ss:AutoFitHeight="0">
    <Cell ss:Index="12" ss:StyleID="s73"/>
   </Row>
   <Row ss:AutoFitHeight="0">
    <Cell ss:Index="12" ss:StyleID="s73"/>
   </Row>
   <Row ss:Index="702" ss:AutoFitHeight="0">
    <Cell ss:Index="12" ss:StyleID="s73"/>
   </Row>
   <Row ss:Index="704" ss:AutoFitHeight="0">
    <Cell ss:Index="12" ss:StyleID="s73"/>
   </Row>
   <Row ss:AutoFitHeight="0">
    <Cell ss:Index="12" ss:StyleID="s73"/>
   </Row>
   <Row ss:AutoFitHeight="0">
    <Cell ss:Index="12" ss:StyleID="s73"/>
   </Row>
   <Row ss:Index="708" ss:AutoFitHeight="0">
    <Cell ss:Index="12" ss:StyleID="s73"/>
   </Row>
   <Row ss:AutoFitHeight="0">
    <Cell ss:Index="12" ss:StyleID="s73"/>
   </Row>
   <Row ss:AutoFitHeight="0">
    <Cell ss:Index="12" ss:StyleID="s73"/>
   </Row>
   <Row ss:AutoFitHeight="0">
    <Cell ss:Index="12" ss:StyleID="s73"/>
   </Row>
   <Row ss:AutoFitHeight="0">
    <Cell ss:Index="12" ss:StyleID="s73"/>
   </Row>
   <Row ss:AutoFitHeight="0">
    <Cell ss:Index="12" ss:StyleID="s73"/>
   </Row>
   <Row ss:AutoFitHeight="0">
    <Cell ss:Index="12" ss:StyleID="s73"/>
   </Row>
   <Row ss:AutoFitHeight="0">
    <Cell ss:Index="12" ss:StyleID="s73"/>
   </Row>
   <Row ss:Index="723" ss:AutoFitHeight="0">
    <Cell ss:Index="12" ss:StyleID="s73"/>
   </Row>
   <Row ss:AutoFitHeight="0">
    <Cell ss:Index="12" ss:StyleID="s73"/>
   </Row>
   <Row ss:AutoFitHeight="0">
    <Cell ss:Index="12" ss:StyleID="s73"/>
   </Row>
   <Row ss:AutoFitHeight="0">
    <Cell ss:Index="12" ss:StyleID="s73"/>
   </Row>
   <Row ss:Index="728" ss:AutoFitHeight="0">
    <Cell ss:Index="12" ss:StyleID="s73"/>
   </Row>
   <Row ss:Index="730" ss:AutoFitHeight="0">
    <Cell ss:Index="12" ss:StyleID="s73"/>
   </Row>
   <Row ss:AutoFitHeight="0">
    <Cell ss:Index="12" ss:StyleID="s73"/>
   </Row>
   <Row ss:AutoFitHeight="0">
    <Cell ss:Index="12" ss:StyleID="s73"/>
   </Row>
   <Row ss:AutoFitHeight="0">
    <Cell ss:Index="12" ss:StyleID="s73"/>
   </Row>
   <Row ss:AutoFitHeight="0">
    <Cell ss:Index="12" ss:StyleID="s73"/>
   </Row>
   <Row ss:Index="736" ss:AutoFitHeight="0">
    <Cell ss:Index="12" ss:StyleID="s73"/>
   </Row>
   <Row ss:AutoFitHeight="0">
    <Cell ss:Index="12" ss:StyleID="s73"/>
   </Row>
   <Row ss:AutoFitHeight="0">
    <Cell ss:Index="12" ss:StyleID="s73"/>
   </Row>
   <Row ss:AutoFitHeight="0">
    <Cell ss:Index="12" ss:StyleID="s73"/>
   </Row>
   <Row ss:AutoFitHeight="0">
    <Cell ss:Index="12" ss:StyleID="s73"/>
   </Row>
   <Row ss:AutoFitHeight="0">
    <Cell ss:Index="12" ss:StyleID="s73"/>
   </Row>
   <Row ss:AutoFitHeight="0">
    <Cell ss:Index="12" ss:StyleID="s73"/>
   </Row>
   <Row ss:AutoFitHeight="0">
    <Cell ss:Index="12" ss:StyleID="s73"/>
   </Row>
   <Row ss:AutoFitHeight="0">
    <Cell ss:Index="12" ss:StyleID="s73"/>
   </Row>
   <Row ss:AutoFitHeight="0">
    <Cell ss:Index="12" ss:StyleID="s73"/>
   </Row>
   <Row ss:Index="748" ss:AutoFitHeight="0">
    <Cell ss:Index="12" ss:StyleID="s73"/>
   </Row>
   <Row ss:AutoFitHeight="0">
    <Cell ss:Index="12" ss:StyleID="s73"/>
   </Row>
   <Row ss:AutoFitHeight="0">
    <Cell ss:Index="12" ss:StyleID="s73"/>
   </Row>
   <Row ss:AutoFitHeight="0">
    <Cell ss:Index="12" ss:StyleID="s73"/>
   </Row>
   <Row ss:AutoFitHeight="0">
    <Cell ss:Index="12" ss:StyleID="s73"/>
   </Row>
   <Row ss:AutoFitHeight="0">
    <Cell ss:Index="12" ss:StyleID="s73"/>
   </Row>
   <Row ss:Index="755" ss:AutoFitHeight="0">
    <Cell ss:Index="12" ss:StyleID="s73"/>
   </Row>
   <Row ss:AutoFitHeight="0">
    <Cell ss:Index="12" ss:StyleID="s73"/>
   </Row>
   <Row ss:AutoFitHeight="0">
    <Cell ss:Index="12" ss:StyleID="s73"/>
   </Row>
   <Row ss:AutoFitHeight="0">
    <Cell ss:Index="12" ss:StyleID="s73"/>
   </Row>
   <Row ss:Index="760" ss:AutoFitHeight="0">
    <Cell ss:Index="12" ss:StyleID="s73"/>
   </Row>
   <Row ss:AutoFitHeight="0">
    <Cell ss:Index="12" ss:StyleID="s73"/>
   </Row>
   <Row ss:AutoFitHeight="0">
    <Cell ss:Index="12" ss:StyleID="s73"/>
   </Row>
   <Row ss:AutoFitHeight="0">
    <Cell ss:Index="12" ss:StyleID="s73"/>
   </Row>
   <Row ss:Index="766" ss:AutoFitHeight="0">
    <Cell ss:Index="12" ss:StyleID="s73"/>
   </Row>
   <Row ss:AutoFitHeight="0">
    <Cell ss:Index="12" ss:StyleID="s73"/>
   </Row>
   <Row ss:AutoFitHeight="0">
    <Cell ss:Index="12" ss:StyleID="s73"/>
   </Row>
   <Row ss:AutoFitHeight="0">
    <Cell ss:Index="12" ss:StyleID="s73"/>
   </Row>
   <Row ss:AutoFitHeight="0">
    <Cell ss:Index="12" ss:StyleID="s73"/>
   </Row>
   <Row ss:AutoFitHeight="0">
    <Cell ss:Index="12" ss:StyleID="s73"/>
   </Row>
   <Row ss:AutoFitHeight="0">
    <Cell ss:Index="12" ss:StyleID="s73"/>
   </Row>
   <Row ss:AutoFitHeight="0">
    <Cell ss:Index="12" ss:StyleID="s73"/>
   </Row>
   <Row ss:Index="776" ss:AutoFitHeight="0">
    <Cell ss:Index="12" ss:StyleID="s73"/>
   </Row>
   <Row ss:AutoFitHeight="0">
    <Cell ss:Index="12" ss:StyleID="s73"/>
   </Row>
   <Row ss:AutoFitHeight="0">
    <Cell ss:Index="12" ss:StyleID="s73"/>
   </Row>
   <Row ss:Index="780" ss:AutoFitHeight="0">
    <Cell ss:Index="12" ss:StyleID="s73"/>
   </Row>
   <Row ss:AutoFitHeight="0">
    <Cell ss:Index="12" ss:StyleID="s73"/>
   </Row>
   <Row ss:AutoFitHeight="0">
    <Cell ss:Index="12" ss:StyleID="s73"/>
   </Row>
   <Row ss:AutoFitHeight="0">
    <Cell ss:Index="12" ss:StyleID="s73"/>
   </Row>
   <Row ss:AutoFitHeight="0">
    <Cell ss:Index="12" ss:StyleID="s73"/>
   </Row>
   <Row ss:AutoFitHeight="0">
    <Cell ss:Index="12" ss:StyleID="s73"/>
   </Row>
   <Row ss:AutoFitHeight="0">
    <Cell ss:Index="12" ss:StyleID="s73"/>
   </Row>
   <Row ss:AutoFitHeight="0">
    <Cell ss:Index="12" ss:StyleID="s73"/>
   </Row>
   <Row ss:AutoFitHeight="0">
    <Cell ss:Index="12" ss:StyleID="s73"/>
   </Row>
   <Row ss:AutoFitHeight="0">
    <Cell ss:Index="12" ss:StyleID="s73"/>
   </Row>
   <Row ss:AutoFitHeight="0">
    <Cell ss:Index="12" ss:StyleID="s73"/>
   </Row>
   <Row ss:AutoFitHeight="0">
    <Cell ss:Index="12" ss:StyleID="s73"/>
   </Row>
   <Row ss:AutoFitHeight="0">
    <Cell ss:Index="12" ss:StyleID="s73"/>
   </Row>
   <Row ss:AutoFitHeight="0">
    <Cell ss:Index="12" ss:StyleID="s73"/>
   </Row>
   <Row ss:AutoFitHeight="0">
    <Cell ss:Index="12" ss:StyleID="s73"/>
   </Row>
   <Row ss:AutoFitHeight="0">
    <Cell ss:Index="12" ss:StyleID="s73"/>
   </Row>
   <Row ss:AutoFitHeight="0">
    <Cell ss:Index="12" ss:StyleID="s73"/>
   </Row>
   <Row ss:AutoFitHeight="0">
    <Cell ss:Index="12" ss:StyleID="s73"/>
   </Row>
   <Row ss:Index="800" ss:AutoFitHeight="0">
    <Cell ss:Index="12" ss:StyleID="s73"/>
   </Row>
   <Row ss:AutoFitHeight="0">
    <Cell ss:Index="12" ss:StyleID="s73"/>
   </Row>
   <Row ss:AutoFitHeight="0">
    <Cell ss:Index="12" ss:StyleID="s73"/>
   </Row>
   <Row ss:AutoFitHeight="0">
    <Cell ss:Index="12" ss:StyleID="s73"/>
   </Row>
   <Row ss:AutoFitHeight="0">
    <Cell ss:Index="12" ss:StyleID="s73"/>
   </Row>
   <Row ss:Index="812" ss:AutoFitHeight="0">
    <Cell ss:Index="12" ss:StyleID="s73"/>
   </Row>
   <Row ss:AutoFitHeight="0">
    <Cell ss:Index="12" ss:StyleID="s73"/>
   </Row>
   <Row ss:AutoFitHeight="0">
    <Cell ss:Index="12" ss:StyleID="s73"/>
   </Row>
   <Row ss:AutoFitHeight="0">
    <Cell ss:Index="12" ss:StyleID="s73"/>
   </Row>
   <Row ss:AutoFitHeight="0">
    <Cell ss:Index="12" ss:StyleID="s73"/>
   </Row>
   <Row ss:AutoFitHeight="0">
    <Cell ss:Index="12" ss:StyleID="s73"/>
   </Row>
   <Row ss:AutoFitHeight="0">
    <Cell ss:Index="12" ss:StyleID="s73"/>
   </Row>
   <Row ss:AutoFitHeight="0">
    <Cell ss:Index="12" ss:StyleID="s73"/>
   </Row>
   <Row ss:AutoFitHeight="0">
    <Cell ss:Index="12" ss:StyleID="s73"/>
   </Row>
   <Row ss:AutoFitHeight="0">
    <Cell ss:Index="12" ss:StyleID="s73"/>
   </Row>
   <Row ss:Index="823" ss:AutoFitHeight="0">
    <Cell ss:Index="12" ss:StyleID="s73"/>
   </Row>
   <Row ss:AutoFitHeight="0">
    <Cell ss:Index="12" ss:StyleID="s73"/>
   </Row>
   <Row ss:AutoFitHeight="0">
    <Cell ss:Index="12" ss:StyleID="s73"/>
   </Row>
   <Row ss:AutoFitHeight="0">
    <Cell ss:Index="12" ss:StyleID="s73"/>
   </Row>
   <Row ss:AutoFitHeight="0">
    <Cell ss:Index="12" ss:StyleID="s73"/>
   </Row>
   <Row ss:AutoFitHeight="0">
    <Cell ss:Index="12" ss:StyleID="s73"/>
   </Row>
   <Row ss:AutoFitHeight="0">
    <Cell ss:Index="12" ss:StyleID="s73"/>
   </Row>
   <Row ss:AutoFitHeight="0">
    <Cell ss:Index="12" ss:StyleID="s73"/>
   </Row>
   <Row ss:AutoFitHeight="0">
    <Cell ss:Index="12" ss:StyleID="s73"/>
   </Row>
   <Row ss:AutoFitHeight="0">
    <Cell ss:Index="12" ss:StyleID="s73"/>
   </Row>
   <Row ss:AutoFitHeight="0">
    <Cell ss:Index="12" ss:StyleID="s73"/>
   </Row>
   <Row ss:AutoFitHeight="0">
    <Cell ss:Index="12" ss:StyleID="s73"/>
   </Row>
   <Row ss:AutoFitHeight="0">
    <Cell ss:Index="12" ss:StyleID="s73"/>
   </Row>
   <Row ss:Index="837" ss:AutoFitHeight="0">
    <Cell ss:Index="12" ss:StyleID="s73"/>
   </Row>
   <Row ss:AutoFitHeight="0">
    <Cell ss:Index="12" ss:StyleID="s73"/>
   </Row>
   <Row ss:AutoFitHeight="0">
    <Cell ss:Index="12" ss:StyleID="s73"/>
   </Row>
   <Row ss:AutoFitHeight="0">
    <Cell ss:Index="12" ss:StyleID="s73"/>
   </Row>
   <Row ss:AutoFitHeight="0">
    <Cell ss:Index="12" ss:StyleID="s73"/>
   </Row>
   <Row ss:AutoFitHeight="0">
    <Cell ss:Index="12" ss:StyleID="s73"/>
   </Row>
   <Row ss:AutoFitHeight="0">
    <Cell ss:Index="12" ss:StyleID="s73"/>
   </Row>
   <Row ss:AutoFitHeight="0">
    <Cell ss:Index="12" ss:StyleID="s73"/>
   </Row>
   <Row ss:AutoFitHeight="0">
    <Cell ss:Index="12" ss:StyleID="s73"/>
   </Row>
   <Row ss:AutoFitHeight="0">
    <Cell ss:Index="12" ss:StyleID="s73"/>
   </Row>
   <Row ss:AutoFitHeight="0">
    <Cell ss:Index="12" ss:StyleID="s73"/>
   </Row>
   <Row ss:Index="849" ss:AutoFitHeight="0">
    <Cell ss:Index="12" ss:StyleID="s73"/>
   </Row>
   <Row ss:AutoFitHeight="0">
    <Cell ss:Index="12" ss:StyleID="s73"/>
   </Row>
   <Row ss:AutoFitHeight="0">
    <Cell ss:Index="12" ss:StyleID="s73"/>
   </Row>
   <Row ss:AutoFitHeight="0">
    <Cell ss:Index="12" ss:StyleID="s73"/>
   </Row>
   <Row ss:AutoFitHeight="0">
    <Cell ss:Index="12" ss:StyleID="s73"/>
   </Row>
   <Row ss:Index="856" ss:AutoFitHeight="0">
    <Cell ss:Index="12" ss:StyleID="s73"/>
   </Row>
   <Row ss:AutoFitHeight="0">
    <Cell ss:Index="12" ss:StyleID="s73"/>
   </Row>
   <Row ss:AutoFitHeight="0">
    <Cell ss:Index="12" ss:StyleID="s73"/>
   </Row>
   <Row ss:AutoFitHeight="0">
    <Cell ss:Index="12" ss:StyleID="s73"/>
   </Row>
   <Row ss:AutoFitHeight="0">
    <Cell ss:Index="12" ss:StyleID="s73"/>
   </Row>
   <Row ss:AutoFitHeight="0">
    <Cell ss:Index="12" ss:StyleID="s73"/>
   </Row>
   <Row ss:AutoFitHeight="0">
    <Cell ss:Index="12" ss:StyleID="s73"/>
   </Row>
   <Row ss:Index="864" ss:AutoFitHeight="0">
    <Cell ss:Index="12" ss:StyleID="s73"/>
   </Row>
   <Row ss:AutoFitHeight="0">
    <Cell ss:Index="12" ss:StyleID="s73"/>
   </Row>
   <Row ss:AutoFitHeight="0">
    <Cell ss:Index="12" ss:StyleID="s73"/>
   </Row>
   <Row ss:AutoFitHeight="0">
    <Cell ss:Index="12" ss:StyleID="s73"/>
   </Row>
   <Row ss:AutoFitHeight="0">
    <Cell ss:Index="12" ss:StyleID="s73"/>
   </Row>
   <Row ss:Index="870" ss:AutoFitHeight="0">
    <Cell ss:Index="12" ss:StyleID="s73"/>
   </Row>
   <Row ss:Index="872" ss:AutoFitHeight="0">
    <Cell ss:Index="12" ss:StyleID="s73"/>
   </Row>
   <Row ss:AutoFitHeight="0">
    <Cell ss:Index="12" ss:StyleID="s73"/>
   </Row>
   <Row ss:AutoFitHeight="0">
    <Cell ss:Index="12" ss:StyleID="s73"/>
   </Row>
   <Row ss:Index="876" ss:AutoFitHeight="0">
    <Cell ss:Index="12" ss:StyleID="s73"/>
   </Row>
   <Row ss:AutoFitHeight="0">
    <Cell ss:Index="12" ss:StyleID="s73"/>
   </Row>
   <Row ss:Index="881" ss:AutoFitHeight="0">
    <Cell ss:Index="12" ss:StyleID="s73"/>
   </Row>
   <Row ss:AutoFitHeight="0">
    <Cell ss:Index="12" ss:StyleID="s73"/>
   </Row>
   <Row ss:AutoFitHeight="0">
    <Cell ss:Index="12" ss:StyleID="s73"/>
   </Row>
   <Row ss:AutoFitHeight="0">
    <Cell ss:Index="12" ss:StyleID="s73"/>
   </Row>
   <Row ss:AutoFitHeight="0">
    <Cell ss:Index="12" ss:StyleID="s73"/>
   </Row>
   <Row ss:AutoFitHeight="0">
    <Cell ss:Index="12" ss:StyleID="s73"/>
   </Row>
   <Row ss:AutoFitHeight="0">
    <Cell ss:Index="12" ss:StyleID="s73"/>
   </Row>
   <Row ss:AutoFitHeight="0">
    <Cell ss:Index="12" ss:StyleID="s73"/>
   </Row>
   <Row ss:AutoFitHeight="0">
    <Cell ss:Index="12" ss:StyleID="s73"/>
   </Row>
   <Row ss:AutoFitHeight="0">
    <Cell ss:Index="12" ss:StyleID="s73"/>
   </Row>
   <Row ss:AutoFitHeight="0">
    <Cell ss:Index="12" ss:StyleID="s73"/>
   </Row>
   <Row ss:AutoFitHeight="0">
    <Cell ss:Index="12" ss:StyleID="s73"/>
   </Row>
   <Row ss:AutoFitHeight="0">
    <Cell ss:Index="12" ss:StyleID="s73"/>
   </Row>
   <Row ss:AutoFitHeight="0">
    <Cell ss:Index="12" ss:StyleID="s73"/>
   </Row>
   <Row ss:AutoFitHeight="0">
    <Cell ss:Index="12" ss:StyleID="s73"/>
   </Row>
   <Row ss:AutoFitHeight="0">
    <Cell ss:Index="12" ss:StyleID="s73"/>
   </Row>
   <Row ss:AutoFitHeight="0">
    <Cell ss:Index="12" ss:StyleID="s73"/>
   </Row>
   <Row ss:AutoFitHeight="0">
    <Cell ss:Index="12" ss:StyleID="s73"/>
   </Row>
   <Row ss:AutoFitHeight="0">
    <Cell ss:Index="12" ss:StyleID="s73"/>
   </Row>
   <Row ss:AutoFitHeight="0">
    <Cell ss:Index="12" ss:StyleID="s73"/>
   </Row>
   <Row ss:AutoFitHeight="0">
    <Cell ss:Index="12" ss:StyleID="s73"/>
   </Row>
   <Row ss:AutoFitHeight="0">
    <Cell ss:Index="12" ss:StyleID="s73"/>
   </Row>
   <Row ss:AutoFitHeight="0">
    <Cell ss:Index="12" ss:StyleID="s73"/>
   </Row>
   <Row ss:AutoFitHeight="0">
    <Cell ss:Index="12" ss:StyleID="s73"/>
   </Row>
   <Row ss:AutoFitHeight="0">
    <Cell ss:Index="12" ss:StyleID="s73"/>
   </Row>
   <Row ss:AutoFitHeight="0">
    <Cell ss:Index="12" ss:StyleID="s73"/>
   </Row>
   <Row ss:AutoFitHeight="0">
    <Cell ss:Index="12" ss:StyleID="s73"/>
   </Row>
   <Row ss:AutoFitHeight="0">
    <Cell ss:Index="12" ss:StyleID="s73"/>
   </Row>
   <Row ss:AutoFitHeight="0">
    <Cell ss:Index="12" ss:StyleID="s73"/>
   </Row>
   <Row ss:AutoFitHeight="0">
    <Cell ss:Index="12" ss:StyleID="s73"/>
   </Row>
   <Row ss:AutoFitHeight="0">
    <Cell ss:Index="12" ss:StyleID="s73"/>
   </Row>
   <Row ss:AutoFitHeight="0">
    <Cell ss:Index="12" ss:StyleID="s73"/>
   </Row>
   <Row ss:AutoFitHeight="0">
    <Cell ss:Index="12" ss:StyleID="s73"/>
   </Row>
   <Row ss:AutoFitHeight="0">
    <Cell ss:Index="12" ss:StyleID="s73"/>
   </Row>
   <Row ss:AutoFitHeight="0">
    <Cell ss:Index="12" ss:StyleID="s73"/>
   </Row>
   <Row ss:AutoFitHeight="0">
    <Cell ss:Index="12" ss:StyleID="s73"/>
   </Row>
   <Row ss:AutoFitHeight="0">
    <Cell ss:Index="12" ss:StyleID="s73"/>
   </Row>
   <Row ss:AutoFitHeight="0">
    <Cell ss:Index="12" ss:StyleID="s73"/>
   </Row>
   <Row ss:AutoFitHeight="0">
    <Cell ss:Index="12" ss:StyleID="s73"/>
   </Row>
   <Row ss:AutoFitHeight="0">
    <Cell ss:Index="12" ss:StyleID="s73"/>
   </Row>
   <Row ss:AutoFitHeight="0">
    <Cell ss:Index="12" ss:StyleID="s73"/>
   </Row>
   <Row ss:AutoFitHeight="0">
    <Cell ss:Index="12" ss:StyleID="s73"/>
   </Row>
   <Row ss:AutoFitHeight="0">
    <Cell ss:Index="12" ss:StyleID="s73"/>
   </Row>
   <Row ss:AutoFitHeight="0">
    <Cell ss:Index="12" ss:StyleID="s73"/>
   </Row>
   <Row ss:AutoFitHeight="0">
    <Cell ss:Index="12" ss:StyleID="s73"/>
   </Row>
   <Row ss:AutoFitHeight="0">
    <Cell ss:Index="12" ss:StyleID="s73"/>
   </Row>
   <Row ss:AutoFitHeight="0">
    <Cell ss:Index="12" ss:StyleID="s73"/>
   </Row>
   <Row ss:AutoFitHeight="0">
    <Cell ss:Index="12" ss:StyleID="s73"/>
   </Row>
   <Row ss:Index="932" ss:AutoFitHeight="0">
    <Cell ss:Index="12" ss:StyleID="s73"/>
   </Row>
   <Row ss:AutoFitHeight="0">
    <Cell ss:Index="12" ss:StyleID="s73"/>
   </Row>
   <Row ss:AutoFitHeight="0">
    <Cell ss:Index="12" ss:StyleID="s73"/>
   </Row>
   <Row ss:AutoFitHeight="0">
    <Cell ss:Index="12" ss:StyleID="s73"/>
   </Row>
   <Row ss:AutoFitHeight="0">
    <Cell ss:Index="12" ss:StyleID="s73"/>
   </Row>
   <Row ss:AutoFitHeight="0">
    <Cell ss:Index="12" ss:StyleID="s73"/>
   </Row>
   <Row ss:AutoFitHeight="0">
    <Cell ss:Index="12" ss:StyleID="s73"/>
   </Row>
   <Row ss:AutoFitHeight="0">
    <Cell ss:Index="12" ss:StyleID="s73"/>
   </Row>
   <Row ss:AutoFitHeight="0">
    <Cell ss:Index="12" ss:StyleID="s73"/>
   </Row>
   <Row ss:Index="942" ss:AutoFitHeight="0">
    <Cell ss:Index="12" ss:StyleID="s73"/>
   </Row>
   <Row ss:AutoFitHeight="0">
    <Cell ss:Index="12" ss:StyleID="s73"/>
   </Row>
   <Row ss:AutoFitHeight="0">
    <Cell ss:Index="12" ss:StyleID="s73"/>
   </Row>
   <Row ss:AutoFitHeight="0">
    <Cell ss:Index="12" ss:StyleID="s73"/>
   </Row>
   <Row ss:Index="947" ss:AutoFitHeight="0">
    <Cell ss:Index="12" ss:StyleID="s73"/>
   </Row>
   <Row ss:AutoFitHeight="0">
    <Cell ss:Index="12" ss:StyleID="s73"/>
   </Row>
   <Row ss:AutoFitHeight="0">
    <Cell ss:Index="12" ss:StyleID="s73"/>
   </Row>
   <Row ss:Index="952" ss:AutoFitHeight="0">
    <Cell ss:Index="12" ss:StyleID="s73"/>
   </Row>
   <Row ss:AutoFitHeight="0">
    <Cell ss:Index="12" ss:StyleID="s73"/>
   </Row>
   <Row ss:AutoFitHeight="0">
    <Cell ss:Index="12" ss:StyleID="s73"/>
   </Row>
   <Row ss:AutoFitHeight="0">
    <Cell ss:Index="12" ss:StyleID="s73"/>
   </Row>
   <Row ss:AutoFitHeight="0">
    <Cell ss:Index="12" ss:StyleID="s73"/>
   </Row>
   <Row ss:AutoFitHeight="0">
    <Cell ss:Index="12" ss:StyleID="s73"/>
   </Row>
   <Row ss:Index="959" ss:AutoFitHeight="0">
    <Cell ss:Index="12" ss:StyleID="s73"/>
   </Row>
   <Row ss:AutoFitHeight="0">
    <Cell ss:Index="12" ss:StyleID="s73"/>
   </Row>
   <Row ss:AutoFitHeight="0">
    <Cell ss:Index="12" ss:StyleID="s73"/>
   </Row>
   <Row ss:AutoFitHeight="0">
    <Cell ss:Index="12" ss:StyleID="s73"/>
   </Row>
   <Row ss:AutoFitHeight="0">
    <Cell ss:Index="12" ss:StyleID="s73"/>
   </Row>
   <Row ss:AutoFitHeight="0">
    <Cell ss:Index="12" ss:StyleID="s73"/>
   </Row>
   <Row ss:AutoFitHeight="0">
    <Cell ss:Index="12" ss:StyleID="s73"/>
   </Row>
   <Row ss:AutoFitHeight="0">
    <Cell ss:Index="12" ss:StyleID="s73"/>
   </Row>
   <Row ss:AutoFitHeight="0">
    <Cell ss:Index="12" ss:StyleID="s73"/>
   </Row>
   <Row ss:AutoFitHeight="0">
    <Cell ss:Index="12" ss:StyleID="s73"/>
   </Row>
   <Row ss:AutoFitHeight="0">
    <Cell ss:Index="12" ss:StyleID="s73"/>
   </Row>
   <Row ss:AutoFitHeight="0">
    <Cell ss:Index="12" ss:StyleID="s73"/>
   </Row>
   <Row ss:AutoFitHeight="0">
    <Cell ss:Index="12" ss:StyleID="s73"/>
   </Row>
   <Row ss:AutoFitHeight="0">
    <Cell ss:Index="12" ss:StyleID="s73"/>
   </Row>
   <Row ss:AutoFitHeight="0">
    <Cell ss:Index="12" ss:StyleID="s73"/>
   </Row>
   <Row ss:AutoFitHeight="0">
    <Cell ss:Index="12" ss:StyleID="s73"/>
   </Row>
   <Row ss:AutoFitHeight="0">
    <Cell ss:Index="12" ss:StyleID="s73"/>
   </Row>
   <Row ss:AutoFitHeight="0">
    <Cell ss:Index="12" ss:StyleID="s73"/>
   </Row>
   <Row ss:AutoFitHeight="0">
    <Cell ss:Index="12" ss:StyleID="s73"/>
   </Row>
   <Row ss:AutoFitHeight="0">
    <Cell ss:Index="12" ss:StyleID="s73"/>
   </Row>
   <Row ss:AutoFitHeight="0">
    <Cell ss:Index="12" ss:StyleID="s73"/>
   </Row>
   <Row ss:AutoFitHeight="0">
    <Cell ss:Index="12" ss:StyleID="s73"/>
   </Row>
   <Row ss:AutoFitHeight="0">
    <Cell ss:Index="12" ss:StyleID="s73"/>
   </Row>
   <Row ss:AutoFitHeight="0">
    <Cell ss:Index="12" ss:StyleID="s73"/>
   </Row>
   <Row ss:AutoFitHeight="0">
    <Cell ss:Index="12" ss:StyleID="s73"/>
   </Row>
   <Row ss:AutoFitHeight="0">
    <Cell ss:Index="12" ss:StyleID="s73"/>
   </Row>
   <Row ss:Index="986" ss:AutoFitHeight="0">
    <Cell ss:Index="12" ss:StyleID="s73"/>
   </Row>
   <Row ss:AutoFitHeight="0">
    <Cell ss:Index="12" ss:StyleID="s73"/>
   </Row>
   <Row ss:AutoFitHeight="0">
    <Cell ss:Index="12" ss:StyleID="s73"/>
   </Row>
   <Row ss:AutoFitHeight="0">
    <Cell ss:Index="12" ss:StyleID="s73"/>
   </Row>
   <Row ss:AutoFitHeight="0">
    <Cell ss:Index="12" ss:StyleID="s73"/>
   </Row>
   <Row ss:AutoFitHeight="0">
    <Cell ss:Index="12" ss:StyleID="s73"/>
   </Row>
   <Row ss:AutoFitHeight="0">
    <Cell ss:Index="12" ss:StyleID="s73"/>
   </Row>
   <Row ss:AutoFitHeight="0">
    <Cell ss:Index="12" ss:StyleID="s73"/>
   </Row>
   <Row ss:AutoFitHeight="0">
    <Cell ss:Index="12" ss:StyleID="s73"/>
   </Row>
   <Row ss:AutoFitHeight="0">
    <Cell ss:Index="12" ss:StyleID="s73"/>
   </Row>
   <Row ss:Index="998" ss:AutoFitHeight="0">
    <Cell ss:Index="12" ss:StyleID="s73"/>
   </Row>
   <Row ss:AutoFitHeight="0">
    <Cell ss:Index="12" ss:StyleID="s73"/>
   </Row>
   <Row ss:AutoFitHeight="0">
    <Cell ss:Index="12" ss:StyleID="s73"/>
   </Row>
   <Row ss:AutoFitHeight="0">
    <Cell ss:Index="12" ss:StyleID="s73"/>
   </Row>
   <Row ss:AutoFitHeight="0">
    <Cell ss:Index="12" ss:StyleID="s73"/>
   </Row>
   <Row ss:AutoFitHeight="0">
    <Cell ss:Index="12" ss:StyleID="s73"/>
   </Row>
   <Row ss:AutoFitHeight="0">
    <Cell ss:Index="12" ss:StyleID="s73"/>
   </Row>
   <Row ss:AutoFitHeight="0">
    <Cell ss:Index="12" ss:StyleID="s73"/>
   </Row>
   <Row ss:AutoFitHeight="0">
    <Cell ss:Index="12" ss:StyleID="s73"/>
   </Row>
   <Row ss:Index="1008" ss:AutoFitHeight="0">
    <Cell ss:Index="12" ss:StyleID="s73"/>
   </Row>
   <Row ss:AutoFitHeight="0">
    <Cell ss:Index="12" ss:StyleID="s73"/>
   </Row>
   <Row ss:AutoFitHeight="0">
    <Cell ss:Index="12" ss:StyleID="s73"/>
   </Row>
   <Row ss:AutoFitHeight="0">
    <Cell ss:Index="12" ss:StyleID="s73"/>
   </Row>
   <Row ss:AutoFitHeight="0">
    <Cell ss:Index="12" ss:StyleID="s73"/>
   </Row>
   <Row ss:Index="1014" ss:AutoFitHeight="0">
    <Cell ss:Index="12" ss:StyleID="s73"/>
   </Row>
   <Row ss:AutoFitHeight="0">
    <Cell ss:Index="12" ss:StyleID="s73"/>
   </Row>
   <Row ss:AutoFitHeight="0">
    <Cell ss:Index="12" ss:StyleID="s73"/>
   </Row>
   <Row ss:AutoFitHeight="0">
    <Cell ss:Index="12" ss:StyleID="s73"/>
   </Row>
   <Row ss:Index="1021" ss:AutoFitHeight="0">
    <Cell ss:Index="12" ss:StyleID="s73"/>
   </Row>
   <Row ss:AutoFitHeight="0">
    <Cell ss:Index="12" ss:StyleID="s73"/>
   </Row>
   <Row ss:AutoFitHeight="0">
    <Cell ss:Index="12" ss:StyleID="s73"/>
   </Row>
   <Row ss:AutoFitHeight="0">
    <Cell ss:Index="12" ss:StyleID="s73"/>
   </Row>
   <Row ss:Index="1027" ss:AutoFitHeight="0">
    <Cell ss:Index="12" ss:StyleID="s73"/>
   </Row>
   <Row ss:AutoFitHeight="0">
    <Cell ss:Index="12" ss:StyleID="s73"/>
   </Row>
   <Row ss:AutoFitHeight="0">
    <Cell ss:Index="12" ss:StyleID="s73"/>
   </Row>
   <Row ss:AutoFitHeight="0">
    <Cell ss:Index="12" ss:StyleID="s73"/>
   </Row>
   <Row ss:AutoFitHeight="0">
    <Cell ss:Index="12" ss:StyleID="s73"/>
   </Row>
   <Row ss:AutoFitHeight="0">
    <Cell ss:Index="12" ss:StyleID="s73"/>
   </Row>
   <Row ss:AutoFitHeight="0">
    <Cell ss:Index="12" ss:StyleID="s73"/>
   </Row>
   <Row ss:AutoFitHeight="0">
    <Cell ss:Index="12" ss:StyleID="s73"/>
   </Row>
   <Row ss:AutoFitHeight="0">
    <Cell ss:Index="12" ss:StyleID="s73"/>
   </Row>
   <Row ss:AutoFitHeight="0">
    <Cell ss:Index="12" ss:StyleID="s73"/>
   </Row>
   <Row ss:AutoFitHeight="0">
    <Cell ss:Index="12" ss:StyleID="s73"/>
   </Row>
   <Row ss:AutoFitHeight="0">
    <Cell ss:Index="12" ss:StyleID="s73"/>
   </Row>
   <Row ss:AutoFitHeight="0">
    <Cell ss:Index="12" ss:StyleID="s73"/>
   </Row>
   <Row ss:AutoFitHeight="0">
    <Cell ss:Index="12" ss:StyleID="s73"/>
   </Row>
   <Row ss:AutoFitHeight="0">
    <Cell ss:Index="12" ss:StyleID="s73"/>
   </Row>
   <Row ss:AutoFitHeight="0">
    <Cell ss:Index="12" ss:StyleID="s73"/>
   </Row>
   <Row ss:AutoFitHeight="0">
    <Cell ss:Index="12" ss:StyleID="s73"/>
   </Row>
   <Row ss:AutoFitHeight="0">
    <Cell ss:Index="12" ss:StyleID="s73"/>
   </Row>
   <Row ss:AutoFitHeight="0">
    <Cell ss:Index="12" ss:StyleID="s73"/>
   </Row>
   <Row ss:AutoFitHeight="0">
    <Cell ss:Index="12" ss:StyleID="s73"/>
   </Row>
   <Row ss:AutoFitHeight="0">
    <Cell ss:Index="12" ss:StyleID="s73"/>
   </Row>
   <Row ss:Index="1049" ss:AutoFitHeight="0">
    <Cell ss:Index="12" ss:StyleID="s73"/>
   </Row>
   <Row ss:AutoFitHeight="0">
    <Cell ss:Index="12" ss:StyleID="s73"/>
   </Row>
   <Row ss:AutoFitHeight="0">
    <Cell ss:Index="12" ss:StyleID="s73"/>
   </Row>
   <Row ss:AutoFitHeight="0">
    <Cell ss:Index="12" ss:StyleID="s73"/>
   </Row>
   <Row ss:AutoFitHeight="0">
    <Cell ss:Index="12" ss:StyleID="s73"/>
   </Row>
   <Row ss:AutoFitHeight="0">
    <Cell ss:Index="12" ss:StyleID="s73"/>
   </Row>
   <Row ss:AutoFitHeight="0">
    <Cell ss:Index="12" ss:StyleID="s73"/>
   </Row>
   <Row ss:AutoFitHeight="0">
    <Cell ss:Index="12" ss:StyleID="s73"/>
   </Row>
   <Row ss:AutoFitHeight="0">
    <Cell ss:Index="12" ss:StyleID="s73"/>
   </Row>
   <Row ss:AutoFitHeight="0">
    <Cell ss:Index="12" ss:StyleID="s73"/>
   </Row>
   <Row ss:AutoFitHeight="0">
    <Cell ss:Index="12" ss:StyleID="s73"/>
   </Row>
   <Row ss:Index="1061" ss:AutoFitHeight="0">
    <Cell ss:Index="12" ss:StyleID="s73"/>
   </Row>
   <Row ss:AutoFitHeight="0">
    <Cell ss:Index="12" ss:StyleID="s73"/>
   </Row>
   <Row ss:Index="1064" ss:AutoFitHeight="0">
    <Cell ss:Index="12" ss:StyleID="s73"/>
   </Row>
   <Row ss:AutoFitHeight="0">
    <Cell ss:Index="12" ss:StyleID="s73"/>
   </Row>
   <Row ss:AutoFitHeight="0">
    <Cell ss:Index="12" ss:StyleID="s73"/>
   </Row>
   <Row ss:AutoFitHeight="0">
    <Cell ss:Index="12" ss:StyleID="s73"/>
   </Row>
   <Row ss:AutoFitHeight="0">
    <Cell ss:Index="12" ss:StyleID="s73"/>
   </Row>
   <Row ss:AutoFitHeight="0">
    <Cell ss:Index="12" ss:StyleID="s73"/>
   </Row>
   <Row ss:AutoFitHeight="0">
    <Cell ss:Index="12" ss:StyleID="s73"/>
   </Row>
   <Row ss:AutoFitHeight="0">
    <Cell ss:Index="12" ss:StyleID="s73"/>
   </Row>
   <Row ss:AutoFitHeight="0">
    <Cell ss:Index="12" ss:StyleID="s73"/>
   </Row>
   <Row ss:AutoFitHeight="0">
    <Cell ss:Index="12" ss:StyleID="s73"/>
   </Row>
   <Row ss:AutoFitHeight="0">
    <Cell ss:Index="12" ss:StyleID="s73"/>
   </Row>
   <Row ss:AutoFitHeight="0">
    <Cell ss:Index="12" ss:StyleID="s73"/>
   </Row>
   <Row ss:AutoFitHeight="0">
    <Cell ss:Index="12" ss:StyleID="s73"/>
   </Row>
   <Row ss:AutoFitHeight="0">
    <Cell ss:Index="12" ss:StyleID="s73"/>
   </Row>
   <Row ss:AutoFitHeight="0">
    <Cell ss:Index="12" ss:StyleID="s73"/>
   </Row>
   <Row ss:AutoFitHeight="0">
    <Cell ss:Index="12" ss:StyleID="s73"/>
   </Row>
   <Row ss:Index="1081" ss:AutoFitHeight="0">
    <Cell ss:Index="12" ss:StyleID="s73"/>
   </Row>
   <Row ss:AutoFitHeight="0">
    <Cell ss:Index="12" ss:StyleID="s73"/>
   </Row>
   <Row ss:AutoFitHeight="0">
    <Cell ss:Index="12" ss:StyleID="s73"/>
   </Row>
   <Row ss:AutoFitHeight="0">
    <Cell ss:Index="12" ss:StyleID="s73"/>
   </Row>
   <Row ss:AutoFitHeight="0">
    <Cell ss:Index="12" ss:StyleID="s73"/>
   </Row>
   <Row ss:AutoFitHeight="0">
    <Cell ss:Index="12" ss:StyleID="s73"/>
   </Row>
   <Row ss:AutoFitHeight="0">
    <Cell ss:Index="12" ss:StyleID="s73"/>
   </Row>
   <Row ss:AutoFitHeight="0">
    <Cell ss:Index="12" ss:StyleID="s73"/>
   </Row>
   <Row ss:AutoFitHeight="0">
    <Cell ss:Index="12" ss:StyleID="s73"/>
   </Row>
   <Row ss:AutoFitHeight="0">
    <Cell ss:Index="12" ss:StyleID="s73"/>
   </Row>
   <Row ss:AutoFitHeight="0">
    <Cell ss:Index="12" ss:StyleID="s73"/>
   </Row>
   <Row ss:AutoFitHeight="0">
    <Cell ss:Index="12" ss:StyleID="s73"/>
   </Row>
   <Row ss:AutoFitHeight="0">
    <Cell ss:Index="12" ss:StyleID="s73"/>
   </Row>
   <Row ss:Index="1095" ss:AutoFitHeight="0">
    <Cell ss:Index="12" ss:StyleID="s73"/>
   </Row>
   <Row ss:AutoFitHeight="0">
    <Cell ss:Index="12" ss:StyleID="s73"/>
   </Row>
   <Row ss:AutoFitHeight="0">
    <Cell ss:Index="12" ss:StyleID="s73"/>
   </Row>
   <Row ss:AutoFitHeight="0">
    <Cell ss:Index="12" ss:StyleID="s73"/>
   </Row>
   <Row ss:AutoFitHeight="0">
    <Cell ss:Index="12" ss:StyleID="s73"/>
   </Row>
   <Row ss:AutoFitHeight="0">
    <Cell ss:Index="12" ss:StyleID="s73"/>
   </Row>
   <Row ss:AutoFitHeight="0">
    <Cell ss:Index="12" ss:StyleID="s73"/>
   </Row>
   <Row ss:AutoFitHeight="0">
    <Cell ss:Index="12" ss:StyleID="s73"/>
   </Row>
   <Row ss:AutoFitHeight="0">
    <Cell ss:Index="12" ss:StyleID="s73"/>
   </Row>
   <Row ss:AutoFitHeight="0">
    <Cell ss:Index="12" ss:StyleID="s73"/>
   </Row>
   <Row ss:Index="1106" ss:AutoFitHeight="0">
    <Cell ss:Index="12" ss:StyleID="s73"/>
   </Row>
   <Row ss:AutoFitHeight="0">
    <Cell ss:Index="12" ss:StyleID="s73"/>
   </Row>
   <Row ss:AutoFitHeight="0">
    <Cell ss:Index="12" ss:StyleID="s73"/>
   </Row>
   <Row ss:AutoFitHeight="0">
    <Cell ss:Index="12" ss:StyleID="s73"/>
   </Row>
   <Row ss:AutoFitHeight="0">
    <Cell ss:Index="12" ss:StyleID="s73"/>
   </Row>
   <Row ss:AutoFitHeight="0">
    <Cell ss:Index="12" ss:StyleID="s73"/>
   </Row>
   <Row ss:AutoFitHeight="0">
    <Cell ss:Index="12" ss:StyleID="s73"/>
   </Row>
   <Row ss:AutoFitHeight="0">
    <Cell ss:Index="12" ss:StyleID="s73"/>
   </Row>
   <Row ss:AutoFitHeight="0">
    <Cell ss:Index="12" ss:StyleID="s73"/>
   </Row>
   <Row ss:AutoFitHeight="0">
    <Cell ss:Index="12" ss:StyleID="s73"/>
   </Row>
   <Row ss:AutoFitHeight="0">
    <Cell ss:Index="12" ss:StyleID="s73"/>
   </Row>
   <Row ss:Index="1118" ss:AutoFitHeight="0">
    <Cell ss:Index="12" ss:StyleID="s73"/>
   </Row>
   <Row ss:AutoFitHeight="0">
    <Cell ss:Index="12" ss:StyleID="s73"/>
   </Row>
   <Row ss:AutoFitHeight="0">
    <Cell ss:Index="12" ss:StyleID="s73"/>
   </Row>
   <Row ss:AutoFitHeight="0">
    <Cell ss:Index="12" ss:StyleID="s73"/>
   </Row>
   <Row ss:Index="1123" ss:AutoFitHeight="0">
    <Cell ss:Index="12" ss:StyleID="s73"/>
   </Row>
   <Row ss:AutoFitHeight="0">
    <Cell ss:Index="12" ss:StyleID="s73"/>
   </Row>
   <Row ss:AutoFitHeight="0">
    <Cell ss:Index="12" ss:StyleID="s73"/>
   </Row>
   <Row ss:AutoFitHeight="0">
    <Cell ss:Index="12" ss:StyleID="s73"/>
   </Row>
   <Row ss:AutoFitHeight="0">
    <Cell ss:Index="12" ss:StyleID="s73"/>
   </Row>
   <Row ss:AutoFitHeight="0">
    <Cell ss:Index="12" ss:StyleID="s73"/>
   </Row>
   <Row ss:AutoFitHeight="0">
    <Cell ss:Index="12" ss:StyleID="s73"/>
   </Row>
   <Row ss:Index="1131" ss:AutoFitHeight="0">
    <Cell ss:Index="12" ss:StyleID="s73"/>
   </Row>
   <Row ss:AutoFitHeight="0">
    <Cell ss:Index="12" ss:StyleID="s73"/>
   </Row>
   <Row ss:AutoFitHeight="0">
    <Cell ss:Index="12" ss:StyleID="s73"/>
   </Row>
   <Row ss:AutoFitHeight="0">
    <Cell ss:Index="12" ss:StyleID="s73"/>
   </Row>
   <Row ss:AutoFitHeight="0">
    <Cell ss:Index="12" ss:StyleID="s73"/>
   </Row>
   <Row ss:AutoFitHeight="0">
    <Cell ss:Index="12" ss:StyleID="s73"/>
   </Row>
   <Row ss:AutoFitHeight="0">
    <Cell ss:Index="12" ss:StyleID="s73"/>
   </Row>
   <Row ss:AutoFitHeight="0">
    <Cell ss:Index="12" ss:StyleID="s73"/>
   </Row>
   <Row ss:AutoFitHeight="0">
    <Cell ss:Index="12" ss:StyleID="s73"/>
   </Row>
   <Row ss:AutoFitHeight="0">
    <Cell ss:Index="12" ss:StyleID="s73"/>
   </Row>
   <Row ss:AutoFitHeight="0">
    <Cell ss:Index="12" ss:StyleID="s73"/>
   </Row>
   <Row ss:AutoFitHeight="0">
    <Cell ss:Index="12" ss:StyleID="s73"/>
   </Row>
   <Row ss:Index="1144" ss:AutoFitHeight="0">
    <Cell ss:Index="12" ss:StyleID="s73"/>
   </Row>
   <Row ss:AutoFitHeight="0">
    <Cell ss:Index="12" ss:StyleID="s73"/>
   </Row>
   <Row ss:AutoFitHeight="0">
    <Cell ss:Index="12" ss:StyleID="s73"/>
   </Row>
   <Row ss:AutoFitHeight="0">
    <Cell ss:Index="12" ss:StyleID="s73"/>
   </Row>
   <Row ss:AutoFitHeight="0">
    <Cell ss:Index="12" ss:StyleID="s73"/>
   </Row>
   <Row ss:AutoFitHeight="0">
    <Cell ss:Index="12" ss:StyleID="s73"/>
   </Row>
   <Row ss:AutoFitHeight="0">
    <Cell ss:Index="12" ss:StyleID="s73"/>
   </Row>
   <Row ss:AutoFitHeight="0">
    <Cell ss:Index="12" ss:StyleID="s73"/>
   </Row>
   <Row ss:AutoFitHeight="0">
    <Cell ss:Index="12" ss:StyleID="s73"/>
   </Row>
   <Row ss:AutoFitHeight="0">
    <Cell ss:Index="12" ss:StyleID="s73"/>
   </Row>
   <Row ss:AutoFitHeight="0">
    <Cell ss:Index="12" ss:StyleID="s73"/>
   </Row>
   <Row ss:AutoFitHeight="0">
    <Cell ss:Index="12" ss:StyleID="s73"/>
   </Row>
   <Row ss:AutoFitHeight="0">
    <Cell ss:Index="12" ss:StyleID="s73"/>
   </Row>
   <Row ss:AutoFitHeight="0">
    <Cell ss:Index="12" ss:StyleID="s73"/>
   </Row>
   <Row ss:AutoFitHeight="0">
    <Cell ss:Index="12" ss:StyleID="s73"/>
   </Row>
   <Row ss:AutoFitHeight="0">
    <Cell ss:Index="12" ss:StyleID="s73"/>
   </Row>
   <Row ss:AutoFitHeight="0">
    <Cell ss:Index="12" ss:StyleID="s73"/>
   </Row>
   <Row ss:Index="1162" ss:AutoFitHeight="0">
    <Cell ss:Index="12" ss:StyleID="s73"/>
   </Row>
   <Row ss:AutoFitHeight="0">
    <Cell ss:Index="12" ss:StyleID="s73"/>
   </Row>
   <Row ss:AutoFitHeight="0">
    <Cell ss:Index="12" ss:StyleID="s73"/>
   </Row>
   <Row ss:AutoFitHeight="0">
    <Cell ss:Index="12" ss:StyleID="s73"/>
   </Row>
   <Row ss:AutoFitHeight="0">
    <Cell ss:Index="12" ss:StyleID="s73"/>
   </Row>
   <Row ss:AutoFitHeight="0">
    <Cell ss:Index="12" ss:StyleID="s73"/>
   </Row>
   <Row ss:Index="1169" ss:AutoFitHeight="0">
    <Cell ss:Index="12" ss:StyleID="s73"/>
   </Row>
   <Row ss:AutoFitHeight="0">
    <Cell ss:Index="12" ss:StyleID="s73"/>
   </Row>
   <Row ss:Index="1172" ss:AutoFitHeight="0">
    <Cell ss:Index="12" ss:StyleID="s73"/>
   </Row>
   <Row ss:AutoFitHeight="0">
    <Cell ss:Index="12" ss:StyleID="s73"/>
   </Row>
   <Row ss:Index="1175" ss:AutoFitHeight="0">
    <Cell ss:Index="12" ss:StyleID="s73"/>
   </Row>
   <Row ss:AutoFitHeight="0">
    <Cell ss:Index="12" ss:StyleID="s73"/>
   </Row>
   <Row ss:AutoFitHeight="0">
    <Cell ss:Index="12" ss:StyleID="s73"/>
   </Row>
   <Row ss:AutoFitHeight="0">
    <Cell ss:Index="12" ss:StyleID="s73"/>
   </Row>
   <Row ss:AutoFitHeight="0">
    <Cell ss:Index="12" ss:StyleID="s73"/>
   </Row>
   <Row ss:AutoFitHeight="0">
    <Cell ss:Index="12" ss:StyleID="s73"/>
   </Row>
   <Row ss:AutoFitHeight="0">
    <Cell ss:Index="12" ss:StyleID="s73"/>
   </Row>
   <Row ss:AutoFitHeight="0">
    <Cell ss:Index="12" ss:StyleID="s73"/>
   </Row>
   <Row ss:AutoFitHeight="0">
    <Cell ss:Index="12" ss:StyleID="s73"/>
   </Row>
   <Row ss:AutoFitHeight="0">
    <Cell ss:Index="12" ss:StyleID="s73"/>
   </Row>
   <Row ss:Index="1186" ss:AutoFitHeight="0">
    <Cell ss:Index="12" ss:StyleID="s73"/>
   </Row>
   <Row ss:AutoFitHeight="0">
    <Cell ss:Index="12" ss:StyleID="s73"/>
   </Row>
   <Row ss:AutoFitHeight="0">
    <Cell ss:Index="12" ss:StyleID="s73"/>
   </Row>
   <Row ss:AutoFitHeight="0">
    <Cell ss:Index="12" ss:StyleID="s73"/>
   </Row>
   <Row ss:AutoFitHeight="0">
    <Cell ss:Index="12" ss:StyleID="s73"/>
   </Row>
   <Row ss:AutoFitHeight="0">
    <Cell ss:Index="12" ss:StyleID="s73"/>
   </Row>
   <Row ss:AutoFitHeight="0">
    <Cell ss:Index="12" ss:StyleID="s73"/>
   </Row>
   <Row ss:AutoFitHeight="0">
    <Cell ss:Index="12" ss:StyleID="s73"/>
   </Row>
   <Row ss:AutoFitHeight="0">
    <Cell ss:Index="12" ss:StyleID="s73"/>
   </Row>
   <Row ss:AutoFitHeight="0">
    <Cell ss:Index="12" ss:StyleID="s73"/>
   </Row>
   <Row ss:AutoFitHeight="0">
    <Cell ss:Index="12" ss:StyleID="s73"/>
   </Row>
   <Row ss:AutoFitHeight="0">
    <Cell ss:Index="12" ss:StyleID="s73"/>
   </Row>
   <Row ss:AutoFitHeight="0">
    <Cell ss:Index="12" ss:StyleID="s73"/>
   </Row>
   <Row ss:AutoFitHeight="0">
    <Cell ss:Index="12" ss:StyleID="s73"/>
   </Row>
   <Row ss:AutoFitHeight="0">
    <Cell ss:Index="12" ss:StyleID="s73"/>
   </Row>
   <Row ss:AutoFitHeight="0">
    <Cell ss:Index="12" ss:StyleID="s73"/>
   </Row>
   <Row ss:AutoFitHeight="0">
    <Cell ss:Index="12" ss:StyleID="s73"/>
   </Row>
   <Row ss:Index="1204" ss:AutoFitHeight="0">
    <Cell ss:Index="12" ss:StyleID="s73"/>
   </Row>
   <Row ss:AutoFitHeight="0">
    <Cell ss:Index="12" ss:StyleID="s73"/>
   </Row>
   <Row ss:AutoFitHeight="0">
    <Cell ss:Index="12" ss:StyleID="s73"/>
   </Row>
   <Row ss:AutoFitHeight="0">
    <Cell ss:Index="12" ss:StyleID="s73"/>
   </Row>
   <Row ss:Index="1209" ss:AutoFitHeight="0">
    <Cell ss:Index="12" ss:StyleID="s73"/>
   </Row>
   <Row ss:AutoFitHeight="0">
    <Cell ss:Index="12" ss:StyleID="s73"/>
   </Row>
   <Row ss:AutoFitHeight="0">
    <Cell ss:Index="12" ss:StyleID="s73"/>
   </Row>
   <Row ss:AutoFitHeight="0">
    <Cell ss:Index="12" ss:StyleID="s73"/>
   </Row>
   <Row ss:AutoFitHeight="0">
    <Cell ss:Index="12" ss:StyleID="s73"/>
   </Row>
   <Row ss:AutoFitHeight="0">
    <Cell ss:Index="12" ss:StyleID="s73"/>
   </Row>
   <Row ss:AutoFitHeight="0">
    <Cell ss:Index="12" ss:StyleID="s73"/>
   </Row>
   <Row ss:AutoFitHeight="0">
    <Cell ss:Index="12" ss:StyleID="s73"/>
   </Row>
   <Row ss:AutoFitHeight="0">
    <Cell ss:Index="12" ss:StyleID="s73"/>
   </Row>
   <Row ss:AutoFitHeight="0">
    <Cell ss:Index="12" ss:StyleID="s73"/>
   </Row>
   <Row ss:AutoFitHeight="0">
    <Cell ss:Index="12" ss:StyleID="s73"/>
   </Row>
   <Row ss:AutoFitHeight="0">
    <Cell ss:Index="12" ss:StyleID="s73"/>
   </Row>
   <Row ss:AutoFitHeight="0">
    <Cell ss:Index="12" ss:StyleID="s73"/>
   </Row>
   <Row ss:AutoFitHeight="0">
    <Cell ss:Index="12" ss:StyleID="s73"/>
   </Row>
   <Row ss:AutoFitHeight="0">
    <Cell ss:Index="12" ss:StyleID="s73"/>
   </Row>
   <Row ss:Index="1225" ss:AutoFitHeight="0">
    <Cell ss:Index="12" ss:StyleID="s73"/>
   </Row>
   <Row ss:AutoFitHeight="0">
    <Cell ss:Index="12" ss:StyleID="s73"/>
   </Row>
   <Row ss:AutoFitHeight="0">
    <Cell ss:Index="12" ss:StyleID="s73"/>
   </Row>
   <Row ss:AutoFitHeight="0">
    <Cell ss:Index="12" ss:StyleID="s73"/>
   </Row>
   <Row ss:AutoFitHeight="0">
    <Cell ss:Index="12" ss:StyleID="s73"/>
   </Row>
   <Row ss:AutoFitHeight="0">
    <Cell ss:Index="12" ss:StyleID="s73"/>
   </Row>
   <Row ss:AutoFitHeight="0">
    <Cell ss:Index="12" ss:StyleID="s73"/>
   </Row>
   <Row ss:AutoFitHeight="0">
    <Cell ss:Index="12" ss:StyleID="s73"/>
   </Row>
   <Row ss:AutoFitHeight="0">
    <Cell ss:Index="12" ss:StyleID="s73"/>
   </Row>
   <Row ss:AutoFitHeight="0">
    <Cell ss:Index="12" ss:StyleID="s73"/>
   </Row>
   <Row ss:Index="1236" ss:AutoFitHeight="0">
    <Cell ss:Index="12" ss:StyleID="s73"/>
   </Row>
   <Row ss:AutoFitHeight="0">
    <Cell ss:Index="12" ss:StyleID="s73"/>
   </Row>
   <Row ss:AutoFitHeight="0">
    <Cell ss:Index="12" ss:StyleID="s73"/>
   </Row>
   <Row ss:AutoFitHeight="0">
    <Cell ss:Index="12" ss:StyleID="s73"/>
   </Row>
   <Row ss:AutoFitHeight="0">
    <Cell ss:Index="12" ss:StyleID="s73"/>
   </Row>
   <Row ss:AutoFitHeight="0">
    <Cell ss:Index="12" ss:StyleID="s73"/>
   </Row>
   <Row ss:AutoFitHeight="0">
    <Cell ss:Index="12" ss:StyleID="s73"/>
   </Row>
   <Row ss:AutoFitHeight="0">
    <Cell ss:Index="12" ss:StyleID="s73"/>
   </Row>
   <Row ss:AutoFitHeight="0">
    <Cell ss:Index="12" ss:StyleID="s73"/>
   </Row>
   <Row ss:AutoFitHeight="0">
    <Cell ss:Index="12" ss:StyleID="s73"/>
   </Row>
   <Row ss:AutoFitHeight="0">
    <Cell ss:Index="12" ss:StyleID="s73"/>
   </Row>
   <Row ss:AutoFitHeight="0">
    <Cell ss:Index="12" ss:StyleID="s73"/>
   </Row>
   <Row ss:Index="1249" ss:AutoFitHeight="0">
    <Cell ss:Index="12" ss:StyleID="s73"/>
   </Row>
   <Row ss:AutoFitHeight="0">
    <Cell ss:Index="12" ss:StyleID="s73"/>
   </Row>
   <Row ss:Index="1252" ss:AutoFitHeight="0">
    <Cell ss:Index="12" ss:StyleID="s73"/>
   </Row>
   <Row ss:AutoFitHeight="0">
    <Cell ss:Index="12" ss:StyleID="s73"/>
   </Row>
   <Row ss:AutoFitHeight="0">
    <Cell ss:Index="12" ss:StyleID="s73"/>
   </Row>
   <Row ss:AutoFitHeight="0">
    <Cell ss:Index="12" ss:StyleID="s73"/>
   </Row>
   <Row ss:AutoFitHeight="0">
    <Cell ss:Index="12" ss:StyleID="s73"/>
   </Row>
   <Row ss:AutoFitHeight="0">
    <Cell ss:Index="12" ss:StyleID="s73"/>
   </Row>
   <Row ss:AutoFitHeight="0">
    <Cell ss:Index="12" ss:StyleID="s73"/>
   </Row>
   <Row ss:AutoFitHeight="0">
    <Cell ss:Index="12" ss:StyleID="s73"/>
   </Row>
   <Row ss:AutoFitHeight="0">
    <Cell ss:Index="12" ss:StyleID="s73"/>
   </Row>
   <Row ss:AutoFitHeight="0">
    <Cell ss:Index="12" ss:StyleID="s73"/>
   </Row>
   <Row ss:AutoFitHeight="0">
    <Cell ss:Index="12" ss:StyleID="s73"/>
   </Row>
   <Row ss:AutoFitHeight="0">
    <Cell ss:Index="12" ss:StyleID="s73"/>
   </Row>
   <Row ss:AutoFitHeight="0">
    <Cell ss:Index="12" ss:StyleID="s73"/>
   </Row>
   <Row ss:AutoFitHeight="0">
    <Cell ss:Index="12" ss:StyleID="s73"/>
   </Row>
   <Row ss:Index="1267" ss:AutoFitHeight="0">
    <Cell ss:Index="12" ss:StyleID="s73"/>
   </Row>
   <Row ss:AutoFitHeight="0">
    <Cell ss:Index="12" ss:StyleID="s73"/>
   </Row>
   <Row ss:AutoFitHeight="0">
    <Cell ss:Index="12" ss:StyleID="s73"/>
   </Row>
   <Row ss:AutoFitHeight="0">
    <Cell ss:Index="12" ss:StyleID="s73"/>
   </Row>
   <Row ss:AutoFitHeight="0">
    <Cell ss:Index="12" ss:StyleID="s73"/>
   </Row>
   <Row ss:AutoFitHeight="0">
    <Cell ss:Index="12" ss:StyleID="s73"/>
   </Row>
   <Row ss:AutoFitHeight="0">
    <Cell ss:Index="12" ss:StyleID="s73"/>
   </Row>
   <Row ss:Index="1275" ss:AutoFitHeight="0">
    <Cell ss:Index="12" ss:StyleID="s73"/>
   </Row>
   <Row ss:AutoFitHeight="0">
    <Cell ss:Index="12" ss:StyleID="s73"/>
   </Row>
   <Row ss:AutoFitHeight="0">
    <Cell ss:Index="12" ss:StyleID="s73"/>
   </Row>
   <Row ss:AutoFitHeight="0">
    <Cell ss:Index="12" ss:StyleID="s73"/>
   </Row>
   <Row ss:AutoFitHeight="0">
    <Cell ss:Index="12" ss:StyleID="s73"/>
   </Row>
   <Row ss:AutoFitHeight="0">
    <Cell ss:Index="12" ss:StyleID="s73"/>
   </Row>
   <Row ss:AutoFitHeight="0">
    <Cell ss:Index="12" ss:StyleID="s73"/>
   </Row>
   <Row ss:AutoFitHeight="0">
    <Cell ss:Index="12" ss:StyleID="s73"/>
   </Row>
   <Row ss:AutoFitHeight="0">
    <Cell ss:Index="12" ss:StyleID="s73"/>
   </Row>
   <Row ss:AutoFitHeight="0">
    <Cell ss:Index="12" ss:StyleID="s73"/>
   </Row>
   <Row ss:AutoFitHeight="0">
    <Cell ss:Index="12" ss:StyleID="s73"/>
   </Row>
   <Row ss:AutoFitHeight="0">
    <Cell ss:Index="12" ss:StyleID="s73"/>
   </Row>
   <Row ss:AutoFitHeight="0">
    <Cell ss:Index="12" ss:StyleID="s73"/>
   </Row>
   <Row ss:AutoFitHeight="0">
    <Cell ss:Index="12" ss:StyleID="s73"/>
   </Row>
   <Row ss:AutoFitHeight="0">
    <Cell ss:Index="12" ss:StyleID="s73"/>
   </Row>
   <Row ss:AutoFitHeight="0">
    <Cell ss:Index="12" ss:StyleID="s73"/>
   </Row>
   <Row ss:AutoFitHeight="0">
    <Cell ss:Index="12" ss:StyleID="s73"/>
   </Row>
   <Row ss:AutoFitHeight="0">
    <Cell ss:Index="12" ss:StyleID="s73"/>
   </Row>
   <Row ss:AutoFitHeight="0">
    <Cell ss:Index="12" ss:StyleID="s73"/>
   </Row>
   <Row ss:AutoFitHeight="0">
    <Cell ss:Index="12" ss:StyleID="s73"/>
   </Row>
   <Row ss:AutoFitHeight="0">
    <Cell ss:Index="12" ss:StyleID="s73"/>
   </Row>
   <Row ss:AutoFitHeight="0">
    <Cell ss:Index="12" ss:StyleID="s73"/>
   </Row>
   <Row ss:AutoFitHeight="0">
    <Cell ss:Index="12" ss:StyleID="s73"/>
   </Row>
   <Row ss:AutoFitHeight="0">
    <Cell ss:Index="12" ss:StyleID="s73"/>
   </Row>
   <Row ss:AutoFitHeight="0">
    <Cell ss:Index="12" ss:StyleID="s73"/>
   </Row>
   <Row ss:AutoFitHeight="0">
    <Cell ss:Index="12" ss:StyleID="s73"/>
   </Row>
   <Row ss:AutoFitHeight="0">
    <Cell ss:Index="12" ss:StyleID="s73"/>
   </Row>
   <Row ss:Index="1303" ss:AutoFitHeight="0">
    <Cell ss:Index="12" ss:StyleID="s73"/>
   </Row>
   <Row ss:AutoFitHeight="0">
    <Cell ss:Index="12" ss:StyleID="s73"/>
   </Row>
   <Row ss:Index="1306" ss:AutoFitHeight="0">
    <Cell ss:Index="12" ss:StyleID="s73"/>
   </Row>
   <Row ss:AutoFitHeight="0">
    <Cell ss:Index="12" ss:StyleID="s73"/>
   </Row>
   <Row ss:Index="1309" ss:AutoFitHeight="0">
    <Cell ss:Index="12" ss:StyleID="s73"/>
   </Row>
   <Row ss:AutoFitHeight="0">
    <Cell ss:Index="12" ss:StyleID="s73"/>
   </Row>
   <Row ss:AutoFitHeight="0">
    <Cell ss:Index="12" ss:StyleID="s73"/>
   </Row>
   <Row ss:AutoFitHeight="0">
    <Cell ss:Index="12" ss:StyleID="s73"/>
   </Row>
   <Row ss:AutoFitHeight="0">
    <Cell ss:Index="12" ss:StyleID="s73"/>
   </Row>
   <Row ss:AutoFitHeight="0">
    <Cell ss:Index="12" ss:StyleID="s73"/>
   </Row>
   <Row ss:AutoFitHeight="0">
    <Cell ss:Index="12" ss:StyleID="s73"/>
   </Row>
   <Row ss:AutoFitHeight="0">
    <Cell ss:Index="12" ss:StyleID="s73"/>
   </Row>
   <Row ss:AutoFitHeight="0">
    <Cell ss:Index="12" ss:StyleID="s73"/>
   </Row>
   <Row ss:AutoFitHeight="0">
    <Cell ss:Index="12" ss:StyleID="s73"/>
   </Row>
   <Row ss:AutoFitHeight="0">
    <Cell ss:Index="12" ss:StyleID="s73"/>
   </Row>
   <Row ss:AutoFitHeight="0">
    <Cell ss:Index="12" ss:StyleID="s73"/>
   </Row>
   <Row ss:AutoFitHeight="0">
    <Cell ss:Index="12" ss:StyleID="s73"/>
   </Row>
   <Row ss:AutoFitHeight="0">
    <Cell ss:Index="12" ss:StyleID="s73"/>
   </Row>
   <Row ss:AutoFitHeight="0">
    <Cell ss:Index="12" ss:StyleID="s73"/>
   </Row>
   <Row ss:AutoFitHeight="0">
    <Cell ss:Index="12" ss:StyleID="s73"/>
   </Row>
   <Row ss:AutoFitHeight="0">
    <Cell ss:Index="12" ss:StyleID="s73"/>
   </Row>
   <Row ss:AutoFitHeight="0">
    <Cell ss:Index="12" ss:StyleID="s73"/>
   </Row>
   <Row ss:Index="1328" ss:AutoFitHeight="0">
    <Cell ss:Index="12" ss:StyleID="s73"/>
   </Row>
   <Row ss:AutoFitHeight="0">
    <Cell ss:Index="12" ss:StyleID="s73"/>
   </Row>
   <Row ss:Index="1331" ss:AutoFitHeight="0">
    <Cell ss:Index="12" ss:StyleID="s73"/>
   </Row>
   <Row ss:AutoFitHeight="0">
    <Cell ss:Index="12" ss:StyleID="s73"/>
   </Row>
   <Row ss:AutoFitHeight="0">
    <Cell ss:Index="12" ss:StyleID="s73"/>
   </Row>
   <Row ss:AutoFitHeight="0">
    <Cell ss:Index="12" ss:StyleID="s73"/>
   </Row>
   <Row ss:AutoFitHeight="0">
    <Cell ss:Index="12" ss:StyleID="s73"/>
   </Row>
   <Row ss:Index="1337" ss:AutoFitHeight="0">
    <Cell ss:Index="12" ss:StyleID="s73"/>
   </Row>
   <Row ss:AutoFitHeight="0">
    <Cell ss:Index="12" ss:StyleID="s73"/>
   </Row>
   <Row ss:AutoFitHeight="0">
    <Cell ss:Index="12" ss:StyleID="s73"/>
   </Row>
   <Row ss:AutoFitHeight="0">
    <Cell ss:Index="12" ss:StyleID="s73"/>
   </Row>
   <Row ss:AutoFitHeight="0">
    <Cell ss:Index="12" ss:StyleID="s73"/>
   </Row>
   <Row ss:AutoFitHeight="0">
    <Cell ss:Index="12" ss:StyleID="s73"/>
   </Row>
   <Row ss:AutoFitHeight="0">
    <Cell ss:Index="12" ss:StyleID="s73"/>
   </Row>
   <Row ss:AutoFitHeight="0">
    <Cell ss:Index="12" ss:StyleID="s73"/>
   </Row>
   <Row ss:Index="1346" ss:AutoFitHeight="0">
    <Cell ss:Index="12" ss:StyleID="s73"/>
   </Row>
   <Row ss:AutoFitHeight="0">
    <Cell ss:Index="12" ss:StyleID="s73"/>
   </Row>
   <Row ss:AutoFitHeight="0">
    <Cell ss:Index="12" ss:StyleID="s73"/>
   </Row>
   <Row ss:AutoFitHeight="0">
    <Cell ss:Index="12" ss:StyleID="s73"/>
   </Row>
   <Row ss:AutoFitHeight="0">
    <Cell ss:Index="12" ss:StyleID="s73"/>
   </Row>
   <Row ss:AutoFitHeight="0">
    <Cell ss:Index="12" ss:StyleID="s73"/>
   </Row>
   <Row ss:AutoFitHeight="0">
    <Cell ss:Index="12" ss:StyleID="s73"/>
   </Row>
   <Row ss:AutoFitHeight="0">
    <Cell ss:Index="12" ss:StyleID="s73"/>
   </Row>
   <Row ss:AutoFitHeight="0">
    <Cell ss:Index="12" ss:StyleID="s73"/>
   </Row>
   <Row ss:AutoFitHeight="0">
    <Cell ss:Index="12" ss:StyleID="s73"/>
   </Row>
   <Row ss:AutoFitHeight="0">
    <Cell ss:Index="12" ss:StyleID="s73"/>
   </Row>
   <Row ss:AutoFitHeight="0">
    <Cell ss:Index="12" ss:StyleID="s73"/>
   </Row>
   <Row ss:Index="1359" ss:AutoFitHeight="0">
    <Cell ss:Index="12" ss:StyleID="s73"/>
   </Row>
   <Row ss:AutoFitHeight="0">
    <Cell ss:Index="12" ss:StyleID="s73"/>
   </Row>
   <Row ss:AutoFitHeight="0">
    <Cell ss:Index="12" ss:StyleID="s73"/>
   </Row>
   <Row ss:Index="1363" ss:AutoFitHeight="0">
    <Cell ss:Index="12" ss:StyleID="s73"/>
   </Row>
   <Row ss:AutoFitHeight="0">
    <Cell ss:Index="12" ss:StyleID="s73"/>
   </Row>
   <Row ss:AutoFitHeight="0">
    <Cell ss:Index="12" ss:StyleID="s73"/>
   </Row>
   <Row ss:AutoFitHeight="0">
    <Cell ss:Index="12" ss:StyleID="s73"/>
   </Row>
   <Row ss:AutoFitHeight="0">
    <Cell ss:Index="12" ss:StyleID="s73"/>
   </Row>
   <Row ss:AutoFitHeight="0">
    <Cell ss:Index="12" ss:StyleID="s73"/>
   </Row>
   <Row ss:AutoFitHeight="0">
    <Cell ss:Index="12" ss:StyleID="s73"/>
   </Row>
   <Row ss:AutoFitHeight="0">
    <Cell ss:Index="12" ss:StyleID="s73"/>
   </Row>
   <Row ss:AutoFitHeight="0">
    <Cell ss:Index="12" ss:StyleID="s73"/>
   </Row>
   <Row ss:Index="1373" ss:AutoFitHeight="0">
    <Cell ss:Index="12" ss:StyleID="s73"/>
   </Row>
   <Row ss:AutoFitHeight="0">
    <Cell ss:Index="12" ss:StyleID="s73"/>
   </Row>
   <Row ss:Index="1376" ss:AutoFitHeight="0">
    <Cell ss:Index="12" ss:StyleID="s73"/>
   </Row>
   <Row ss:AutoFitHeight="0">
    <Cell ss:Index="12" ss:StyleID="s73"/>
   </Row>
   <Row ss:AutoFitHeight="0">
    <Cell ss:Index="12" ss:StyleID="s73"/>
   </Row>
   <Row ss:AutoFitHeight="0">
    <Cell ss:Index="12" ss:StyleID="s73"/>
   </Row>
   <Row ss:AutoFitHeight="0">
    <Cell ss:Index="12" ss:StyleID="s73"/>
   </Row>
   <Row ss:AutoFitHeight="0">
    <Cell ss:Index="12" ss:StyleID="s73"/>
   </Row>
   <Row ss:AutoFitHeight="0">
    <Cell ss:Index="12" ss:StyleID="s73"/>
   </Row>
   <Row ss:AutoFitHeight="0">
    <Cell ss:Index="12" ss:StyleID="s73"/>
   </Row>
   <Row ss:AutoFitHeight="0">
    <Cell ss:Index="12" ss:StyleID="s73"/>
   </Row>
   <Row ss:AutoFitHeight="0">
    <Cell ss:Index="12" ss:StyleID="s73"/>
   </Row>
   <Row ss:AutoFitHeight="0">
    <Cell ss:Index="12" ss:StyleID="s73"/>
   </Row>
   <Row ss:AutoFitHeight="0">
    <Cell ss:Index="12" ss:StyleID="s73"/>
   </Row>
   <Row ss:Index="1389" ss:AutoFitHeight="0">
    <Cell ss:Index="12" ss:StyleID="s73"/>
   </Row>
   <Row ss:AutoFitHeight="0">
    <Cell ss:Index="12" ss:StyleID="s73"/>
   </Row>
   <Row ss:AutoFitHeight="0">
    <Cell ss:Index="12" ss:StyleID="s73"/>
   </Row>
   <Row ss:AutoFitHeight="0">
    <Cell ss:Index="12" ss:StyleID="s73"/>
   </Row>
   <Row ss:AutoFitHeight="0">
    <Cell ss:Index="12" ss:StyleID="s73"/>
   </Row>
   <Row ss:AutoFitHeight="0">
    <Cell ss:Index="12" ss:StyleID="s73"/>
   </Row>
   <Row ss:AutoFitHeight="0">
    <Cell ss:Index="12" ss:StyleID="s73"/>
   </Row>
   <Row ss:AutoFitHeight="0">
    <Cell ss:Index="12" ss:StyleID="s73"/>
   </Row>
   <Row ss:AutoFitHeight="0">
    <Cell ss:Index="12" ss:StyleID="s73"/>
   </Row>
   <Row ss:AutoFitHeight="0">
    <Cell ss:Index="12" ss:StyleID="s73"/>
   </Row>
   <Row ss:AutoFitHeight="0">
    <Cell ss:Index="12" ss:StyleID="s73"/>
   </Row>
   <Row ss:AutoFitHeight="0">
    <Cell ss:Index="12" ss:StyleID="s73"/>
   </Row>
   <Row ss:AutoFitHeight="0">
    <Cell ss:Index="12" ss:StyleID="s73"/>
   </Row>
   <Row ss:AutoFitHeight="0">
    <Cell ss:Index="12" ss:StyleID="s73"/>
   </Row>
   <Row ss:AutoFitHeight="0">
    <Cell ss:Index="12" ss:StyleID="s73"/>
   </Row>
   <Row ss:AutoFitHeight="0">
    <Cell ss:Index="12" ss:StyleID="s73"/>
   </Row>
   <Row ss:AutoFitHeight="0">
    <Cell ss:Index="12" ss:StyleID="s73"/>
   </Row>
   <Row ss:AutoFitHeight="0">
    <Cell ss:Index="12" ss:StyleID="s73"/>
   </Row>
   <Row ss:Index="1408" ss:AutoFitHeight="0">
    <Cell ss:Index="12" ss:StyleID="s73"/>
   </Row>
   <Row ss:AutoFitHeight="0">
    <Cell ss:Index="12" ss:StyleID="s73"/>
   </Row>
   <Row ss:AutoFitHeight="0">
    <Cell ss:Index="12" ss:StyleID="s73"/>
   </Row>
   <Row ss:AutoFitHeight="0">
    <Cell ss:Index="12" ss:StyleID="s73"/>
   </Row>
   <Row ss:AutoFitHeight="0">
    <Cell ss:Index="12" ss:StyleID="s73"/>
   </Row>
   <Row ss:Index="1414" ss:AutoFitHeight="0">
    <Cell ss:Index="12" ss:StyleID="s73"/>
   </Row>
   <Row ss:Index="1416" ss:AutoFitHeight="0">
    <Cell ss:Index="12" ss:StyleID="s73"/>
   </Row>
   <Row ss:AutoFitHeight="0">
    <Cell ss:Index="12" ss:StyleID="s73"/>
   </Row>
   <Row ss:AutoFitHeight="0">
    <Cell ss:Index="12" ss:StyleID="s73"/>
   </Row>
   <Row ss:Index="1420" ss:AutoFitHeight="0">
    <Cell ss:Index="12" ss:StyleID="s73"/>
   </Row>
   <Row ss:AutoFitHeight="0">
    <Cell ss:Index="12" ss:StyleID="s73"/>
   </Row>
   <Row ss:AutoFitHeight="0">
    <Cell ss:Index="12" ss:StyleID="s73"/>
   </Row>
   <Row ss:AutoFitHeight="0">
    <Cell ss:Index="12" ss:StyleID="s73"/>
   </Row>
   <Row ss:AutoFitHeight="0">
    <Cell ss:Index="12" ss:StyleID="s73"/>
   </Row>
   <Row ss:Index="1426" ss:AutoFitHeight="0">
    <Cell ss:Index="12" ss:StyleID="s73"/>
   </Row>
   <Row ss:AutoFitHeight="0">
    <Cell ss:Index="12" ss:StyleID="s73"/>
   </Row>
   <Row ss:Index="1429" ss:AutoFitHeight="0">
    <Cell ss:Index="12" ss:StyleID="s73"/>
   </Row>
   <Row ss:Index="1431" ss:AutoFitHeight="0">
    <Cell ss:Index="12" ss:StyleID="s73"/>
   </Row>
   <Row ss:AutoFitHeight="0">
    <Cell ss:Index="12" ss:StyleID="s73"/>
   </Row>
   <Row ss:AutoFitHeight="0">
    <Cell ss:Index="12" ss:StyleID="s73"/>
   </Row>
   <Row ss:AutoFitHeight="0">
    <Cell ss:Index="12" ss:StyleID="s73"/>
   </Row>
   <Row ss:AutoFitHeight="0">
    <Cell ss:Index="12" ss:StyleID="s73"/>
   </Row>
   <Row ss:AutoFitHeight="0">
    <Cell ss:Index="12" ss:StyleID="s73"/>
   </Row>
   <Row ss:AutoFitHeight="0">
    <Cell ss:Index="12" ss:StyleID="s73"/>
   </Row>
   <Row ss:AutoFitHeight="0">
    <Cell ss:Index="12" ss:StyleID="s73"/>
   </Row>
   <Row ss:AutoFitHeight="0">
    <Cell ss:Index="12" ss:StyleID="s73"/>
   </Row>
   <Row ss:Index="1441" ss:AutoFitHeight="0">
    <Cell ss:Index="12" ss:StyleID="s73"/>
   </Row>
   <Row ss:Index="1444" ss:AutoFitHeight="0">
    <Cell ss:Index="12" ss:StyleID="s73"/>
   </Row>
   <Row ss:Index="1446" ss:AutoFitHeight="0">
    <Cell ss:Index="12" ss:StyleID="s73"/>
   </Row>
   <Row ss:AutoFitHeight="0">
    <Cell ss:Index="12" ss:StyleID="s73"/>
   </Row>
   <Row ss:AutoFitHeight="0">
    <Cell ss:Index="12" ss:StyleID="s73"/>
   </Row>
   <Row ss:AutoFitHeight="0">
    <Cell ss:Index="12" ss:StyleID="s73"/>
   </Row>
   <Row ss:AutoFitHeight="0">
    <Cell ss:Index="12" ss:StyleID="s73"/>
   </Row>
   <Row ss:Index="1452" ss:AutoFitHeight="0">
    <Cell ss:Index="12" ss:StyleID="s73"/>
   </Row>
   <Row ss:Index="1456" ss:AutoFitHeight="0">
    <Cell ss:Index="12" ss:StyleID="s73"/>
   </Row>
   <Row ss:Index="1599" ss:AutoFitHeight="0">
    <Cell ss:Index="12" ss:StyleID="s73"/>
   </Row>
  </Table>
  <WorksheetOptions xmlns="urn:schemas-microsoft-com:office:excel">
   <Unsynced/>
   <Print>
    <ValidPrinterInfo/>
    <PaperSizeIndex>9</PaperSizeIndex>
    <HorizontalResolution>-4</HorizontalResolution>
    <VerticalResolution>-4</VerticalResolution>
   </Print>
   <Selected/>
   <Panes>
    <Pane>
     <Number>3</Number>
     <ActiveRow>15</ActiveRow>
     <ActiveCol>8</ActiveCol>
    </Pane>
   </Panes>
   <ProtectObjects>False</ProtectObjects>
   <ProtectScenarios>False</ProtectScenarios>
  </WorksheetOptions>
  <Sorting xmlns="urn:schemas-microsoft-com:office:excel">
   <Sort>列 I</Sort>
  </Sorting>
 </Worksheet>
</Workbook>
