# Supplementary material for: The Phytophthora cactorum genome provides insights into the adaptation to host defense compounds and fungicides
Source: Sci Rep. 2018 Apr 25;8:6534. doi: 10.1038/s41598-018-24939-2 (PMC5916904; doi:10.1038/s41598-018-24939-2)
Supplement: Supplementary file 8 — Supplementary Table S11 [file 41598_2018_24939_MOESM8_ESM.xml]

<?xml version="1.0" encoding="UTF-8"?>
<?mso-application progid="Excel.Sheet"?><Workbook xmlns:o="urn:schemas-microsoft-com:office:office" xmlns:x="urn:schemas-microsoft-com:office:excel" xmlns:html="http://www.w3.org/TR/REC-html40" xmlns:ss="urn:schemas-microsoft-com:office:spreadsheet">
 <DocumentProperties xmlns="urn:schemas-microsoft-com:office:office">
  <Author>zac</Author>
  <LastAuthor>shushengzhu</LastAuthor>
  <LastPrinted>2018-02-28T01:27:19Z</LastPrinted>
  <Created>2017-05-12T07:42:42Z</Created>
  <LastSaved>2018-02-28T00:01:18Z</LastSaved>
  <Version>14.00</Version>
 </DocumentProperties>
 <OfficeDocumentSettings xmlns="urn:schemas-microsoft-com:office:office">
  <AllowPNG/>
 </OfficeDocumentSettings>
 <ExcelWorkbook xmlns="urn:schemas-microsoft-com:office:excel">
  <WindowHeight>14445</WindowHeight>
  <WindowWidth>25605</WindowWidth>
  <WindowTopX>0</WindowTopX>
  <WindowTopY>465</WindowTopY>
  <TabRatio>500</TabRatio>
  <ProtectStructure>False</ProtectStructure>
  <ProtectWindows>False</ProtectWindows>
  <DisplayInkNotes>False</DisplayInkNotes>
 </ExcelWorkbook>
 <Styles>
  <Style ss:ID="Default" ss:Name="Normal">
   <Alignment ss:Vertical="Bottom"/>
   <Borders/>
   <Font ss:FontName="宋体" x:CharSet="134" ss:Size="12" ss:Color="#000000"/>
   <Interior/>
   <NumberFormat/>
   <Protection/>
  </Style>
  <Style ss:ID="s62">
   <Font ss:FontName="Times New Roman" x:Family="Roman" ss:Size="12" ss:Color="#000000"/>
  </Style>
  <Style ss:ID="s63">
   <Font ss:FontName="Times New Roman" x:Family="Roman" ss:Size="12" ss:Color="#000000"/>
   <Interior/>
  </Style>
  <Style ss:ID="s64">
   <Font ss:FontName="Times New Roman" x:Family="Roman" ss:Size="12" ss:Color="#000000" ss:Bold="1"/>
   <Interior/>
  </Style>
  <Style ss:ID="s65">
   <Font ss:FontName="Times New Roman" x:Family="Roman" ss:Size="12" ss:Color="#000000" ss:Bold="1"/>
  </Style>
  <Style ss:ID="s66">
   <Borders>
    <Border ss:Position="Bottom" ss:LineStyle="Continuous" ss:Weight="1"/>
    <Border ss:Position="Top" ss:LineStyle="Continuous" ss:Weight="1"/>
   </Borders>
   <Font ss:FontName="Times New Roman" x:Family="Roman" ss:Size="12" ss:Color="#000000"/>
   <Interior/>
  </Style>
  <Style ss:ID="s67">
   <Borders/>
   <Font ss:FontName="Times New Roman" x:Family="Roman" ss:Size="12" ss:Color="#000000"/>
   <Interior/>
  </Style>
  <Style ss:ID="s68">
   <Borders/>
   <Font ss:FontName="Times New Roman" x:Family="Roman" ss:Size="12" ss:Color="#000000"/>
   <Interior/>
   <NumberFormat ss:Format="Scientific"/>
  </Style>
  <Style ss:ID="s69">
   <Borders>
    <Border ss:Position="Bottom" ss:LineStyle="Continuous" ss:Weight="1"/>
   </Borders>
   <Font ss:FontName="Times New Roman" x:Family="Roman" ss:Size="12" ss:Color="#000000"/>
   <Interior/>
  </Style>
  <Style ss:ID="s70">
   <Borders>
    <Border ss:Position="Bottom" ss:LineStyle="Continuous" ss:Weight="1"/>
   </Borders>
   <Font ss:FontName="Times New Roman" x:Family="Roman" ss:Size="12" ss:Color="#000000"/>
   <Interior/>
   <NumberFormat ss:Format="Scientific"/>
  </Style>
  <Style ss:ID="s71">
   <Font ss:FontName="Times New Roman" x:Family="Roman" ss:Size="12" ss:Color="#FF0000"/>
   <Interior/>
  </Style>
  <Style ss:ID="s72">
   <Font ss:FontName="Times New Roman" x:Family="Roman" ss:Size="12" ss:Color="#FF0000"/>
  </Style>
  <Style ss:ID="s73">
   <Font ss:FontName="Times New Roman" x:Family="Roman" ss:Size="12" ss:Color="#000000"/>
   <Interior/>
   <NumberFormat ss:Format="Scientific"/>
  </Style>
 </Styles>
 <Worksheet ss:Name="工作表1">
  <Table ss:ExpandedColumnCount="13" ss:ExpandedRowCount="598" x:FullColumns="1" x:FullRows="1" ss:StyleID="s62" ss:DefaultColumnWidth="65.25" ss:DefaultRowHeight="15.75">
   <Column ss:StyleID="s63" ss:AutoFitWidth="0" ss:Width="93.75"/>
   <Column ss:StyleID="s63" ss:AutoFitWidth="0" ss:Span="6"/>
   <Column ss:Index="9" ss:StyleID="s63" ss:AutoFitWidth="0" ss:Width="104.25"/>
   <Column ss:StyleID="s63" ss:AutoFitWidth="0" ss:Span="2"/>
   <Column ss:Index="13" ss:StyleID="s63" ss:AutoFitWidth="0" ss:Width="317.25"/>
   <Row ss:AutoFitHeight="0" ss:StyleID="s65">
    <Cell ss:StyleID="s64"><ss:Data ss:Type="String" xmlns="http://www.w3.org/TR/REC-html40"><B><Font html:Color="#000000">Supplementary Table S11 GO enriched results of genes undergone contraction in </Font><I><Font html:Color="#000000">P. cactorum</Font></I><Font html:Color="#000000"> compared to 15 other species in Figure S7.</Font></B></ss:Data></Cell>
    <Cell ss:StyleID="s64"/>
    <Cell ss:StyleID="s64"/>
    <Cell ss:StyleID="s64"/>
    <Cell ss:StyleID="s64"/>
    <Cell ss:StyleID="s64"/>
    <Cell ss:StyleID="s64"/>
    <Cell ss:StyleID="s64"/>
    <Cell ss:StyleID="s64"/>
    <Cell ss:StyleID="s64"/>
    <Cell ss:StyleID="s64"/>
    <Cell ss:StyleID="s64"/>
    <Cell ss:StyleID="s64"/>
   </Row>
   <Row ss:AutoFitHeight="0">
    <Cell ss:StyleID="s66"><Data ss:Type="String">ID</Data></Cell>
    <Cell ss:StyleID="s66"><Data ss:Type="String">Pop.total</Data></Cell>
    <Cell ss:StyleID="s66"><Data ss:Type="String">Pop.term</Data></Cell>
    <Cell ss:StyleID="s66"><Data ss:Type="String">Study.total</Data></Cell>
    <Cell ss:StyleID="s66"><Data ss:Type="String">Study.term</Data></Cell>
    <Cell ss:StyleID="s66"><Data ss:Type="String">Pop.family</Data></Cell>
    <Cell ss:StyleID="s66"><Data ss:Type="String">Study.family</Data></Cell>
    <Cell ss:StyleID="s66"><Data ss:Type="String">nparents</Data></Cell>
    <Cell ss:StyleID="s66"><Data ss:Type="String">Classification</Data></Cell>
    <Cell ss:StyleID="s66"><Data ss:Type="String">p</Data></Cell>
    <Cell ss:StyleID="s66"><Data ss:Type="String">p.adjusted</Data></Cell>
    <Cell ss:StyleID="s66"><Data ss:Type="String">p.min</Data></Cell>
    <Cell ss:StyleID="s66"><Data ss:Type="String">Description</Data></Cell>
   </Row>
   <Row ss:AutoFitHeight="0">
    <Cell ss:StyleID="s67"><Data ss:Type="String">GO:0008150</Data></Cell>
    <Cell ss:StyleID="s67"><Data ss:Type="Number">27316</Data></Cell>
    <Cell ss:StyleID="s67"><Data ss:Type="Number">5066</Data></Cell>
    <Cell ss:StyleID="s67"><Data ss:Type="Number">175</Data></Cell>
    <Cell ss:StyleID="s67"><Data ss:Type="Number">105</Data></Cell>
    <Cell ss:StyleID="s67"><Data ss:Type="Number">9787</Data></Cell>
    <Cell ss:StyleID="s67"><Data ss:Type="Number">158</Data></Cell>
    <Cell ss:StyleID="s67"><Data ss:Type="Number">1</Data></Cell>
    <Cell><Data ss:Type="String">biological process </Data></Cell>
    <Cell ss:StyleID="s68"><Data ss:Type="Number">1.15934400238456E-4</Data></Cell>
    <Cell ss:StyleID="s68"><Data ss:Type="Number">1.15934400238456E-4</Data></Cell>
    <Cell ss:StyleID="s67"><Data ss:Type="Number">0</Data></Cell>
    <Cell ss:StyleID="s67"><Data ss:Type="String">biologica process</Data></Cell>
   </Row>
   <Row ss:AutoFitHeight="0">
    <Cell ss:StyleID="s67"><Data ss:Type="String">GO:0006333</Data></Cell>
    <Cell ss:StyleID="s67"><Data ss:Type="Number">27316</Data></Cell>
    <Cell ss:StyleID="s67"><Data ss:Type="Number">10</Data></Cell>
    <Cell ss:StyleID="s67"><Data ss:Type="Number">175</Data></Cell>
    <Cell ss:StyleID="s67"><Data ss:Type="Number">5</Data></Cell>
    <Cell ss:StyleID="s67"><Data ss:Type="Number">50</Data></Cell>
    <Cell ss:StyleID="s67"><Data ss:Type="Number">7</Data></Cell>
    <Cell ss:StyleID="s67"><Data ss:Type="Number">1</Data></Cell>
    <Cell><Data ss:Type="String">biological process </Data></Cell>
    <Cell ss:StyleID="s67"><Data ss:Type="Number">2.0531734685295898E-3</Data></Cell>
    <Cell ss:StyleID="s67"><Data ss:Type="Number">2.0531734685295898E-3</Data></Cell>
    <Cell ss:StyleID="s68"><Data ss:Type="Number">9.7349388660488805E-11</Data></Cell>
    <Cell ss:StyleID="s67"><Data ss:Type="String">chromatin assembly or disassembly</Data></Cell>
   </Row>
   <Row ss:AutoFitHeight="0">
    <Cell ss:StyleID="s67"><Data ss:Type="String">GO:0006334</Data></Cell>
    <Cell ss:StyleID="s67"><Data ss:Type="Number">27316</Data></Cell>
    <Cell ss:StyleID="s67"><Data ss:Type="Number">9</Data></Cell>
    <Cell ss:StyleID="s67"><Data ss:Type="Number">175</Data></Cell>
    <Cell ss:StyleID="s67"><Data ss:Type="Number">4</Data></Cell>
    <Cell ss:StyleID="s67"><Data ss:Type="Number">32</Data></Cell>
    <Cell ss:StyleID="s67"><Data ss:Type="Number">4</Data></Cell>
    <Cell ss:StyleID="s67"><Data ss:Type="Number">2</Data></Cell>
    <Cell><Data ss:Type="String">biological process </Data></Cell>
    <Cell ss:StyleID="s67"><Data ss:Type="Number">3.5038932146829898E-3</Data></Cell>
    <Cell ss:StyleID="s67"><Data ss:Type="Number">3.5038932146829898E-3</Data></Cell>
    <Cell ss:StyleID="s68"><Data ss:Type="Number">3.5652149111548401E-8</Data></Cell>
    <Cell ss:StyleID="s67"><Data ss:Type="String">nucleosome assembly</Data></Cell>
   </Row>
   <Row ss:AutoFitHeight="0">
    <Cell ss:StyleID="s67"><Data ss:Type="String">GO:0006259</Data></Cell>
    <Cell ss:StyleID="s67"><Data ss:Type="Number">27316</Data></Cell>
    <Cell ss:StyleID="s67"><Data ss:Type="Number">262</Data></Cell>
    <Cell ss:StyleID="s67"><Data ss:Type="Number">175</Data></Cell>
    <Cell ss:StyleID="s67"><Data ss:Type="Number">13</Data></Cell>
    <Cell ss:StyleID="s67"><Data ss:Type="Number">1932</Data></Cell>
    <Cell ss:StyleID="s67"><Data ss:Type="Number">44</Data></Cell>
    <Cell ss:StyleID="s67"><Data ss:Type="Number">2</Data></Cell>
    <Cell><Data ss:Type="String">biological process </Data></Cell>
    <Cell ss:StyleID="s67"><Data ss:Type="Number">4.0075528767225801E-3</Data></Cell>
    <Cell ss:StyleID="s67"><Data ss:Type="Number">4.0075528767225801E-3</Data></Cell>
    <Cell ss:StyleID="s67"><Data ss:Type="Number">0</Data></Cell>
    <Cell ss:StyleID="s67"><Data ss:Type="String">DNA metabolism</Data></Cell>
   </Row>
   <Row ss:AutoFitHeight="0">
    <Cell ss:StyleID="s67"><Data ss:Type="String">GO:0006323</Data></Cell>
    <Cell ss:StyleID="s67"><Data ss:Type="Number">27316</Data></Cell>
    <Cell ss:StyleID="s67"><Data ss:Type="Number">50</Data></Cell>
    <Cell ss:StyleID="s67"><Data ss:Type="Number">175</Data></Cell>
    <Cell ss:StyleID="s67"><Data ss:Type="Number">7</Data></Cell>
    <Cell ss:StyleID="s67"><Data ss:Type="Number">262</Data></Cell>
    <Cell ss:StyleID="s67"><Data ss:Type="Number">13</Data></Cell>
    <Cell ss:StyleID="s67"><Data ss:Type="Number">1</Data></Cell>
    <Cell><Data ss:Type="String">biological process </Data></Cell>
    <Cell ss:StyleID="s67"><Data ss:Type="Number">4.2352665227654504E-3</Data></Cell>
    <Cell ss:StyleID="s67"><Data ss:Type="Number">4.2352665227654504E-3</Data></Cell>
    <Cell ss:StyleID="s68"><Data ss:Type="Number">5.4968390696940303E-55</Data></Cell>
    <Cell ss:StyleID="s67"><Data ss:Type="String">DNA packaging</Data></Cell>
   </Row>
   <Row ss:AutoFitHeight="0">
    <Cell ss:StyleID="s67"><Data ss:Type="String">GO:0006461</Data></Cell>
    <Cell ss:StyleID="s67"><Data ss:Type="Number">27316</Data></Cell>
    <Cell ss:StyleID="s67"><Data ss:Type="Number">32</Data></Cell>
    <Cell ss:StyleID="s67"><Data ss:Type="Number">175</Data></Cell>
    <Cell ss:StyleID="s67"><Data ss:Type="Number">4</Data></Cell>
    <Cell ss:StyleID="s67"><Data ss:Type="Number">1610</Data></Cell>
    <Cell ss:StyleID="s67"><Data ss:Type="Number">38</Data></Cell>
    <Cell ss:StyleID="s67"><Data ss:Type="Number">1</Data></Cell>
    <Cell><Data ss:Type="String">biological process </Data></Cell>
    <Cell ss:StyleID="s67"><Data ss:Type="Number">5.9080729014381198E-3</Data></Cell>
    <Cell ss:StyleID="s67"><Data ss:Type="Number">5.9080729014381198E-3</Data></Cell>
    <Cell ss:StyleID="s68"><Data ss:Type="Number">8.6381351814751395E-68</Data></Cell>
    <Cell ss:StyleID="s67"><Data ss:Type="String">protein complex assembly</Data></Cell>
   </Row>
   <Row ss:AutoFitHeight="0">
    <Cell ss:StyleID="s67"><Data ss:Type="String">GO:0015689</Data></Cell>
    <Cell ss:StyleID="s67"><Data ss:Type="Number">27316</Data></Cell>
    <Cell ss:StyleID="s67"><Data ss:Type="Number">2</Data></Cell>
    <Cell ss:StyleID="s67"><Data ss:Type="Number">175</Data></Cell>
    <Cell ss:StyleID="s67"><Data ss:Type="Number">2</Data></Cell>
    <Cell ss:StyleID="s67"><Data ss:Type="Number">57</Data></Cell>
    <Cell ss:StyleID="s67"><Data ss:Type="Number">5</Data></Cell>
    <Cell ss:StyleID="s67"><Data ss:Type="Number">1</Data></Cell>
    <Cell><Data ss:Type="String">biological process </Data></Cell>
    <Cell ss:StyleID="s67"><Data ss:Type="Number">6.2656641604010004E-3</Data></Cell>
    <Cell ss:StyleID="s67"><Data ss:Type="Number">6.2656641604010004E-3</Data></Cell>
    <Cell ss:StyleID="s68"><Data ss:Type="Number">6.2656641604010596E-4</Data></Cell>
    <Cell ss:StyleID="s67"><Data ss:Type="String">molybdate ion transport</Data></Cell>
   </Row>
   <Row ss:AutoFitHeight="0">
    <Cell ss:StyleID="s67"><Data ss:Type="String">GO:0044248</Data></Cell>
    <Cell ss:StyleID="s67"><Data ss:Type="Number">27316</Data></Cell>
    <Cell ss:StyleID="s67"><Data ss:Type="Number">206</Data></Cell>
    <Cell ss:StyleID="s67"><Data ss:Type="Number">175</Data></Cell>
    <Cell ss:StyleID="s67"><Data ss:Type="Number">11</Data></Cell>
    <Cell ss:StyleID="s67"><Data ss:Type="Number">3043</Data></Cell>
    <Cell ss:StyleID="s67"><Data ss:Type="Number">70</Data></Cell>
    <Cell ss:StyleID="s67"><Data ss:Type="Number">2</Data></Cell>
    <Cell><Data ss:Type="String">biological process </Data></Cell>
    <Cell ss:StyleID="s67"><Data ss:Type="Number">6.5308718345455799E-3</Data></Cell>
    <Cell ss:StyleID="s67"><Data ss:Type="Number">6.5308718345455799E-3</Data></Cell>
    <Cell ss:StyleID="s67"><Data ss:Type="Number">0</Data></Cell>
    <Cell ss:StyleID="s67"><Data ss:Type="String">cellular catabolism</Data></Cell>
   </Row>
   <Row ss:AutoFitHeight="0">
    <Cell ss:StyleID="s67"><Data ss:Type="String">GO:0044262</Data></Cell>
    <Cell ss:StyleID="s67"><Data ss:Type="Number">27316</Data></Cell>
    <Cell ss:StyleID="s67"><Data ss:Type="Number">148</Data></Cell>
    <Cell ss:StyleID="s67"><Data ss:Type="Number">175</Data></Cell>
    <Cell ss:StyleID="s67"><Data ss:Type="Number">6</Data></Cell>
    <Cell ss:StyleID="s67"><Data ss:Type="Number">436</Data></Cell>
    <Cell ss:StyleID="s67"><Data ss:Type="Number">7</Data></Cell>
    <Cell ss:StyleID="s67"><Data ss:Type="Number">1</Data></Cell>
    <Cell><Data ss:Type="String">biological process </Data></Cell>
    <Cell ss:StyleID="s67"><Data ss:Type="Number">7.1724418087267504E-3</Data></Cell>
    <Cell ss:StyleID="s67"><Data ss:Type="Number">7.1724418087267504E-3</Data></Cell>
    <Cell ss:StyleID="s68"><Data ss:Type="Number">1.2081532164803801E-120</Data></Cell>
    <Cell ss:StyleID="s67"><Data ss:Type="String">cellular carbohydrate metabolism</Data></Cell>
   </Row>
   <Row ss:AutoFitHeight="0">
    <Cell ss:StyleID="s67"><Data ss:Type="String">GO:0000786</Data></Cell>
    <Cell ss:StyleID="s67"><Data ss:Type="Number">27316</Data></Cell>
    <Cell ss:StyleID="s67"><Data ss:Type="Number">39</Data></Cell>
    <Cell ss:StyleID="s67"><Data ss:Type="Number">175</Data></Cell>
    <Cell ss:StyleID="s67"><Data ss:Type="Number">10</Data></Cell>
    <Cell ss:StyleID="s67"><Data ss:Type="Number">679</Data></Cell>
    <Cell ss:StyleID="s67"><Data ss:Type="Number">21</Data></Cell>
    <Cell ss:StyleID="s67"><Data ss:Type="Number">3</Data></Cell>
    <Cell ss:StyleID="s67"><Data ss:Type="String">cellular component </Data></Cell>
    <Cell ss:StyleID="s68"><Data ss:Type="Number">2.6768292604653999E-8</Data></Cell>
    <Cell ss:StyleID="s68"><Data ss:Type="Number">2.6768292604653999E-8</Data></Cell>
    <Cell ss:StyleID="s68"><Data ss:Type="Number">2.2378698856163702E-64</Data></Cell>
    <Cell ss:StyleID="s67"><Data ss:Type="String">nucleosome</Data></Cell>
   </Row>
   <Row ss:AutoFitHeight="0">
    <Cell ss:StyleID="s67"><Data ss:Type="String">GO:0044427</Data></Cell>
    <Cell ss:StyleID="s67"><Data ss:Type="Number">27316</Data></Cell>
    <Cell ss:StyleID="s67"><Data ss:Type="Number">88</Data></Cell>
    <Cell ss:StyleID="s67"><Data ss:Type="Number">175</Data></Cell>
    <Cell ss:StyleID="s67"><Data ss:Type="Number">11</Data></Cell>
    <Cell ss:StyleID="s67"><Data ss:Type="Number">488</Data></Cell>
    <Cell ss:StyleID="s67"><Data ss:Type="Number">13</Data></Cell>
    <Cell ss:StyleID="s67"><Data ss:Type="Number">2</Data></Cell>
    <Cell ss:StyleID="s67"><Data ss:Type="String">cellular component </Data></Cell>
    <Cell ss:StyleID="s68"><Data ss:Type="Number">2.1678024006473299E-7</Data></Cell>
    <Cell ss:StyleID="s68"><Data ss:Type="Number">2.1678024006473299E-7</Data></Cell>
    <Cell ss:StyleID="s68"><Data ss:Type="Number">2.0805467345582101E-99</Data></Cell>
    <Cell ss:StyleID="s67"><Data ss:Type="String">chromosomal part</Data></Cell>
   </Row>
   <Row ss:AutoFitHeight="0">
    <Cell ss:StyleID="s67"><Data ss:Type="String">GO:0005694</Data></Cell>
    <Cell ss:StyleID="s67"><Data ss:Type="Number">27316</Data></Cell>
    <Cell ss:StyleID="s67"><Data ss:Type="Number">97</Data></Cell>
    <Cell ss:StyleID="s67"><Data ss:Type="Number">175</Data></Cell>
    <Cell ss:StyleID="s67"><Data ss:Type="Number">11</Data></Cell>
    <Cell ss:StyleID="s67"><Data ss:Type="Number">383</Data></Cell>
    <Cell ss:StyleID="s67"><Data ss:Type="Number">13</Data></Cell>
    <Cell ss:StyleID="s67"><Data ss:Type="Number">1</Data></Cell>
    <Cell ss:StyleID="s67"><Data ss:Type="String">cellular component </Data></Cell>
    <Cell ss:StyleID="s68"><Data ss:Type="Number">8.5461882899513499E-6</Data></Cell>
    <Cell ss:StyleID="s68"><Data ss:Type="Number">8.5461882899513499E-6</Data></Cell>
    <Cell ss:StyleID="s68"><Data ss:Type="Number">1.59176097217515E-93</Data></Cell>
    <Cell ss:StyleID="s67"><Data ss:Type="String">chromosome</Data></Cell>
   </Row>
   <Row ss:AutoFitHeight="0">
    <Cell ss:StyleID="s67"><Data ss:Type="String">GO:0000785</Data></Cell>
    <Cell ss:StyleID="s67"><Data ss:Type="Number">27316</Data></Cell>
    <Cell ss:StyleID="s67"><Data ss:Type="Number">39</Data></Cell>
    <Cell ss:StyleID="s67"><Data ss:Type="Number">175</Data></Cell>
    <Cell ss:StyleID="s67"><Data ss:Type="Number">10</Data></Cell>
    <Cell ss:StyleID="s67"><Data ss:Type="Number">88</Data></Cell>
    <Cell ss:StyleID="s67"><Data ss:Type="Number">11</Data></Cell>
    <Cell ss:StyleID="s67"><Data ss:Type="Number">1</Data></Cell>
    <Cell ss:StyleID="s67"><Data ss:Type="String">cellular component </Data></Cell>
    <Cell ss:StyleID="s67"><Data ss:Type="Number">1.02566930799067E-3</Data></Cell>
    <Cell ss:StyleID="s67"><Data ss:Type="Number">1.02566930799067E-3</Data></Cell>
    <Cell ss:StyleID="s68"><Data ss:Type="Number">6.68939237855131E-26</Data></Cell>
    <Cell ss:StyleID="s67"><Data ss:Type="String">chromatin</Data></Cell>
   </Row>
   <Row ss:AutoFitHeight="0">
    <Cell ss:StyleID="s67"><Data ss:Type="String">GO:0005634</Data></Cell>
    <Cell ss:StyleID="s67"><Data ss:Type="Number">27316</Data></Cell>
    <Cell ss:StyleID="s67"><Data ss:Type="Number">387</Data></Cell>
    <Cell ss:StyleID="s67"><Data ss:Type="Number">175</Data></Cell>
    <Cell ss:StyleID="s67"><Data ss:Type="Number">14</Data></Cell>
    <Cell ss:StyleID="s67"><Data ss:Type="Number">575</Data></Cell>
    <Cell ss:StyleID="s67"><Data ss:Type="Number">14</Data></Cell>
    <Cell ss:StyleID="s67"><Data ss:Type="Number">1</Data></Cell>
    <Cell ss:StyleID="s67"><Data ss:Type="String">cellular component </Data></Cell>
    <Cell ss:StyleID="s67"><Data ss:Type="Number">3.6186810107108401E-3</Data></Cell>
    <Cell ss:StyleID="s67"><Data ss:Type="Number">3.6186810107108401E-3</Data></Cell>
    <Cell ss:StyleID="s68"><Data ss:Type="Number">4.2385950699731099E-157</Data></Cell>
    <Cell ss:StyleID="s67"><Data ss:Type="String">nucleus</Data></Cell>
   </Row>
   <Row ss:AutoFitHeight="0">
    <Cell ss:StyleID="s67"><Data ss:Type="String">GO:0005575</Data></Cell>
    <Cell ss:StyleID="s67"><Data ss:Type="Number">27316</Data></Cell>
    <Cell ss:StyleID="s67"><Data ss:Type="Number">2565</Data></Cell>
    <Cell ss:StyleID="s67"><Data ss:Type="Number">175</Data></Cell>
    <Cell ss:StyleID="s67"><Data ss:Type="Number">60</Data></Cell>
    <Cell ss:StyleID="s67"><Data ss:Type="Number">9787</Data></Cell>
    <Cell ss:StyleID="s67"><Data ss:Type="Number">158</Data></Cell>
    <Cell ss:StyleID="s67"><Data ss:Type="Number">1</Data></Cell>
    <Cell ss:StyleID="s67"><Data ss:Type="String">cellular component </Data></Cell>
    <Cell ss:StyleID="s68"><Data ss:Type="Number">7.1389206402174704E-4</Data></Cell>
    <Cell ss:StyleID="s68"><Data ss:Type="Number">7.1389206402174704E-4</Data></Cell>
    <Cell ss:StyleID="s67"><Data ss:Type="Number">0</Data></Cell>
    <Cell ss:StyleID="s67"><Data ss:Type="String">cellular component</Data></Cell>
   </Row>
   <Row ss:AutoFitHeight="0">
    <Cell ss:StyleID="s67"><Data ss:Type="String">GO:0046983</Data></Cell>
    <Cell ss:StyleID="s67"><Data ss:Type="Number">27316</Data></Cell>
    <Cell ss:StyleID="s67"><Data ss:Type="Number">92</Data></Cell>
    <Cell ss:StyleID="s67"><Data ss:Type="Number">175</Data></Cell>
    <Cell ss:StyleID="s67"><Data ss:Type="Number">11</Data></Cell>
    <Cell ss:StyleID="s67"><Data ss:Type="Number">2404</Data></Cell>
    <Cell ss:StyleID="s67"><Data ss:Type="Number">59</Data></Cell>
    <Cell ss:StyleID="s67"><Data ss:Type="Number">1</Data></Cell>
    <Cell ss:StyleID="s67"><Data ss:Type="String">molecular function </Data></Cell>
    <Cell ss:StyleID="s68"><Data ss:Type="Number">8.6875017503479993E-6</Data></Cell>
    <Cell ss:StyleID="s68"><Data ss:Type="Number">8.6875017503479993E-6</Data></Cell>
    <Cell ss:StyleID="s68"><Data ss:Type="Number">6.5282557291404495E-169</Data></Cell>
    <Cell ss:StyleID="s67"><Data ss:Type="String">protein dimerization activity</Data></Cell>
   </Row>
   <Row ss:AutoFitHeight="0">
    <Cell ss:StyleID="s67"><Data ss:Type="String">GO:0003676</Data></Cell>
    <Cell ss:StyleID="s67"><Data ss:Type="Number">27316</Data></Cell>
    <Cell ss:StyleID="s67"><Data ss:Type="Number">1209</Data></Cell>
    <Cell ss:StyleID="s67"><Data ss:Type="Number">175</Data></Cell>
    <Cell ss:StyleID="s67"><Data ss:Type="Number">39</Data></Cell>
    <Cell ss:StyleID="s67"><Data ss:Type="Number">6000</Data></Cell>
    <Cell ss:StyleID="s67"><Data ss:Type="Number">116</Data></Cell>
    <Cell ss:StyleID="s67"><Data ss:Type="Number">1</Data></Cell>
    <Cell ss:StyleID="s67"><Data ss:Type="String">molecular function </Data></Cell>
    <Cell ss:StyleID="s68"><Data ss:Type="Number">4.1825564303323102E-4</Data></Cell>
    <Cell ss:StyleID="s68"><Data ss:Type="Number">4.1825564303323102E-4</Data></Cell>
    <Cell ss:StyleID="s67"><Data ss:Type="Number">0</Data></Cell>
    <Cell ss:StyleID="s67"><Data ss:Type="String">nucleic acid binding</Data></Cell>
   </Row>
   <Row ss:AutoFitHeight="0">
    <Cell ss:StyleID="s67"><Data ss:Type="String">GO:0015926</Data></Cell>
    <Cell ss:StyleID="s67"><Data ss:Type="Number">27316</Data></Cell>
    <Cell ss:StyleID="s67"><Data ss:Type="Number">5</Data></Cell>
    <Cell ss:StyleID="s67"><Data ss:Type="Number">175</Data></Cell>
    <Cell ss:StyleID="s67"><Data ss:Type="Number">2</Data></Cell>
    <Cell ss:StyleID="s67"><Data ss:Type="Number">214</Data></Cell>
    <Cell ss:StyleID="s67"><Data ss:Type="Number">3</Data></Cell>
    <Cell ss:StyleID="s67"><Data ss:Type="Number">1</Data></Cell>
    <Cell ss:StyleID="s67"><Data ss:Type="String">molecular function </Data></Cell>
    <Cell ss:StyleID="s67"><Data ss:Type="Number">1.30389105928108E-3</Data></Cell>
    <Cell ss:StyleID="s67"><Data ss:Type="Number">1.30389105928108E-3</Data></Cell>
    <Cell ss:StyleID="s68"><Data ss:Type="Number">2.8025299229048702E-10</Data></Cell>
    <Cell ss:StyleID="s67"><Data ss:Type="String">glucosidase activity</Data></Cell>
   </Row>
   <Row ss:AutoFitHeight="0">
    <Cell ss:StyleID="s67"><Data ss:Type="String">GO:0015098</Data></Cell>
    <Cell ss:StyleID="s67"><Data ss:Type="Number">27316</Data></Cell>
    <Cell ss:StyleID="s67"><Data ss:Type="Number">2</Data></Cell>
    <Cell ss:StyleID="s67"><Data ss:Type="Number">175</Data></Cell>
    <Cell ss:StyleID="s67"><Data ss:Type="Number">2</Data></Cell>
    <Cell ss:StyleID="s67"><Data ss:Type="Number">57</Data></Cell>
    <Cell ss:StyleID="s67"><Data ss:Type="Number">3</Data></Cell>
    <Cell ss:StyleID="s67"><Data ss:Type="Number">1</Data></Cell>
    <Cell ss:StyleID="s67"><Data ss:Type="String">molecular function </Data></Cell>
    <Cell ss:StyleID="s67"><Data ss:Type="Number">1.87969924812031E-3</Data></Cell>
    <Cell ss:StyleID="s67"><Data ss:Type="Number">1.87969924812031E-3</Data></Cell>
    <Cell ss:StyleID="s68"><Data ss:Type="Number">6.2656641604010596E-4</Data></Cell>
    <Cell ss:StyleID="s67"><Data ss:Type="String">molybdate ion transporter activity</Data></Cell>
   </Row>
   <Row ss:AutoFitHeight="0">
    <Cell ss:StyleID="s67"><Data ss:Type="String">GO:0046982</Data></Cell>
    <Cell ss:StyleID="s67"><Data ss:Type="Number">27316</Data></Cell>
    <Cell ss:StyleID="s67"><Data ss:Type="Number">55</Data></Cell>
    <Cell ss:StyleID="s67"><Data ss:Type="Number">175</Data></Cell>
    <Cell ss:StyleID="s67"><Data ss:Type="Number">11</Data></Cell>
    <Cell ss:StyleID="s67"><Data ss:Type="Number">92</Data></Cell>
    <Cell ss:StyleID="s67"><Data ss:Type="Number">11</Data></Cell>
    <Cell ss:StyleID="s67"><Data ss:Type="Number">1</Data></Cell>
    <Cell ss:StyleID="s67"><Data ss:Type="String">molecular function </Data></Cell>
    <Cell ss:StyleID="s67"><Data ss:Type="Number">2.2260201716370102E-3</Data></Cell>
    <Cell ss:StyleID="s67"><Data ss:Type="Number">2.2260201716370102E-3</Data></Cell>
    <Cell ss:StyleID="s68"><Data ss:Type="Number">1.4049231689723601E-26</Data></Cell>
    <Cell ss:StyleID="s67"><Data ss:Type="String">protein heterodimerization activity</Data></Cell>
   </Row>
   <Row ss:AutoFitHeight="0">
    <Cell ss:StyleID="s67"><Data ss:Type="String">GO:0003674</Data></Cell>
    <Cell ss:StyleID="s67"><Data ss:Type="Number">27316</Data></Cell>
    <Cell ss:StyleID="s67"><Data ss:Type="Number">8838</Data></Cell>
    <Cell ss:StyleID="s67"><Data ss:Type="Number">175</Data></Cell>
    <Cell ss:StyleID="s67"><Data ss:Type="Number">152</Data></Cell>
    <Cell ss:StyleID="s67"><Data ss:Type="Number">9787</Data></Cell>
    <Cell ss:StyleID="s67"><Data ss:Type="Number">158</Data></Cell>
    <Cell ss:StyleID="s67"><Data ss:Type="Number">1</Data></Cell>
    <Cell ss:StyleID="s67"><Data ss:Type="String">molecular function </Data></Cell>
    <Cell ss:StyleID="s67"><Data ss:Type="Number">4.3130563040812498E-3</Data></Cell>
    <Cell ss:StyleID="s67"><Data ss:Type="Number">4.3130563040812498E-3</Data></Cell>
    <Cell ss:StyleID="s67"><Data ss:Type="Number">0</Data></Cell>
    <Cell ss:StyleID="s67"><Data ss:Type="String">molecular function</Data></Cell>
   </Row>
   <Row ss:AutoFitHeight="0">
    <Cell ss:StyleID="s67"><Data ss:Type="String">GO:0016840</Data></Cell>
    <Cell ss:StyleID="s67"><Data ss:Type="Number">27316</Data></Cell>
    <Cell ss:StyleID="s67"><Data ss:Type="Number">3</Data></Cell>
    <Cell ss:StyleID="s67"><Data ss:Type="Number">175</Data></Cell>
    <Cell ss:StyleID="s67"><Data ss:Type="Number">2</Data></Cell>
    <Cell ss:StyleID="s67"><Data ss:Type="Number">154</Data></Cell>
    <Cell ss:StyleID="s67"><Data ss:Type="Number">7</Data></Cell>
    <Cell ss:StyleID="s67"><Data ss:Type="Number">1</Data></Cell>
    <Cell ss:StyleID="s67"><Data ss:Type="String">molecular function </Data></Cell>
    <Cell ss:StyleID="s67"><Data ss:Type="Number">5.2303217937888702E-3</Data></Cell>
    <Cell ss:StyleID="s67"><Data ss:Type="Number">5.2303217937888702E-3</Data></Cell>
    <Cell ss:StyleID="s68"><Data ss:Type="Number">1.67531127283431E-6</Data></Cell>
    <Cell ss:StyleID="s67"><Data ss:Type="String">carbon-nitrogen lyase activity</Data></Cell>
   </Row>
   <Row ss:AutoFitHeight="0">
    <Cell ss:StyleID="s67"><Data ss:Type="String">GO:0000166</Data></Cell>
    <Cell ss:StyleID="s67"><Data ss:Type="Number">27316</Data></Cell>
    <Cell ss:StyleID="s67"><Data ss:Type="Number">1768</Data></Cell>
    <Cell ss:StyleID="s67"><Data ss:Type="Number">175</Data></Cell>
    <Cell ss:StyleID="s67"><Data ss:Type="Number">47</Data></Cell>
    <Cell ss:StyleID="s67"><Data ss:Type="Number">6000</Data></Cell>
    <Cell ss:StyleID="s67"><Data ss:Type="Number">116</Data></Cell>
    <Cell ss:StyleID="s67"><Data ss:Type="Number">1</Data></Cell>
    <Cell ss:StyleID="s67"><Data ss:Type="String">molecular function </Data></Cell>
    <Cell ss:StyleID="s67"><Data ss:Type="Number">6.6749481423286801E-3</Data></Cell>
    <Cell ss:StyleID="s67"><Data ss:Type="Number">6.6749481423286801E-3</Data></Cell>
    <Cell ss:StyleID="s67"><Data ss:Type="Number">0</Data></Cell>
    <Cell ss:StyleID="s67"><Data ss:Type="String">nucleotide binding</Data></Cell>
   </Row>
   <Row ss:AutoFitHeight="0">
    <Cell ss:StyleID="s67"><Data ss:Type="String">GO:0048037</Data></Cell>
    <Cell ss:StyleID="s67"><Data ss:Type="Number">27316</Data></Cell>
    <Cell ss:StyleID="s67"><Data ss:Type="Number">281</Data></Cell>
    <Cell ss:StyleID="s67"><Data ss:Type="Number">175</Data></Cell>
    <Cell ss:StyleID="s67"><Data ss:Type="Number">12</Data></Cell>
    <Cell ss:StyleID="s67"><Data ss:Type="Number">6000</Data></Cell>
    <Cell ss:StyleID="s67"><Data ss:Type="Number">116</Data></Cell>
    <Cell ss:StyleID="s67"><Data ss:Type="Number">1</Data></Cell>
    <Cell ss:StyleID="s67"><Data ss:Type="String">molecular function </Data></Cell>
    <Cell ss:StyleID="s67"><Data ss:Type="Number">7.7508962511933198E-3</Data></Cell>
    <Cell ss:StyleID="s67"><Data ss:Type="Number">7.7508962511933198E-3</Data></Cell>
    <Cell ss:StyleID="s67"><Data ss:Type="Number">0</Data></Cell>
    <Cell ss:StyleID="s67"><Data ss:Type="String">cofactor binding</Data></Cell>
   </Row>
   <Row ss:AutoFitHeight="0">
    <Cell ss:StyleID="s69"><Data ss:Type="String">GO:0045182</Data></Cell>
    <Cell ss:StyleID="s69"><Data ss:Type="Number">27316</Data></Cell>
    <Cell ss:StyleID="s69"><Data ss:Type="Number">46</Data></Cell>
    <Cell ss:StyleID="s69"><Data ss:Type="Number">175</Data></Cell>
    <Cell ss:StyleID="s69"><Data ss:Type="Number">4</Data></Cell>
    <Cell ss:StyleID="s69"><Data ss:Type="Number">8838</Data></Cell>
    <Cell ss:StyleID="s69"><Data ss:Type="Number">152</Data></Cell>
    <Cell ss:StyleID="s69"><Data ss:Type="Number">1</Data></Cell>
    <Cell ss:StyleID="s67"><Data ss:Type="String">molecular function </Data></Cell>
    <Cell ss:StyleID="s69"><Data ss:Type="Number">7.8354067685353999E-3</Data></Cell>
    <Cell ss:StyleID="s69"><Data ss:Type="Number">7.8354067685353999E-3</Data></Cell>
    <Cell ss:StyleID="s70"><Data ss:Type="Number">1.8164885201619201E-124</Data></Cell>
    <Cell ss:StyleID="s69"><Data ss:Type="String">translation regulator activity</Data></Cell>
   </Row>
   <Row ss:AutoFitHeight="0" ss:StyleID="s72">
    <Cell ss:StyleID="s71"/>
    <Cell ss:StyleID="s71"/>
    <Cell ss:StyleID="s71"/>
    <Cell ss:StyleID="s71"/>
    <Cell ss:StyleID="s71"/>
    <Cell ss:StyleID="s71"/>
    <Cell ss:StyleID="s71"/>
    <Cell ss:StyleID="s71"/>
    <Cell ss:StyleID="s71"/>
    <Cell ss:StyleID="s71"/>
    <Cell ss:StyleID="s71"/>
    <Cell ss:StyleID="s71"/>
    <Cell ss:StyleID="s71"/>
   </Row>
   <Row ss:AutoFitHeight="0">
    <Cell ss:Index="12" ss:StyleID="s73"/>
   </Row>
   <Row ss:Index="33" ss:AutoFitHeight="0">
    <Cell ss:Index="12" ss:StyleID="s73"/>
   </Row>
   <Row ss:AutoFitHeight="0">
    <Cell ss:Index="12" ss:StyleID="s73"/>
   </Row>
   <Row ss:AutoFitHeight="0">
    <Cell ss:Index="12" ss:StyleID="s73"/>
   </Row>
   <Row ss:Index="37" ss:AutoFitHeight="0">
    <Cell ss:Index="12" ss:StyleID="s73"/>
   </Row>
   <Row ss:AutoFitHeight="0">
    <Cell ss:Index="12" ss:StyleID="s73"/>
   </Row>
   <Row ss:AutoFitHeight="0">
    <Cell ss:Index="12" ss:StyleID="s73"/>
   </Row>
   <Row ss:Index="41" ss:AutoFitHeight="0">
    <Cell ss:Index="12" ss:StyleID="s73"/>
   </Row>
   <Row ss:Index="43" ss:AutoFitHeight="0">
    <Cell ss:Index="12" ss:StyleID="s73"/>
   </Row>
   <Row ss:AutoFitHeight="0">
    <Cell ss:Index="12" ss:StyleID="s73"/>
   </Row>
   <Row ss:Index="50" ss:AutoFitHeight="0">
    <Cell ss:Index="12" ss:StyleID="s73"/>
   </Row>
   <Row ss:AutoFitHeight="0">
    <Cell ss:Index="12" ss:StyleID="s73"/>
   </Row>
   <Row ss:AutoFitHeight="0">
    <Cell ss:Index="12" ss:StyleID="s73"/>
   </Row>
   <Row ss:Index="54" ss:AutoFitHeight="0">
    <Cell ss:Index="12" ss:StyleID="s73"/>
   </Row>
   <Row ss:AutoFitHeight="0">
    <Cell ss:Index="12" ss:StyleID="s73"/>
   </Row>
   <Row ss:Index="58" ss:AutoFitHeight="0">
    <Cell ss:Index="12" ss:StyleID="s73"/>
   </Row>
   <Row ss:Index="61" ss:AutoFitHeight="0">
    <Cell ss:Index="12" ss:StyleID="s73"/>
   </Row>
   <Row ss:Index="63" ss:AutoFitHeight="0">
    <Cell ss:Index="12" ss:StyleID="s73"/>
   </Row>
   <Row ss:Index="65" ss:AutoFitHeight="0">
    <Cell ss:Index="12" ss:StyleID="s73"/>
   </Row>
   <Row ss:AutoFitHeight="0">
    <Cell ss:Index="12" ss:StyleID="s73"/>
   </Row>
   <Row ss:AutoFitHeight="0">
    <Cell ss:Index="12" ss:StyleID="s73"/>
   </Row>
   <Row ss:AutoFitHeight="0">
    <Cell ss:Index="12" ss:StyleID="s73"/>
   </Row>
   <Row ss:AutoFitHeight="0">
    <Cell ss:Index="12" ss:StyleID="s73"/>
   </Row>
   <Row ss:AutoFitHeight="0">
    <Cell ss:Index="12" ss:StyleID="s73"/>
   </Row>
   <Row ss:Index="73" ss:AutoFitHeight="0">
    <Cell ss:Index="12" ss:StyleID="s73"/>
   </Row>
   <Row ss:AutoFitHeight="0">
    <Cell ss:Index="12" ss:StyleID="s73"/>
   </Row>
   <Row ss:Index="78" ss:AutoFitHeight="0">
    <Cell ss:Index="12" ss:StyleID="s73"/>
   </Row>
   <Row ss:AutoFitHeight="0">
    <Cell ss:Index="12" ss:StyleID="s73"/>
   </Row>
   <Row ss:Index="81" ss:AutoFitHeight="0">
    <Cell ss:Index="12" ss:StyleID="s73"/>
   </Row>
   <Row ss:Index="83" ss:AutoFitHeight="0">
    <Cell ss:Index="12" ss:StyleID="s73"/>
   </Row>
   <Row ss:AutoFitHeight="0">
    <Cell ss:Index="12" ss:StyleID="s73"/>
   </Row>
   <Row ss:AutoFitHeight="0">
    <Cell ss:Index="12" ss:StyleID="s73"/>
   </Row>
   <Row ss:Index="87" ss:AutoFitHeight="0">
    <Cell ss:Index="12" ss:StyleID="s73"/>
   </Row>
   <Row ss:AutoFitHeight="0">
    <Cell ss:Index="12" ss:StyleID="s73"/>
   </Row>
   <Row ss:Index="91" ss:AutoFitHeight="0">
    <Cell ss:Index="12" ss:StyleID="s73"/>
   </Row>
   <Row ss:Index="93" ss:AutoFitHeight="0">
    <Cell ss:Index="12" ss:StyleID="s73"/>
   </Row>
   <Row ss:Index="95" ss:AutoFitHeight="0">
    <Cell ss:Index="12" ss:StyleID="s73"/>
   </Row>
   <Row ss:AutoFitHeight="0">
    <Cell ss:Index="12" ss:StyleID="s73"/>
   </Row>
   <Row ss:AutoFitHeight="0">
    <Cell ss:Index="12" ss:StyleID="s73"/>
   </Row>
   <Row ss:Index="99" ss:AutoFitHeight="0">
    <Cell ss:Index="12" ss:StyleID="s73"/>
   </Row>
   <Row ss:AutoFitHeight="0">
    <Cell ss:Index="12" ss:StyleID="s73"/>
   </Row>
   <Row ss:AutoFitHeight="0">
    <Cell ss:Index="12" ss:StyleID="s73"/>
   </Row>
   <Row ss:AutoFitHeight="0">
    <Cell ss:Index="12" ss:StyleID="s73"/>
   </Row>
   <Row ss:AutoFitHeight="0">
    <Cell ss:Index="12" ss:StyleID="s73"/>
   </Row>
   <Row ss:AutoFitHeight="0">
    <Cell ss:Index="12" ss:StyleID="s73"/>
   </Row>
   <Row ss:Index="106" ss:AutoFitHeight="0">
    <Cell ss:Index="12" ss:StyleID="s73"/>
   </Row>
   <Row ss:AutoFitHeight="0">
    <Cell ss:Index="12" ss:StyleID="s73"/>
   </Row>
   <Row ss:AutoFitHeight="0">
    <Cell ss:Index="12" ss:StyleID="s73"/>
   </Row>
   <Row ss:Index="110" ss:AutoFitHeight="0">
    <Cell ss:Index="12" ss:StyleID="s73"/>
   </Row>
   <Row ss:AutoFitHeight="0">
    <Cell ss:Index="12" ss:StyleID="s73"/>
   </Row>
   <Row ss:AutoFitHeight="0">
    <Cell ss:Index="12" ss:StyleID="s73"/>
   </Row>
   <Row ss:AutoFitHeight="0">
    <Cell ss:Index="12" ss:StyleID="s73"/>
   </Row>
   <Row ss:Index="115" ss:AutoFitHeight="0">
    <Cell ss:Index="12" ss:StyleID="s73"/>
   </Row>
   <Row ss:AutoFitHeight="0">
    <Cell ss:Index="12" ss:StyleID="s73"/>
   </Row>
   <Row ss:AutoFitHeight="0">
    <Cell ss:Index="12" ss:StyleID="s73"/>
   </Row>
   <Row ss:AutoFitHeight="0">
    <Cell ss:Index="12" ss:StyleID="s73"/>
   </Row>
   <Row ss:AutoFitHeight="0">
    <Cell ss:Index="12" ss:StyleID="s73"/>
   </Row>
   <Row ss:Index="121" ss:AutoFitHeight="0">
    <Cell ss:Index="12" ss:StyleID="s73"/>
   </Row>
   <Row ss:AutoFitHeight="0">
    <Cell ss:Index="12" ss:StyleID="s73"/>
   </Row>
   <Row ss:AutoFitHeight="0">
    <Cell ss:Index="12" ss:StyleID="s73"/>
   </Row>
   <Row ss:AutoFitHeight="0">
    <Cell ss:Index="12" ss:StyleID="s73"/>
   </Row>
   <Row ss:AutoFitHeight="0">
    <Cell ss:Index="12" ss:StyleID="s73"/>
   </Row>
   <Row ss:Index="129" ss:AutoFitHeight="0">
    <Cell ss:Index="12" ss:StyleID="s73"/>
   </Row>
   <Row ss:AutoFitHeight="0">
    <Cell ss:Index="12" ss:StyleID="s73"/>
   </Row>
   <Row ss:AutoFitHeight="0">
    <Cell ss:Index="12" ss:StyleID="s73"/>
   </Row>
   <Row ss:AutoFitHeight="0">
    <Cell ss:Index="12" ss:StyleID="s73"/>
   </Row>
   <Row ss:Index="134" ss:AutoFitHeight="0">
    <Cell ss:Index="12" ss:StyleID="s73"/>
   </Row>
   <Row ss:AutoFitHeight="0">
    <Cell ss:Index="12" ss:StyleID="s73"/>
   </Row>
   <Row ss:AutoFitHeight="0">
    <Cell ss:Index="12" ss:StyleID="s73"/>
   </Row>
   <Row ss:AutoFitHeight="0">
    <Cell ss:Index="12" ss:StyleID="s73"/>
   </Row>
   <Row ss:Index="141" ss:AutoFitHeight="0">
    <Cell ss:Index="12" ss:StyleID="s73"/>
   </Row>
   <Row ss:AutoFitHeight="0">
    <Cell ss:Index="12" ss:StyleID="s73"/>
   </Row>
   <Row ss:AutoFitHeight="0">
    <Cell ss:Index="12" ss:StyleID="s73"/>
   </Row>
   <Row ss:AutoFitHeight="0">
    <Cell ss:Index="12" ss:StyleID="s73"/>
   </Row>
   <Row ss:AutoFitHeight="0">
    <Cell ss:Index="12" ss:StyleID="s73"/>
   </Row>
   <Row ss:AutoFitHeight="0">
    <Cell ss:Index="12" ss:StyleID="s73"/>
   </Row>
   <Row ss:AutoFitHeight="0">
    <Cell ss:Index="12" ss:StyleID="s73"/>
   </Row>
   <Row ss:AutoFitHeight="0">
    <Cell ss:Index="12" ss:StyleID="s73"/>
   </Row>
   <Row ss:AutoFitHeight="0">
    <Cell ss:Index="12" ss:StyleID="s73"/>
   </Row>
   <Row ss:AutoFitHeight="0">
    <Cell ss:Index="12" ss:StyleID="s73"/>
   </Row>
   <Row ss:AutoFitHeight="0">
    <Cell ss:Index="12" ss:StyleID="s73"/>
   </Row>
   <Row ss:AutoFitHeight="0">
    <Cell ss:Index="12" ss:StyleID="s73"/>
   </Row>
   <Row ss:AutoFitHeight="0">
    <Cell ss:Index="12" ss:StyleID="s73"/>
   </Row>
   <Row ss:AutoFitHeight="0">
    <Cell ss:Index="12" ss:StyleID="s73"/>
   </Row>
   <Row ss:AutoFitHeight="0">
    <Cell ss:Index="12" ss:StyleID="s73"/>
   </Row>
   <Row ss:AutoFitHeight="0">
    <Cell ss:Index="12" ss:StyleID="s73"/>
   </Row>
   <Row ss:AutoFitHeight="0">
    <Cell ss:Index="12" ss:StyleID="s73"/>
   </Row>
   <Row ss:AutoFitHeight="0">
    <Cell ss:Index="12" ss:StyleID="s73"/>
   </Row>
   <Row ss:Index="160" ss:AutoFitHeight="0">
    <Cell ss:Index="12" ss:StyleID="s73"/>
   </Row>
   <Row ss:AutoFitHeight="0">
    <Cell ss:Index="12" ss:StyleID="s73"/>
   </Row>
   <Row ss:AutoFitHeight="0">
    <Cell ss:Index="12" ss:StyleID="s73"/>
   </Row>
   <Row ss:AutoFitHeight="0">
    <Cell ss:Index="12" ss:StyleID="s73"/>
   </Row>
   <Row ss:AutoFitHeight="0">
    <Cell ss:Index="12" ss:StyleID="s73"/>
   </Row>
   <Row ss:AutoFitHeight="0">
    <Cell ss:Index="12" ss:StyleID="s73"/>
   </Row>
   <Row ss:AutoFitHeight="0">
    <Cell ss:Index="12" ss:StyleID="s73"/>
   </Row>
   <Row ss:AutoFitHeight="0">
    <Cell ss:Index="12" ss:StyleID="s73"/>
   </Row>
   <Row ss:AutoFitHeight="0">
    <Cell ss:Index="12" ss:StyleID="s73"/>
   </Row>
   <Row ss:AutoFitHeight="0">
    <Cell ss:Index="12" ss:StyleID="s73"/>
   </Row>
   <Row ss:AutoFitHeight="0">
    <Cell ss:Index="12" ss:StyleID="s73"/>
   </Row>
   <Row ss:AutoFitHeight="0">
    <Cell ss:Index="12" ss:StyleID="s73"/>
   </Row>
   <Row ss:AutoFitHeight="0">
    <Cell ss:Index="12" ss:StyleID="s73"/>
   </Row>
   <Row ss:AutoFitHeight="0">
    <Cell ss:Index="12" ss:StyleID="s73"/>
   </Row>
   <Row ss:Index="175" ss:AutoFitHeight="0">
    <Cell ss:Index="12" ss:StyleID="s73"/>
   </Row>
   <Row ss:AutoFitHeight="0">
    <Cell ss:Index="12" ss:StyleID="s73"/>
   </Row>
   <Row ss:AutoFitHeight="0">
    <Cell ss:Index="12" ss:StyleID="s73"/>
   </Row>
   <Row ss:AutoFitHeight="0">
    <Cell ss:Index="12" ss:StyleID="s73"/>
   </Row>
   <Row ss:Index="180" ss:AutoFitHeight="0">
    <Cell ss:Index="12" ss:StyleID="s73"/>
   </Row>
   <Row ss:AutoFitHeight="0">
    <Cell ss:Index="12" ss:StyleID="s73"/>
   </Row>
   <Row ss:AutoFitHeight="0">
    <Cell ss:Index="12" ss:StyleID="s73"/>
   </Row>
   <Row ss:AutoFitHeight="0">
    <Cell ss:Index="12" ss:StyleID="s73"/>
   </Row>
   <Row ss:Index="185" ss:AutoFitHeight="0">
    <Cell ss:Index="12" ss:StyleID="s73"/>
   </Row>
   <Row ss:AutoFitHeight="0">
    <Cell ss:Index="12" ss:StyleID="s73"/>
   </Row>
   <Row ss:AutoFitHeight="0">
    <Cell ss:Index="12" ss:StyleID="s73"/>
   </Row>
   <Row ss:AutoFitHeight="0">
    <Cell ss:Index="12" ss:StyleID="s73"/>
   </Row>
   <Row ss:AutoFitHeight="0">
    <Cell ss:Index="12" ss:StyleID="s73"/>
   </Row>
   <Row ss:AutoFitHeight="0">
    <Cell ss:Index="12" ss:StyleID="s73"/>
   </Row>
   <Row ss:AutoFitHeight="0">
    <Cell ss:Index="12" ss:StyleID="s73"/>
   </Row>
   <Row ss:AutoFitHeight="0">
    <Cell ss:Index="12" ss:StyleID="s73"/>
   </Row>
   <Row ss:AutoFitHeight="0">
    <Cell ss:Index="12" ss:StyleID="s73"/>
   </Row>
   <Row ss:AutoFitHeight="0">
    <Cell ss:Index="12" ss:StyleID="s73"/>
   </Row>
   <Row ss:AutoFitHeight="0">
    <Cell ss:Index="12" ss:StyleID="s73"/>
   </Row>
   <Row ss:Index="197" ss:AutoFitHeight="0">
    <Cell ss:Index="12" ss:StyleID="s73"/>
   </Row>
   <Row ss:AutoFitHeight="0">
    <Cell ss:Index="12" ss:StyleID="s73"/>
   </Row>
   <Row ss:AutoFitHeight="0">
    <Cell ss:Index="12" ss:StyleID="s73"/>
   </Row>
   <Row ss:AutoFitHeight="0">
    <Cell ss:Index="12" ss:StyleID="s73"/>
   </Row>
   <Row ss:AutoFitHeight="0">
    <Cell ss:Index="12" ss:StyleID="s73"/>
   </Row>
   <Row ss:AutoFitHeight="0">
    <Cell ss:Index="12" ss:StyleID="s73"/>
   </Row>
   <Row ss:AutoFitHeight="0">
    <Cell ss:Index="12" ss:StyleID="s73"/>
   </Row>
   <Row ss:AutoFitHeight="0">
    <Cell ss:Index="12" ss:StyleID="s73"/>
   </Row>
   <Row ss:AutoFitHeight="0">
    <Cell ss:Index="12" ss:StyleID="s73"/>
   </Row>
   <Row ss:AutoFitHeight="0">
    <Cell ss:Index="12" ss:StyleID="s73"/>
   </Row>
   <Row ss:AutoFitHeight="0">
    <Cell ss:Index="12" ss:StyleID="s73"/>
   </Row>
   <Row ss:AutoFitHeight="0">
    <Cell ss:Index="12" ss:StyleID="s73"/>
   </Row>
   <Row ss:AutoFitHeight="0">
    <Cell ss:Index="12" ss:StyleID="s73"/>
   </Row>
   <Row ss:AutoFitHeight="0">
    <Cell ss:Index="12" ss:StyleID="s73"/>
   </Row>
   <Row ss:Index="212" ss:AutoFitHeight="0">
    <Cell ss:Index="12" ss:StyleID="s73"/>
   </Row>
   <Row ss:Index="214" ss:AutoFitHeight="0">
    <Cell ss:Index="12" ss:StyleID="s73"/>
   </Row>
   <Row ss:AutoFitHeight="0">
    <Cell ss:Index="12" ss:StyleID="s73"/>
   </Row>
   <Row ss:AutoFitHeight="0">
    <Cell ss:Index="12" ss:StyleID="s73"/>
   </Row>
   <Row ss:AutoFitHeight="0">
    <Cell ss:Index="12" ss:StyleID="s73"/>
   </Row>
   <Row ss:AutoFitHeight="0">
    <Cell ss:Index="12" ss:StyleID="s73"/>
   </Row>
   <Row ss:AutoFitHeight="0">
    <Cell ss:Index="12" ss:StyleID="s73"/>
   </Row>
   <Row ss:AutoFitHeight="0">
    <Cell ss:Index="12" ss:StyleID="s73"/>
   </Row>
   <Row ss:AutoFitHeight="0">
    <Cell ss:Index="12" ss:StyleID="s73"/>
   </Row>
   <Row ss:AutoFitHeight="0">
    <Cell ss:Index="12" ss:StyleID="s73"/>
   </Row>
   <Row ss:AutoFitHeight="0">
    <Cell ss:Index="12" ss:StyleID="s73"/>
   </Row>
   <Row ss:AutoFitHeight="0">
    <Cell ss:Index="12" ss:StyleID="s73"/>
   </Row>
   <Row ss:AutoFitHeight="0">
    <Cell ss:Index="12" ss:StyleID="s73"/>
   </Row>
   <Row ss:AutoFitHeight="0">
    <Cell ss:Index="12" ss:StyleID="s73"/>
   </Row>
   <Row ss:AutoFitHeight="0">
    <Cell ss:Index="12" ss:StyleID="s73"/>
   </Row>
   <Row ss:Index="229" ss:AutoFitHeight="0">
    <Cell ss:Index="12" ss:StyleID="s73"/>
   </Row>
   <Row ss:AutoFitHeight="0">
    <Cell ss:Index="12" ss:StyleID="s73"/>
   </Row>
   <Row ss:Index="232" ss:AutoFitHeight="0">
    <Cell ss:Index="12" ss:StyleID="s73"/>
   </Row>
   <Row ss:AutoFitHeight="0">
    <Cell ss:Index="12" ss:StyleID="s73"/>
   </Row>
   <Row ss:Index="235" ss:AutoFitHeight="0">
    <Cell ss:Index="12" ss:StyleID="s73"/>
   </Row>
   <Row ss:Index="237" ss:AutoFitHeight="0">
    <Cell ss:Index="12" ss:StyleID="s73"/>
   </Row>
   <Row ss:AutoFitHeight="0">
    <Cell ss:Index="12" ss:StyleID="s73"/>
   </Row>
   <Row ss:AutoFitHeight="0">
    <Cell ss:Index="12" ss:StyleID="s73"/>
   </Row>
   <Row ss:AutoFitHeight="0">
    <Cell ss:Index="12" ss:StyleID="s73"/>
   </Row>
   <Row ss:AutoFitHeight="0">
    <Cell ss:Index="12" ss:StyleID="s73"/>
   </Row>
   <Row ss:AutoFitHeight="0">
    <Cell ss:Index="12" ss:StyleID="s73"/>
   </Row>
   <Row ss:AutoFitHeight="0">
    <Cell ss:Index="12" ss:StyleID="s73"/>
   </Row>
   <Row ss:AutoFitHeight="0">
    <Cell ss:Index="12" ss:StyleID="s73"/>
   </Row>
   <Row ss:AutoFitHeight="0">
    <Cell ss:Index="12" ss:StyleID="s73"/>
   </Row>
   <Row ss:AutoFitHeight="0">
    <Cell ss:Index="12" ss:StyleID="s73"/>
   </Row>
   <Row ss:AutoFitHeight="0">
    <Cell ss:Index="12" ss:StyleID="s73"/>
   </Row>
   <Row ss:AutoFitHeight="0">
    <Cell ss:Index="12" ss:StyleID="s73"/>
   </Row>
   <Row ss:AutoFitHeight="0">
    <Cell ss:Index="12" ss:StyleID="s73"/>
   </Row>
   <Row ss:AutoFitHeight="0">
    <Cell ss:Index="12" ss:StyleID="s73"/>
   </Row>
   <Row ss:Index="252" ss:AutoFitHeight="0">
    <Cell ss:Index="12" ss:StyleID="s73"/>
   </Row>
   <Row ss:AutoFitHeight="0">
    <Cell ss:Index="12" ss:StyleID="s73"/>
   </Row>
   <Row ss:Index="255" ss:AutoFitHeight="0">
    <Cell ss:Index="12" ss:StyleID="s73"/>
   </Row>
   <Row ss:AutoFitHeight="0">
    <Cell ss:Index="12" ss:StyleID="s73"/>
   </Row>
   <Row ss:AutoFitHeight="0">
    <Cell ss:Index="12" ss:StyleID="s73"/>
   </Row>
   <Row ss:Index="260" ss:AutoFitHeight="0">
    <Cell ss:Index="12" ss:StyleID="s73"/>
   </Row>
   <Row ss:AutoFitHeight="0">
    <Cell ss:Index="12" ss:StyleID="s73"/>
   </Row>
   <Row ss:AutoFitHeight="0">
    <Cell ss:Index="12" ss:StyleID="s73"/>
   </Row>
   <Row ss:AutoFitHeight="0">
    <Cell ss:Index="12" ss:StyleID="s73"/>
   </Row>
   <Row ss:AutoFitHeight="0">
    <Cell ss:Index="12" ss:StyleID="s73"/>
   </Row>
   <Row ss:AutoFitHeight="0">
    <Cell ss:Index="12" ss:StyleID="s73"/>
   </Row>
   <Row ss:AutoFitHeight="0">
    <Cell ss:Index="12" ss:StyleID="s73"/>
   </Row>
   <Row ss:AutoFitHeight="0">
    <Cell ss:Index="12" ss:StyleID="s73"/>
   </Row>
   <Row ss:AutoFitHeight="0">
    <Cell ss:Index="12" ss:StyleID="s73"/>
   </Row>
   <Row ss:AutoFitHeight="0">
    <Cell ss:Index="12" ss:StyleID="s73"/>
   </Row>
   <Row ss:Index="271" ss:AutoFitHeight="0">
    <Cell ss:Index="12" ss:StyleID="s73"/>
   </Row>
   <Row ss:AutoFitHeight="0">
    <Cell ss:Index="12" ss:StyleID="s73"/>
   </Row>
   <Row ss:AutoFitHeight="0">
    <Cell ss:Index="12" ss:StyleID="s73"/>
   </Row>
   <Row ss:AutoFitHeight="0">
    <Cell ss:Index="12" ss:StyleID="s73"/>
   </Row>
   <Row ss:Index="278" ss:AutoFitHeight="0">
    <Cell ss:Index="12" ss:StyleID="s73"/>
   </Row>
   <Row ss:AutoFitHeight="0">
    <Cell ss:Index="12" ss:StyleID="s73"/>
   </Row>
   <Row ss:AutoFitHeight="0">
    <Cell ss:Index="12" ss:StyleID="s73"/>
   </Row>
   <Row ss:Index="282" ss:AutoFitHeight="0">
    <Cell ss:Index="12" ss:StyleID="s73"/>
   </Row>
   <Row ss:AutoFitHeight="0">
    <Cell ss:Index="12" ss:StyleID="s73"/>
   </Row>
   <Row ss:Index="285" ss:AutoFitHeight="0">
    <Cell ss:Index="12" ss:StyleID="s73"/>
   </Row>
   <Row ss:AutoFitHeight="0">
    <Cell ss:Index="12" ss:StyleID="s73"/>
   </Row>
   <Row ss:AutoFitHeight="0">
    <Cell ss:Index="12" ss:StyleID="s73"/>
   </Row>
   <Row ss:AutoFitHeight="0">
    <Cell ss:Index="12" ss:StyleID="s73"/>
   </Row>
   <Row ss:Index="290" ss:AutoFitHeight="0">
    <Cell ss:Index="12" ss:StyleID="s73"/>
   </Row>
   <Row ss:AutoFitHeight="0">
    <Cell ss:Index="12" ss:StyleID="s73"/>
   </Row>
   <Row ss:AutoFitHeight="0">
    <Cell ss:Index="12" ss:StyleID="s73"/>
   </Row>
   <Row ss:AutoFitHeight="0">
    <Cell ss:Index="12" ss:StyleID="s73"/>
   </Row>
   <Row ss:AutoFitHeight="0">
    <Cell ss:Index="12" ss:StyleID="s73"/>
   </Row>
   <Row ss:AutoFitHeight="0">
    <Cell ss:Index="12" ss:StyleID="s73"/>
   </Row>
   <Row ss:AutoFitHeight="0">
    <Cell ss:Index="12" ss:StyleID="s73"/>
   </Row>
   <Row ss:AutoFitHeight="0">
    <Cell ss:Index="12" ss:StyleID="s73"/>
   </Row>
   <Row ss:AutoFitHeight="0">
    <Cell ss:Index="12" ss:StyleID="s73"/>
   </Row>
   <Row ss:Index="300" ss:AutoFitHeight="0">
    <Cell ss:Index="12" ss:StyleID="s73"/>
   </Row>
   <Row ss:AutoFitHeight="0">
    <Cell ss:Index="12" ss:StyleID="s73"/>
   </Row>
   <Row ss:AutoFitHeight="0">
    <Cell ss:Index="12" ss:StyleID="s73"/>
   </Row>
   <Row ss:AutoFitHeight="0">
    <Cell ss:Index="12" ss:StyleID="s73"/>
   </Row>
   <Row ss:AutoFitHeight="0">
    <Cell ss:Index="12" ss:StyleID="s73"/>
   </Row>
   <Row ss:AutoFitHeight="0">
    <Cell ss:Index="12" ss:StyleID="s73"/>
   </Row>
   <Row ss:AutoFitHeight="0">
    <Cell ss:Index="12" ss:StyleID="s73"/>
   </Row>
   <Row ss:Index="308" ss:AutoFitHeight="0">
    <Cell ss:Index="12" ss:StyleID="s73"/>
   </Row>
   <Row ss:AutoFitHeight="0">
    <Cell ss:Index="12" ss:StyleID="s73"/>
   </Row>
   <Row ss:AutoFitHeight="0">
    <Cell ss:Index="12" ss:StyleID="s73"/>
   </Row>
   <Row ss:AutoFitHeight="0">
    <Cell ss:Index="12" ss:StyleID="s73"/>
   </Row>
   <Row ss:AutoFitHeight="0">
    <Cell ss:Index="12" ss:StyleID="s73"/>
   </Row>
   <Row ss:AutoFitHeight="0">
    <Cell ss:Index="12" ss:StyleID="s73"/>
   </Row>
   <Row ss:AutoFitHeight="0">
    <Cell ss:Index="12" ss:StyleID="s73"/>
   </Row>
   <Row ss:AutoFitHeight="0">
    <Cell ss:Index="12" ss:StyleID="s73"/>
   </Row>
   <Row ss:AutoFitHeight="0">
    <Cell ss:Index="12" ss:StyleID="s73"/>
   </Row>
   <Row ss:AutoFitHeight="0">
    <Cell ss:Index="12" ss:StyleID="s73"/>
   </Row>
   <Row ss:AutoFitHeight="0">
    <Cell ss:Index="12" ss:StyleID="s73"/>
   </Row>
   <Row ss:AutoFitHeight="0">
    <Cell ss:Index="12" ss:StyleID="s73"/>
   </Row>
   <Row ss:AutoFitHeight="0">
    <Cell ss:Index="12" ss:StyleID="s73"/>
   </Row>
   <Row ss:AutoFitHeight="0">
    <Cell ss:Index="12" ss:StyleID="s73"/>
   </Row>
   <Row ss:Index="323" ss:AutoFitHeight="0">
    <Cell ss:Index="12" ss:StyleID="s73"/>
   </Row>
   <Row ss:AutoFitHeight="0">
    <Cell ss:Index="12" ss:StyleID="s73"/>
   </Row>
   <Row ss:Index="326" ss:AutoFitHeight="0">
    <Cell ss:Index="12" ss:StyleID="s73"/>
   </Row>
   <Row ss:AutoFitHeight="0">
    <Cell ss:Index="12" ss:StyleID="s73"/>
   </Row>
   <Row ss:AutoFitHeight="0">
    <Cell ss:Index="12" ss:StyleID="s73"/>
   </Row>
   <Row ss:AutoFitHeight="0">
    <Cell ss:Index="12" ss:StyleID="s73"/>
   </Row>
   <Row ss:AutoFitHeight="0">
    <Cell ss:Index="12" ss:StyleID="s73"/>
   </Row>
   <Row ss:AutoFitHeight="0">
    <Cell ss:Index="12" ss:StyleID="s73"/>
   </Row>
   <Row ss:AutoFitHeight="0">
    <Cell ss:Index="12" ss:StyleID="s73"/>
   </Row>
   <Row ss:AutoFitHeight="0">
    <Cell ss:Index="12" ss:StyleID="s73"/>
   </Row>
   <Row ss:AutoFitHeight="0">
    <Cell ss:Index="12" ss:StyleID="s73"/>
   </Row>
   <Row ss:Index="336" ss:AutoFitHeight="0">
    <Cell ss:Index="12" ss:StyleID="s73"/>
   </Row>
   <Row ss:AutoFitHeight="0">
    <Cell ss:Index="12" ss:StyleID="s73"/>
   </Row>
   <Row ss:AutoFitHeight="0">
    <Cell ss:Index="12" ss:StyleID="s73"/>
   </Row>
   <Row ss:Index="340" ss:AutoFitHeight="0">
    <Cell ss:Index="12" ss:StyleID="s73"/>
   </Row>
   <Row ss:AutoFitHeight="0">
    <Cell ss:Index="12" ss:StyleID="s73"/>
   </Row>
   <Row ss:Index="343" ss:AutoFitHeight="0">
    <Cell ss:Index="12" ss:StyleID="s73"/>
   </Row>
   <Row ss:AutoFitHeight="0">
    <Cell ss:Index="12" ss:StyleID="s73"/>
   </Row>
   <Row ss:AutoFitHeight="0">
    <Cell ss:Index="12" ss:StyleID="s73"/>
   </Row>
   <Row ss:AutoFitHeight="0">
    <Cell ss:Index="12" ss:StyleID="s73"/>
   </Row>
   <Row ss:AutoFitHeight="0">
    <Cell ss:Index="12" ss:StyleID="s73"/>
   </Row>
   <Row ss:AutoFitHeight="0">
    <Cell ss:Index="12" ss:StyleID="s73"/>
   </Row>
   <Row ss:AutoFitHeight="0">
    <Cell ss:Index="12" ss:StyleID="s73"/>
   </Row>
   <Row ss:AutoFitHeight="0">
    <Cell ss:Index="12" ss:StyleID="s73"/>
   </Row>
   <Row ss:AutoFitHeight="0">
    <Cell ss:Index="12" ss:StyleID="s73"/>
   </Row>
   <Row ss:AutoFitHeight="0">
    <Cell ss:Index="12" ss:StyleID="s73"/>
   </Row>
   <Row ss:AutoFitHeight="0">
    <Cell ss:Index="12" ss:StyleID="s73"/>
   </Row>
   <Row ss:AutoFitHeight="0">
    <Cell ss:Index="12" ss:StyleID="s73"/>
   </Row>
   <Row ss:AutoFitHeight="0">
    <Cell ss:Index="12" ss:StyleID="s73"/>
   </Row>
   <Row ss:AutoFitHeight="0">
    <Cell ss:Index="12" ss:StyleID="s73"/>
   </Row>
   <Row ss:AutoFitHeight="0">
    <Cell ss:Index="12" ss:StyleID="s73"/>
   </Row>
   <Row ss:Index="359" ss:AutoFitHeight="0">
    <Cell ss:Index="12" ss:StyleID="s73"/>
   </Row>
   <Row ss:AutoFitHeight="0">
    <Cell ss:Index="12" ss:StyleID="s73"/>
   </Row>
   <Row ss:AutoFitHeight="0">
    <Cell ss:Index="12" ss:StyleID="s73"/>
   </Row>
   <Row ss:Index="363" ss:AutoFitHeight="0">
    <Cell ss:Index="12" ss:StyleID="s73"/>
   </Row>
   <Row ss:AutoFitHeight="0">
    <Cell ss:Index="12" ss:StyleID="s73"/>
   </Row>
   <Row ss:Index="368" ss:AutoFitHeight="0">
    <Cell ss:Index="12" ss:StyleID="s73"/>
   </Row>
   <Row ss:AutoFitHeight="0">
    <Cell ss:Index="12" ss:StyleID="s73"/>
   </Row>
   <Row ss:AutoFitHeight="0">
    <Cell ss:Index="12" ss:StyleID="s73"/>
   </Row>
   <Row ss:AutoFitHeight="0">
    <Cell ss:Index="12" ss:StyleID="s73"/>
   </Row>
   <Row ss:AutoFitHeight="0">
    <Cell ss:Index="12" ss:StyleID="s73"/>
   </Row>
   <Row ss:AutoFitHeight="0">
    <Cell ss:Index="12" ss:StyleID="s73"/>
   </Row>
   <Row ss:Index="375" ss:AutoFitHeight="0">
    <Cell ss:Index="12" ss:StyleID="s73"/>
   </Row>
   <Row ss:AutoFitHeight="0">
    <Cell ss:Index="12" ss:StyleID="s73"/>
   </Row>
   <Row ss:AutoFitHeight="0">
    <Cell ss:Index="12" ss:StyleID="s73"/>
   </Row>
   <Row ss:AutoFitHeight="0">
    <Cell ss:Index="12" ss:StyleID="s73"/>
   </Row>
   <Row ss:AutoFitHeight="0">
    <Cell ss:Index="12" ss:StyleID="s73"/>
   </Row>
   <Row ss:AutoFitHeight="0">
    <Cell ss:Index="12" ss:StyleID="s73"/>
   </Row>
   <Row ss:AutoFitHeight="0">
    <Cell ss:Index="12" ss:StyleID="s73"/>
   </Row>
   <Row ss:AutoFitHeight="0">
    <Cell ss:Index="12" ss:StyleID="s73"/>
   </Row>
   <Row ss:AutoFitHeight="0">
    <Cell ss:Index="12" ss:StyleID="s73"/>
   </Row>
   <Row ss:AutoFitHeight="0">
    <Cell ss:Index="12" ss:StyleID="s73"/>
   </Row>
   <Row ss:AutoFitHeight="0">
    <Cell ss:Index="12" ss:StyleID="s73"/>
   </Row>
   <Row ss:AutoFitHeight="0">
    <Cell ss:Index="12" ss:StyleID="s73"/>
   </Row>
   <Row ss:AutoFitHeight="0">
    <Cell ss:Index="12" ss:StyleID="s73"/>
   </Row>
   <Row ss:AutoFitHeight="0">
    <Cell ss:Index="12" ss:StyleID="s73"/>
   </Row>
   <Row ss:AutoFitHeight="0">
    <Cell ss:Index="12" ss:StyleID="s73"/>
   </Row>
   <Row ss:AutoFitHeight="0">
    <Cell ss:Index="12" ss:StyleID="s73"/>
   </Row>
   <Row ss:AutoFitHeight="0">
    <Cell ss:Index="12" ss:StyleID="s73"/>
   </Row>
   <Row ss:AutoFitHeight="0">
    <Cell ss:Index="12" ss:StyleID="s73"/>
   </Row>
   <Row ss:AutoFitHeight="0">
    <Cell ss:Index="12" ss:StyleID="s73"/>
   </Row>
   <Row ss:Index="395" ss:AutoFitHeight="0">
    <Cell ss:Index="12" ss:StyleID="s73"/>
   </Row>
   <Row ss:AutoFitHeight="0">
    <Cell ss:Index="12" ss:StyleID="s73"/>
   </Row>
   <Row ss:AutoFitHeight="0">
    <Cell ss:Index="12" ss:StyleID="s73"/>
   </Row>
   <Row ss:AutoFitHeight="0">
    <Cell ss:Index="12" ss:StyleID="s73"/>
   </Row>
   <Row ss:AutoFitHeight="0">
    <Cell ss:Index="12" ss:StyleID="s73"/>
   </Row>
   <Row ss:Index="401" ss:AutoFitHeight="0">
    <Cell ss:Index="12" ss:StyleID="s73"/>
   </Row>
   <Row ss:Index="403" ss:AutoFitHeight="0">
    <Cell ss:Index="12" ss:StyleID="s73"/>
   </Row>
   <Row ss:AutoFitHeight="0">
    <Cell ss:Index="12" ss:StyleID="s73"/>
   </Row>
   <Row ss:AutoFitHeight="0">
    <Cell ss:Index="12" ss:StyleID="s73"/>
   </Row>
   <Row ss:AutoFitHeight="0">
    <Cell ss:Index="12" ss:StyleID="s73"/>
   </Row>
   <Row ss:AutoFitHeight="0">
    <Cell ss:Index="12" ss:StyleID="s73"/>
   </Row>
   <Row ss:Index="409" ss:AutoFitHeight="0">
    <Cell ss:Index="12" ss:StyleID="s73"/>
   </Row>
   <Row ss:AutoFitHeight="0">
    <Cell ss:Index="12" ss:StyleID="s73"/>
   </Row>
   <Row ss:AutoFitHeight="0">
    <Cell ss:Index="12" ss:StyleID="s73"/>
   </Row>
   <Row ss:AutoFitHeight="0">
    <Cell ss:Index="12" ss:StyleID="s73"/>
   </Row>
   <Row ss:AutoFitHeight="0">
    <Cell ss:Index="12" ss:StyleID="s73"/>
   </Row>
   <Row ss:AutoFitHeight="0">
    <Cell ss:Index="12" ss:StyleID="s73"/>
   </Row>
   <Row ss:AutoFitHeight="0">
    <Cell ss:Index="12" ss:StyleID="s73"/>
   </Row>
   <Row ss:AutoFitHeight="0">
    <Cell ss:Index="12" ss:StyleID="s73"/>
   </Row>
   <Row ss:AutoFitHeight="0">
    <Cell ss:Index="12" ss:StyleID="s73"/>
   </Row>
   <Row ss:AutoFitHeight="0">
    <Cell ss:Index="12" ss:StyleID="s73"/>
   </Row>
   <Row ss:AutoFitHeight="0">
    <Cell ss:Index="12" ss:StyleID="s73"/>
   </Row>
   <Row ss:Index="422" ss:AutoFitHeight="0">
    <Cell ss:Index="12" ss:StyleID="s73"/>
   </Row>
   <Row ss:AutoFitHeight="0">
    <Cell ss:Index="12" ss:StyleID="s73"/>
   </Row>
   <Row ss:AutoFitHeight="0">
    <Cell ss:Index="12" ss:StyleID="s73"/>
   </Row>
   <Row ss:AutoFitHeight="0">
    <Cell ss:Index="12" ss:StyleID="s73"/>
   </Row>
   <Row ss:AutoFitHeight="0">
    <Cell ss:Index="12" ss:StyleID="s73"/>
   </Row>
   <Row ss:AutoFitHeight="0">
    <Cell ss:Index="12" ss:StyleID="s73"/>
   </Row>
   <Row ss:AutoFitHeight="0">
    <Cell ss:Index="12" ss:StyleID="s73"/>
   </Row>
   <Row ss:AutoFitHeight="0">
    <Cell ss:Index="12" ss:StyleID="s73"/>
   </Row>
   <Row ss:AutoFitHeight="0">
    <Cell ss:Index="12" ss:StyleID="s73"/>
   </Row>
   <Row ss:AutoFitHeight="0">
    <Cell ss:Index="12" ss:StyleID="s73"/>
   </Row>
   <Row ss:AutoFitHeight="0">
    <Cell ss:Index="12" ss:StyleID="s73"/>
   </Row>
   <Row ss:Index="434" ss:AutoFitHeight="0">
    <Cell ss:Index="12" ss:StyleID="s73"/>
   </Row>
   <Row ss:AutoFitHeight="0">
    <Cell ss:Index="12" ss:StyleID="s73"/>
   </Row>
   <Row ss:AutoFitHeight="0">
    <Cell ss:Index="12" ss:StyleID="s73"/>
   </Row>
   <Row ss:AutoFitHeight="0">
    <Cell ss:Index="12" ss:StyleID="s73"/>
   </Row>
   <Row ss:AutoFitHeight="0">
    <Cell ss:Index="12" ss:StyleID="s73"/>
   </Row>
   <Row ss:AutoFitHeight="0">
    <Cell ss:Index="12" ss:StyleID="s73"/>
   </Row>
   <Row ss:AutoFitHeight="0">
    <Cell ss:Index="12" ss:StyleID="s73"/>
   </Row>
   <Row ss:AutoFitHeight="0">
    <Cell ss:Index="12" ss:StyleID="s73"/>
   </Row>
   <Row ss:Index="446" ss:AutoFitHeight="0">
    <Cell ss:Index="12" ss:StyleID="s73"/>
   </Row>
   <Row ss:AutoFitHeight="0">
    <Cell ss:Index="12" ss:StyleID="s73"/>
   </Row>
   <Row ss:Index="449" ss:AutoFitHeight="0">
    <Cell ss:Index="12" ss:StyleID="s73"/>
   </Row>
   <Row ss:AutoFitHeight="0">
    <Cell ss:Index="12" ss:StyleID="s73"/>
   </Row>
   <Row ss:AutoFitHeight="0">
    <Cell ss:Index="12" ss:StyleID="s73"/>
   </Row>
   <Row ss:AutoFitHeight="0">
    <Cell ss:Index="12" ss:StyleID="s73"/>
   </Row>
   <Row ss:AutoFitHeight="0">
    <Cell ss:Index="12" ss:StyleID="s73"/>
   </Row>
   <Row ss:AutoFitHeight="0">
    <Cell ss:Index="12" ss:StyleID="s73"/>
   </Row>
   <Row ss:AutoFitHeight="0">
    <Cell ss:Index="12" ss:StyleID="s73"/>
   </Row>
   <Row ss:AutoFitHeight="0">
    <Cell ss:Index="12" ss:StyleID="s73"/>
   </Row>
   <Row ss:AutoFitHeight="0">
    <Cell ss:Index="12" ss:StyleID="s73"/>
   </Row>
   <Row ss:AutoFitHeight="0">
    <Cell ss:Index="12" ss:StyleID="s73"/>
   </Row>
   <Row ss:AutoFitHeight="0">
    <Cell ss:Index="12" ss:StyleID="s73"/>
   </Row>
   <Row ss:AutoFitHeight="0">
    <Cell ss:Index="12" ss:StyleID="s73"/>
   </Row>
   <Row ss:AutoFitHeight="0">
    <Cell ss:Index="12" ss:StyleID="s73"/>
   </Row>
   <Row ss:AutoFitHeight="0">
    <Cell ss:Index="12" ss:StyleID="s73"/>
   </Row>
   <Row ss:Index="464" ss:AutoFitHeight="0">
    <Cell ss:Index="12" ss:StyleID="s73"/>
   </Row>
   <Row ss:AutoFitHeight="0">
    <Cell ss:Index="12" ss:StyleID="s73"/>
   </Row>
   <Row ss:AutoFitHeight="0">
    <Cell ss:Index="12" ss:StyleID="s73"/>
   </Row>
   <Row ss:Index="468" ss:AutoFitHeight="0">
    <Cell ss:Index="12" ss:StyleID="s73"/>
   </Row>
   <Row ss:Index="470" ss:AutoFitHeight="0">
    <Cell ss:Index="12" ss:StyleID="s73"/>
   </Row>
   <Row ss:AutoFitHeight="0">
    <Cell ss:Index="12" ss:StyleID="s73"/>
   </Row>
   <Row ss:AutoFitHeight="0">
    <Cell ss:Index="12" ss:StyleID="s73"/>
   </Row>
   <Row ss:AutoFitHeight="0">
    <Cell ss:Index="12" ss:StyleID="s73"/>
   </Row>
   <Row ss:Index="479" ss:AutoFitHeight="0">
    <Cell ss:Index="12" ss:StyleID="s73"/>
   </Row>
   <Row ss:AutoFitHeight="0">
    <Cell ss:Index="12" ss:StyleID="s73"/>
   </Row>
   <Row ss:AutoFitHeight="0">
    <Cell ss:Index="12" ss:StyleID="s73"/>
   </Row>
   <Row ss:AutoFitHeight="0">
    <Cell ss:Index="12" ss:StyleID="s73"/>
   </Row>
   <Row ss:AutoFitHeight="0">
    <Cell ss:Index="12" ss:StyleID="s73"/>
   </Row>
   <Row ss:AutoFitHeight="0">
    <Cell ss:Index="12" ss:StyleID="s73"/>
   </Row>
   <Row ss:AutoFitHeight="0">
    <Cell ss:Index="12" ss:StyleID="s73"/>
   </Row>
   <Row ss:AutoFitHeight="0">
    <Cell ss:Index="12" ss:StyleID="s73"/>
   </Row>
   <Row ss:AutoFitHeight="0">
    <Cell ss:Index="12" ss:StyleID="s73"/>
   </Row>
   <Row ss:AutoFitHeight="0">
    <Cell ss:Index="12" ss:StyleID="s73"/>
   </Row>
   <Row ss:AutoFitHeight="0">
    <Cell ss:Index="12" ss:StyleID="s73"/>
   </Row>
   <Row ss:AutoFitHeight="0">
    <Cell ss:Index="12" ss:StyleID="s73"/>
   </Row>
   <Row ss:Index="492" ss:AutoFitHeight="0">
    <Cell ss:Index="12" ss:StyleID="s73"/>
   </Row>
   <Row ss:AutoFitHeight="0">
    <Cell ss:Index="12" ss:StyleID="s73"/>
   </Row>
   <Row ss:Index="495" ss:AutoFitHeight="0">
    <Cell ss:Index="12" ss:StyleID="s73"/>
   </Row>
   <Row ss:AutoFitHeight="0">
    <Cell ss:Index="12" ss:StyleID="s73"/>
   </Row>
   <Row ss:AutoFitHeight="0">
    <Cell ss:Index="12" ss:StyleID="s73"/>
   </Row>
   <Row ss:Index="499" ss:AutoFitHeight="0">
    <Cell ss:Index="12" ss:StyleID="s73"/>
   </Row>
   <Row ss:AutoFitHeight="0">
    <Cell ss:Index="12" ss:StyleID="s73"/>
   </Row>
   <Row ss:AutoFitHeight="0">
    <Cell ss:Index="12" ss:StyleID="s73"/>
   </Row>
   <Row ss:AutoFitHeight="0">
    <Cell ss:Index="12" ss:StyleID="s73"/>
   </Row>
   <Row ss:AutoFitHeight="0">
    <Cell ss:Index="12" ss:StyleID="s73"/>
   </Row>
   <Row ss:AutoFitHeight="0">
    <Cell ss:Index="12" ss:StyleID="s73"/>
   </Row>
   <Row ss:AutoFitHeight="0">
    <Cell ss:Index="12" ss:StyleID="s73"/>
   </Row>
   <Row ss:AutoFitHeight="0">
    <Cell ss:Index="12" ss:StyleID="s73"/>
   </Row>
   <Row ss:AutoFitHeight="0">
    <Cell ss:Index="12" ss:StyleID="s73"/>
   </Row>
   <Row ss:AutoFitHeight="0">
    <Cell ss:Index="12" ss:StyleID="s73"/>
   </Row>
   <Row ss:Index="510" ss:AutoFitHeight="0">
    <Cell ss:Index="12" ss:StyleID="s73"/>
   </Row>
   <Row ss:AutoFitHeight="0">
    <Cell ss:Index="12" ss:StyleID="s73"/>
   </Row>
   <Row ss:AutoFitHeight="0">
    <Cell ss:Index="12" ss:StyleID="s73"/>
   </Row>
   <Row ss:Index="514" ss:AutoFitHeight="0">
    <Cell ss:Index="12" ss:StyleID="s73"/>
   </Row>
   <Row ss:AutoFitHeight="0">
    <Cell ss:Index="12" ss:StyleID="s73"/>
   </Row>
   <Row ss:AutoFitHeight="0">
    <Cell ss:Index="12" ss:StyleID="s73"/>
   </Row>
   <Row ss:Index="518" ss:AutoFitHeight="0">
    <Cell ss:Index="12" ss:StyleID="s73"/>
   </Row>
   <Row ss:AutoFitHeight="0">
    <Cell ss:Index="12" ss:StyleID="s73"/>
   </Row>
   <Row ss:AutoFitHeight="0">
    <Cell ss:Index="12" ss:StyleID="s73"/>
   </Row>
   <Row ss:AutoFitHeight="0">
    <Cell ss:Index="12" ss:StyleID="s73"/>
   </Row>
   <Row ss:AutoFitHeight="0">
    <Cell ss:Index="12" ss:StyleID="s73"/>
   </Row>
   <Row ss:AutoFitHeight="0">
    <Cell ss:Index="12" ss:StyleID="s73"/>
   </Row>
   <Row ss:AutoFitHeight="0">
    <Cell ss:Index="12" ss:StyleID="s73"/>
   </Row>
   <Row ss:Index="526" ss:AutoFitHeight="0">
    <Cell ss:Index="12" ss:StyleID="s73"/>
   </Row>
   <Row ss:AutoFitHeight="0">
    <Cell ss:Index="12" ss:StyleID="s73"/>
   </Row>
   <Row ss:AutoFitHeight="0">
    <Cell ss:Index="12" ss:StyleID="s73"/>
   </Row>
   <Row ss:AutoFitHeight="0">
    <Cell ss:Index="12" ss:StyleID="s73"/>
   </Row>
   <Row ss:AutoFitHeight="0">
    <Cell ss:Index="12" ss:StyleID="s73"/>
   </Row>
   <Row ss:AutoFitHeight="0">
    <Cell ss:Index="12" ss:StyleID="s73"/>
   </Row>
   <Row ss:AutoFitHeight="0">
    <Cell ss:Index="12" ss:StyleID="s73"/>
   </Row>
   <Row ss:AutoFitHeight="0">
    <Cell ss:Index="12" ss:StyleID="s73"/>
   </Row>
   <Row ss:Index="535" ss:AutoFitHeight="0">
    <Cell ss:Index="12" ss:StyleID="s73"/>
   </Row>
   <Row ss:AutoFitHeight="0">
    <Cell ss:Index="12" ss:StyleID="s73"/>
   </Row>
   <Row ss:AutoFitHeight="0">
    <Cell ss:Index="12" ss:StyleID="s73"/>
   </Row>
   <Row ss:AutoFitHeight="0">
    <Cell ss:Index="12" ss:StyleID="s73"/>
   </Row>
   <Row ss:AutoFitHeight="0">
    <Cell ss:Index="12" ss:StyleID="s73"/>
   </Row>
   <Row ss:Index="541" ss:AutoFitHeight="0">
    <Cell ss:Index="12" ss:StyleID="s73"/>
   </Row>
   <Row ss:AutoFitHeight="0">
    <Cell ss:Index="12" ss:StyleID="s73"/>
   </Row>
   <Row ss:Index="544" ss:AutoFitHeight="0">
    <Cell ss:Index="12" ss:StyleID="s73"/>
   </Row>
   <Row ss:AutoFitHeight="0">
    <Cell ss:Index="12" ss:StyleID="s73"/>
   </Row>
   <Row ss:AutoFitHeight="0">
    <Cell ss:Index="12" ss:StyleID="s73"/>
   </Row>
   <Row ss:Index="548" ss:AutoFitHeight="0">
    <Cell ss:Index="12" ss:StyleID="s73"/>
   </Row>
   <Row ss:AutoFitHeight="0">
    <Cell ss:Index="12" ss:StyleID="s73"/>
   </Row>
   <Row ss:AutoFitHeight="0">
    <Cell ss:Index="12" ss:StyleID="s73"/>
   </Row>
   <Row ss:AutoFitHeight="0">
    <Cell ss:Index="12" ss:StyleID="s73"/>
   </Row>
   <Row ss:AutoFitHeight="0">
    <Cell ss:Index="12" ss:StyleID="s73"/>
   </Row>
   <Row ss:AutoFitHeight="0">
    <Cell ss:Index="12" ss:StyleID="s73"/>
   </Row>
   <Row ss:AutoFitHeight="0">
    <Cell ss:Index="12" ss:StyleID="s73"/>
   </Row>
   <Row ss:AutoFitHeight="0">
    <Cell ss:Index="12" ss:StyleID="s73"/>
   </Row>
   <Row ss:AutoFitHeight="0">
    <Cell ss:Index="12" ss:StyleID="s73"/>
   </Row>
   <Row ss:AutoFitHeight="0">
    <Cell ss:Index="12" ss:StyleID="s73"/>
   </Row>
   <Row ss:AutoFitHeight="0">
    <Cell ss:Index="12" ss:StyleID="s73"/>
   </Row>
   <Row ss:AutoFitHeight="0">
    <Cell ss:Index="12" ss:StyleID="s73"/>
   </Row>
   <Row ss:AutoFitHeight="0">
    <Cell ss:Index="12" ss:StyleID="s73"/>
   </Row>
   <Row ss:AutoFitHeight="0">
    <Cell ss:Index="12" ss:StyleID="s73"/>
   </Row>
   <Row ss:AutoFitHeight="0">
    <Cell ss:Index="12" ss:StyleID="s73"/>
   </Row>
   <Row ss:AutoFitHeight="0">
    <Cell ss:Index="12" ss:StyleID="s73"/>
   </Row>
   <Row ss:AutoFitHeight="0">
    <Cell ss:Index="12" ss:StyleID="s73"/>
   </Row>
   <Row ss:AutoFitHeight="0">
    <Cell ss:Index="12" ss:StyleID="s73"/>
   </Row>
   <Row ss:AutoFitHeight="0">
    <Cell ss:Index="12" ss:StyleID="s73"/>
   </Row>
   <Row ss:AutoFitHeight="0">
    <Cell ss:Index="12" ss:StyleID="s73"/>
   </Row>
   <Row ss:Index="569" ss:AutoFitHeight="0">
    <Cell ss:Index="12" ss:StyleID="s73"/>
   </Row>
   <Row ss:AutoFitHeight="0">
    <Cell ss:Index="12" ss:StyleID="s73"/>
   </Row>
   <Row ss:AutoFitHeight="0">
    <Cell ss:Index="12" ss:StyleID="s73"/>
   </Row>
   <Row ss:Index="573" ss:AutoFitHeight="0">
    <Cell ss:Index="12" ss:StyleID="s73"/>
   </Row>
   <Row ss:AutoFitHeight="0">
    <Cell ss:Index="12" ss:StyleID="s73"/>
   </Row>
   <Row ss:AutoFitHeight="0">
    <Cell ss:Index="12" ss:StyleID="s73"/>
   </Row>
   <Row ss:Index="577" ss:AutoFitHeight="0">
    <Cell ss:Index="12" ss:StyleID="s73"/>
   </Row>
   <Row ss:AutoFitHeight="0">
    <Cell ss:Index="12" ss:StyleID="s73"/>
   </Row>
   <Row ss:AutoFitHeight="0">
    <Cell ss:Index="12" ss:StyleID="s73"/>
   </Row>
   <Row ss:AutoFitHeight="0">
    <Cell ss:Index="12" ss:StyleID="s73"/>
   </Row>
   <Row ss:AutoFitHeight="0">
    <Cell ss:Index="12" ss:StyleID="s73"/>
   </Row>
   <Row ss:Index="584" ss:AutoFitHeight="0">
    <Cell ss:Index="12" ss:StyleID="s73"/>
   </Row>
   <Row ss:AutoFitHeight="0">
    <Cell ss:Index="12" ss:StyleID="s73"/>
   </Row>
   <Row ss:AutoFitHeight="0">
    <Cell ss:Index="12" ss:StyleID="s73"/>
   </Row>
   <Row ss:AutoFitHeight="0">
    <Cell ss:Index="12" ss:StyleID="s73"/>
   </Row>
   <Row ss:AutoFitHeight="0">
    <Cell ss:Index="12" ss:StyleID="s73"/>
   </Row>
   <Row ss:AutoFitHeight="0">
    <Cell ss:Index="12" ss:StyleID="s73"/>
   </Row>
   <Row ss:Index="591" ss:AutoFitHeight="0">
    <Cell ss:Index="12" ss:StyleID="s73"/>
   </Row>
   <Row ss:AutoFitHeight="0">
    <Cell ss:Index="12" ss:StyleID="s73"/>
   </Row>
   <Row ss:AutoFitHeight="0">
    <Cell ss:Index="12" ss:StyleID="s73"/>
   </Row>
   <Row ss:Index="595" ss:AutoFitHeight="0">
    <Cell ss:Index="12" ss:StyleID="s73"/>
   </Row>
   <Row ss:AutoFitHeight="0">
    <Cell ss:Index="12" ss:StyleID="s73"/>
   </Row>
   <Row ss:AutoFitHeight="0">
    <Cell ss:Index="12" ss:StyleID="s73"/>
   </Row>
   <Row ss:AutoFitHeight="0">
    <Cell ss:Index="12" ss:StyleID="s73"/>
   </Row>
  </Table>
  <WorksheetOptions xmlns="urn:schemas-microsoft-com:office:excel">
   <Unsynced/>
   <Print>
    <ValidPrinterInfo/>
    <PaperSizeIndex>9</PaperSizeIndex>
    <HorizontalResolution>-4</HorizontalResolution>
    <VerticalResolution>-4</VerticalResolution>
   </Print>
   <Selected/>
   <Panes>
    <Pane>
     <Number>3</Number>
     <ActiveRow>31</ActiveRow>
     <ActiveCol>2</ActiveCol>
    </Pane>
   </Panes>
   <ProtectObjects>False</ProtectObjects>
   <ProtectScenarios>False</ProtectScenarios>
  </WorksheetOptions>
  <Sorting xmlns="urn:schemas-microsoft-com:office:excel">
   <Sort>列 I</Sort>
  </Sorting>
 </Worksheet>
</Workbook>
