# Supplementary material for: The Phytophthora cactorum genome provides insights into the adaptation to host defense compounds and fungicides
Source: Sci Rep. 2018 Apr 25;8:6534. doi: 10.1038/s41598-018-24939-2 (PMC5916904; doi:10.1038/s41598-018-24939-2)
Supplement: Supplementary file 9 — Supplementary Table S12 [file 41598_2018_24939_MOESM9_ESM.zip › 41598_2018_24939_MOESM9_ESM.xml]

<?xml version="1.0"?>
<?mso-application progid="Excel.Sheet"?>
<Workbook xmlns="urn:schemas-microsoft-com:office:spreadsheet"
 xmlns:o="urn:schemas-microsoft-com:office:office"
 xmlns:x="urn:schemas-microsoft-com:office:excel"
 xmlns:ss="urn:schemas-microsoft-com:office:spreadsheet"
 xmlns:html="http://www.w3.org/TR/REC-html40">
 <DocumentProperties xmlns="urn:schemas-microsoft-com:office:office">
  <Author>zac</Author>
  <LastAuthor>shushengzhu</LastAuthor>
  <LastPrinted>2018-02-28T01:27:03Z</LastPrinted>
  <Created>2016-03-01T10:33:01Z</Created>
  <LastSaved>2018-02-28T00:01:05Z</LastSaved>
  <Version>14.00</Version>
 </DocumentProperties>
 <OfficeDocumentSettings xmlns="urn:schemas-microsoft-com:office:office">
  <AllowPNG/>
 </OfficeDocumentSettings>
 <ExcelWorkbook xmlns="urn:schemas-microsoft-com:office:excel">
  <WindowHeight>16440</WindowHeight>
  <WindowWidth>25605</WindowWidth>
  <WindowTopX>5625</WindowTopX>
  <WindowTopY>465</WindowTopY>
  <TabRatio>500</TabRatio>
  <ProtectStructure>False</ProtectStructure>
  <ProtectWindows>False</ProtectWindows>
  <DisplayInkNotes>False</DisplayInkNotes>
 </ExcelWorkbook>
 <Styles>
  <Style ss:ID="Default" ss:Name="Normal">
   <Alignment ss:Vertical="Bottom"/>
   <Borders/>
   <Font ss:FontName="宋体" x:CharSet="134" ss:Size="12" ss:Color="#000000"/>
   <Interior/>
   <NumberFormat/>
   <Protection/>
  </Style>
  <Style ss:ID="s62">
   <Font ss:FontName="Times New Roman" x:Family="Roman" ss:Size="12"
    ss:Color="#000000"/>
  </Style>
  <Style ss:ID="s64">
   <Alignment ss:Vertical="Bottom"/>
   <Font ss:FontName="Times New Roman" x:Family="Roman" ss:Size="12"
    ss:Color="#000000" ss:Bold="1"/>
  </Style>
  <Style ss:ID="s65">
   <Font ss:FontName="Times New Roman" x:Family="Roman" ss:Size="12"
    ss:Color="#000000"/>
   <NumberFormat ss:Format="Scientific"/>
  </Style>
  <Style ss:ID="s66">
   <Font ss:FontName="宋体" x:CharSet="134" ss:Size="12" ss:Color="#000000"
    ss:Bold="1"/>
  </Style>
  <Style ss:ID="s67">
   <Font ss:FontName="Times New Roman" x:Family="Roman" ss:Size="12"
    ss:Color="#000000" ss:Bold="1"/>
  </Style>
  <Style ss:ID="s69">
   <Alignment ss:Vertical="Bottom"/>
   <Font ss:FontName="Times New Roman" x:Family="Roman" ss:Size="10.5"
    ss:Color="#000000" ss:Bold="1"/>
  </Style>
 </Styles>
 <Worksheet ss:Name="P. cactorum vs P. infestans">
  <Table ss:ExpandedColumnCount="22" ss:ExpandedRowCount="2471" x:FullColumns="1"
   x:FullRows="1" ss:StyleID="s62" ss:DefaultColumnWidth="65.25"
   ss:DefaultRowHeight="15.75">
   <Column ss:StyleID="s62" ss:AutoFitWidth="0" ss:Width="69"/>
   <Row ss:AutoFitHeight="0">
    <Cell ss:MergeAcross="12" ss:StyleID="s64"><ss:Data ss:Type="String"
      xmlns="http://www.w3.org/TR/REC-html40"><B><Font html:Color="#000000">Supplementary Table S12 The positively selected genes of </Font><I><Font
         html:Color="#000000">P. cactorum</Font></I><Font html:Color="#000000"> against</Font><I><Font
         html:Color="#000000"> P. infestans</Font></I></B></ss:Data></Cell>
   </Row>
   <Row ss:AutoFitHeight="0">
    <Cell><Data ss:Type="String">Sequence</Data></Cell>
    <Cell><Data ss:Type="String">Method</Data></Cell>
    <Cell><Data ss:Type="String">Ka</Data></Cell>
    <Cell><Data ss:Type="String">Ks</Data></Cell>
    <Cell><Data ss:Type="String">Ka/Ks</Data></Cell>
    <Cell><Data ss:Type="String">P-Value(Fisher)</Data></Cell>
    <Cell><Data ss:Type="String">Length</Data></Cell>
    <Cell><Data ss:Type="String">S-Sites</Data></Cell>
    <Cell><Data ss:Type="String">N-Sites</Data></Cell>
    <Cell><Data ss:Type="String">Fold-Sites(0:2:4)</Data></Cell>
    <Cell><Data ss:Type="String">Substitutions</Data></Cell>
    <Cell><Data ss:Type="String">S-Substitutions</Data></Cell>
    <Cell><Data ss:Type="String">N-Substitutions</Data></Cell>
    <Cell><Data ss:Type="String">Fold-S-Substitutions(0:2:4)</Data></Cell>
    <Cell><Data ss:Type="String">Fold-N-Substitutions(0:2:4)</Data></Cell>
    <Cell><Data ss:Type="String">Divergence-Time</Data></Cell>
    <Cell><Data ss:Type="String">Substitution-Rate-Ratio(rTC:rAG:rTA:rCG:rTG:rCA/rCA)</Data></Cell>
    <Cell><Data ss:Type="String">GC(1:2:3)</Data></Cell>
    <Cell><Data ss:Type="String">ML-Score</Data></Cell>
    <Cell><Data ss:Type="String">AICc</Data></Cell>
    <Cell><Data ss:Type="String">Akaike-Weight</Data></Cell>
    <Cell><Data ss:Type="String">Model</Data></Cell>
   </Row>
   <Row ss:AutoFitHeight="0">
    <Cell><Data ss:Type="String">Phyca_scf0005_13289_PITG_22776T0</Data></Cell>
    <Cell><Data ss:Type="String">MA</Data></Cell>
    <Cell><Data ss:Type="Number">1.0667</Data></Cell>
    <Cell><Data ss:Type="Number">0.80011299999999996</Data></Cell>
    <Cell><Data ss:Type="Number">1.3331900000000001</Data></Cell>
    <Cell><Data ss:Type="Number">2.7223899999999999E-3</Data></Cell>
    <Cell><Data ss:Type="Number">198</Data></Cell>
    <Cell><Data ss:Type="Number">49.541699999999999</Data></Cell>
    <Cell><Data ss:Type="Number">148.458</Data></Cell>
    <Cell><Data ss:Type="String">NA</Data></Cell>
    <Cell><Data ss:Type="Number">154</Data></Cell>
    <Cell><Data ss:Type="Number">30.830300000000001</Data></Cell>
    <Cell><Data ss:Type="Number">123.17</Data></Cell>
    <Cell><Data ss:Type="String">NA</Data></Cell>
    <Cell><Data ss:Type="String">NA</Data></Cell>
    <Cell><Data ss:Type="Number">1</Data></Cell>
    <Cell><Data ss:Type="String">0.836331:0.68295:0.741702:0.709144:1.0502:1</Data></Cell>
    <Cell><Data ss:Type="String">0.482353(0.5:0.429412:0.517647)</Data></Cell>
    <Cell><Data ss:Type="Number">-524.83799999999997</Data></Cell>
    <Cell><Data ss:Type="String">NA</Data></Cell>
    <Cell><Data ss:Type="String">NA</Data></Cell>
    <Cell><Data ss:Type="String">NA</Data></Cell>
   </Row>
   <Row ss:AutoFitHeight="0">
    <Cell><Data ss:Type="String">Phyca_scf0012_24529_PITG_15313T0</Data></Cell>
    <Cell><Data ss:Type="String">MA</Data></Cell>
    <Cell><Data ss:Type="Number">0.44355699999999998</Data></Cell>
    <Cell><Data ss:Type="Number">0.262403</Data></Cell>
    <Cell><Data ss:Type="Number">1.6903699999999999</Data></Cell>
    <Cell><Data ss:Type="Number">4.32892E-2</Data></Cell>
    <Cell><Data ss:Type="Number">195</Data></Cell>
    <Cell><Data ss:Type="Number">76.435299999999998</Data></Cell>
    <Cell><Data ss:Type="Number">118.565</Data></Cell>
    <Cell><Data ss:Type="String">NA</Data></Cell>
    <Cell><Data ss:Type="Number">50</Data></Cell>
    <Cell><Data ss:Type="Number">13.8043</Data></Cell>
    <Cell><Data ss:Type="Number">36.195700000000002</Data></Cell>
    <Cell><Data ss:Type="String">NA</Data></Cell>
    <Cell><Data ss:Type="String">NA</Data></Cell>
    <Cell><Data ss:Type="Number">0.37254900000000002</Data></Cell>
    <Cell><Data ss:Type="String">6.31593:10.7913:3.37895:3.54743:0.239712:1</Data></Cell>
    <Cell><Data ss:Type="String">0.457364(0.302326:0.593023:0.476744)</Data></Cell>
    <Cell><Data ss:Type="Number">-408.33800000000002</Data></Cell>
    <Cell><Data ss:Type="String">NA</Data></Cell>
    <Cell><Data ss:Type="String">NA</Data></Cell>
    <Cell><Data ss:Type="String">NA</Data></Cell>
   </Row>
   <Row ss:AutoFitHeight="0">
    <Cell><Data ss:Type="String">Phyca_scf0021_16245_PITG_05294T0</Data></Cell>
    <Cell><Data ss:Type="String">MA</Data></Cell>
    <Cell><Data ss:Type="Number">1.02451</Data></Cell>
    <Cell><Data ss:Type="Number">0.92356899999999997</Data></Cell>
    <Cell><Data ss:Type="Number">1.1093</Data></Cell>
    <Cell><Data ss:Type="Number">2.7573799999999999E-2</Data></Cell>
    <Cell><Data ss:Type="Number">906</Data></Cell>
    <Cell><Data ss:Type="Number">220.02</Data></Cell>
    <Cell><Data ss:Type="Number">685.98</Data></Cell>
    <Cell><Data ss:Type="String">NA</Data></Cell>
    <Cell><Data ss:Type="Number">668</Data></Cell>
    <Cell><Data ss:Type="Number">149.82300000000001</Data></Cell>
    <Cell><Data ss:Type="Number">518.17700000000002</Data></Cell>
    <Cell><Data ss:Type="String">NA</Data></Cell>
    <Cell><Data ss:Type="String">NA</Data></Cell>
    <Cell><Data ss:Type="Number">1</Data></Cell>
    <Cell><Data ss:Type="String">0.941541:0.928329:1.02997:1.07123:1.32225:1</Data></Cell>
    <Cell><Data ss:Type="String">0.531219(0.567976:0.453172:0.572508)</Data></Cell>
    <Cell><Data ss:Type="Number">-2368.88</Data></Cell>
    <Cell><Data ss:Type="String">NA</Data></Cell>
    <Cell><Data ss:Type="String">NA</Data></Cell>
    <Cell><Data ss:Type="String">NA</Data></Cell>
   </Row>
   <Row ss:AutoFitHeight="0">
    <Cell><Data ss:Type="String">Phyca_scf0028_8208_PITG_12284T0</Data></Cell>
    <Cell><Data ss:Type="String">MA</Data></Cell>
    <Cell><Data ss:Type="Number">1.0702499999999999</Data></Cell>
    <Cell><Data ss:Type="Number">0.80997699999999995</Data></Cell>
    <Cell><Data ss:Type="Number">1.32134</Data></Cell>
    <Cell><Data ss:Type="Number">2.10108E-3</Data></Cell>
    <Cell><Data ss:Type="Number">219</Data></Cell>
    <Cell><Data ss:Type="Number">59.111600000000003</Data></Cell>
    <Cell><Data ss:Type="Number">159.88800000000001</Data></Cell>
    <Cell><Data ss:Type="String">NA</Data></Cell>
    <Cell><Data ss:Type="Number">167</Data></Cell>
    <Cell><Data ss:Type="Number">36.5105</Data></Cell>
    <Cell><Data ss:Type="Number">130.49</Data></Cell>
    <Cell><Data ss:Type="String">NA</Data></Cell>
    <Cell><Data ss:Type="String">NA</Data></Cell>
    <Cell><Data ss:Type="Number">1</Data></Cell>
    <Cell><Data ss:Type="String">0.763469:0.620855:0.764109:0.761399:0.875756:1</Data></Cell>
    <Cell><Data ss:Type="String">0.462963(0.479798:0.419192:0.489899)</Data></Cell>
    <Cell><Data ss:Type="Number">-614.06299999999999</Data></Cell>
    <Cell><Data ss:Type="String">NA</Data></Cell>
    <Cell><Data ss:Type="String">NA</Data></Cell>
    <Cell><Data ss:Type="String">NA</Data></Cell>
   </Row>
   <Row ss:AutoFitHeight="0">
    <Cell><Data ss:Type="String">Phyca_scf0042_12367_PITG_01794T0</Data></Cell>
    <Cell><Data ss:Type="String">MA</Data></Cell>
    <Cell><Data ss:Type="Number">0.21907199999999999</Data></Cell>
    <Cell><Data ss:Type="Number">9.38079E-2</Data></Cell>
    <Cell><Data ss:Type="Number">2.3353299999999999</Data></Cell>
    <Cell ss:StyleID="s65"><Data ss:Type="Number">4.0841900000000003E-7</Data></Cell>
    <Cell><Data ss:Type="Number">1341</Data></Cell>
    <Cell><Data ss:Type="Number">384.142</Data></Cell>
    <Cell><Data ss:Type="Number">956.85799999999995</Data></Cell>
    <Cell><Data ss:Type="String">NA</Data></Cell>
    <Cell><Data ss:Type="Number">207</Data></Cell>
    <Cell><Data ss:Type="Number">30.364999999999998</Data></Cell>
    <Cell><Data ss:Type="Number">176.63499999999999</Data></Cell>
    <Cell><Data ss:Type="String">NA</Data></Cell>
    <Cell><Data ss:Type="String">NA</Data></Cell>
    <Cell><Data ss:Type="Number">0.18318899999999999</Data></Cell>
    <Cell><Data ss:Type="String">4.215:4.02741:3.1286:3.06537:1.17399:1</Data></Cell>
    <Cell><Data ss:Type="String">0.520791(0.458078:0.644172:0.460123)</Data></Cell>
    <Cell><Data ss:Type="Number">-2576.73</Data></Cell>
    <Cell><Data ss:Type="String">NA</Data></Cell>
    <Cell><Data ss:Type="String">NA</Data></Cell>
    <Cell><Data ss:Type="String">NA</Data></Cell>
   </Row>
   <Row ss:AutoFitHeight="0">
    <Cell><Data ss:Type="String">Phyca_scf0050_18679_PITG_17349T0</Data></Cell>
    <Cell><Data ss:Type="String">MA</Data></Cell>
    <Cell><Data ss:Type="Number">0.264129</Data></Cell>
    <Cell><Data ss:Type="Number">5.5864799999999999E-2</Data></Cell>
    <Cell><Data ss:Type="Number">4.7279999999999998</Data></Cell>
    <Cell ss:StyleID="s65"><Data ss:Type="Number">4.2661599999999997E-9</Data></Cell>
    <Cell><Data ss:Type="Number">585</Data></Cell>
    <Cell><Data ss:Type="Number">222.542</Data></Cell>
    <Cell><Data ss:Type="Number">362.45800000000003</Data></Cell>
    <Cell><Data ss:Type="String">NA</Data></Cell>
    <Cell><Data ss:Type="Number">88</Data></Cell>
    <Cell><Data ss:Type="Number">10.1143</Data></Cell>
    <Cell><Data ss:Type="Number">77.8857</Data></Cell>
    <Cell><Data ss:Type="String">NA</Data></Cell>
    <Cell><Data ss:Type="String">NA</Data></Cell>
    <Cell><Data ss:Type="Number">0.18490200000000001</Data></Cell>
    <Cell><Data ss:Type="String">5.98618:2.32044:0.649291:0.663585:0.235898:1</Data></Cell>
    <Cell><Data ss:Type="String">0.575684(0.669082:0.603865:0.454106)</Data></Cell>
    <Cell><Data ss:Type="Number">-1099.99</Data></Cell>
    <Cell><Data ss:Type="String">NA</Data></Cell>
    <Cell><Data ss:Type="String">NA</Data></Cell>
    <Cell><Data ss:Type="String">NA</Data></Cell>
   </Row>
   <Row ss:AutoFitHeight="0">
    <Cell><Data ss:Type="String">Phyca_scf0050_18679_PITG_20728T0</Data></Cell>
    <Cell><Data ss:Type="String">MA</Data></Cell>
    <Cell><Data ss:Type="Number">0.264129</Data></Cell>
    <Cell><Data ss:Type="Number">5.5864799999999999E-2</Data></Cell>
    <Cell><Data ss:Type="Number">4.7279999999999998</Data></Cell>
    <Cell ss:StyleID="s65"><Data ss:Type="Number">4.2661599999999997E-9</Data></Cell>
    <Cell><Data ss:Type="Number">585</Data></Cell>
    <Cell><Data ss:Type="Number">222.542</Data></Cell>
    <Cell><Data ss:Type="Number">362.45800000000003</Data></Cell>
    <Cell><Data ss:Type="String">NA</Data></Cell>
    <Cell><Data ss:Type="Number">88</Data></Cell>
    <Cell><Data ss:Type="Number">10.1143</Data></Cell>
    <Cell><Data ss:Type="Number">77.8857</Data></Cell>
    <Cell><Data ss:Type="String">NA</Data></Cell>
    <Cell><Data ss:Type="String">NA</Data></Cell>
    <Cell><Data ss:Type="Number">0.18490200000000001</Data></Cell>
    <Cell><Data ss:Type="String">5.98618:2.32044:0.649291:0.663585:0.235898:1</Data></Cell>
    <Cell><Data ss:Type="String">0.575684(0.669082:0.603865:0.454106)</Data></Cell>
    <Cell><Data ss:Type="Number">-1099.99</Data></Cell>
    <Cell><Data ss:Type="String">NA</Data></Cell>
    <Cell><Data ss:Type="String">NA</Data></Cell>
    <Cell><Data ss:Type="String">NA</Data></Cell>
   </Row>
   <Row ss:AutoFitHeight="0">
    <Cell><Data ss:Type="String">Phyca_scf0054_5707_PITG_16344T0</Data></Cell>
    <Cell><Data ss:Type="String">MA</Data></Cell>
    <Cell><Data ss:Type="Number">0.17047399999999999</Data></Cell>
    <Cell><Data ss:Type="Number">3.7740099999999999E-2</Data></Cell>
    <Cell><Data ss:Type="Number">4.5170500000000002</Data></Cell>
    <Cell ss:StyleID="s65"><Data ss:Type="Number">4.2973500000000002E-16</Data></Cell>
    <Cell><Data ss:Type="Number">2193</Data></Cell>
    <Cell><Data ss:Type="Number">569.60799999999995</Data></Cell>
    <Cell><Data ss:Type="Number">1623.39</Data></Cell>
    <Cell><Data ss:Type="String">NA</Data></Cell>
    <Cell><Data ss:Type="Number">258</Data></Cell>
    <Cell><Data ss:Type="Number">18.596399999999999</Data></Cell>
    <Cell><Data ss:Type="Number">239.404</Data></Cell>
    <Cell><Data ss:Type="String">NA</Data></Cell>
    <Cell><Data ss:Type="String">NA</Data></Cell>
    <Cell><Data ss:Type="Number">0.13599800000000001</Data></Cell>
    <Cell><Data ss:Type="String">3.08261:2.99003:2.43802:2.21456:1.02465:1</Data></Cell>
    <Cell><Data ss:Type="String">0.559325(0.538095:0.568452:0.571429)</Data></Cell>
    <Cell><Data ss:Type="Number">-3970.71</Data></Cell>
    <Cell><Data ss:Type="String">NA</Data></Cell>
    <Cell><Data ss:Type="String">NA</Data></Cell>
    <Cell><Data ss:Type="String">NA</Data></Cell>
   </Row>
   <Row ss:AutoFitHeight="0">
    <Cell><Data ss:Type="String">Phyca_scf0063_21329_PITG_03456T0</Data></Cell>
    <Cell><Data ss:Type="String">MA</Data></Cell>
    <Cell><Data ss:Type="Number">0.19545299999999999</Data></Cell>
    <Cell><Data ss:Type="Number">6.8050700000000006E-2</Data></Cell>
    <Cell><Data ss:Type="Number">2.87216</Data></Cell>
    <Cell ss:StyleID="s65"><Data ss:Type="Number">1.0952799999999999E-14</Data></Cell>
    <Cell><Data ss:Type="Number">2667</Data></Cell>
    <Cell><Data ss:Type="Number">709.31600000000003</Data></Cell>
    <Cell><Data ss:Type="Number">1957.68</Data></Cell>
    <Cell><Data ss:Type="String">NA</Data></Cell>
    <Cell><Data ss:Type="Number">368</Data></Cell>
    <Cell><Data ss:Type="Number">41.222999999999999</Data></Cell>
    <Cell><Data ss:Type="Number">326.77699999999999</Data></Cell>
    <Cell><Data ss:Type="String">NA</Data></Cell>
    <Cell><Data ss:Type="String">NA</Data></Cell>
    <Cell><Data ss:Type="Number">0.16156899999999999</Data></Cell>
    <Cell><Data ss:Type="String">4.3527:4.2487:3.07906:2.9637:0.862358:1</Data></Cell>
    <Cell><Data ss:Type="String">0.487092(0.530882:0.547059:0.383333)</Data></Cell>
    <Cell><Data ss:Type="Number">-4948.3100000000004</Data></Cell>
    <Cell><Data ss:Type="String">NA</Data></Cell>
    <Cell><Data ss:Type="String">NA</Data></Cell>
    <Cell><Data ss:Type="String">NA</Data></Cell>
   </Row>
   <Row ss:AutoFitHeight="0">
    <Cell><Data ss:Type="String">Phyca_scf0079_18516_PITG_09667T0</Data></Cell>
    <Cell><Data ss:Type="String">MA</Data></Cell>
    <Cell><Data ss:Type="Number">0.174569</Data></Cell>
    <Cell><Data ss:Type="Number">5.6697999999999998E-2</Data></Cell>
    <Cell><Data ss:Type="Number">3.0789300000000002</Data></Cell>
    <Cell><Data ss:Type="Number">2.5600899999999999E-2</Data></Cell>
    <Cell><Data ss:Type="Number">183</Data></Cell>
    <Cell><Data ss:Type="Number">58.166699999999999</Data></Cell>
    <Cell><Data ss:Type="Number">124.833</Data></Cell>
    <Cell><Data ss:Type="String">NA</Data></Cell>
    <Cell><Data ss:Type="Number">22</Data></Cell>
    <Cell><Data ss:Type="Number">2.8917700000000002</Data></Cell>
    <Cell><Data ss:Type="Number">19.1082</Data></Cell>
    <Cell><Data ss:Type="String">NA</Data></Cell>
    <Cell><Data ss:Type="String">NA</Data></Cell>
    <Cell><Data ss:Type="Number">0.137104</Data></Cell>
    <Cell><Data ss:Type="String">3.41089:3.48571:2.03243:1.99596:0.38608:1</Data></Cell>
    <Cell><Data ss:Type="String">0.557292(0.59375:0.609375:0.46875)</Data></Cell>
    <Cell><Data ss:Type="Number">-332.62</Data></Cell>
    <Cell><Data ss:Type="String">NA</Data></Cell>
    <Cell><Data ss:Type="String">NA</Data></Cell>
    <Cell><Data ss:Type="String">NA</Data></Cell>
   </Row>
   <Row ss:AutoFitHeight="0">
    <Cell><Data ss:Type="String">Phyca_scf0079_18551_PITG_09785T0</Data></Cell>
    <Cell><Data ss:Type="String">MA</Data></Cell>
    <Cell><Data ss:Type="Number">0.214252</Data></Cell>
    <Cell><Data ss:Type="Number">0.15945000000000001</Data></Cell>
    <Cell><Data ss:Type="Number">1.3436900000000001</Data></Cell>
    <Cell><Data ss:Type="Number">9.5822000000000008E-3</Data></Cell>
    <Cell><Data ss:Type="Number">2055</Data></Cell>
    <Cell><Data ss:Type="Number">613.09</Data></Cell>
    <Cell><Data ss:Type="Number">1441.91</Data></Cell>
    <Cell><Data ss:Type="String">NA</Data></Cell>
    <Cell><Data ss:Type="Number">342</Data></Cell>
    <Cell><Data ss:Type="Number">82.207700000000003</Data></Cell>
    <Cell><Data ss:Type="Number">259.79199999999997</Data></Cell>
    <Cell><Data ss:Type="String">NA</Data></Cell>
    <Cell><Data ss:Type="String">NA</Data></Cell>
    <Cell><Data ss:Type="Number">0.19790199999999999</Data></Cell>
    <Cell><Data ss:Type="String">3.95606:5.51537:1.61931:1.29045:0.917764:1</Data></Cell>
    <Cell><Data ss:Type="String">0.52808(0.585598:0.516984:0.481658)</Data></Cell>
    <Cell><Data ss:Type="Number">-3973.85</Data></Cell>
    <Cell><Data ss:Type="String">NA</Data></Cell>
    <Cell><Data ss:Type="String">NA</Data></Cell>
    <Cell><Data ss:Type="String">NA</Data></Cell>
   </Row>
   <Row ss:AutoFitHeight="0">
    <Cell><Data ss:Type="String">Phyca_scf0092_14138_PITG_03678T0</Data></Cell>
    <Cell><Data ss:Type="String">MA</Data></Cell>
    <Cell><Data ss:Type="Number">0.14369199999999999</Data></Cell>
    <Cell><Data ss:Type="Number">2.0474200000000001E-2</Data></Cell>
    <Cell><Data ss:Type="Number">7.0182000000000002</Data></Cell>
    <Cell ss:StyleID="s65"><Data ss:Type="Number">2.8982199999999999E-7</Data></Cell>
    <Cell><Data ss:Type="Number">708</Data></Cell>
    <Cell><Data ss:Type="Number">219.292</Data></Cell>
    <Cell><Data ss:Type="Number">488.70800000000003</Data></Cell>
    <Cell><Data ss:Type="String">NA</Data></Cell>
    <Cell><Data ss:Type="Number">67</Data></Cell>
    <Cell><Data ss:Type="Number">4.0263</Data></Cell>
    <Cell><Data ss:Type="Number">62.973700000000001</Data></Cell>
    <Cell><Data ss:Type="String">NA</Data></Cell>
    <Cell><Data ss:Type="String">NA</Data></Cell>
    <Cell><Data ss:Type="Number">0.105527</Data></Cell>
    <Cell><Data ss:Type="String">4.093:4.00972:3.57002:3.35497:2.02146:1</Data></Cell>
    <Cell><Data ss:Type="String">0.514739(0.644558:0.530612:0.369048)</Data></Cell>
    <Cell><Data ss:Type="Number">-1226.47</Data></Cell>
    <Cell><Data ss:Type="String">NA</Data></Cell>
    <Cell><Data ss:Type="String">NA</Data></Cell>
    <Cell><Data ss:Type="String">NA</Data></Cell>
   </Row>
   <Row ss:AutoFitHeight="0">
    <Cell><Data ss:Type="String">Phyca_scf0092_14166_PITG_03645T0</Data></Cell>
    <Cell><Data ss:Type="String">MA</Data></Cell>
    <Cell><Data ss:Type="Number">0.20963799999999999</Data></Cell>
    <Cell><Data ss:Type="Number">6.8861599999999995E-2</Data></Cell>
    <Cell><Data ss:Type="Number">3.04434</Data></Cell>
    <Cell><Data ss:Type="Number">1.4800000000000001E-2</Data></Cell>
    <Cell><Data ss:Type="Number">246</Data></Cell>
    <Cell><Data ss:Type="Number">72.048299999999998</Data></Cell>
    <Cell><Data ss:Type="Number">173.952</Data></Cell>
    <Cell><Data ss:Type="String">NA</Data></Cell>
    <Cell><Data ss:Type="Number">34</Data></Cell>
    <Cell><Data ss:Type="Number">4.0717699999999999</Data></Cell>
    <Cell><Data ss:Type="Number">29.9282</Data></Cell>
    <Cell><Data ss:Type="String">NA</Data></Cell>
    <Cell><Data ss:Type="String">NA</Data></Cell>
    <Cell><Data ss:Type="Number">0.168408</Data></Cell>
    <Cell><Data ss:Type="String">9.21763:8.84414:6.32567:6.20558:0.919637:1</Data></Cell>
    <Cell><Data ss:Type="String">0.47619(0.552381:0.519048:0.357143)</Data></Cell>
    <Cell><Data ss:Type="Number">-450.714</Data></Cell>
    <Cell><Data ss:Type="String">NA</Data></Cell>
    <Cell><Data ss:Type="String">NA</Data></Cell>
    <Cell><Data ss:Type="String">NA</Data></Cell>
   </Row>
   <Row ss:AutoFitHeight="0">
    <Cell><Data ss:Type="String">Phyca_scf0092_14229_PITG_03529T0</Data></Cell>
    <Cell><Data ss:Type="String">MA</Data></Cell>
    <Cell><Data ss:Type="Number">0.17871699999999999</Data></Cell>
    <Cell><Data ss:Type="Number">6.1267500000000003E-2</Data></Cell>
    <Cell><Data ss:Type="Number">2.9169900000000002</Data></Cell>
    <Cell><Data ss:Type="Number">5.2406600000000003E-3</Data></Cell>
    <Cell><Data ss:Type="Number">354</Data></Cell>
    <Cell><Data ss:Type="Number">114.075</Data></Cell>
    <Cell><Data ss:Type="Number">239.92500000000001</Data></Cell>
    <Cell><Data ss:Type="String">NA</Data></Cell>
    <Cell><Data ss:Type="Number">43</Data></Cell>
    <Cell><Data ss:Type="Number">6.0265700000000004</Data></Cell>
    <Cell><Data ss:Type="Number">36.973399999999998</Data></Cell>
    <Cell><Data ss:Type="String">NA</Data></Cell>
    <Cell><Data ss:Type="String">NA</Data></Cell>
    <Cell><Data ss:Type="Number">0.14086899999999999</Data></Cell>
    <Cell><Data ss:Type="String">3.05543:2.68484:1.87535:1.70568:0.69585:1</Data></Cell>
    <Cell><Data ss:Type="String">0.545351(0.387755:0.663265:0.585034)</Data></Cell>
    <Cell><Data ss:Type="Number">-637.92200000000003</Data></Cell>
    <Cell><Data ss:Type="String">NA</Data></Cell>
    <Cell><Data ss:Type="String">NA</Data></Cell>
    <Cell><Data ss:Type="String">NA</Data></Cell>
   </Row>
   <Row ss:AutoFitHeight="0">
    <Cell><Data ss:Type="String">Phyca_scf0092_14236_PITG_03566T0</Data></Cell>
    <Cell><Data ss:Type="String">MA</Data></Cell>
    <Cell><Data ss:Type="Number">0.135879</Data></Cell>
    <Cell><Data ss:Type="Number">3.6569400000000002E-2</Data></Cell>
    <Cell><Data ss:Type="Number">3.7156500000000001</Data></Cell>
    <Cell><Data ss:Type="Number">1.15207E-2</Data></Cell>
    <Cell><Data ss:Type="Number">270</Data></Cell>
    <Cell><Data ss:Type="Number">81.1524</Data></Cell>
    <Cell><Data ss:Type="Number">188.84800000000001</Data></Cell>
    <Cell><Data ss:Type="String">NA</Data></Cell>
    <Cell><Data ss:Type="Number">26</Data></Cell>
    <Cell><Data ss:Type="Number">2.6952600000000002</Data></Cell>
    <Cell><Data ss:Type="Number">23.3047</Data></Cell>
    <Cell><Data ss:Type="String">NA</Data></Cell>
    <Cell><Data ss:Type="String">NA</Data></Cell>
    <Cell><Data ss:Type="Number">0.10603</Data></Cell>
    <Cell><Data ss:Type="String">4.26284:3.72954:2.26056:2.26533:0.590297:1</Data></Cell>
    <Cell><Data ss:Type="String">0.417749(0.483766:0.448052:0.321429)</Data></Cell>
    <Cell><Data ss:Type="Number">-475.14499999999998</Data></Cell>
    <Cell><Data ss:Type="String">NA</Data></Cell>
    <Cell><Data ss:Type="String">NA</Data></Cell>
    <Cell><Data ss:Type="String">NA</Data></Cell>
   </Row>
   <Row ss:AutoFitHeight="0">
    <Cell><Data ss:Type="String">Phyca_scf0096_5304_PITG_10098T0</Data></Cell>
    <Cell><Data ss:Type="String">MA</Data></Cell>
    <Cell><Data ss:Type="Number">0.17316200000000001</Data></Cell>
    <Cell><Data ss:Type="Number">6.2836299999999998E-2</Data></Cell>
    <Cell><Data ss:Type="Number">2.75576</Data></Cell>
    <Cell><Data ss:Type="Number">1.0268499999999999E-3</Data></Cell>
    <Cell><Data ss:Type="Number">513</Data></Cell>
    <Cell><Data ss:Type="Number">159.54499999999999</Data></Cell>
    <Cell><Data ss:Type="Number">353.45499999999998</Data></Cell>
    <Cell><Data ss:Type="String">NA</Data></Cell>
    <Cell><Data ss:Type="Number">61</Data></Cell>
    <Cell><Data ss:Type="Number">8.5854199999999992</Data></Cell>
    <Cell><Data ss:Type="Number">52.4146</Data></Cell>
    <Cell><Data ss:Type="String">NA</Data></Cell>
    <Cell><Data ss:Type="String">NA</Data></Cell>
    <Cell><Data ss:Type="Number">0.13885</Data></Cell>
    <Cell><Data ss:Type="String">7.14163:7.17016:7.15765:7.15271:1.48373:1</Data></Cell>
    <Cell><Data ss:Type="String">0.536667(0.45:0.63:0.53)</Data></Cell>
    <Cell><Data ss:Type="Number">-931.16399999999999</Data></Cell>
    <Cell><Data ss:Type="String">NA</Data></Cell>
    <Cell><Data ss:Type="String">NA</Data></Cell>
    <Cell><Data ss:Type="String">NA</Data></Cell>
   </Row>
   <Row ss:AutoFitHeight="0">
    <Cell><Data ss:Type="String">Phyca_scf0096_5339_PITG_10082T0</Data></Cell>
    <Cell><Data ss:Type="String">MA</Data></Cell>
    <Cell><Data ss:Type="Number">0.253944</Data></Cell>
    <Cell><Data ss:Type="Number">0.125693</Data></Cell>
    <Cell><Data ss:Type="Number">2.0203500000000001</Data></Cell>
    <Cell ss:StyleID="s65"><Data ss:Type="Number">2.8146100000000001E-7</Data></Cell>
    <Cell><Data ss:Type="Number">1554</Data></Cell>
    <Cell><Data ss:Type="Number">443.911</Data></Cell>
    <Cell><Data ss:Type="Number">1110.0899999999999</Data></Cell>
    <Cell><Data ss:Type="String">NA</Data></Cell>
    <Cell><Data ss:Type="Number">282</Data></Cell>
    <Cell><Data ss:Type="Number">46.593899999999998</Data></Cell>
    <Cell><Data ss:Type="Number">235.40600000000001</Data></Cell>
    <Cell><Data ss:Type="String">NA</Data></Cell>
    <Cell><Data ss:Type="String">NA</Data></Cell>
    <Cell><Data ss:Type="Number">0.217308</Data></Cell>
    <Cell><Data ss:Type="String">3.86177:3.76294:2.90031:2.7881:1.00498:1</Data></Cell>
    <Cell><Data ss:Type="String">0.522453(0.563903:0.517271:0.486183)</Data></Cell>
    <Cell><Data ss:Type="Number">-3119.62</Data></Cell>
    <Cell><Data ss:Type="String">NA</Data></Cell>
    <Cell><Data ss:Type="String">NA</Data></Cell>
    <Cell><Data ss:Type="String">NA</Data></Cell>
   </Row>
   <Row ss:AutoFitHeight="0">
    <Cell><Data ss:Type="String">Phyca_scf0102_25636_PITG_07076T0</Data></Cell>
    <Cell><Data ss:Type="String">MA</Data></Cell>
    <Cell><Data ss:Type="Number">0.20095199999999999</Data></Cell>
    <Cell><Data ss:Type="Number">9.5266799999999999E-2</Data></Cell>
    <Cell><Data ss:Type="Number">2.1093500000000001</Data></Cell>
    <Cell ss:StyleID="s65"><Data ss:Type="Number">2.4514399999999999E-8</Data></Cell>
    <Cell><Data ss:Type="Number">2019</Data></Cell>
    <Cell><Data ss:Type="Number">641.25699999999995</Data></Cell>
    <Cell><Data ss:Type="Number">1377.74</Data></Cell>
    <Cell><Data ss:Type="String">NA</Data></Cell>
    <Cell><Data ss:Type="Number">288</Data></Cell>
    <Cell><Data ss:Type="Number">52.061100000000003</Data></Cell>
    <Cell><Data ss:Type="Number">235.93899999999999</Data></Cell>
    <Cell><Data ss:Type="String">NA</Data></Cell>
    <Cell><Data ss:Type="String">NA</Data></Cell>
    <Cell><Data ss:Type="Number">0.16738500000000001</Data></Cell>
    <Cell><Data ss:Type="String">4.44197:2.63569:0.695502:0.780662:0.63973:1</Data></Cell>
    <Cell><Data ss:Type="String">0.496774(0.397419:0.554194:0.53871)</Data></Cell>
    <Cell><Data ss:Type="Number">-3750.3</Data></Cell>
    <Cell><Data ss:Type="String">NA</Data></Cell>
    <Cell><Data ss:Type="String">NA</Data></Cell>
    <Cell><Data ss:Type="String">NA</Data></Cell>
   </Row>
   <Row ss:AutoFitHeight="0">
    <Cell><Data ss:Type="String">Phyca_scf0111_17250_PITG_22716T0</Data></Cell>
    <Cell><Data ss:Type="String">MA</Data></Cell>
    <Cell><Data ss:Type="Number">0.15434200000000001</Data></Cell>
    <Cell><Data ss:Type="Number">4.2263500000000002E-2</Data></Cell>
    <Cell><Data ss:Type="Number">3.6518999999999999</Data></Cell>
    <Cell><Data ss:Type="Number">8.7542999999999996E-4</Data></Cell>
    <Cell><Data ss:Type="Number">420</Data></Cell>
    <Cell><Data ss:Type="Number">135.24</Data></Cell>
    <Cell><Data ss:Type="Number">284.76</Data></Cell>
    <Cell><Data ss:Type="String">NA</Data></Cell>
    <Cell><Data ss:Type="Number">43</Data></Cell>
    <Cell><Data ss:Type="Number">4.9485599999999996</Data></Cell>
    <Cell><Data ss:Type="Number">38.051400000000001</Data></Cell>
    <Cell><Data ss:Type="String">NA</Data></Cell>
    <Cell><Data ss:Type="String">NA</Data></Cell>
    <Cell><Data ss:Type="Number">0.118253</Data></Cell>
    <Cell><Data ss:Type="String">8.449:7.85277:4.41913:4.32268:0.583294:1</Data></Cell>
    <Cell><Data ss:Type="String">0.539683(0.639456:0.608844:0.370748)</Data></Cell>
    <Cell><Data ss:Type="Number">-726.23699999999997</Data></Cell>
    <Cell><Data ss:Type="String">NA</Data></Cell>
    <Cell><Data ss:Type="String">NA</Data></Cell>
    <Cell><Data ss:Type="String">NA</Data></Cell>
   </Row>
   <Row ss:AutoFitHeight="0">
    <Cell><Data ss:Type="String">Phyca_scf0129_1605_PITG_00352T0</Data></Cell>
    <Cell><Data ss:Type="String">MA</Data></Cell>
    <Cell><Data ss:Type="Number">0.13705600000000001</Data></Cell>
    <Cell><Data ss:Type="Number">3.1512800000000001E-2</Data></Cell>
    <Cell><Data ss:Type="Number">4.3492300000000004</Data></Cell>
    <Cell ss:StyleID="s65"><Data ss:Type="Number">2.3365100000000001E-7</Data></Cell>
    <Cell><Data ss:Type="Number">1083</Data></Cell>
    <Cell><Data ss:Type="Number">314.995</Data></Cell>
    <Cell><Data ss:Type="Number">768.005</Data></Cell>
    <Cell><Data ss:Type="String">NA</Data></Cell>
    <Cell><Data ss:Type="Number">101</Data></Cell>
    <Cell><Data ss:Type="Number">8.7038499999999992</Data></Cell>
    <Cell><Data ss:Type="Number">92.296099999999996</Data></Cell>
    <Cell><Data ss:Type="String">NA</Data></Cell>
    <Cell><Data ss:Type="String">NA</Data></Cell>
    <Cell><Data ss:Type="Number">0.106359</Data></Cell>
    <Cell><Data ss:Type="String">5.87718:5.35737:3.10401:3.18857:0.288373:1</Data></Cell>
    <Cell><Data ss:Type="String">0.521333(0.372:0.632:0.56)</Data></Cell>
    <Cell><Data ss:Type="Number">-1839.88</Data></Cell>
    <Cell><Data ss:Type="String">NA</Data></Cell>
    <Cell><Data ss:Type="String">NA</Data></Cell>
    <Cell><Data ss:Type="String">NA</Data></Cell>
   </Row>
   <Row ss:AutoFitHeight="0">
    <Cell><Data ss:Type="String">Phyca_scf0134_2465_PITG_04539T0</Data></Cell>
    <Cell><Data ss:Type="String">MA</Data></Cell>
    <Cell><Data ss:Type="Number">0.13749400000000001</Data></Cell>
    <Cell><Data ss:Type="Number">6.0707999999999998E-2</Data></Cell>
    <Cell><Data ss:Type="Number">2.26485</Data></Cell>
    <Cell><Data ss:Type="Number">4.1246199999999998E-3</Data></Cell>
    <Cell><Data ss:Type="Number">696</Data></Cell>
    <Cell><Data ss:Type="Number">231.31299999999999</Data></Cell>
    <Cell><Data ss:Type="Number">464.68700000000001</Data></Cell>
    <Cell><Data ss:Type="String">NA</Data></Cell>
    <Cell><Data ss:Type="Number">68</Data></Cell>
    <Cell><Data ss:Type="Number">12.2525</Data></Cell>
    <Cell><Data ss:Type="Number">55.747500000000002</Data></Cell>
    <Cell><Data ss:Type="String">NA</Data></Cell>
    <Cell><Data ss:Type="String">NA</Data></Cell>
    <Cell><Data ss:Type="Number">0.11197500000000001</Data></Cell>
    <Cell><Data ss:Type="String">18.2164:11.2317:5.41294:5.60819:3.70604:1</Data></Cell>
    <Cell><Data ss:Type="String">0.534256(0.70751:0.519763:0.375494)</Data></Cell>
    <Cell><Data ss:Type="Number">-1193.56</Data></Cell>
    <Cell><Data ss:Type="String">NA</Data></Cell>
    <Cell><Data ss:Type="String">NA</Data></Cell>
    <Cell><Data ss:Type="String">NA</Data></Cell>
   </Row>
   <Row ss:AutoFitHeight="0">
    <Cell><Data ss:Type="String">Phyca_scf0156_23471_PITG_13512T0</Data></Cell>
    <Cell><Data ss:Type="String">MA</Data></Cell>
    <Cell><Data ss:Type="Number">0.202761</Data></Cell>
    <Cell><Data ss:Type="Number">4.0046600000000002E-2</Data></Cell>
    <Cell><Data ss:Type="Number">5.0631300000000001</Data></Cell>
    <Cell ss:StyleID="s65"><Data ss:Type="Number">2.2125699999999999E-10</Data></Cell>
    <Cell><Data ss:Type="Number">951</Data></Cell>
    <Cell><Data ss:Type="Number">294.733</Data></Cell>
    <Cell><Data ss:Type="Number">656.26700000000005</Data></Cell>
    <Cell><Data ss:Type="String">NA</Data></Cell>
    <Cell><Data ss:Type="Number">118</Data></Cell>
    <Cell><Data ss:Type="Number">9.6139500000000009</Data></Cell>
    <Cell><Data ss:Type="Number">108.386</Data></Cell>
    <Cell><Data ss:Type="String">NA</Data></Cell>
    <Cell><Data ss:Type="String">NA</Data></Cell>
    <Cell><Data ss:Type="Number">0.152333</Data></Cell>
    <Cell><Data ss:Type="String">5.56454:3.90406:1.44207:1.49087:0.418002:1</Data></Cell>
    <Cell><Data ss:Type="String">0.582828(0.425758:0.712121:0.610606)</Data></Cell>
    <Cell><Data ss:Type="Number">-1709.6</Data></Cell>
    <Cell><Data ss:Type="String">NA</Data></Cell>
    <Cell><Data ss:Type="String">NA</Data></Cell>
    <Cell><Data ss:Type="String">NA</Data></Cell>
   </Row>
   <Row ss:AutoFitHeight="0">
    <Cell><Data ss:Type="String">Phyca_scf0158_17489_PITG_03216T0</Data></Cell>
    <Cell><Data ss:Type="String">MA</Data></Cell>
    <Cell><Data ss:Type="Number">0.21853</Data></Cell>
    <Cell><Data ss:Type="Number">4.33891E-2</Data></Cell>
    <Cell><Data ss:Type="Number">5.0365200000000003</Data></Cell>
    <Cell><Data ss:Type="Number">6.93138E-3</Data></Cell>
    <Cell><Data ss:Type="Number">219</Data></Cell>
    <Cell><Data ss:Type="Number">56.568100000000001</Data></Cell>
    <Cell><Data ss:Type="Number">162.43199999999999</Data></Cell>
    <Cell><Data ss:Type="String">NA</Data></Cell>
    <Cell><Data ss:Type="Number">31</Data></Cell>
    <Cell><Data ss:Type="Number">2.0049100000000002</Data></Cell>
    <Cell><Data ss:Type="Number">28.995100000000001</Data></Cell>
    <Cell><Data ss:Type="String">NA</Data></Cell>
    <Cell><Data ss:Type="String">NA</Data></Cell>
    <Cell><Data ss:Type="Number">0.173291</Data></Cell>
    <Cell><Data ss:Type="String">4.96439:4.75221:4.60419:4.57656:2.35324:1</Data></Cell>
    <Cell><Data ss:Type="String">0.518519(0.32716:0.685185:0.54321)</Data></Cell>
    <Cell><Data ss:Type="Number">-408.48099999999999</Data></Cell>
    <Cell><Data ss:Type="String">NA</Data></Cell>
    <Cell><Data ss:Type="String">NA</Data></Cell>
    <Cell><Data ss:Type="String">NA</Data></Cell>
   </Row>
   <Row ss:AutoFitHeight="0">
    <Cell><Data ss:Type="String">Phyca_scf0158_17492_PITG_21602T0</Data></Cell>
    <Cell><Data ss:Type="String">MA</Data></Cell>
    <Cell><Data ss:Type="Number">0.15260199999999999</Data></Cell>
    <Cell><Data ss:Type="Number">1.2315599999999999E-2</Data></Cell>
    <Cell><Data ss:Type="Number">12.3909</Data></Cell>
    <Cell ss:StyleID="s65"><Data ss:Type="Number">5.6607600000000003E-34</Data></Cell>
    <Cell><Data ss:Type="Number">2685</Data></Cell>
    <Cell><Data ss:Type="Number">962.34100000000001</Data></Cell>
    <Cell><Data ss:Type="Number">1722.66</Data></Cell>
    <Cell><Data ss:Type="String">NA</Data></Cell>
    <Cell><Data ss:Type="Number">239</Data></Cell>
    <Cell><Data ss:Type="Number">10.3103</Data></Cell>
    <Cell><Data ss:Type="Number">228.69</Data></Cell>
    <Cell><Data ss:Type="String">NA</Data></Cell>
    <Cell><Data ss:Type="String">NA</Data></Cell>
    <Cell><Data ss:Type="Number">0.102322</Data></Cell>
    <Cell><Data ss:Type="String">7.36384:3.82446:0.89551:0.629923:0.446193:1</Data></Cell>
    <Cell><Data ss:Type="String">0.550102(0.629346:0.597137:0.423824)</Data></Cell>
    <Cell><Data ss:Type="Number">-4465.34</Data></Cell>
    <Cell><Data ss:Type="String">NA</Data></Cell>
    <Cell><Data ss:Type="String">NA</Data></Cell>
    <Cell><Data ss:Type="String">NA</Data></Cell>
   </Row>
   <Row ss:AutoFitHeight="0">
    <Cell><Data ss:Type="String">Phyca_scf0158_17496_PITG_03189T0</Data></Cell>
    <Cell><Data ss:Type="String">MA</Data></Cell>
    <Cell><Data ss:Type="Number">0.25013299999999999</Data></Cell>
    <Cell><Data ss:Type="Number">7.5250899999999996E-2</Data></Cell>
    <Cell><Data ss:Type="Number">3.3239800000000002</Data></Cell>
    <Cell ss:StyleID="s65"><Data ss:Type="Number">9.7841200000000001E-13</Data></Cell>
    <Cell><Data ss:Type="Number">1605</Data></Cell>
    <Cell><Data ss:Type="Number">407.46800000000002</Data></Cell>
    <Cell><Data ss:Type="Number">1197.53</Data></Cell>
    <Cell><Data ss:Type="String">NA</Data></Cell>
    <Cell><Data ss:Type="Number">266</Data></Cell>
    <Cell><Data ss:Type="Number">24.700399999999998</Data></Cell>
    <Cell><Data ss:Type="Number">241.3</Data></Cell>
    <Cell><Data ss:Type="String">NA</Data></Cell>
    <Cell><Data ss:Type="String">NA</Data></Cell>
    <Cell><Data ss:Type="Number">0.205735</Data></Cell>
    <Cell><Data ss:Type="String">5.10736:3.75407:1.71448:1.71012:1.12678:1</Data></Cell>
    <Cell><Data ss:Type="String">0.497085(0.383943:0.517488:0.589825)</Data></Cell>
    <Cell><Data ss:Type="Number">-3030.18</Data></Cell>
    <Cell><Data ss:Type="String">NA</Data></Cell>
    <Cell><Data ss:Type="String">NA</Data></Cell>
    <Cell><Data ss:Type="String">NA</Data></Cell>
   </Row>
   <Row ss:AutoFitHeight="0">
    <Cell><Data ss:Type="String">Phyca_scf0170_24250_PITG_00786T0</Data></Cell>
    <Cell><Data ss:Type="String">MA</Data></Cell>
    <Cell><Data ss:Type="Number">0.21102299999999999</Data></Cell>
    <Cell><Data ss:Type="Number">5.8403700000000003E-2</Data></Cell>
    <Cell><Data ss:Type="Number">3.6131799999999998</Data></Cell>
    <Cell ss:StyleID="s65"><Data ss:Type="Number">6.4344900000000002E-18</Data></Cell>
    <Cell><Data ss:Type="Number">2121</Data></Cell>
    <Cell><Data ss:Type="Number">670.99800000000005</Data></Cell>
    <Cell><Data ss:Type="Number">1450</Data></Cell>
    <Cell><Data ss:Type="String">NA</Data></Cell>
    <Cell><Data ss:Type="Number">288</Data></Cell>
    <Cell><Data ss:Type="Number">32.697699999999998</Data></Cell>
    <Cell><Data ss:Type="Number">255.30199999999999</Data></Cell>
    <Cell><Data ss:Type="String">NA</Data></Cell>
    <Cell><Data ss:Type="String">NA</Data></Cell>
    <Cell><Data ss:Type="Number">0.162741</Data></Cell>
    <Cell><Data ss:Type="String">3.87225:2.85368:1.13588:0.963182:0.584662:1</Data></Cell>
    <Cell><Data ss:Type="String">0.534414(0.601441:0.59964:0.402161)</Data></Cell>
    <Cell><Data ss:Type="Number">-3856.92</Data></Cell>
    <Cell><Data ss:Type="String">NA</Data></Cell>
    <Cell><Data ss:Type="String">NA</Data></Cell>
    <Cell><Data ss:Type="String">NA</Data></Cell>
   </Row>
   <Row ss:AutoFitHeight="0">
    <Cell><Data ss:Type="String">Phyca_scf0183_806_PITG_05534T0</Data></Cell>
    <Cell><Data ss:Type="String">MA</Data></Cell>
    <Cell><Data ss:Type="Number">0.15109600000000001</Data></Cell>
    <Cell><Data ss:Type="Number">2.2321000000000001E-2</Data></Cell>
    <Cell><Data ss:Type="Number">6.7692399999999999</Data></Cell>
    <Cell ss:StyleID="s65"><Data ss:Type="Number">1.1310699999999999E-13</Data></Cell>
    <Cell><Data ss:Type="Number">1227</Data></Cell>
    <Cell><Data ss:Type="Number">488.13299999999998</Data></Cell>
    <Cell><Data ss:Type="Number">738.86699999999996</Data></Cell>
    <Cell><Data ss:Type="String">NA</Data></Cell>
    <Cell><Data ss:Type="Number">107</Data></Cell>
    <Cell><Data ss:Type="Number">9.5142100000000003</Data></Cell>
    <Cell><Data ss:Type="Number">97.485799999999998</Data></Cell>
    <Cell><Data ss:Type="String">NA</Data></Cell>
    <Cell><Data ss:Type="String">NA</Data></Cell>
    <Cell><Data ss:Type="Number">9.9865899999999994E-2</Data></Cell>
    <Cell><Data ss:Type="String">11.5351:2.86499:0.609165:1.64505:1.73229:1</Data></Cell>
    <Cell><Data ss:Type="String">0.560709(0.785068:0.540724:0.356335)</Data></Cell>
    <Cell><Data ss:Type="Number">-1971.93</Data></Cell>
    <Cell><Data ss:Type="String">NA</Data></Cell>
    <Cell><Data ss:Type="String">NA</Data></Cell>
    <Cell><Data ss:Type="String">NA</Data></Cell>
   </Row>
   <Row ss:AutoFitHeight="0">
    <Cell><Data ss:Type="String">Phyca_scf0209_15170_PITG_04511T0</Data></Cell>
    <Cell><Data ss:Type="String">MA</Data></Cell>
    <Cell><Data ss:Type="Number">0.17741899999999999</Data></Cell>
    <Cell><Data ss:Type="Number">4.1584099999999999E-2</Data></Cell>
    <Cell><Data ss:Type="Number">4.2664999999999997</Data></Cell>
    <Cell ss:StyleID="s65"><Data ss:Type="Number">2.9429599999999998E-7</Data></Cell>
    <Cell><Data ss:Type="Number">828</Data></Cell>
    <Cell><Data ss:Type="Number">246.51400000000001</Data></Cell>
    <Cell><Data ss:Type="Number">581.48599999999999</Data></Cell>
    <Cell><Data ss:Type="String">NA</Data></Cell>
    <Cell><Data ss:Type="Number">95</Data></Cell>
    <Cell><Data ss:Type="Number">8.58643</Data></Cell>
    <Cell><Data ss:Type="Number">86.413600000000002</Data></Cell>
    <Cell><Data ss:Type="String">NA</Data></Cell>
    <Cell><Data ss:Type="String">NA</Data></Cell>
    <Cell><Data ss:Type="Number">0.13697799999999999</Data></Cell>
    <Cell><Data ss:Type="String">5.50895:4.53722:2.82962:2.73258:1.67027:1</Data></Cell>
    <Cell><Data ss:Type="String">0.554527(0.376543:0.703704:0.583333)</Data></Cell>
    <Cell><Data ss:Type="Number">-1465.69</Data></Cell>
    <Cell><Data ss:Type="String">NA</Data></Cell>
    <Cell><Data ss:Type="String">NA</Data></Cell>
    <Cell><Data ss:Type="String">NA</Data></Cell>
   </Row>
   <Row ss:AutoFitHeight="0">
    <Cell><Data ss:Type="String">Phyca_scf0224_24495_PITG_03124T0</Data></Cell>
    <Cell><Data ss:Type="String">MA</Data></Cell>
    <Cell><Data ss:Type="Number">1.0353300000000001</Data></Cell>
    <Cell><Data ss:Type="Number">0.91264299999999998</Data></Cell>
    <Cell><Data ss:Type="Number">1.13443</Data></Cell>
    <Cell><Data ss:Type="Number">2.91918E-2</Data></Cell>
    <Cell><Data ss:Type="Number">474</Data></Cell>
    <Cell><Data ss:Type="Number">136.50399999999999</Data></Cell>
    <Cell><Data ss:Type="Number">337.49599999999998</Data></Cell>
    <Cell><Data ss:Type="String">NA</Data></Cell>
    <Cell><Data ss:Type="Number">366</Data></Cell>
    <Cell><Data ss:Type="Number">96.193899999999999</Data></Cell>
    <Cell><Data ss:Type="Number">269.80599999999998</Data></Cell>
    <Cell><Data ss:Type="String">NA</Data></Cell>
    <Cell><Data ss:Type="String">NA</Data></Cell>
    <Cell><Data ss:Type="Number">1</Data></Cell>
    <Cell><Data ss:Type="String">1.25313:1.16926:1.03872:1.04168:0.990195:1</Data></Cell>
    <Cell><Data ss:Type="String">0.492704(0.425258:0.548969:0.505155)</Data></Cell>
    <Cell><Data ss:Type="Number">-1339.31</Data></Cell>
    <Cell><Data ss:Type="String">NA</Data></Cell>
    <Cell><Data ss:Type="String">NA</Data></Cell>
    <Cell><Data ss:Type="String">NA</Data></Cell>
   </Row>
   <Row ss:AutoFitHeight="0">
    <Cell><Data ss:Type="String">Phyca_scf0228_10547_PITG_02482T0</Data></Cell>
    <Cell><Data ss:Type="String">MA</Data></Cell>
    <Cell><Data ss:Type="Number">0.17049400000000001</Data></Cell>
    <Cell><Data ss:Type="Number">6.4869399999999994E-2</Data></Cell>
    <Cell><Data ss:Type="Number">2.6282700000000001</Data></Cell>
    <Cell ss:StyleID="s65"><Data ss:Type="Number">2.0943100000000001E-14</Data></Cell>
    <Cell><Data ss:Type="Number">3051</Data></Cell>
    <Cell><Data ss:Type="Number">952.37300000000005</Data></Cell>
    <Cell><Data ss:Type="Number">2098.63</Data></Cell>
    <Cell><Data ss:Type="String">NA</Data></Cell>
    <Cell><Data ss:Type="Number">362</Data></Cell>
    <Cell><Data ss:Type="Number">53.301200000000001</Data></Cell>
    <Cell><Data ss:Type="Number">308.69900000000001</Data></Cell>
    <Cell><Data ss:Type="String">NA</Data></Cell>
    <Cell><Data ss:Type="String">NA</Data></Cell>
    <Cell><Data ss:Type="Number">0.13752300000000001</Data></Cell>
    <Cell><Data ss:Type="String">7.06311:4.38152:0.692483:0.73477:1.41901:1</Data></Cell>
    <Cell><Data ss:Type="String">0.504931(0.398986:0.542265:0.573542)</Data></Cell>
    <Cell><Data ss:Type="Number">-5409.6</Data></Cell>
    <Cell><Data ss:Type="String">NA</Data></Cell>
    <Cell><Data ss:Type="String">NA</Data></Cell>
    <Cell><Data ss:Type="String">NA</Data></Cell>
   </Row>
   <Row ss:AutoFitHeight="0">
    <Cell><Data ss:Type="String">Phyca_scf0228_10581_PITG_02446T0</Data></Cell>
    <Cell><Data ss:Type="String">MA</Data></Cell>
    <Cell><Data ss:Type="Number">1.0499799999999999</Data></Cell>
    <Cell><Data ss:Type="Number">0.87259600000000004</Data></Cell>
    <Cell><Data ss:Type="Number">1.20329</Data></Cell>
    <Cell><Data ss:Type="Number">8.6540799999999998E-3</Data></Cell>
    <Cell><Data ss:Type="Number">375</Data></Cell>
    <Cell><Data ss:Type="Number">105.667</Data></Cell>
    <Cell><Data ss:Type="Number">269.33300000000003</Data></Cell>
    <Cell><Data ss:Type="String">NA</Data></Cell>
    <Cell><Data ss:Type="Number">278</Data></Cell>
    <Cell><Data ss:Type="Number">68.354699999999994</Data></Cell>
    <Cell><Data ss:Type="Number">209.64500000000001</Data></Cell>
    <Cell><Data ss:Type="String">NA</Data></Cell>
    <Cell><Data ss:Type="String">NA</Data></Cell>
    <Cell><Data ss:Type="Number">1</Data></Cell>
    <Cell><Data ss:Type="String">0.901984:0.955432:0.863245:0.861729:0.935782:1</Data></Cell>
    <Cell><Data ss:Type="String">0.531357(0.59589:0.544521:0.455479)</Data></Cell>
    <Cell><Data ss:Type="Number">-1043.18</Data></Cell>
    <Cell><Data ss:Type="String">NA</Data></Cell>
    <Cell><Data ss:Type="String">NA</Data></Cell>
    <Cell><Data ss:Type="String">NA</Data></Cell>
   </Row>
   <Row ss:AutoFitHeight="0">
    <Cell><Data ss:Type="String">Phyca_scf0236_2395_PITG_09876T0</Data></Cell>
    <Cell><Data ss:Type="String">MA</Data></Cell>
    <Cell><Data ss:Type="Number">1.02616</Data></Cell>
    <Cell><Data ss:Type="Number">0.93384299999999998</Data></Cell>
    <Cell><Data ss:Type="Number">1.0988500000000001</Data></Cell>
    <Cell><Data ss:Type="Number">1.6632400000000001E-3</Data></Cell>
    <Cell><Data ss:Type="Number">1845</Data></Cell>
    <Cell><Data ss:Type="Number">522.79200000000003</Data></Cell>
    <Cell><Data ss:Type="Number">1322.21</Data></Cell>
    <Cell><Data ss:Type="String">NA</Data></Cell>
    <Cell><Data ss:Type="Number">1400</Data></Cell>
    <Cell><Data ss:Type="Number">370.45400000000001</Data></Cell>
    <Cell><Data ss:Type="Number">1029.55</Data></Cell>
    <Cell><Data ss:Type="String">NA</Data></Cell>
    <Cell><Data ss:Type="String">NA</Data></Cell>
    <Cell><Data ss:Type="Number">1</Data></Cell>
    <Cell><Data ss:Type="String">1.28543:1.27255:1.26178:1.25518:1.21794:1</Data></Cell>
    <Cell><Data ss:Type="String">0.534293(0.520243:0.582321:0.500675)</Data></Cell>
    <Cell><Data ss:Type="Number">-5098.6400000000003</Data></Cell>
    <Cell><Data ss:Type="String">NA</Data></Cell>
    <Cell><Data ss:Type="String">NA</Data></Cell>
    <Cell><Data ss:Type="String">NA</Data></Cell>
   </Row>
   <Row ss:AutoFitHeight="0">
    <Cell><Data ss:Type="String">Phyca_scf0242_4731_PITG_00407T0</Data></Cell>
    <Cell><Data ss:Type="String">MA</Data></Cell>
    <Cell><Data ss:Type="Number">0.24080499999999999</Data></Cell>
    <Cell><Data ss:Type="Number">6.3831899999999997E-2</Data></Cell>
    <Cell><Data ss:Type="Number">3.7724799999999998</Data></Cell>
    <Cell ss:StyleID="s65"><Data ss:Type="Number">1.5296200000000001E-22</Data></Cell>
    <Cell><Data ss:Type="Number">2343</Data></Cell>
    <Cell><Data ss:Type="Number">733.15099999999995</Data></Cell>
    <Cell><Data ss:Type="Number">1609.85</Data></Cell>
    <Cell><Data ss:Type="String">NA</Data></Cell>
    <Cell><Data ss:Type="Number">355</Data></Cell>
    <Cell><Data ss:Type="Number">38.2395</Data></Cell>
    <Cell><Data ss:Type="Number">316.76</Data></Cell>
    <Cell><Data ss:Type="String">NA</Data></Cell>
    <Cell><Data ss:Type="String">NA</Data></Cell>
    <Cell><Data ss:Type="Number">0.18542800000000001</Data></Cell>
    <Cell><Data ss:Type="String">7.25419:4.8359:1.34425:1.30776:1.04929:1</Data></Cell>
    <Cell><Data ss:Type="String">0.5341(0.422518:0.6023:0.577482)</Data></Cell>
    <Cell><Data ss:Type="Number">-4339.92</Data></Cell>
    <Cell><Data ss:Type="String">NA</Data></Cell>
    <Cell><Data ss:Type="String">NA</Data></Cell>
    <Cell><Data ss:Type="String">NA</Data></Cell>
   </Row>
   <Row ss:AutoFitHeight="0">
    <Cell><Data ss:Type="String">Phyca_scf0252_5564_PITG_16118T0</Data></Cell>
    <Cell><Data ss:Type="String">MA</Data></Cell>
    <Cell><Data ss:Type="Number">0.20613000000000001</Data></Cell>
    <Cell><Data ss:Type="Number">6.2733899999999995E-2</Data></Cell>
    <Cell><Data ss:Type="Number">3.2857799999999999</Data></Cell>
    <Cell ss:StyleID="s65"><Data ss:Type="Number">8.6761200000000003E-8</Data></Cell>
    <Cell><Data ss:Type="Number">939</Data></Cell>
    <Cell><Data ss:Type="Number">318.17200000000003</Data></Cell>
    <Cell><Data ss:Type="Number">620.82799999999997</Data></Cell>
    <Cell><Data ss:Type="String">NA</Data></Cell>
    <Cell><Data ss:Type="Number">120</Data></Cell>
    <Cell><Data ss:Type="Number">16.191400000000002</Data></Cell>
    <Cell><Data ss:Type="Number">103.809</Data></Cell>
    <Cell><Data ss:Type="String">NA</Data></Cell>
    <Cell><Data ss:Type="String">NA</Data></Cell>
    <Cell><Data ss:Type="Number">0.15754099999999999</Data></Cell>
    <Cell><Data ss:Type="String">16.7186:5.33607:0.941186:1.68593:4.84923:1</Data></Cell>
    <Cell><Data ss:Type="String">0.543228(0.737752:0.521614:0.370317)</Data></Cell>
    <Cell><Data ss:Type="Number">-1635.83</Data></Cell>
    <Cell><Data ss:Type="String">NA</Data></Cell>
    <Cell><Data ss:Type="String">NA</Data></Cell>
    <Cell><Data ss:Type="String">NA</Data></Cell>
   </Row>
   <Row ss:AutoFitHeight="0">
    <Cell><Data ss:Type="String">Phyca_scf0267_19322_PITG_07817T0</Data></Cell>
    <Cell><Data ss:Type="String">MA</Data></Cell>
    <Cell><Data ss:Type="Number">1.0234799999999999</Data></Cell>
    <Cell><Data ss:Type="Number">0.93436200000000003</Data></Cell>
    <Cell><Data ss:Type="Number">1.09538</Data></Cell>
    <Cell><Data ss:Type="Number">2.1936299999999998E-3</Data></Cell>
    <Cell><Data ss:Type="Number">2166</Data></Cell>
    <Cell><Data ss:Type="Number">570.64800000000002</Data></Cell>
    <Cell><Data ss:Type="Number">1595.35</Data></Cell>
    <Cell><Data ss:Type="String">NA</Data></Cell>
    <Cell><Data ss:Type="Number">1605</Data></Cell>
    <Cell><Data ss:Type="Number">395.09399999999999</Data></Cell>
    <Cell><Data ss:Type="Number">1209.9100000000001</Data></Cell>
    <Cell><Data ss:Type="String">NA</Data></Cell>
    <Cell><Data ss:Type="String">NA</Data></Cell>
    <Cell><Data ss:Type="Number">1</Data></Cell>
    <Cell><Data ss:Type="String">1.2973:1.29423:1.16827:1.16871:0.909094:1</Data></Cell>
    <Cell><Data ss:Type="String">0.491908(0.410405:0.560116:0.505202)</Data></Cell>
    <Cell><Data ss:Type="Number">-5968.2</Data></Cell>
    <Cell><Data ss:Type="String">NA</Data></Cell>
    <Cell><Data ss:Type="String">NA</Data></Cell>
    <Cell><Data ss:Type="String">NA</Data></Cell>
   </Row>
   <Row ss:AutoFitHeight="0">
    <Cell><Data ss:Type="String">Phyca_scf0302_16740_PITG_07651T0</Data></Cell>
    <Cell><Data ss:Type="String">MA</Data></Cell>
    <Cell><Data ss:Type="Number">0.17185700000000001</Data></Cell>
    <Cell><Data ss:Type="Number">4.2270500000000003E-2</Data></Cell>
    <Cell><Data ss:Type="Number">4.0656400000000001</Data></Cell>
    <Cell ss:StyleID="s65"><Data ss:Type="Number">7.8683299999999998E-14</Data></Cell>
    <Cell><Data ss:Type="Number">1797</Data></Cell>
    <Cell><Data ss:Type="Number">527.37</Data></Cell>
    <Cell><Data ss:Type="Number">1269.6300000000001</Data></Cell>
    <Cell><Data ss:Type="String">NA</Data></Cell>
    <Cell><Data ss:Type="Number">212</Data></Cell>
    <Cell><Data ss:Type="Number">19.651599999999998</Data></Cell>
    <Cell><Data ss:Type="Number">192.34800000000001</Data></Cell>
    <Cell><Data ss:Type="String">NA</Data></Cell>
    <Cell><Data ss:Type="String">NA</Data></Cell>
    <Cell><Data ss:Type="Number">0.133827</Data></Cell>
    <Cell><Data ss:Type="String">2.55509:2.37945:2.10405:1.97264:1.21893:1</Data></Cell>
    <Cell><Data ss:Type="String">0.540927(0.590976:0.585799:0.446006)</Data></Cell>
    <Cell><Data ss:Type="Number">-3222.67</Data></Cell>
    <Cell><Data ss:Type="String">NA</Data></Cell>
    <Cell><Data ss:Type="String">NA</Data></Cell>
    <Cell><Data ss:Type="String">NA</Data></Cell>
   </Row>
   <Row ss:AutoFitHeight="0">
    <Cell><Data ss:Type="String">Phyca_scf0302_16740_PITG_18688T0</Data></Cell>
    <Cell><Data ss:Type="String">MA</Data></Cell>
    <Cell><Data ss:Type="Number">0.171991</Data></Cell>
    <Cell><Data ss:Type="Number">4.0342999999999997E-2</Data></Cell>
    <Cell><Data ss:Type="Number">4.2632199999999996</Data></Cell>
    <Cell ss:StyleID="s65"><Data ss:Type="Number">2.04204E-14</Data></Cell>
    <Cell><Data ss:Type="Number">1797</Data></Cell>
    <Cell><Data ss:Type="Number">529.57799999999997</Data></Cell>
    <Cell><Data ss:Type="Number">1267.42</Data></Cell>
    <Cell><Data ss:Type="String">NA</Data></Cell>
    <Cell><Data ss:Type="Number">211</Data></Cell>
    <Cell><Data ss:Type="Number">18.834199999999999</Data></Cell>
    <Cell><Data ss:Type="Number">192.166</Data></Cell>
    <Cell><Data ss:Type="String">NA</Data></Cell>
    <Cell><Data ss:Type="String">NA</Data></Cell>
    <Cell><Data ss:Type="Number">0.13319400000000001</Data></Cell>
    <Cell><Data ss:Type="String">2.54542:2.33512:2.05801:1.90763:1.20421:1</Data></Cell>
    <Cell><Data ss:Type="String">0.541174(0.590237:0.586538:0.446746)</Data></Cell>
    <Cell><Data ss:Type="Number">-3219.1</Data></Cell>
    <Cell><Data ss:Type="String">NA</Data></Cell>
    <Cell><Data ss:Type="String">NA</Data></Cell>
    <Cell><Data ss:Type="String">NA</Data></Cell>
   </Row>
   <Row ss:AutoFitHeight="0">
    <Cell><Data ss:Type="String">Phyca_scf0302_16743_PITG_18711T0</Data></Cell>
    <Cell><Data ss:Type="String">MA</Data></Cell>
    <Cell><Data ss:Type="Number">0.15649099999999999</Data></Cell>
    <Cell><Data ss:Type="Number">5.79502E-2</Data></Cell>
    <Cell><Data ss:Type="Number">2.70044</Data></Cell>
    <Cell><Data ss:Type="Number">5.8221800000000002E-4</Data></Cell>
    <Cell><Data ss:Type="Number">660</Data></Cell>
    <Cell><Data ss:Type="Number">195.73500000000001</Data></Cell>
    <Cell><Data ss:Type="Number">464.26499999999999</Data></Cell>
    <Cell><Data ss:Type="String">NA</Data></Cell>
    <Cell><Data ss:Type="Number">73</Data></Cell>
    <Cell><Data ss:Type="Number">9.8579500000000007</Data></Cell>
    <Cell><Data ss:Type="Number">63.142000000000003</Data></Cell>
    <Cell><Data ss:Type="String">NA</Data></Cell>
    <Cell><Data ss:Type="String">NA</Data></Cell>
    <Cell><Data ss:Type="Number">0.12726699999999999</Data></Cell>
    <Cell><Data ss:Type="String">5.94606:4.63454:3.43557:3.41252:1.00399:1</Data></Cell>
    <Cell><Data ss:Type="String">0.500683(0.627049:0.510246:0.364754)</Data></Cell>
    <Cell><Data ss:Type="Number">-1184.2</Data></Cell>
    <Cell><Data ss:Type="String">NA</Data></Cell>
    <Cell><Data ss:Type="String">NA</Data></Cell>
    <Cell><Data ss:Type="String">NA</Data></Cell>
   </Row>
   <Row ss:AutoFitHeight="0">
    <Cell><Data ss:Type="String">Phyca_scf0305_25666_PITG_02624T0</Data></Cell>
    <Cell><Data ss:Type="String">MA</Data></Cell>
    <Cell><Data ss:Type="Number">0.16497500000000001</Data></Cell>
    <Cell><Data ss:Type="Number">5.305E-2</Data></Cell>
    <Cell><Data ss:Type="Number">3.1097899999999998</Data></Cell>
    <Cell ss:StyleID="s65"><Data ss:Type="Number">3.8677700000000001E-6</Data></Cell>
    <Cell><Data ss:Type="Number">948</Data></Cell>
    <Cell><Data ss:Type="Number">285.49700000000001</Data></Cell>
    <Cell><Data ss:Type="Number">662.50300000000004</Data></Cell>
    <Cell><Data ss:Type="String">NA</Data></Cell>
    <Cell><Data ss:Type="Number">109</Data></Cell>
    <Cell><Data ss:Type="Number">13.2662</Data></Cell>
    <Cell><Data ss:Type="Number">95.733800000000002</Data></Cell>
    <Cell><Data ss:Type="String">NA</Data></Cell>
    <Cell><Data ss:Type="String">NA</Data></Cell>
    <Cell><Data ss:Type="Number">0.131268</Data></Cell>
    <Cell><Data ss:Type="String">3.76553:3.78455:2.85608:2.84042:0.767132:1</Data></Cell>
    <Cell><Data ss:Type="String">0.461059(0.457944:0.455607:0.469626)</Data></Cell>
    <Cell><Data ss:Type="Number">-1717.64</Data></Cell>
    <Cell><Data ss:Type="String">NA</Data></Cell>
    <Cell><Data ss:Type="String">NA</Data></Cell>
    <Cell><Data ss:Type="String">NA</Data></Cell>
   </Row>
   <Row ss:AutoFitHeight="0">
    <Cell><Data ss:Type="String">Phyca_scf0321_21842_PITG_19176T0</Data></Cell>
    <Cell><Data ss:Type="String">MA</Data></Cell>
    <Cell><Data ss:Type="Number">0.23635</Data></Cell>
    <Cell><Data ss:Type="Number">7.5904600000000003E-2</Data></Cell>
    <Cell><Data ss:Type="Number">3.1137800000000002</Data></Cell>
    <Cell><Data ss:Type="Number">1.44363E-3</Data></Cell>
    <Cell><Data ss:Type="Number">282</Data></Cell>
    <Cell><Data ss:Type="Number">106.03400000000001</Data></Cell>
    <Cell><Data ss:Type="Number">175.96600000000001</Data></Cell>
    <Cell><Data ss:Type="String">NA</Data></Cell>
    <Cell><Data ss:Type="Number">41</Data></Cell>
    <Cell><Data ss:Type="Number">6.6478999999999999</Data></Cell>
    <Cell><Data ss:Type="Number">34.3521</Data></Cell>
    <Cell><Data ss:Type="String">NA</Data></Cell>
    <Cell><Data ss:Type="String">NA</Data></Cell>
    <Cell><Data ss:Type="Number">0.17602100000000001</Data></Cell>
    <Cell><Data ss:Type="String">3.30279:3.37678:2.56123:2.53891:1.75803:1</Data></Cell>
    <Cell><Data ss:Type="String">0.627063(0.757426:0.712871:0.410891)</Data></Cell>
    <Cell><Data ss:Type="Number">-527.529</Data></Cell>
    <Cell><Data ss:Type="String">NA</Data></Cell>
    <Cell><Data ss:Type="String">NA</Data></Cell>
    <Cell><Data ss:Type="String">NA</Data></Cell>
   </Row>
   <Row ss:AutoFitHeight="0">
    <Cell><Data ss:Type="String">Phyca_scf0343_19128_PITG_03011T0</Data></Cell>
    <Cell><Data ss:Type="String">MA</Data></Cell>
    <Cell><Data ss:Type="Number">0.16839299999999999</Data></Cell>
    <Cell><Data ss:Type="Number">3.7169099999999997E-2</Data></Cell>
    <Cell><Data ss:Type="Number">4.5304500000000001</Data></Cell>
    <Cell ss:StyleID="s65"><Data ss:Type="Number">7.9154000000000003E-18</Data></Cell>
    <Cell><Data ss:Type="Number">2406</Data></Cell>
    <Cell><Data ss:Type="Number">658.529</Data></Cell>
    <Cell><Data ss:Type="Number">1747.47</Data></Cell>
    <Cell><Data ss:Type="String">NA</Data></Cell>
    <Cell><Data ss:Type="Number">276</Data></Cell>
    <Cell><Data ss:Type="Number">21.194900000000001</Data></Cell>
    <Cell><Data ss:Type="Number">254.80500000000001</Data></Cell>
    <Cell><Data ss:Type="String">NA</Data></Cell>
    <Cell><Data ss:Type="String">NA</Data></Cell>
    <Cell><Data ss:Type="Number">0.13247600000000001</Data></Cell>
    <Cell><Data ss:Type="String">4.41643:4.05709:2.72693:2.73062:0.724272:1</Data></Cell>
    <Cell><Data ss:Type="String">0.498419(0.561117:0.533193:0.400948)</Data></Cell>
    <Cell><Data ss:Type="Number">-4268.08</Data></Cell>
    <Cell><Data ss:Type="String">NA</Data></Cell>
    <Cell><Data ss:Type="String">NA</Data></Cell>
    <Cell><Data ss:Type="String">NA</Data></Cell>
   </Row>
   <Row ss:AutoFitHeight="0">
    <Cell><Data ss:Type="String">Phyca_scf0343_19176_PITG_03060T0</Data></Cell>
    <Cell><Data ss:Type="String">MA</Data></Cell>
    <Cell><Data ss:Type="Number">0.22208</Data></Cell>
    <Cell><Data ss:Type="Number">8.4460300000000002E-2</Data></Cell>
    <Cell><Data ss:Type="Number">2.6294</Data></Cell>
    <Cell ss:StyleID="s65"><Data ss:Type="Number">4.49337E-7</Data></Cell>
    <Cell><Data ss:Type="Number">1131</Data></Cell>
    <Cell><Data ss:Type="Number">322.65499999999997</Data></Cell>
    <Cell><Data ss:Type="Number">808.34500000000003</Data></Cell>
    <Cell><Data ss:Type="String">NA</Data></Cell>
    <Cell><Data ss:Type="Number">168</Data></Cell>
    <Cell><Data ss:Type="Number">22.1419</Data></Cell>
    <Cell><Data ss:Type="Number">145.858</Data></Cell>
    <Cell><Data ss:Type="String">NA</Data></Cell>
    <Cell><Data ss:Type="String">NA</Data></Cell>
    <Cell><Data ss:Type="Number">0.18281900000000001</Data></Cell>
    <Cell><Data ss:Type="String">4.29513:4.26747:3.04337:3.01981:0.564084:1</Data></Cell>
    <Cell><Data ss:Type="String">0.535(0.67:0.55:0.385)</Data></Cell>
    <Cell><Data ss:Type="Number">-2128.58</Data></Cell>
    <Cell><Data ss:Type="String">NA</Data></Cell>
    <Cell><Data ss:Type="String">NA</Data></Cell>
    <Cell><Data ss:Type="String">NA</Data></Cell>
   </Row>
   <Row ss:AutoFitHeight="0">
    <Cell><Data ss:Type="String">Phyca_scf0343_19189_PITG_03045T0</Data></Cell>
    <Cell><Data ss:Type="String">MA</Data></Cell>
    <Cell><Data ss:Type="Number">0.19262499999999999</Data></Cell>
    <Cell><Data ss:Type="Number">7.7674400000000005E-2</Data></Cell>
    <Cell><Data ss:Type="Number">2.4799099999999998</Data></Cell>
    <Cell ss:StyleID="s65"><Data ss:Type="Number">6.5338299999999997E-5</Data></Cell>
    <Cell><Data ss:Type="Number">840</Data></Cell>
    <Cell><Data ss:Type="Number">257.01600000000002</Data></Cell>
    <Cell><Data ss:Type="Number">582.98400000000004</Data></Cell>
    <Cell><Data ss:Type="String">NA</Data></Cell>
    <Cell><Data ss:Type="Number">112</Data></Cell>
    <Cell><Data ss:Type="Number">16.9054</Data></Cell>
    <Cell><Data ss:Type="Number">95.0946</Data></Cell>
    <Cell><Data ss:Type="String">NA</Data></Cell>
    <Cell><Data ss:Type="String">NA</Data></Cell>
    <Cell><Data ss:Type="Number">0.15745400000000001</Data></Cell>
    <Cell><Data ss:Type="String">4.80022:5.17361:3.34081:3.35176:0.654256:1</Data></Cell>
    <Cell><Data ss:Type="String">0.519473(0.683849:0.515464:0.359107)</Data></Cell>
    <Cell><Data ss:Type="Number">-1554.8</Data></Cell>
    <Cell><Data ss:Type="String">NA</Data></Cell>
    <Cell><Data ss:Type="String">NA</Data></Cell>
    <Cell><Data ss:Type="String">NA</Data></Cell>
   </Row>
   <Row ss:AutoFitHeight="0">
    <Cell><Data ss:Type="String">Phyca_scf0350_11950_PITG_11984T0</Data></Cell>
    <Cell><Data ss:Type="String">MA</Data></Cell>
    <Cell><Data ss:Type="Number">0.33245599999999997</Data></Cell>
    <Cell><Data ss:Type="Number">0.15181600000000001</Data></Cell>
    <Cell><Data ss:Type="Number">2.1898599999999999</Data></Cell>
    <Cell ss:StyleID="s65"><Data ss:Type="Number">3.3689699999999999E-6</Data></Cell>
    <Cell><Data ss:Type="Number">873</Data></Cell>
    <Cell><Data ss:Type="Number">233.53299999999999</Data></Cell>
    <Cell><Data ss:Type="Number">639.46699999999998</Data></Cell>
    <Cell><Data ss:Type="String">NA</Data></Cell>
    <Cell><Data ss:Type="Number">193</Data></Cell>
    <Cell><Data ss:Type="Number">27.585899999999999</Data></Cell>
    <Cell><Data ss:Type="Number">165.41399999999999</Data></Cell>
    <Cell><Data ss:Type="String">NA</Data></Cell>
    <Cell><Data ss:Type="String">NA</Data></Cell>
    <Cell><Data ss:Type="Number">0.28413300000000002</Data></Cell>
    <Cell><Data ss:Type="String">3.27458:2.66055:1.51867:1.6224:0.943733:1</Data></Cell>
    <Cell><Data ss:Type="String">0.478909(0.587963:0.470679:0.378086)</Data></Cell>
    <Cell><Data ss:Type="Number">-1817.31</Data></Cell>
    <Cell><Data ss:Type="String">NA</Data></Cell>
    <Cell><Data ss:Type="String">NA</Data></Cell>
    <Cell><Data ss:Type="String">NA</Data></Cell>
   </Row>
   <Row ss:AutoFitHeight="0">
    <Cell><Data ss:Type="String">Phyca_scf0384_24177_PITG_05403T0</Data></Cell>
    <Cell><Data ss:Type="String">MA</Data></Cell>
    <Cell><Data ss:Type="Number">0.22828499999999999</Data></Cell>
    <Cell><Data ss:Type="Number">0.101623</Data></Cell>
    <Cell><Data ss:Type="Number">2.2463799999999998</Data></Cell>
    <Cell ss:StyleID="s65"><Data ss:Type="Number">6.0159899999999996E-7</Data></Cell>
    <Cell><Data ss:Type="Number">1305</Data></Cell>
    <Cell><Data ss:Type="Number">387.32799999999997</Data></Cell>
    <Cell><Data ss:Type="Number">917.67200000000003</Data></Cell>
    <Cell><Data ss:Type="String">NA</Data></Cell>
    <Cell><Data ss:Type="Number">210</Data></Cell>
    <Cell><Data ss:Type="Number">33.216200000000001</Data></Cell>
    <Cell><Data ss:Type="Number">176.78399999999999</Data></Cell>
    <Cell><Data ss:Type="String">NA</Data></Cell>
    <Cell><Data ss:Type="String">NA</Data></Cell>
    <Cell><Data ss:Type="Number">0.190692</Data></Cell>
    <Cell><Data ss:Type="String">4.54981:4.36949:3.82192:3.81411:1.37473:1</Data></Cell>
    <Cell><Data ss:Type="String">0.491291(0.514414:0.501802:0.457658)</Data></Cell>
    <Cell><Data ss:Type="Number">-2507.0100000000002</Data></Cell>
    <Cell><Data ss:Type="String">NA</Data></Cell>
    <Cell><Data ss:Type="String">NA</Data></Cell>
    <Cell><Data ss:Type="String">NA</Data></Cell>
   </Row>
   <Row ss:AutoFitHeight="0">
    <Cell><Data ss:Type="String">Phyca_scf0396_21670_PITG_02918T0</Data></Cell>
    <Cell><Data ss:Type="String">MA</Data></Cell>
    <Cell><Data ss:Type="Number">0.264401</Data></Cell>
    <Cell><Data ss:Type="Number">0.114872</Data></Cell>
    <Cell><Data ss:Type="Number">2.3016899999999998</Data></Cell>
    <Cell><Data ss:Type="Number">1.99569E-4</Data></Cell>
    <Cell><Data ss:Type="Number">531</Data></Cell>
    <Cell><Data ss:Type="Number">192.25</Data></Cell>
    <Cell><Data ss:Type="Number">338.75</Data></Cell>
    <Cell><Data ss:Type="String">NA</Data></Cell>
    <Cell><Data ss:Type="Number">92</Data></Cell>
    <Cell><Data ss:Type="Number">18.197500000000002</Data></Cell>
    <Cell><Data ss:Type="Number">73.802499999999995</Data></Cell>
    <Cell><Data ss:Type="String">NA</Data></Cell>
    <Cell><Data ss:Type="String">NA</Data></Cell>
    <Cell><Data ss:Type="Number">0.21026400000000001</Data></Cell>
    <Cell><Data ss:Type="String">4.56358:1.98435:0.701115:0.667546:0.71575:1</Data></Cell>
    <Cell><Data ss:Type="String">0.484444(0.582222:0.511111:0.36)</Data></Cell>
    <Cell><Data ss:Type="Number">-1019.74</Data></Cell>
    <Cell><Data ss:Type="String">NA</Data></Cell>
    <Cell><Data ss:Type="String">NA</Data></Cell>
    <Cell><Data ss:Type="String">NA</Data></Cell>
   </Row>
   <Row ss:AutoFitHeight="0">
    <Cell><Data ss:Type="String">Phyca_scf0399_4371_PITG_14180T0</Data></Cell>
    <Cell><Data ss:Type="String">MA</Data></Cell>
    <Cell><Data ss:Type="Number">5.5439599999999999E-2</Data></Cell>
    <Cell><Data ss:Type="Number">6.1046199999999998E-3</Data></Cell>
    <Cell><Data ss:Type="Number">9.0815800000000007</Data></Cell>
    <Cell ss:StyleID="s65"><Data ss:Type="Number">4.6818499999999999E-5</Data></Cell>
    <Cell><Data ss:Type="Number">831</Data></Cell>
    <Cell><Data ss:Type="Number">355.91500000000002</Data></Cell>
    <Cell><Data ss:Type="Number">475.08499999999998</Data></Cell>
    <Cell><Data ss:Type="String">NA</Data></Cell>
    <Cell><Data ss:Type="Number">28</Data></Cell>
    <Cell><Data ss:Type="Number">2.1337600000000001</Data></Cell>
    <Cell><Data ss:Type="Number">25.866199999999999</Data></Cell>
    <Cell><Data ss:Type="String">NA</Data></Cell>
    <Cell><Data ss:Type="String">NA</Data></Cell>
    <Cell><Data ss:Type="Number">3.4309600000000003E-2</Data></Cell>
    <Cell><Data ss:Type="String">7.42556:1.68212:0.469938:0.826165:1.43867:1</Data></Cell>
    <Cell><Data ss:Type="String">0.632867(0.840909:0.597902:0.45979)</Data></Cell>
    <Cell><Data ss:Type="Number">-1175.44</Data></Cell>
    <Cell><Data ss:Type="String">NA</Data></Cell>
    <Cell><Data ss:Type="String">NA</Data></Cell>
    <Cell><Data ss:Type="String">NA</Data></Cell>
   </Row>
   <Row ss:AutoFitHeight="0">
    <Cell><Data ss:Type="String">Phyca_scf0407_14880_PITG_04905T0</Data></Cell>
    <Cell><Data ss:Type="String">MA</Data></Cell>
    <Cell><Data ss:Type="Number">0.159576</Data></Cell>
    <Cell><Data ss:Type="Number">6.0547700000000003E-2</Data></Cell>
    <Cell><Data ss:Type="Number">2.6355499999999998</Data></Cell>
    <Cell><Data ss:Type="Number">1.8779699999999999E-4</Data></Cell>
    <Cell><Data ss:Type="Number">777</Data></Cell>
    <Cell><Data ss:Type="Number">241.255</Data></Cell>
    <Cell><Data ss:Type="Number">535.745</Data></Cell>
    <Cell><Data ss:Type="String">NA</Data></Cell>
    <Cell><Data ss:Type="Number">87</Data></Cell>
    <Cell><Data ss:Type="Number">12.6958</Data></Cell>
    <Cell><Data ss:Type="Number">74.304199999999994</Data></Cell>
    <Cell><Data ss:Type="String">NA</Data></Cell>
    <Cell><Data ss:Type="String">NA</Data></Cell>
    <Cell><Data ss:Type="Number">0.128828</Data></Cell>
    <Cell><Data ss:Type="String">7.05044:5.08125:2.73474:2.76595:0.758824:1</Data></Cell>
    <Cell><Data ss:Type="String">0.54078(0.661348:0.544326:0.416667)</Data></Cell>
    <Cell><Data ss:Type="Number">-1371.15</Data></Cell>
    <Cell><Data ss:Type="String">NA</Data></Cell>
    <Cell><Data ss:Type="String">NA</Data></Cell>
    <Cell><Data ss:Type="String">NA</Data></Cell>
   </Row>
   <Row ss:AutoFitHeight="0">
    <Cell><Data ss:Type="String">Phyca_scf0407_14940_PITG_04879T0</Data></Cell>
    <Cell><Data ss:Type="String">MA</Data></Cell>
    <Cell><Data ss:Type="Number">0.22606899999999999</Data></Cell>
    <Cell><Data ss:Type="Number">4.8035799999999997E-2</Data></Cell>
    <Cell><Data ss:Type="Number">4.7062499999999998</Data></Cell>
    <Cell ss:StyleID="s65"><Data ss:Type="Number">4.1541300000000002E-5</Data></Cell>
    <Cell><Data ss:Type="Number">381</Data></Cell>
    <Cell><Data ss:Type="Number">115.315</Data></Cell>
    <Cell><Data ss:Type="Number">265.685</Data></Cell>
    <Cell><Data ss:Type="String">NA</Data></Cell>
    <Cell><Data ss:Type="Number">54</Data></Cell>
    <Cell><Data ss:Type="Number">4.55959</Data></Cell>
    <Cell><Data ss:Type="Number">49.440399999999997</Data></Cell>
    <Cell><Data ss:Type="String">NA</Data></Cell>
    <Cell><Data ss:Type="String">NA</Data></Cell>
    <Cell><Data ss:Type="Number">0.172184</Data></Cell>
    <Cell><Data ss:Type="String">4.21004:5.27941:3.29867:3.35511:1.84389:1</Data></Cell>
    <Cell><Data ss:Type="String">0.488971(0.400735:0.558824:0.507353)</Data></Cell>
    <Cell><Data ss:Type="Number">-712.85500000000002</Data></Cell>
    <Cell><Data ss:Type="String">NA</Data></Cell>
    <Cell><Data ss:Type="String">NA</Data></Cell>
    <Cell><Data ss:Type="String">NA</Data></Cell>
   </Row>
   <Row ss:AutoFitHeight="0">
    <Cell><Data ss:Type="String">Phyca_scf0430_21415_PITG_00075T0</Data></Cell>
    <Cell><Data ss:Type="String">MA</Data></Cell>
    <Cell><Data ss:Type="Number">1.0262500000000001</Data></Cell>
    <Cell><Data ss:Type="Number">0.91891500000000004</Data></Cell>
    <Cell><Data ss:Type="Number">1.1168100000000001</Data></Cell>
    <Cell><Data ss:Type="Number">3.42743E-3</Data></Cell>
    <Cell><Data ss:Type="Number">1341</Data></Cell>
    <Cell><Data ss:Type="Number">327.95100000000002</Data></Cell>
    <Cell><Data ss:Type="Number">1013.05</Data></Cell>
    <Cell><Data ss:Type="String">NA</Data></Cell>
    <Cell><Data ss:Type="Number">1001</Data></Cell>
    <Cell><Data ss:Type="Number">224.952</Data></Cell>
    <Cell><Data ss:Type="Number">776.048</Data></Cell>
    <Cell><Data ss:Type="String">NA</Data></Cell>
    <Cell><Data ss:Type="String">NA</Data></Cell>
    <Cell><Data ss:Type="Number">1</Data></Cell>
    <Cell><Data ss:Type="String">0.875217:0.876328:0.866873:0.86346:1.02805:1</Data></Cell>
    <Cell><Data ss:Type="String">0.444246(0.550984:0.352415:0.429338)</Data></Cell>
    <Cell><Data ss:Type="Number">-3675.6</Data></Cell>
    <Cell><Data ss:Type="String">NA</Data></Cell>
    <Cell><Data ss:Type="String">NA</Data></Cell>
    <Cell><Data ss:Type="String">NA</Data></Cell>
   </Row>
   <Row ss:AutoFitHeight="0">
    <Cell><Data ss:Type="String">Phyca_scf0431_11649_PITG_11308T0</Data></Cell>
    <Cell><Data ss:Type="String">MA</Data></Cell>
    <Cell><Data ss:Type="Number">1.0173399999999999</Data></Cell>
    <Cell><Data ss:Type="Number">0.95160999999999996</Data></Cell>
    <Cell><Data ss:Type="Number">1.06907</Data></Cell>
    <Cell><Data ss:Type="Number">3.6940099999999997E-2</Data></Cell>
    <Cell><Data ss:Type="Number">1800</Data></Cell>
    <Cell><Data ss:Type="Number">474.76</Data></Cell>
    <Cell><Data ss:Type="Number">1325.24</Data></Cell>
    <Cell><Data ss:Type="String">NA</Data></Cell>
    <Cell><Data ss:Type="Number">1342</Data></Cell>
    <Cell><Data ss:Type="Number">336.83199999999999</Data></Cell>
    <Cell><Data ss:Type="Number">1005.17</Data></Cell>
    <Cell><Data ss:Type="String">NA</Data></Cell>
    <Cell><Data ss:Type="String">NA</Data></Cell>
    <Cell><Data ss:Type="Number">1</Data></Cell>
    <Cell><Data ss:Type="String">0.960128:0.84061:0.896537:0.897543:1.1048:1</Data></Cell>
    <Cell><Data ss:Type="String">0.516436(0.57319:0.447612:0.528505)</Data></Cell>
    <Cell><Data ss:Type="Number">-5049.8100000000004</Data></Cell>
    <Cell><Data ss:Type="String">NA</Data></Cell>
    <Cell><Data ss:Type="String">NA</Data></Cell>
    <Cell><Data ss:Type="String">NA</Data></Cell>
   </Row>
   <Row ss:AutoFitHeight="0">
    <Cell><Data ss:Type="String">Phyca_scf0434_24055_PITG_01940T0</Data></Cell>
    <Cell><Data ss:Type="String">MA</Data></Cell>
    <Cell><Data ss:Type="Number">0.107446</Data></Cell>
    <Cell><Data ss:Type="Number">2.5767399999999999E-2</Data></Cell>
    <Cell><Data ss:Type="Number">4.1698500000000003</Data></Cell>
    <Cell ss:StyleID="s65"><Data ss:Type="Number">3.1338899999999999E-5</Data></Cell>
    <Cell><Data ss:Type="Number">966</Data></Cell>
    <Cell><Data ss:Type="Number">286.64800000000002</Data></Cell>
    <Cell><Data ss:Type="Number">679.35199999999998</Data></Cell>
    <Cell><Data ss:Type="String">NA</Data></Cell>
    <Cell><Data ss:Type="Number">70</Data></Cell>
    <Cell><Data ss:Type="Number">6.4323499999999996</Data></Cell>
    <Cell><Data ss:Type="Number">63.567700000000002</Data></Cell>
    <Cell><Data ss:Type="String">NA</Data></Cell>
    <Cell><Data ss:Type="String">NA</Data></Cell>
    <Cell><Data ss:Type="Number">8.3209099999999994E-2</Data></Cell>
    <Cell><Data ss:Type="String">5.72917:1.75565:0.315984:1.06011:2.51963:1</Data></Cell>
    <Cell><Data ss:Type="String">0.624504(0.43006:0.854167:0.589286)</Data></Cell>
    <Cell><Data ss:Type="Number">-1489.79</Data></Cell>
    <Cell><Data ss:Type="String">NA</Data></Cell>
    <Cell><Data ss:Type="String">NA</Data></Cell>
    <Cell><Data ss:Type="String">NA</Data></Cell>
   </Row>
   <Row ss:AutoFitHeight="0">
    <Cell><Data ss:Type="String">Phyca_scf0440_4161_PITG_02550T0</Data></Cell>
    <Cell><Data ss:Type="String">MA</Data></Cell>
    <Cell><Data ss:Type="Number">0.231156</Data></Cell>
    <Cell><Data ss:Type="Number">9.0601000000000001E-2</Data></Cell>
    <Cell><Data ss:Type="Number">2.5513599999999999</Data></Cell>
    <Cell ss:StyleID="s65"><Data ss:Type="Number">1.20881E-18</Data></Cell>
    <Cell><Data ss:Type="Number">3198</Data></Cell>
    <Cell><Data ss:Type="Number">937.40499999999997</Data></Cell>
    <Cell><Data ss:Type="Number">2260.6</Data></Cell>
    <Cell><Data ss:Type="String">NA</Data></Cell>
    <Cell><Data ss:Type="Number">515</Data></Cell>
    <Cell><Data ss:Type="Number">72.000500000000002</Data></Cell>
    <Cell><Data ss:Type="Number">442.99900000000002</Data></Cell>
    <Cell><Data ss:Type="String">NA</Data></Cell>
    <Cell><Data ss:Type="String">NA</Data></Cell>
    <Cell><Data ss:Type="Number">0.18995600000000001</Data></Cell>
    <Cell><Data ss:Type="String">4.16978:3.05313:1.15722:0.752125:0.75838:1</Data></Cell>
    <Cell><Data ss:Type="String">0.467436(0.428277:0.45136:0.522671)</Data></Cell>
    <Cell><Data ss:Type="Number">-6144.5</Data></Cell>
    <Cell><Data ss:Type="String">NA</Data></Cell>
    <Cell><Data ss:Type="String">NA</Data></Cell>
    <Cell><Data ss:Type="String">NA</Data></Cell>
   </Row>
   <Row ss:AutoFitHeight="0">
    <Cell><Data ss:Type="String">Phyca_scf0442_4207_PITG_12752T0</Data></Cell>
    <Cell><Data ss:Type="String">MA</Data></Cell>
    <Cell><Data ss:Type="Number">1.14575</Data></Cell>
    <Cell><Data ss:Type="Number">0.76819199999999999</Data></Cell>
    <Cell><Data ss:Type="Number">1.49149</Data></Cell>
    <Cell ss:StyleID="s65"><Data ss:Type="Number">2.4782099999999998E-7</Data></Cell>
    <Cell><Data ss:Type="Number">363</Data></Cell>
    <Cell><Data ss:Type="Number">140.12899999999999</Data></Cell>
    <Cell><Data ss:Type="Number">222.87100000000001</Data></Cell>
    <Cell><Data ss:Type="String">NA</Data></Cell>
    <Cell><Data ss:Type="Number">249</Data></Cell>
    <Cell><Data ss:Type="Number">73.8399</Data></Cell>
    <Cell><Data ss:Type="Number">175.16</Data></Cell>
    <Cell><Data ss:Type="String">NA</Data></Cell>
    <Cell><Data ss:Type="String">NA</Data></Cell>
    <Cell><Data ss:Type="Number">1</Data></Cell>
    <Cell><Data ss:Type="String">0.863148:0.935168:0.811102:0.809723:0.829153:1</Data></Cell>
    <Cell><Data ss:Type="String">0.621103(0.715827:0.615108:0.532374)</Data></Cell>
    <Cell><Data ss:Type="Number">-952.15599999999995</Data></Cell>
    <Cell><Data ss:Type="String">NA</Data></Cell>
    <Cell><Data ss:Type="String">NA</Data></Cell>
    <Cell><Data ss:Type="String">NA</Data></Cell>
   </Row>
   <Row ss:AutoFitHeight="0">
    <Cell><Data ss:Type="String">Phyca_scf0450_5076_PITG_14357T0</Data></Cell>
    <Cell><Data ss:Type="String">MA</Data></Cell>
    <Cell><Data ss:Type="Number">1.0207599999999999</Data></Cell>
    <Cell><Data ss:Type="Number">0.93371099999999996</Data></Cell>
    <Cell><Data ss:Type="Number">1.0932299999999999</Data></Cell>
    <Cell><Data ss:Type="Number">4.1973000000000003E-2</Data></Cell>
    <Cell><Data ss:Type="Number">882</Data></Cell>
    <Cell><Data ss:Type="Number">210.363</Data></Cell>
    <Cell><Data ss:Type="Number">671.63699999999994</Data></Cell>
    <Cell><Data ss:Type="String">NA</Data></Cell>
    <Cell><Data ss:Type="Number">669</Data></Cell>
    <Cell><Data ss:Type="Number">148.98400000000001</Data></Cell>
    <Cell><Data ss:Type="Number">520.01599999999996</Data></Cell>
    <Cell><Data ss:Type="String">NA</Data></Cell>
    <Cell><Data ss:Type="String">NA</Data></Cell>
    <Cell><Data ss:Type="Number">1</Data></Cell>
    <Cell><Data ss:Type="String">1.04204:1.03156:1.10327:1.09979:1.1568:1</Data></Cell>
    <Cell><Data ss:Type="String">0.545752(0.501634:0.486928:0.648693)</Data></Cell>
    <Cell><Data ss:Type="Number">-2478.5</Data></Cell>
    <Cell><Data ss:Type="String">NA</Data></Cell>
    <Cell><Data ss:Type="String">NA</Data></Cell>
    <Cell><Data ss:Type="String">NA</Data></Cell>
   </Row>
   <Row ss:AutoFitHeight="0">
    <Cell><Data ss:Type="String">Phyca_scf0453_9253_PITG_14365T0</Data></Cell>
    <Cell><Data ss:Type="String">MA</Data></Cell>
    <Cell><Data ss:Type="Number">0.230932</Data></Cell>
    <Cell><Data ss:Type="Number">7.7247999999999997E-2</Data></Cell>
    <Cell><Data ss:Type="Number">2.98949</Data></Cell>
    <Cell ss:StyleID="s65"><Data ss:Type="Number">6.0245200000000004E-10</Data></Cell>
    <Cell><Data ss:Type="Number">1326</Data></Cell>
    <Cell><Data ss:Type="Number">393.77499999999998</Data></Cell>
    <Cell><Data ss:Type="Number">932.22500000000002</Data></Cell>
    <Cell><Data ss:Type="String">NA</Data></Cell>
    <Cell><Data ss:Type="Number">202</Data></Cell>
    <Cell><Data ss:Type="Number">25.008299999999998</Data></Cell>
    <Cell><Data ss:Type="Number">176.99199999999999</Data></Cell>
    <Cell><Data ss:Type="String">NA</Data></Cell>
    <Cell><Data ss:Type="String">NA</Data></Cell>
    <Cell><Data ss:Type="Number">0.18529300000000001</Data></Cell>
    <Cell><Data ss:Type="String">2.39147:2.47096:1.78411:1.74366:0.492823:1</Data></Cell>
    <Cell><Data ss:Type="String">0.556953(0.632075:0.633124:0.40566)</Data></Cell>
    <Cell><Data ss:Type="Number">-2473</Data></Cell>
    <Cell><Data ss:Type="String">NA</Data></Cell>
    <Cell><Data ss:Type="String">NA</Data></Cell>
    <Cell><Data ss:Type="String">NA</Data></Cell>
   </Row>
   <Row ss:AutoFitHeight="0">
    <Cell><Data ss:Type="String">Phyca_scf0465_21437_PITG_11765T0</Data></Cell>
    <Cell><Data ss:Type="String">MA</Data></Cell>
    <Cell><Data ss:Type="Number">0.204953</Data></Cell>
    <Cell><Data ss:Type="Number">8.0261899999999997E-2</Data></Cell>
    <Cell><Data ss:Type="Number">2.55355</Data></Cell>
    <Cell ss:StyleID="s65"><Data ss:Type="Number">3.94357E-19</Data></Cell>
    <Cell><Data ss:Type="Number">4068</Data></Cell>
    <Cell><Data ss:Type="Number">1059.48</Data></Cell>
    <Cell><Data ss:Type="Number">3008.52</Data></Cell>
    <Cell><Data ss:Type="String">NA</Data></Cell>
    <Cell><Data ss:Type="Number">597</Data></Cell>
    <Cell><Data ss:Type="Number">72.353899999999996</Data></Cell>
    <Cell><Data ss:Type="Number">524.64599999999996</Data></Cell>
    <Cell><Data ss:Type="String">NA</Data></Cell>
    <Cell><Data ss:Type="String">NA</Data></Cell>
    <Cell><Data ss:Type="Number">0.17247799999999999</Data></Cell>
    <Cell><Data ss:Type="String">3.34595:3.25213:2.5744:2.37973:1.03367:1</Data></Cell>
    <Cell><Data ss:Type="String">0.515171(0.490518:0.540771:0.514223)</Data></Cell>
    <Cell><Data ss:Type="Number">-7715.24</Data></Cell>
    <Cell><Data ss:Type="String">NA</Data></Cell>
    <Cell><Data ss:Type="String">NA</Data></Cell>
    <Cell><Data ss:Type="String">NA</Data></Cell>
   </Row>
   <Row ss:AutoFitHeight="0">
    <Cell><Data ss:Type="String">Phyca_scf0465_21447_PITG_11766T0</Data></Cell>
    <Cell><Data ss:Type="String">MA</Data></Cell>
    <Cell><Data ss:Type="Number">8.1281699999999998E-2</Data></Cell>
    <Cell><Data ss:Type="Number">1.1561999999999999E-2</Data></Cell>
    <Cell><Data ss:Type="Number">7.0300799999999999</Data></Cell>
    <Cell ss:StyleID="s65"><Data ss:Type="Number">1.5571200000000001E-5</Data></Cell>
    <Cell><Data ss:Type="Number">678</Data></Cell>
    <Cell><Data ss:Type="Number">271.17599999999999</Data></Cell>
    <Cell><Data ss:Type="Number">406.82400000000001</Data></Cell>
    <Cell><Data ss:Type="String">NA</Data></Cell>
    <Cell><Data ss:Type="Number">34</Data></Cell>
    <Cell><Data ss:Type="Number">2.9445600000000001</Data></Cell>
    <Cell><Data ss:Type="Number">31.055399999999999</Data></Cell>
    <Cell><Data ss:Type="String">NA</Data></Cell>
    <Cell><Data ss:Type="String">NA</Data></Cell>
    <Cell><Data ss:Type="Number">5.3396300000000001E-2</Data></Cell>
    <Cell><Data ss:Type="String">6.08225:1.46171:1.12149:1.07868:0.582872:1</Data></Cell>
    <Cell><Data ss:Type="String">0.581604(0.825726:0.547718:0.371369)</Data></Cell>
    <Cell><Data ss:Type="Number">-1025.57</Data></Cell>
    <Cell><Data ss:Type="String">NA</Data></Cell>
    <Cell><Data ss:Type="String">NA</Data></Cell>
    <Cell><Data ss:Type="String">NA</Data></Cell>
   </Row>
   <Row ss:AutoFitHeight="0">
    <Cell><Data ss:Type="String">Phyca_scf0468_15394_PITG_00945T0</Data></Cell>
    <Cell><Data ss:Type="String">MA</Data></Cell>
    <Cell><Data ss:Type="Number">0.17854900000000001</Data></Cell>
    <Cell><Data ss:Type="Number">4.9089500000000001E-2</Data></Cell>
    <Cell><Data ss:Type="Number">3.6372100000000001</Data></Cell>
    <Cell ss:StyleID="s65"><Data ss:Type="Number">2.2219899999999999E-7</Data></Cell>
    <Cell><Data ss:Type="Number">888</Data></Cell>
    <Cell><Data ss:Type="Number">285.13099999999997</Data></Cell>
    <Cell><Data ss:Type="Number">602.86900000000003</Data></Cell>
    <Cell><Data ss:Type="String">NA</Data></Cell>
    <Cell><Data ss:Type="Number">107</Data></Cell>
    <Cell><Data ss:Type="Number">12.3125</Data></Cell>
    <Cell><Data ss:Type="Number">94.6875</Data></Cell>
    <Cell><Data ss:Type="String">NA</Data></Cell>
    <Cell><Data ss:Type="String">NA</Data></Cell>
    <Cell><Data ss:Type="Number">0.13697999999999999</Data></Cell>
    <Cell><Data ss:Type="String">3.23561:2.85992:2.02862:2.04185:0.550467:1</Data></Cell>
    <Cell><Data ss:Type="String">0.545752(0.673203:0.547386:0.416667)</Data></Cell>
    <Cell><Data ss:Type="Number">-1621.38</Data></Cell>
    <Cell><Data ss:Type="String">NA</Data></Cell>
    <Cell><Data ss:Type="String">NA</Data></Cell>
    <Cell><Data ss:Type="String">NA</Data></Cell>
   </Row>
   <Row ss:AutoFitHeight="0">
    <Cell><Data ss:Type="String">Phyca_scf0468_15396_PITG_00932T0</Data></Cell>
    <Cell><Data ss:Type="String">MA</Data></Cell>
    <Cell><Data ss:Type="Number">0.24091199999999999</Data></Cell>
    <Cell><Data ss:Type="Number">8.02036E-2</Data></Cell>
    <Cell><Data ss:Type="Number">3.0037500000000001</Data></Cell>
    <Cell ss:StyleID="s65"><Data ss:Type="Number">4.1490399999999999E-12</Data></Cell>
    <Cell><Data ss:Type="Number">1599</Data></Cell>
    <Cell><Data ss:Type="Number">451.73</Data></Cell>
    <Cell><Data ss:Type="Number">1147.27</Data></Cell>
    <Cell><Data ss:Type="String">NA</Data></Cell>
    <Cell><Data ss:Type="Number">255</Data></Cell>
    <Cell><Data ss:Type="Number">29.552499999999998</Data></Cell>
    <Cell><Data ss:Type="Number">225.447</Data></Cell>
    <Cell><Data ss:Type="String">NA</Data></Cell>
    <Cell><Data ss:Type="String">NA</Data></Cell>
    <Cell><Data ss:Type="Number">0.19550999999999999</Data></Cell>
    <Cell><Data ss:Type="String">5.32815:5.12191:3.63821:3.63575:0.846413:1</Data></Cell>
    <Cell><Data ss:Type="String">0.502001(0.528302:0.558319:0.419383)</Data></Cell>
    <Cell><Data ss:Type="Number">-3048.67</Data></Cell>
    <Cell><Data ss:Type="String">NA</Data></Cell>
    <Cell><Data ss:Type="String">NA</Data></Cell>
    <Cell><Data ss:Type="String">NA</Data></Cell>
   </Row>
   <Row ss:AutoFitHeight="0">
    <Cell><Data ss:Type="String">Phyca_scf0474_3716_PITG_06851T0</Data></Cell>
    <Cell><Data ss:Type="String">MA</Data></Cell>
    <Cell><Data ss:Type="Number">0.27462900000000001</Data></Cell>
    <Cell><Data ss:Type="Number">8.1436599999999998E-2</Data></Cell>
    <Cell><Data ss:Type="Number">3.3723000000000001</Data></Cell>
    <Cell ss:StyleID="s65"><Data ss:Type="Number">2.8812099999999999E-7</Data></Cell>
    <Cell><Data ss:Type="Number">678</Data></Cell>
    <Cell><Data ss:Type="Number">202.91399999999999</Data></Cell>
    <Cell><Data ss:Type="Number">475.08600000000001</Data></Cell>
    <Cell><Data ss:Type="String">NA</Data></Cell>
    <Cell><Data ss:Type="Number">114</Data></Cell>
    <Cell><Data ss:Type="Number">12.815300000000001</Data></Cell>
    <Cell><Data ss:Type="Number">101.185</Data></Cell>
    <Cell><Data ss:Type="String">NA</Data></Cell>
    <Cell><Data ss:Type="String">NA</Data></Cell>
    <Cell><Data ss:Type="Number">0.21681</Data></Cell>
    <Cell><Data ss:Type="String">5.65004:4.28511:2.5203:2.5142:1.13971:1</Data></Cell>
    <Cell><Data ss:Type="String">0.496324(0.575368:0.560662:0.352941)</Data></Cell>
    <Cell><Data ss:Type="Number">-1291.8499999999999</Data></Cell>
    <Cell><Data ss:Type="String">NA</Data></Cell>
    <Cell><Data ss:Type="String">NA</Data></Cell>
    <Cell><Data ss:Type="String">NA</Data></Cell>
   </Row>
   <Row ss:AutoFitHeight="0">
    <Cell><Data ss:Type="String">Phyca_scf0483_1231_PITG_01031T0</Data></Cell>
    <Cell><Data ss:Type="String">MA</Data></Cell>
    <Cell><Data ss:Type="Number">0.13944599999999999</Data></Cell>
    <Cell><Data ss:Type="Number">1.3531700000000001E-2</Data></Cell>
    <Cell><Data ss:Type="Number">10.305099999999999</Data></Cell>
    <Cell ss:StyleID="s65"><Data ss:Type="Number">1.32296E-21</Data></Cell>
    <Cell><Data ss:Type="Number">1806</Data></Cell>
    <Cell><Data ss:Type="Number">703.15300000000002</Data></Cell>
    <Cell><Data ss:Type="Number">1102.8499999999999</Data></Cell>
    <Cell><Data ss:Type="String">NA</Data></Cell>
    <Cell><Data ss:Type="Number">145</Data></Cell>
    <Cell><Data ss:Type="Number">8.4484399999999997</Data></Cell>
    <Cell><Data ss:Type="Number">136.55199999999999</Data></Cell>
    <Cell><Data ss:Type="String">NA</Data></Cell>
    <Cell><Data ss:Type="String">NA</Data></Cell>
    <Cell><Data ss:Type="Number">9.0422299999999997E-2</Data></Cell>
    <Cell><Data ss:Type="String">15.1063:9.07108:2.70341:1.39323:1.9871:1</Data></Cell>
    <Cell><Data ss:Type="String">0.581355(0.684718:0.624629:0.434718)</Data></Cell>
    <Cell><Data ss:Type="Number">-2952.78</Data></Cell>
    <Cell><Data ss:Type="String">NA</Data></Cell>
    <Cell><Data ss:Type="String">NA</Data></Cell>
    <Cell><Data ss:Type="String">NA</Data></Cell>
   </Row>
   <Row ss:AutoFitHeight="0">
    <Cell><Data ss:Type="String">Phyca_scf0484_22101_PITG_08306T0</Data></Cell>
    <Cell><Data ss:Type="String">MA</Data></Cell>
    <Cell><Data ss:Type="Number">1.0272600000000001</Data></Cell>
    <Cell><Data ss:Type="Number">0.92564000000000002</Data></Cell>
    <Cell><Data ss:Type="Number">1.10978</Data></Cell>
    <Cell><Data ss:Type="Number">3.0221800000000002E-3</Data></Cell>
    <Cell><Data ss:Type="Number">1524</Data></Cell>
    <Cell><Data ss:Type="Number">408.80900000000003</Data></Cell>
    <Cell><Data ss:Type="Number">1115.19</Data></Cell>
    <Cell><Data ss:Type="String">NA</Data></Cell>
    <Cell><Data ss:Type="Number">1126</Data></Cell>
    <Cell><Data ss:Type="Number">279.58699999999999</Data></Cell>
    <Cell><Data ss:Type="Number">846.41300000000001</Data></Cell>
    <Cell><Data ss:Type="String">NA</Data></Cell>
    <Cell><Data ss:Type="String">NA</Data></Cell>
    <Cell><Data ss:Type="Number">1</Data></Cell>
    <Cell><Data ss:Type="String">1.11681:1.08454:1.05375:1.04931:1.10676:1</Data></Cell>
    <Cell><Data ss:Type="String">0.51509(0.547184:0.502283:0.496195)</Data></Cell>
    <Cell><Data ss:Type="Number">-4200.7700000000004</Data></Cell>
    <Cell><Data ss:Type="String">NA</Data></Cell>
    <Cell><Data ss:Type="String">NA</Data></Cell>
    <Cell><Data ss:Type="String">NA</Data></Cell>
   </Row>
   <Row ss:AutoFitHeight="0">
    <Cell><Data ss:Type="String">Phyca_scf0491_23692_PITG_10147T0</Data></Cell>
    <Cell><Data ss:Type="String">MA</Data></Cell>
    <Cell><Data ss:Type="Number">0.152251</Data></Cell>
    <Cell><Data ss:Type="Number">2.0529800000000001E-2</Data></Cell>
    <Cell><Data ss:Type="Number">7.4161099999999998</Data></Cell>
    <Cell ss:StyleID="s65"><Data ss:Type="Number">1.371E-24</Data></Cell>
    <Cell><Data ss:Type="Number">2415</Data></Cell>
    <Cell><Data ss:Type="Number">817.9</Data></Cell>
    <Cell><Data ss:Type="Number">1597.1</Data></Cell>
    <Cell><Data ss:Type="String">NA</Data></Cell>
    <Cell><Data ss:Type="Number">225</Data></Cell>
    <Cell><Data ss:Type="Number">14.5336</Data></Cell>
    <Cell><Data ss:Type="Number">210.46600000000001</Data></Cell>
    <Cell><Data ss:Type="String">NA</Data></Cell>
    <Cell><Data ss:Type="String">NA</Data></Cell>
    <Cell><Data ss:Type="Number">0.10764</Data></Cell>
    <Cell><Data ss:Type="String">7.09433:3.32817:1.06239:1.01751:0.906024:1</Data></Cell>
    <Cell><Data ss:Type="String">0.556481(0.655:0.584444:0.43)</Data></Cell>
    <Cell><Data ss:Type="Number">-4012.32</Data></Cell>
    <Cell><Data ss:Type="String">NA</Data></Cell>
    <Cell><Data ss:Type="String">NA</Data></Cell>
    <Cell><Data ss:Type="String">NA</Data></Cell>
   </Row>
   <Row ss:AutoFitHeight="0">
    <Cell><Data ss:Type="String">Phyca_scf0491_23702_PITG_10150T0</Data></Cell>
    <Cell><Data ss:Type="String">MA</Data></Cell>
    <Cell><Data ss:Type="Number">1.0284</Data></Cell>
    <Cell><Data ss:Type="Number">0.91160099999999999</Data></Cell>
    <Cell><Data ss:Type="Number">1.12812</Data></Cell>
    <Cell><Data ss:Type="Number">2.53564E-3</Data></Cell>
    <Cell><Data ss:Type="Number">1335</Data></Cell>
    <Cell><Data ss:Type="Number">324.596</Data></Cell>
    <Cell><Data ss:Type="Number">1010.4</Data></Cell>
    <Cell><Data ss:Type="String">NA</Data></Cell>
    <Cell><Data ss:Type="Number">973</Data></Cell>
    <Cell><Data ss:Type="Number">215.66499999999999</Data></Cell>
    <Cell><Data ss:Type="Number">757.33500000000004</Data></Cell>
    <Cell><Data ss:Type="String">NA</Data></Cell>
    <Cell><Data ss:Type="String">NA</Data></Cell>
    <Cell><Data ss:Type="Number">1</Data></Cell>
    <Cell><Data ss:Type="String">1.01888:1.00497:0.924373:0.924211:0.902381:1</Data></Cell>
    <Cell><Data ss:Type="String">0.422564(0.523077:0.316154:0.428462)</Data></Cell>
    <Cell><Data ss:Type="Number">-3700.96</Data></Cell>
    <Cell><Data ss:Type="String">NA</Data></Cell>
    <Cell><Data ss:Type="String">NA</Data></Cell>
    <Cell><Data ss:Type="String">NA</Data></Cell>
   </Row>
   <Row ss:AutoFitHeight="0">
    <Cell><Data ss:Type="String">Phyca_scf0501_4507_PITG_13851T0</Data></Cell>
    <Cell><Data ss:Type="String">MA</Data></Cell>
    <Cell><Data ss:Type="Number">0.28984900000000002</Data></Cell>
    <Cell><Data ss:Type="Number">0.20157</Data></Cell>
    <Cell><Data ss:Type="Number">1.4379599999999999</Data></Cell>
    <Cell><Data ss:Type="Number">2.3067999999999999E-3</Data></Cell>
    <Cell><Data ss:Type="Number">1464</Data></Cell>
    <Cell><Data ss:Type="Number">421.16800000000001</Data></Cell>
    <Cell><Data ss:Type="Number">1042.83</Data></Cell>
    <Cell><Data ss:Type="String">NA</Data></Cell>
    <Cell><Data ss:Type="Number">309</Data></Cell>
    <Cell><Data ss:Type="Number">67.756500000000003</Data></Cell>
    <Cell><Data ss:Type="Number">241.244</Data></Cell>
    <Cell><Data ss:Type="String">NA</Data></Cell>
    <Cell><Data ss:Type="String">NA</Data></Cell>
    <Cell><Data ss:Type="Number">0.26445299999999999</Data></Cell>
    <Cell><Data ss:Type="String">3.87438:2.68593:0.878357:0.855882:0.926646:1</Data></Cell>
    <Cell><Data ss:Type="String">0.469147(0.384755:0.473684:0.549002)</Data></Cell>
    <Cell><Data ss:Type="Number">-2979.57</Data></Cell>
    <Cell><Data ss:Type="String">NA</Data></Cell>
    <Cell><Data ss:Type="String">NA</Data></Cell>
    <Cell><Data ss:Type="String">NA</Data></Cell>
   </Row>
   <Row ss:AutoFitHeight="0">
    <Cell><Data ss:Type="String">Phyca_scf0501_4532_PITG_13841T0</Data></Cell>
    <Cell><Data ss:Type="String">MA</Data></Cell>
    <Cell><Data ss:Type="Number">0.22432299999999999</Data></Cell>
    <Cell><Data ss:Type="Number">3.1303999999999998E-2</Data></Cell>
    <Cell><Data ss:Type="Number">7.16594</Data></Cell>
    <Cell ss:StyleID="s65"><Data ss:Type="Number">7.9745599999999996E-39</Data></Cell>
    <Cell><Data ss:Type="Number">2961</Data></Cell>
    <Cell><Data ss:Type="Number">898.95699999999999</Data></Cell>
    <Cell><Data ss:Type="Number">2062.04</Data></Cell>
    <Cell><Data ss:Type="String">NA</Data></Cell>
    <Cell><Data ss:Type="Number">404</Data></Cell>
    <Cell><Data ss:Type="Number">23.168600000000001</Data></Cell>
    <Cell><Data ss:Type="Number">380.83100000000002</Data></Cell>
    <Cell><Data ss:Type="String">NA</Data></Cell>
    <Cell><Data ss:Type="String">NA</Data></Cell>
    <Cell><Data ss:Type="Number">0.16572300000000001</Data></Cell>
    <Cell><Data ss:Type="String">5.52945:4.418:1.50253:1.68271:0.585777:1</Data></Cell>
    <Cell><Data ss:Type="String">0.52201(0.598816:0.579235:0.387978)</Data></Cell>
    <Cell><Data ss:Type="Number">-5363.38</Data></Cell>
    <Cell><Data ss:Type="String">NA</Data></Cell>
    <Cell><Data ss:Type="String">NA</Data></Cell>
    <Cell><Data ss:Type="String">NA</Data></Cell>
   </Row>
   <Row ss:AutoFitHeight="0">
    <Cell><Data ss:Type="String">Phyca_scf0507_7121_PITG_06419T0</Data></Cell>
    <Cell><Data ss:Type="String">MA</Data></Cell>
    <Cell><Data ss:Type="Number">0.45421899999999998</Data></Cell>
    <Cell><Data ss:Type="Number">0.22722200000000001</Data></Cell>
    <Cell><Data ss:Type="Number">1.99901</Data></Cell>
    <Cell><Data ss:Type="Number">3.7415799999999998E-4</Data></Cell>
    <Cell><Data ss:Type="Number">423</Data></Cell>
    <Cell><Data ss:Type="Number">135.053</Data></Cell>
    <Cell><Data ss:Type="Number">287.947</Data></Cell>
    <Cell><Data ss:Type="String">NA</Data></Cell>
    <Cell><Data ss:Type="Number">113</Data></Cell>
    <Cell><Data ss:Type="Number">21.474299999999999</Data></Cell>
    <Cell><Data ss:Type="Number">91.525700000000001</Data></Cell>
    <Cell><Data ss:Type="String">NA</Data></Cell>
    <Cell><Data ss:Type="String">NA</Data></Cell>
    <Cell><Data ss:Type="Number">0.381745</Data></Cell>
    <Cell><Data ss:Type="String">5.37811:2.37417:1.04544:1.06624:0.604061:1</Data></Cell>
    <Cell><Data ss:Type="String">0.46688(0.599359:0.458333:0.342949)</Data></Cell>
    <Cell><Data ss:Type="Number">-905.09699999999998</Data></Cell>
    <Cell><Data ss:Type="String">NA</Data></Cell>
    <Cell><Data ss:Type="String">NA</Data></Cell>
    <Cell><Data ss:Type="String">NA</Data></Cell>
   </Row>
   <Row ss:AutoFitHeight="0">
    <Cell><Data ss:Type="String">Phyca_scf0508_22082_PITG_13785T0</Data></Cell>
    <Cell><Data ss:Type="String">MA</Data></Cell>
    <Cell><Data ss:Type="Number">0.20707500000000001</Data></Cell>
    <Cell><Data ss:Type="Number">7.0394799999999993E-2</Data></Cell>
    <Cell><Data ss:Type="Number">2.9416199999999999</Data></Cell>
    <Cell ss:StyleID="s65"><Data ss:Type="Number">1.1572999999999999E-6</Data></Cell>
    <Cell><Data ss:Type="Number">852</Data></Cell>
    <Cell><Data ss:Type="Number">263.99400000000003</Data></Cell>
    <Cell><Data ss:Type="Number">588.00599999999997</Data></Cell>
    <Cell><Data ss:Type="String">NA</Data></Cell>
    <Cell><Data ss:Type="Number">120</Data></Cell>
    <Cell><Data ss:Type="Number">15.889900000000001</Data></Cell>
    <Cell><Data ss:Type="Number">104.11</Data></Cell>
    <Cell><Data ss:Type="String">NA</Data></Cell>
    <Cell><Data ss:Type="String">NA</Data></Cell>
    <Cell><Data ss:Type="Number">0.16472400000000001</Data></Cell>
    <Cell><Data ss:Type="String">3.65868:3.37639:2.30107:2.31754:0.56931:1</Data></Cell>
    <Cell><Data ss:Type="String">0.542484(0.686275:0.504902:0.436275)</Data></Cell>
    <Cell><Data ss:Type="Number">-1589.69</Data></Cell>
    <Cell><Data ss:Type="String">NA</Data></Cell>
    <Cell><Data ss:Type="String">NA</Data></Cell>
    <Cell><Data ss:Type="String">NA</Data></Cell>
   </Row>
   <Row ss:AutoFitHeight="0">
    <Cell><Data ss:Type="String">Phyca_scf0548_7995_PITG_04695T0</Data></Cell>
    <Cell><Data ss:Type="String">MA</Data></Cell>
    <Cell><Data ss:Type="Number">0.22881000000000001</Data></Cell>
    <Cell><Data ss:Type="Number">4.1602199999999999E-2</Data></Cell>
    <Cell><Data ss:Type="Number">5.4999599999999997</Data></Cell>
    <Cell ss:StyleID="s65"><Data ss:Type="Number">2.05448E-13</Data></Cell>
    <Cell><Data ss:Type="Number">1092</Data></Cell>
    <Cell><Data ss:Type="Number">335.97500000000002</Data></Cell>
    <Cell><Data ss:Type="Number">756.02499999999998</Data></Cell>
    <Cell><Data ss:Type="String">NA</Data></Cell>
    <Cell><Data ss:Type="Number">150</Data></Cell>
    <Cell><Data ss:Type="Number">11.213900000000001</Data></Cell>
    <Cell><Data ss:Type="Number">138.786</Data></Cell>
    <Cell><Data ss:Type="String">NA</Data></Cell>
    <Cell><Data ss:Type="String">NA</Data></Cell>
    <Cell><Data ss:Type="Number">0.171212</Data></Cell>
    <Cell><Data ss:Type="String">6.16294:4.15831:1.94603:1.84701:1.26219:1</Data></Cell>
    <Cell><Data ss:Type="String">0.525354(0.612975:0.581655:0.381432)</Data></Cell>
    <Cell><Data ss:Type="Number">-1940.93</Data></Cell>
    <Cell><Data ss:Type="String">NA</Data></Cell>
    <Cell><Data ss:Type="String">NA</Data></Cell>
    <Cell><Data ss:Type="String">NA</Data></Cell>
   </Row>
   <Row ss:AutoFitHeight="0">
    <Cell><Data ss:Type="String">Phyca_scf0548_8019_PITG_04699T0</Data></Cell>
    <Cell><Data ss:Type="String">MA</Data></Cell>
    <Cell><Data ss:Type="Number">0.283719</Data></Cell>
    <Cell><Data ss:Type="Number">5.9246899999999998E-2</Data></Cell>
    <Cell><Data ss:Type="Number">4.7887500000000003</Data></Cell>
    <Cell ss:StyleID="s65"><Data ss:Type="Number">4.5176599999999997E-5</Data></Cell>
    <Cell><Data ss:Type="Number">363</Data></Cell>
    <Cell><Data ss:Type="Number">96.786600000000007</Data></Cell>
    <Cell><Data ss:Type="Number">266.21300000000002</Data></Cell>
    <Cell><Data ss:Type="String">NA</Data></Cell>
    <Cell><Data ss:Type="Number">60</Data></Cell>
    <Cell><Data ss:Type="Number">4.2338399999999998</Data></Cell>
    <Cell><Data ss:Type="Number">55.766199999999998</Data></Cell>
    <Cell><Data ss:Type="String">NA</Data></Cell>
    <Cell><Data ss:Type="String">NA</Data></Cell>
    <Cell><Data ss:Type="Number">0.22386800000000001</Data></Cell>
    <Cell><Data ss:Type="String">9.60524:6.85706:3.1169:3.10397:1.12213:1</Data></Cell>
    <Cell><Data ss:Type="String">0.580292(0.456204:0.671533:0.613139)</Data></Cell>
    <Cell><Data ss:Type="Number">-670.48</Data></Cell>
    <Cell><Data ss:Type="String">NA</Data></Cell>
    <Cell><Data ss:Type="String">NA</Data></Cell>
    <Cell><Data ss:Type="String">NA</Data></Cell>
   </Row>
   <Row ss:AutoFitHeight="0">
    <Cell><Data ss:Type="String">Phyca_scf0568_23286_PITG_11000T0</Data></Cell>
    <Cell><Data ss:Type="String">MA</Data></Cell>
    <Cell><Data ss:Type="Number">0.21046699999999999</Data></Cell>
    <Cell><Data ss:Type="Number">0.10220899999999999</Data></Cell>
    <Cell><Data ss:Type="Number">2.05918</Data></Cell>
    <Cell ss:StyleID="s65"><Data ss:Type="Number">4.7947600000000001E-12</Data></Cell>
    <Cell><Data ss:Type="Number">3249</Data></Cell>
    <Cell><Data ss:Type="Number">929.94100000000003</Data></Cell>
    <Cell><Data ss:Type="Number">2319.06</Data></Cell>
    <Cell><Data ss:Type="String">NA</Data></Cell>
    <Cell><Data ss:Type="Number">495</Data></Cell>
    <Cell><Data ss:Type="Number">80.683000000000007</Data></Cell>
    <Cell><Data ss:Type="Number">414.31700000000001</Data></Cell>
    <Cell><Data ss:Type="String">NA</Data></Cell>
    <Cell><Data ss:Type="String">NA</Data></Cell>
    <Cell><Data ss:Type="Number">0.179481</Data></Cell>
    <Cell><Data ss:Type="String">3.77002:3.2727:1.92507:1.94254:0.936507:1</Data></Cell>
    <Cell><Data ss:Type="String">0.488031(0.400407:0.506098:0.557588)</Data></Cell>
    <Cell><Data ss:Type="Number">-6092.32</Data></Cell>
    <Cell><Data ss:Type="String">NA</Data></Cell>
    <Cell><Data ss:Type="String">NA</Data></Cell>
    <Cell><Data ss:Type="String">NA</Data></Cell>
   </Row>
   <Row ss:AutoFitHeight="0">
    <Cell><Data ss:Type="String">Phyca_scf0572_24543_PITG_01654T0</Data></Cell>
    <Cell><Data ss:Type="String">MA</Data></Cell>
    <Cell><Data ss:Type="Number">0.158965</Data></Cell>
    <Cell><Data ss:Type="Number">3.58167E-2</Data></Cell>
    <Cell><Data ss:Type="Number">4.4382900000000003</Data></Cell>
    <Cell ss:StyleID="s65"><Data ss:Type="Number">1.02544E-11</Data></Cell>
    <Cell><Data ss:Type="Number">1335</Data></Cell>
    <Cell><Data ss:Type="Number">483.60700000000003</Data></Cell>
    <Cell><Data ss:Type="Number">851.39300000000003</Data></Cell>
    <Cell><Data ss:Type="String">NA</Data></Cell>
    <Cell><Data ss:Type="Number">134</Data></Cell>
    <Cell><Data ss:Type="Number">15.2037</Data></Cell>
    <Cell><Data ss:Type="Number">118.79600000000001</Data></Cell>
    <Cell><Data ss:Type="String">NA</Data></Cell>
    <Cell><Data ss:Type="String">NA</Data></Cell>
    <Cell><Data ss:Type="Number">0.114354</Data></Cell>
    <Cell><Data ss:Type="String">4.98729:5.07107:3.92793:4.02811:1.33119:1</Data></Cell>
    <Cell><Data ss:Type="String">0.556641(0.390625:0.728516:0.550781)</Data></Cell>
    <Cell><Data ss:Type="Number">-2258.63</Data></Cell>
    <Cell><Data ss:Type="String">NA</Data></Cell>
    <Cell><Data ss:Type="String">NA</Data></Cell>
    <Cell><Data ss:Type="String">NA</Data></Cell>
   </Row>
   <Row ss:AutoFitHeight="0">
    <Cell><Data ss:Type="String">Phyca_scf0584_9908_PITG_05169T0</Data></Cell>
    <Cell><Data ss:Type="String">MA</Data></Cell>
    <Cell><Data ss:Type="Number">0.229212</Data></Cell>
    <Cell><Data ss:Type="Number">0.11028399999999999</Data></Cell>
    <Cell><Data ss:Type="Number">2.0783800000000001</Data></Cell>
    <Cell><Data ss:Type="Number">1.79741E-4</Data></Cell>
    <Cell><Data ss:Type="Number">891</Data></Cell>
    <Cell><Data ss:Type="Number">258.97899999999998</Data></Cell>
    <Cell><Data ss:Type="Number">632.02099999999996</Data></Cell>
    <Cell><Data ss:Type="String">NA</Data></Cell>
    <Cell><Data ss:Type="Number">143</Data></Cell>
    <Cell><Data ss:Type="Number">23.5502</Data></Cell>
    <Cell><Data ss:Type="Number">119.45</Data></Cell>
    <Cell><Data ss:Type="String">NA</Data></Cell>
    <Cell><Data ss:Type="String">NA</Data></Cell>
    <Cell><Data ss:Type="Number">0.19464400000000001</Data></Cell>
    <Cell><Data ss:Type="String">6.40362:6.46702:6.06606:6.03062:3.00123:1</Data></Cell>
    <Cell><Data ss:Type="String">0.544411(0.525449:0.601796:0.505988)</Data></Cell>
    <Cell><Data ss:Type="Number">-1702.64</Data></Cell>
    <Cell><Data ss:Type="String">NA</Data></Cell>
    <Cell><Data ss:Type="String">NA</Data></Cell>
    <Cell><Data ss:Type="String">NA</Data></Cell>
   </Row>
   <Row ss:AutoFitHeight="0">
    <Cell><Data ss:Type="String">Phyca_scf0596_17446_PITG_20769T0</Data></Cell>
    <Cell><Data ss:Type="String">MA</Data></Cell>
    <Cell><Data ss:Type="Number">0.18437600000000001</Data></Cell>
    <Cell><Data ss:Type="Number">2.74731E-2</Data></Cell>
    <Cell><Data ss:Type="Number">6.7111499999999999</Data></Cell>
    <Cell ss:StyleID="s65"><Data ss:Type="Number">3.9017499999999997E-9</Data></Cell>
    <Cell><Data ss:Type="Number">792</Data></Cell>
    <Cell><Data ss:Type="Number">239.09</Data></Cell>
    <Cell><Data ss:Type="Number">552.91</Data></Cell>
    <Cell><Data ss:Type="String">NA</Data></Cell>
    <Cell><Data ss:Type="Number">91</Data></Cell>
    <Cell><Data ss:Type="Number">5.5085100000000002</Data></Cell>
    <Cell><Data ss:Type="Number">85.491500000000002</Data></Cell>
    <Cell><Data ss:Type="String">NA</Data></Cell>
    <Cell><Data ss:Type="String">NA</Data></Cell>
    <Cell><Data ss:Type="Number">0.13700999999999999</Data></Cell>
    <Cell><Data ss:Type="String">9.33893:9.24614:8.43707:8.39937:1.32919:1</Data></Cell>
    <Cell><Data ss:Type="String">0.538043(0.605072:0.57971:0.429348)</Data></Cell>
    <Cell><Data ss:Type="Number">-1398.39</Data></Cell>
    <Cell><Data ss:Type="String">NA</Data></Cell>
    <Cell><Data ss:Type="String">NA</Data></Cell>
    <Cell><Data ss:Type="String">NA</Data></Cell>
   </Row>
   <Row ss:AutoFitHeight="0">
    <Cell><Data ss:Type="String">Phyca_scf0647_13569_PITG_18452T0</Data></Cell>
    <Cell><Data ss:Type="String">MA</Data></Cell>
    <Cell><Data ss:Type="Number">0.185803</Data></Cell>
    <Cell><Data ss:Type="Number">9.7917100000000007E-2</Data></Cell>
    <Cell><Data ss:Type="Number">1.8975599999999999</Data></Cell>
    <Cell ss:StyleID="s65"><Data ss:Type="Number">2.0331299999999999E-7</Data></Cell>
    <Cell><Data ss:Type="Number">2220</Data></Cell>
    <Cell><Data ss:Type="Number">781.55499999999995</Data></Cell>
    <Cell><Data ss:Type="Number">1438.44</Data></Cell>
    <Cell><Data ss:Type="String">NA</Data></Cell>
    <Cell><Data ss:Type="Number">296</Data></Cell>
    <Cell><Data ss:Type="Number">65.888599999999997</Data></Cell>
    <Cell><Data ss:Type="Number">230.11099999999999</Data></Cell>
    <Cell><Data ss:Type="String">NA</Data></Cell>
    <Cell><Data ss:Type="String">NA</Data></Cell>
    <Cell><Data ss:Type="Number">0.154863</Data></Cell>
    <Cell><Data ss:Type="String">6.27185:4.27554:1.46084:1.33186:0.943796:1</Data></Cell>
    <Cell><Data ss:Type="String">0.538684(0.650693:0.518476:0.446882)</Data></Cell>
    <Cell><Data ss:Type="Number">-4067.24</Data></Cell>
    <Cell><Data ss:Type="String">NA</Data></Cell>
    <Cell><Data ss:Type="String">NA</Data></Cell>
    <Cell><Data ss:Type="String">NA</Data></Cell>
   </Row>
   <Row ss:AutoFitHeight="0">
    <Cell><Data ss:Type="String">Phyca_scf0657_4810_PITG_08998T0</Data></Cell>
    <Cell><Data ss:Type="String">MA</Data></Cell>
    <Cell><Data ss:Type="Number">0.19747200000000001</Data></Cell>
    <Cell><Data ss:Type="Number">2.53286E-2</Data></Cell>
    <Cell><Data ss:Type="Number">7.7963899999999997</Data></Cell>
    <Cell ss:StyleID="s65"><Data ss:Type="Number">8.16843E-13</Data></Cell>
    <Cell><Data ss:Type="Number">939</Data></Cell>
    <Cell><Data ss:Type="Number">303.54399999999998</Data></Cell>
    <Cell><Data ss:Type="Number">635.45600000000002</Data></Cell>
    <Cell><Data ss:Type="String">NA</Data></Cell>
    <Cell><Data ss:Type="Number">112</Data></Cell>
    <Cell><Data ss:Type="Number">6.4659899999999997</Data></Cell>
    <Cell><Data ss:Type="Number">105.53400000000001</Data></Cell>
    <Cell><Data ss:Type="String">NA</Data></Cell>
    <Cell><Data ss:Type="String">NA</Data></Cell>
    <Cell><Data ss:Type="Number">0.14182400000000001</Data></Cell>
    <Cell><Data ss:Type="String">6.31999:6.22482:4.65272:4.66775:0.512473:1</Data></Cell>
    <Cell><Data ss:Type="String">0.537796(0.588798:0.598361:0.42623)</Data></Cell>
    <Cell><Data ss:Type="Number">-1695.72</Data></Cell>
    <Cell><Data ss:Type="String">NA</Data></Cell>
    <Cell><Data ss:Type="String">NA</Data></Cell>
    <Cell><Data ss:Type="String">NA</Data></Cell>
   </Row>
   <Row ss:AutoFitHeight="0">
    <Cell><Data ss:Type="String">Phyca_scf0690_15876_PITG_12843T0</Data></Cell>
    <Cell><Data ss:Type="String">MA</Data></Cell>
    <Cell><Data ss:Type="Number">1.05263</Data></Cell>
    <Cell><Data ss:Type="Number">0.84223800000000004</Data></Cell>
    <Cell><Data ss:Type="Number">1.2498</Data></Cell>
    <Cell ss:StyleID="s65"><Data ss:Type="Number">5.6023200000000003E-5</Data></Cell>
    <Cell><Data ss:Type="Number">705</Data></Cell>
    <Cell><Data ss:Type="Number">176.34899999999999</Data></Cell>
    <Cell><Data ss:Type="Number">528.65099999999995</Data></Cell>
    <Cell><Data ss:Type="String">NA</Data></Cell>
    <Cell><Data ss:Type="Number">527</Data></Cell>
    <Cell><Data ss:Type="Number">111.027</Data></Cell>
    <Cell><Data ss:Type="Number">415.97300000000001</Data></Cell>
    <Cell><Data ss:Type="String">NA</Data></Cell>
    <Cell><Data ss:Type="String">NA</Data></Cell>
    <Cell><Data ss:Type="Number">1</Data></Cell>
    <Cell><Data ss:Type="String">1.16476:1.19762:1.04922:1.05943:0.993737:1</Data></Cell>
    <Cell><Data ss:Type="String">0.531307(0.574818:0.434307:0.585766)</Data></Cell>
    <Cell><Data ss:Type="Number">-1969.12</Data></Cell>
    <Cell><Data ss:Type="String">NA</Data></Cell>
    <Cell><Data ss:Type="String">NA</Data></Cell>
    <Cell><Data ss:Type="String">NA</Data></Cell>
   </Row>
   <Row ss:AutoFitHeight="0">
    <Cell><Data ss:Type="String">Phyca_scf0707_21029_PITG_01673T0</Data></Cell>
    <Cell><Data ss:Type="String">MA</Data></Cell>
    <Cell><Data ss:Type="Number">0.196077</Data></Cell>
    <Cell><Data ss:Type="Number">9.7372599999999993E-3</Data></Cell>
    <Cell><Data ss:Type="Number">20.136800000000001</Data></Cell>
    <Cell ss:StyleID="s65"><Data ss:Type="Number">3.1143100000000001E-11</Data></Cell>
    <Cell><Data ss:Type="Number">525</Data></Cell>
    <Cell><Data ss:Type="Number">211.69200000000001</Data></Cell>
    <Cell><Data ss:Type="Number">313.30799999999999</Data></Cell>
    <Cell><Data ss:Type="String">NA</Data></Cell>
    <Cell><Data ss:Type="Number">53</Data></Cell>
    <Cell><Data ss:Type="Number">1.72062</Data></Cell>
    <Cell><Data ss:Type="Number">51.279400000000003</Data></Cell>
    <Cell><Data ss:Type="String">NA</Data></Cell>
    <Cell><Data ss:Type="String">NA</Data></Cell>
    <Cell><Data ss:Type="Number">0.12094100000000001</Data></Cell>
    <Cell><Data ss:Type="String">4.74441:3.113:1.47478:1.44613:0.91004:1</Data></Cell>
    <Cell><Data ss:Type="String">0.573432(0.720297:0.566832:0.433168)</Data></Cell>
    <Cell><Data ss:Type="Number">-879.29</Data></Cell>
    <Cell><Data ss:Type="String">NA</Data></Cell>
    <Cell><Data ss:Type="String">NA</Data></Cell>
    <Cell><Data ss:Type="String">NA</Data></Cell>
   </Row>
   <Row ss:AutoFitHeight="0">
    <Cell><Data ss:Type="String">Phyca_scf0707_21029_PITG_21781T0</Data></Cell>
    <Cell><Data ss:Type="String">MA</Data></Cell>
    <Cell><Data ss:Type="Number">0.20257700000000001</Data></Cell>
    <Cell><Data ss:Type="Number">4.2922799999999999E-3</Data></Cell>
    <Cell><Data ss:Type="Number">47.195599999999999</Data></Cell>
    <Cell ss:StyleID="s65"><Data ss:Type="Number">1.76977E-12</Data></Cell>
    <Cell><Data ss:Type="Number">525</Data></Cell>
    <Cell><Data ss:Type="Number">216.85</Data></Cell>
    <Cell><Data ss:Type="Number">308.14999999999998</Data></Cell>
    <Cell><Data ss:Type="String">NA</Data></Cell>
    <Cell><Data ss:Type="Number">52</Data></Cell>
    <Cell><Data ss:Type="Number">0.76395800000000003</Data></Cell>
    <Cell><Data ss:Type="Number">51.235999999999997</Data></Cell>
    <Cell><Data ss:Type="String">NA</Data></Cell>
    <Cell><Data ss:Type="String">NA</Data></Cell>
    <Cell><Data ss:Type="Number">0.12067600000000001</Data></Cell>
    <Cell><Data ss:Type="String">4.60878:2.8188:1.19843:1.20006:0.737185:1</Data></Cell>
    <Cell><Data ss:Type="String">0.573432(0.720297:0.566832:0.433168)</Data></Cell>
    <Cell><Data ss:Type="Number">-869.85500000000002</Data></Cell>
    <Cell><Data ss:Type="String">NA</Data></Cell>
    <Cell><Data ss:Type="String">NA</Data></Cell>
    <Cell><Data ss:Type="String">NA</Data></Cell>
   </Row>
   <Row ss:AutoFitHeight="0">
    <Cell><Data ss:Type="String">Phyca_scf0710_11186_PITG_01516T0</Data></Cell>
    <Cell><Data ss:Type="String">MA</Data></Cell>
    <Cell><Data ss:Type="Number">0.32592500000000002</Data></Cell>
    <Cell><Data ss:Type="Number">0.10981</Data></Cell>
    <Cell><Data ss:Type="Number">2.9680900000000001</Data></Cell>
    <Cell ss:StyleID="s65"><Data ss:Type="Number">6.5626700000000001E-7</Data></Cell>
    <Cell><Data ss:Type="Number">561</Data></Cell>
    <Cell><Data ss:Type="Number">185.10900000000001</Data></Cell>
    <Cell><Data ss:Type="Number">375.89100000000002</Data></Cell>
    <Cell><Data ss:Type="String">NA</Data></Cell>
    <Cell><Data ss:Type="Number">113</Data></Cell>
    <Cell><Data ss:Type="Number">16.080500000000001</Data></Cell>
    <Cell><Data ss:Type="Number">96.919499999999999</Data></Cell>
    <Cell><Data ss:Type="String">NA</Data></Cell>
    <Cell><Data ss:Type="String">NA</Data></Cell>
    <Cell><Data ss:Type="Number">0.25461499999999998</Data></Cell>
    <Cell><Data ss:Type="String">2.91793:4.90264:1.28793:1.24007:0.572619:1</Data></Cell>
    <Cell><Data ss:Type="String">0.51776(0.483607:0.57582:0.493852)</Data></Cell>
    <Cell><Data ss:Type="Number">-1127.6300000000001</Data></Cell>
    <Cell><Data ss:Type="String">NA</Data></Cell>
    <Cell><Data ss:Type="String">NA</Data></Cell>
    <Cell><Data ss:Type="String">NA</Data></Cell>
   </Row>
   <Row ss:AutoFitHeight="0">
    <Cell><Data ss:Type="String">Phyca_scf0714_3765_PITG_00894T0</Data></Cell>
    <Cell><Data ss:Type="String">MA</Data></Cell>
    <Cell><Data ss:Type="Number">1.0383899999999999</Data></Cell>
    <Cell><Data ss:Type="Number">0.91594399999999998</Data></Cell>
    <Cell><Data ss:Type="Number">1.1336900000000001</Data></Cell>
    <Cell><Data ss:Type="Number">9.6275100000000006E-3</Data></Cell>
    <Cell><Data ss:Type="Number">717</Data></Cell>
    <Cell><Data ss:Type="Number">224.809</Data></Cell>
    <Cell><Data ss:Type="Number">492.19099999999997</Data></Cell>
    <Cell><Data ss:Type="String">NA</Data></Cell>
    <Cell><Data ss:Type="Number">534</Data></Cell>
    <Cell><Data ss:Type="Number">153.357</Data></Cell>
    <Cell><Data ss:Type="Number">380.64299999999997</Data></Cell>
    <Cell><Data ss:Type="String">NA</Data></Cell>
    <Cell><Data ss:Type="String">NA</Data></Cell>
    <Cell><Data ss:Type="Number">1</Data></Cell>
    <Cell><Data ss:Type="String">1.1621:1.02169:0.974694:0.973471:0.895934:1</Data></Cell>
    <Cell><Data ss:Type="String">0.616382(0.596311:0.60041:0.653689)</Data></Cell>
    <Cell><Data ss:Type="Number">-1941.42</Data></Cell>
    <Cell><Data ss:Type="String">NA</Data></Cell>
    <Cell><Data ss:Type="String">NA</Data></Cell>
    <Cell><Data ss:Type="String">NA</Data></Cell>
   </Row>
   <Row ss:AutoFitHeight="0">
    <Cell><Data ss:Type="String">Phyca_scf0736_17802_PITG_13874T0</Data></Cell>
    <Cell><Data ss:Type="String">MA</Data></Cell>
    <Cell><Data ss:Type="Number">0.21076700000000001</Data></Cell>
    <Cell><Data ss:Type="Number">9.8689499999999999E-2</Data></Cell>
    <Cell><Data ss:Type="Number">2.1356600000000001</Data></Cell>
    <Cell ss:StyleID="s65"><Data ss:Type="Number">3.04986E-5</Data></Cell>
    <Cell><Data ss:Type="Number">1077</Data></Cell>
    <Cell><Data ss:Type="Number">309.185</Data></Cell>
    <Cell><Data ss:Type="Number">767.81500000000005</Data></Cell>
    <Cell><Data ss:Type="String">NA</Data></Cell>
    <Cell><Data ss:Type="Number">163</Data></Cell>
    <Cell><Data ss:Type="Number">25.8582</Data></Cell>
    <Cell><Data ss:Type="Number">137.142</Data></Cell>
    <Cell><Data ss:Type="String">NA</Data></Cell>
    <Cell><Data ss:Type="String">NA</Data></Cell>
    <Cell><Data ss:Type="Number">0.178592</Data></Cell>
    <Cell><Data ss:Type="String">5.45956:2.96576:1.27929:1.33675:0.892144:1</Data></Cell>
    <Cell><Data ss:Type="String">0.432573(0.293568:0.490664:0.513485)</Data></Cell>
    <Cell><Data ss:Type="Number">-2046.66</Data></Cell>
    <Cell><Data ss:Type="String">NA</Data></Cell>
    <Cell><Data ss:Type="String">NA</Data></Cell>
    <Cell><Data ss:Type="String">NA</Data></Cell>
   </Row>
   <Row ss:AutoFitHeight="0">
    <Cell><Data ss:Type="String">Phyca_scf0741_24957_PITG_21114T0</Data></Cell>
    <Cell><Data ss:Type="String">MA</Data></Cell>
    <Cell><Data ss:Type="Number">0.157525</Data></Cell>
    <Cell><Data ss:Type="Number">6.9706500000000005E-2</Data></Cell>
    <Cell><Data ss:Type="Number">2.2598400000000001</Data></Cell>
    <Cell><Data ss:Type="Number">1.03535E-4</Data></Cell>
    <Cell><Data ss:Type="Number">1149</Data></Cell>
    <Cell><Data ss:Type="Number">343.34</Data></Cell>
    <Cell><Data ss:Type="Number">805.66</Data></Cell>
    <Cell><Data ss:Type="String">NA</Data></Cell>
    <Cell><Data ss:Type="Number">131</Data></Cell>
    <Cell><Data ss:Type="Number">20.784500000000001</Data></Cell>
    <Cell><Data ss:Type="Number">110.21599999999999</Data></Cell>
    <Cell><Data ss:Type="String">NA</Data></Cell>
    <Cell><Data ss:Type="String">NA</Data></Cell>
    <Cell><Data ss:Type="Number">0.13128400000000001</Data></Cell>
    <Cell><Data ss:Type="String">5.56075:3.45373:1.3905:1.10877:1.31933:1</Data></Cell>
    <Cell><Data ss:Type="String">0.523227(0.385086:0.635697:0.5489)</Data></Cell>
    <Cell><Data ss:Type="Number">-2029.95</Data></Cell>
    <Cell><Data ss:Type="String">NA</Data></Cell>
    <Cell><Data ss:Type="String">NA</Data></Cell>
    <Cell><Data ss:Type="String">NA</Data></Cell>
   </Row>
   <Row ss:AutoFitHeight="0">
    <Cell><Data ss:Type="String">Phyca_scf0752_3087_PITG_11938T0</Data></Cell>
    <Cell><Data ss:Type="String">MA</Data></Cell>
    <Cell><Data ss:Type="Number">1.1225400000000001</Data></Cell>
    <Cell><Data ss:Type="Number">0.77778700000000001</Data></Cell>
    <Cell><Data ss:Type="Number">1.4432499999999999</Data></Cell>
    <Cell ss:StyleID="s65"><Data ss:Type="Number">1.64621E-9</Data></Cell>
    <Cell><Data ss:Type="Number">498</Data></Cell>
    <Cell><Data ss:Type="Number">177.01400000000001</Data></Cell>
    <Cell><Data ss:Type="Number">320.98599999999999</Data></Cell>
    <Cell><Data ss:Type="String">NA</Data></Cell>
    <Cell><Data ss:Type="Number">366</Data></Cell>
    <Cell><Data ss:Type="Number">101.18600000000001</Data></Cell>
    <Cell><Data ss:Type="Number">264.81400000000002</Data></Cell>
    <Cell><Data ss:Type="String">NA</Data></Cell>
    <Cell><Data ss:Type="String">NA</Data></Cell>
    <Cell><Data ss:Type="Number">1</Data></Cell>
    <Cell><Data ss:Type="String">0.834025:0.794163:0.790018:0.804766:0.702731:1</Data></Cell>
    <Cell><Data ss:Type="String">0.564904(0.485577:0.665865:0.543269)</Data></Cell>
    <Cell><Data ss:Type="Number">-1356.26</Data></Cell>
    <Cell><Data ss:Type="String">NA</Data></Cell>
    <Cell><Data ss:Type="String">NA</Data></Cell>
    <Cell><Data ss:Type="String">NA</Data></Cell>
   </Row>
   <Row ss:AutoFitHeight="0">
    <Cell><Data ss:Type="String">Phyca_scf0763_17387_PITG_18166T0</Data></Cell>
    <Cell><Data ss:Type="String">MA</Data></Cell>
    <Cell><Data ss:Type="Number">0.22708999999999999</Data></Cell>
    <Cell><Data ss:Type="Number">7.4914099999999997E-2</Data></Cell>
    <Cell><Data ss:Type="Number">3.0313400000000001</Data></Cell>
    <Cell><Data ss:Type="Number">9.6325999999999998E-3</Data></Cell>
    <Cell><Data ss:Type="Number">240</Data></Cell>
    <Cell><Data ss:Type="Number">70.278700000000001</Data></Cell>
    <Cell><Data ss:Type="Number">169.721</Data></Cell>
    <Cell><Data ss:Type="String">NA</Data></Cell>
    <Cell><Data ss:Type="Number">37</Data></Cell>
    <Cell><Data ss:Type="Number">4.44679</Data></Cell>
    <Cell><Data ss:Type="Number">32.553199999999997</Data></Cell>
    <Cell><Data ss:Type="String">NA</Data></Cell>
    <Cell><Data ss:Type="String">NA</Data></Cell>
    <Cell><Data ss:Type="Number">0.182528</Data></Cell>
    <Cell><Data ss:Type="String">3.58865:3.14403:2.81585:2.58669:1.48758:1</Data></Cell>
    <Cell><Data ss:Type="String">0.523551(0.423913:0.652174:0.494565)</Data></Cell>
    <Cell><Data ss:Type="Number">-457.46699999999998</Data></Cell>
    <Cell><Data ss:Type="String">NA</Data></Cell>
    <Cell><Data ss:Type="String">NA</Data></Cell>
    <Cell><Data ss:Type="String">NA</Data></Cell>
   </Row>
   <Row ss:AutoFitHeight="0">
    <Cell><Data ss:Type="String">Phyca_scf0769_9273_PITG_00470T0</Data></Cell>
    <Cell><Data ss:Type="String">MA</Data></Cell>
    <Cell><Data ss:Type="Number">0.15209700000000001</Data></Cell>
    <Cell><Data ss:Type="Number">2.3757400000000001E-2</Data></Cell>
    <Cell><Data ss:Type="Number">6.4020999999999999</Data></Cell>
    <Cell ss:StyleID="s65"><Data ss:Type="Number">1.6729E-10</Data></Cell>
    <Cell><Data ss:Type="Number">1161</Data></Cell>
    <Cell><Data ss:Type="Number">318.05399999999997</Data></Cell>
    <Cell><Data ss:Type="Number">842.94600000000003</Data></Cell>
    <Cell><Data ss:Type="String">NA</Data></Cell>
    <Cell><Data ss:Type="Number">119</Data></Cell>
    <Cell><Data ss:Type="Number">6.6230200000000004</Data></Cell>
    <Cell><Data ss:Type="Number">112.377</Data></Cell>
    <Cell><Data ss:Type="String">NA</Data></Cell>
    <Cell><Data ss:Type="String">NA</Data></Cell>
    <Cell><Data ss:Type="Number">0.116939</Data></Cell>
    <Cell><Data ss:Type="String">2.91838:2.52378:2.04476:1.66478:1.11565:1</Data></Cell>
    <Cell><Data ss:Type="String">0.520833(0.567045:0.544318:0.451136)</Data></Cell>
    <Cell><Data ss:Type="Number">-2029.08</Data></Cell>
    <Cell><Data ss:Type="String">NA</Data></Cell>
    <Cell><Data ss:Type="String">NA</Data></Cell>
    <Cell><Data ss:Type="String">NA</Data></Cell>
   </Row>
   <Row ss:AutoFitHeight="0">
    <Cell><Data ss:Type="String">Phyca_scf0775_13422_PITG_03143T0</Data></Cell>
    <Cell><Data ss:Type="String">MA</Data></Cell>
    <Cell><Data ss:Type="Number">0.113705</Data></Cell>
    <Cell><Data ss:Type="Number">4.9226600000000002E-2</Data></Cell>
    <Cell><Data ss:Type="Number">2.3098299999999998</Data></Cell>
    <Cell ss:StyleID="s65"><Data ss:Type="Number">7.4164699999999998E-5</Data></Cell>
    <Cell><Data ss:Type="Number">1632</Data></Cell>
    <Cell><Data ss:Type="Number">445.15</Data></Cell>
    <Cell><Data ss:Type="Number">1186.8499999999999</Data></Cell>
    <Cell><Data ss:Type="String">NA</Data></Cell>
    <Cell><Data ss:Type="Number">143</Data></Cell>
    <Cell><Data ss:Type="Number">19.976500000000001</Data></Cell>
    <Cell><Data ss:Type="Number">123.024</Data></Cell>
    <Cell><Data ss:Type="String">NA</Data></Cell>
    <Cell><Data ss:Type="String">NA</Data></Cell>
    <Cell><Data ss:Type="Number">9.6117599999999997E-2</Data></Cell>
    <Cell><Data ss:Type="String">3.6918:3.48038:2.30591:2.35318:0.44265:1</Data></Cell>
    <Cell><Data ss:Type="String">0.483952(0.479367:0.524759:0.44773)</Data></Cell>
    <Cell><Data ss:Type="Number">-2794.57</Data></Cell>
    <Cell><Data ss:Type="String">NA</Data></Cell>
    <Cell><Data ss:Type="String">NA</Data></Cell>
    <Cell><Data ss:Type="String">NA</Data></Cell>
   </Row>
   <Row ss:AutoFitHeight="0">
    <Cell><Data ss:Type="String">Phyca_scf0775_13445_PITG_03146T0</Data></Cell>
    <Cell><Data ss:Type="String">MA</Data></Cell>
    <Cell><Data ss:Type="Number">0.19952800000000001</Data></Cell>
    <Cell><Data ss:Type="Number">0.106238</Data></Cell>
    <Cell><Data ss:Type="Number">1.8781300000000001</Data></Cell>
    <Cell><Data ss:Type="Number">5.52043E-4</Data></Cell>
    <Cell><Data ss:Type="Number">1143</Data></Cell>
    <Cell><Data ss:Type="Number">330.12</Data></Cell>
    <Cell><Data ss:Type="Number">812.88</Data></Cell>
    <Cell><Data ss:Type="String">NA</Data></Cell>
    <Cell><Data ss:Type="Number">165</Data></Cell>
    <Cell><Data ss:Type="Number">29.335100000000001</Data></Cell>
    <Cell><Data ss:Type="Number">135.66499999999999</Data></Cell>
    <Cell><Data ss:Type="String">NA</Data></Cell>
    <Cell><Data ss:Type="String">NA</Data></Cell>
    <Cell><Data ss:Type="Number">0.17258399999999999</Data></Cell>
    <Cell><Data ss:Type="String">3.63117:3.54232:2.36145:2.38125:0.368658:1</Data></Cell>
    <Cell><Data ss:Type="String">0.541667(0.436947:0.64823:0.539823)</Data></Cell>
    <Cell><Data ss:Type="Number">-2125.62</Data></Cell>
    <Cell><Data ss:Type="String">NA</Data></Cell>
    <Cell><Data ss:Type="String">NA</Data></Cell>
    <Cell><Data ss:Type="String">NA</Data></Cell>
   </Row>
   <Row ss:AutoFitHeight="0">
    <Cell><Data ss:Type="String">Phyca_scf0783_15989_PITG_05618T0</Data></Cell>
    <Cell><Data ss:Type="String">MA</Data></Cell>
    <Cell><Data ss:Type="Number">0.15964</Data></Cell>
    <Cell><Data ss:Type="Number">2.8929699999999999E-2</Data></Cell>
    <Cell><Data ss:Type="Number">5.5182099999999998</Data></Cell>
    <Cell ss:StyleID="s65"><Data ss:Type="Number">2.98633E-18</Data></Cell>
    <Cell><Data ss:Type="Number">2100</Data></Cell>
    <Cell><Data ss:Type="Number">644.24199999999996</Data></Cell>
    <Cell><Data ss:Type="Number">1455.76</Data></Cell>
    <Cell><Data ss:Type="String">NA</Data></Cell>
    <Cell><Data ss:Type="Number">218</Data></Cell>
    <Cell><Data ss:Type="Number">16.185099999999998</Data></Cell>
    <Cell><Data ss:Type="Number">201.815</Data></Cell>
    <Cell><Data ss:Type="String">NA</Data></Cell>
    <Cell><Data ss:Type="String">NA</Data></Cell>
    <Cell><Data ss:Type="Number">0.11953999999999999</Data></Cell>
    <Cell><Data ss:Type="String">8.04569:6.25338:2.90568:2.92085:1.09631:1</Data></Cell>
    <Cell><Data ss:Type="String">0.518519(0.635877:0.519411:0.400268)</Data></Cell>
    <Cell><Data ss:Type="Number">-3628.87</Data></Cell>
    <Cell><Data ss:Type="String">NA</Data></Cell>
    <Cell><Data ss:Type="String">NA</Data></Cell>
    <Cell><Data ss:Type="String">NA</Data></Cell>
   </Row>
   <Row ss:AutoFitHeight="0">
    <Cell><Data ss:Type="String">Phyca_scf0783_15996_PITG_05622T0</Data></Cell>
    <Cell><Data ss:Type="String">MA</Data></Cell>
    <Cell><Data ss:Type="Number">0.175756</Data></Cell>
    <Cell><Data ss:Type="Number">8.2186899999999993E-2</Data></Cell>
    <Cell><Data ss:Type="Number">2.13849</Data></Cell>
    <Cell><Data ss:Type="Number">1.0910500000000001E-4</Data></Cell>
    <Cell><Data ss:Type="Number">1209</Data></Cell>
    <Cell><Data ss:Type="Number">319.03300000000002</Data></Cell>
    <Cell><Data ss:Type="Number">889.96699999999998</Data></Cell>
    <Cell><Data ss:Type="String">NA</Data></Cell>
    <Cell><Data ss:Type="Number">160</Data></Cell>
    <Cell><Data ss:Type="Number">22.970500000000001</Data></Cell>
    <Cell><Data ss:Type="Number">137.03</Data></Cell>
    <Cell><Data ss:Type="String">NA</Data></Cell>
    <Cell><Data ss:Type="String">NA</Data></Cell>
    <Cell><Data ss:Type="Number">0.151065</Data></Cell>
    <Cell><Data ss:Type="String">3.61414:3.25094:2.13908:2.12843:0.651482:1</Data></Cell>
    <Cell><Data ss:Type="String">0.500664(0.554781:0.482072:0.465139)</Data></Cell>
    <Cell><Data ss:Type="Number">-2207.98</Data></Cell>
    <Cell><Data ss:Type="String">NA</Data></Cell>
    <Cell><Data ss:Type="String">NA</Data></Cell>
    <Cell><Data ss:Type="String">NA</Data></Cell>
   </Row>
   <Row ss:AutoFitHeight="0">
    <Cell><Data ss:Type="String">Phyca_scf0790_12217_PITG_06181T0</Data></Cell>
    <Cell><Data ss:Type="String">MA</Data></Cell>
    <Cell><Data ss:Type="Number">1.0572299999999999</Data></Cell>
    <Cell><Data ss:Type="Number">0.79701299999999997</Data></Cell>
    <Cell><Data ss:Type="Number">1.3264899999999999</Data></Cell>
    <Cell ss:StyleID="s65"><Data ss:Type="Number">5.8763099999999998E-6</Data></Cell>
    <Cell><Data ss:Type="Number">666</Data></Cell>
    <Cell><Data ss:Type="Number">146.47399999999999</Data></Cell>
    <Cell><Data ss:Type="Number">519.52599999999995</Data></Cell>
    <Cell><Data ss:Type="String">NA</Data></Cell>
    <Cell><Data ss:Type="Number">493</Data></Cell>
    <Cell><Data ss:Type="Number">86.417000000000002</Data></Cell>
    <Cell><Data ss:Type="Number">406.58300000000003</Data></Cell>
    <Cell><Data ss:Type="String">NA</Data></Cell>
    <Cell><Data ss:Type="String">NA</Data></Cell>
    <Cell><Data ss:Type="Number">1</Data></Cell>
    <Cell><Data ss:Type="String">1.40466:1.31569:1.31114:1.29572:1.35775:1</Data></Cell>
    <Cell><Data ss:Type="String">0.461718(0.357895:0.482456:0.545614)</Data></Cell>
    <Cell><Data ss:Type="Number">-1820.09</Data></Cell>
    <Cell><Data ss:Type="String">NA</Data></Cell>
    <Cell><Data ss:Type="String">NA</Data></Cell>
    <Cell><Data ss:Type="String">NA</Data></Cell>
   </Row>
   <Row ss:AutoFitHeight="0">
    <Cell><Data ss:Type="String">Phyca_scf0807_25283_PITG_07324T0</Data></Cell>
    <Cell><Data ss:Type="String">MA</Data></Cell>
    <Cell><Data ss:Type="Number">0.229628</Data></Cell>
    <Cell><Data ss:Type="Number">6.8569099999999994E-2</Data></Cell>
    <Cell><Data ss:Type="Number">3.3488500000000001</Data></Cell>
    <Cell ss:StyleID="s65"><Data ss:Type="Number">6.1508400000000003E-13</Data></Cell>
    <Cell><Data ss:Type="Number">1629</Data></Cell>
    <Cell><Data ss:Type="Number">440.40100000000001</Data></Cell>
    <Cell><Data ss:Type="Number">1188.5999999999999</Data></Cell>
    <Cell><Data ss:Type="String">NA</Data></Cell>
    <Cell><Data ss:Type="Number">254</Data></Cell>
    <Cell><Data ss:Type="Number">25.3033</Data></Cell>
    <Cell><Data ss:Type="Number">228.697</Data></Cell>
    <Cell><Data ss:Type="String">NA</Data></Cell>
    <Cell><Data ss:Type="String">NA</Data></Cell>
    <Cell><Data ss:Type="Number">0.186085</Data></Cell>
    <Cell><Data ss:Type="String">3.72886:3.86388:3.22626:3.00045:1.53041:1</Data></Cell>
    <Cell><Data ss:Type="String">0.459174(0.497118:0.525937:0.354467)</Data></Cell>
    <Cell><Data ss:Type="Number">-3143.83</Data></Cell>
    <Cell><Data ss:Type="String">NA</Data></Cell>
    <Cell><Data ss:Type="String">NA</Data></Cell>
    <Cell><Data ss:Type="String">NA</Data></Cell>
   </Row>
   <Row ss:AutoFitHeight="0">
    <Cell><Data ss:Type="String">Phyca_scf0815_9869_PITG_20117T0</Data></Cell>
    <Cell><Data ss:Type="String">MA</Data></Cell>
    <Cell><Data ss:Type="Number">0.19320200000000001</Data></Cell>
    <Cell><Data ss:Type="Number">4.4093899999999998E-2</Data></Cell>
    <Cell><Data ss:Type="Number">4.3816100000000002</Data></Cell>
    <Cell ss:StyleID="s65"><Data ss:Type="Number">4.5361599999999998E-8</Data></Cell>
    <Cell><Data ss:Type="Number">888</Data></Cell>
    <Cell><Data ss:Type="Number">238.66200000000001</Data></Cell>
    <Cell><Data ss:Type="Number">649.33799999999997</Data></Cell>
    <Cell><Data ss:Type="String">NA</Data></Cell>
    <Cell><Data ss:Type="Number">113</Data></Cell>
    <Cell><Data ss:Type="Number">8.7452900000000007</Data></Cell>
    <Cell><Data ss:Type="Number">104.255</Data></Cell>
    <Cell><Data ss:Type="String">NA</Data></Cell>
    <Cell><Data ss:Type="String">NA</Data></Cell>
    <Cell><Data ss:Type="Number">0.15312700000000001</Data></Cell>
    <Cell><Data ss:Type="String">6.36123:6.38107:5.89802:5.66351:2.35436:1</Data></Cell>
    <Cell><Data ss:Type="String">0.52507(0.610028:0.543175:0.422006)</Data></Cell>
    <Cell><Data ss:Type="Number">-1596.56</Data></Cell>
    <Cell><Data ss:Type="String">NA</Data></Cell>
    <Cell><Data ss:Type="String">NA</Data></Cell>
    <Cell><Data ss:Type="String">NA</Data></Cell>
   </Row>
   <Row ss:AutoFitHeight="0">
    <Cell><Data ss:Type="String">Phyca_scf0815_9872_PITG_19769T0</Data></Cell>
    <Cell><Data ss:Type="String">MA</Data></Cell>
    <Cell><Data ss:Type="Number">0.26623999999999998</Data></Cell>
    <Cell><Data ss:Type="Number">0.129604</Data></Cell>
    <Cell><Data ss:Type="Number">2.0542500000000001</Data></Cell>
    <Cell><Data ss:Type="Number">1.3303300000000001E-2</Data></Cell>
    <Cell><Data ss:Type="Number">342</Data></Cell>
    <Cell><Data ss:Type="Number">99.128299999999996</Data></Cell>
    <Cell><Data ss:Type="Number">242.87200000000001</Data></Cell>
    <Cell><Data ss:Type="String">NA</Data></Cell>
    <Cell><Data ss:Type="Number">63</Data></Cell>
    <Cell><Data ss:Type="Number">10.442399999999999</Data></Cell>
    <Cell><Data ss:Type="Number">52.557600000000001</Data></Cell>
    <Cell><Data ss:Type="String">NA</Data></Cell>
    <Cell><Data ss:Type="String">NA</Data></Cell>
    <Cell><Data ss:Type="Number">0.22663700000000001</Data></Cell>
    <Cell><Data ss:Type="String">2.93526:2.69571:1.99647:1.96095:0.961154:1</Data></Cell>
    <Cell><Data ss:Type="String">0.557851(0.442149:0.677686:0.553719)</Data></Cell>
    <Cell><Data ss:Type="Number">-686.15200000000004</Data></Cell>
    <Cell><Data ss:Type="String">NA</Data></Cell>
    <Cell><Data ss:Type="String">NA</Data></Cell>
    <Cell><Data ss:Type="String">NA</Data></Cell>
   </Row>
   <Row ss:AutoFitHeight="0">
    <Cell><Data ss:Type="String">Phyca_scf0831_2794_PITG_19117T0</Data></Cell>
    <Cell><Data ss:Type="String">MA</Data></Cell>
    <Cell><Data ss:Type="Number">0.200432</Data></Cell>
    <Cell><Data ss:Type="Number">3.2670999999999999E-2</Data></Cell>
    <Cell><Data ss:Type="Number">6.1348599999999998</Data></Cell>
    <Cell ss:StyleID="s65"><Data ss:Type="Number">6.3545199999999998E-11</Data></Cell>
    <Cell><Data ss:Type="Number">891</Data></Cell>
    <Cell><Data ss:Type="Number">279.221</Data></Cell>
    <Cell><Data ss:Type="Number">611.779</Data></Cell>
    <Cell><Data ss:Type="String">NA</Data></Cell>
    <Cell><Data ss:Type="Number">111</Data></Cell>
    <Cell><Data ss:Type="Number">7.6861199999999998</Data></Cell>
    <Cell><Data ss:Type="Number">103.31399999999999</Data></Cell>
    <Cell><Data ss:Type="String">NA</Data></Cell>
    <Cell><Data ss:Type="String">NA</Data></Cell>
    <Cell><Data ss:Type="Number">0.14785899999999999</Data></Cell>
    <Cell><Data ss:Type="String">7.68821:3.85606:1.50851:0.846324:0.894029:1</Data></Cell>
    <Cell><Data ss:Type="String">0.476045(0.522936:0.600917:0.304281)</Data></Cell>
    <Cell><Data ss:Type="Number">-1579.81</Data></Cell>
    <Cell><Data ss:Type="String">NA</Data></Cell>
    <Cell><Data ss:Type="String">NA</Data></Cell>
    <Cell><Data ss:Type="String">NA</Data></Cell>
   </Row>
   <Row ss:AutoFitHeight="0">
    <Cell><Data ss:Type="String">Phyca_scf0899_25579_PITG_10726T0</Data></Cell>
    <Cell><Data ss:Type="String">MA</Data></Cell>
    <Cell><Data ss:Type="Number">0.183615</Data></Cell>
    <Cell><Data ss:Type="Number">8.7073999999999999E-2</Data></Cell>
    <Cell><Data ss:Type="Number">2.1087199999999999</Data></Cell>
    <Cell ss:StyleID="s65"><Data ss:Type="Number">2.32441E-6</Data></Cell>
    <Cell><Data ss:Type="Number">1506</Data></Cell>
    <Cell><Data ss:Type="Number">492.25099999999998</Data></Cell>
    <Cell><Data ss:Type="Number">1013.75</Data></Cell>
    <Cell><Data ss:Type="String">NA</Data></Cell>
    <Cell><Data ss:Type="Number">201</Data></Cell>
    <Cell><Data ss:Type="Number">37.621099999999998</Data></Cell>
    <Cell><Data ss:Type="Number">163.37899999999999</Data></Cell>
    <Cell><Data ss:Type="String">NA</Data></Cell>
    <Cell><Data ss:Type="String">NA</Data></Cell>
    <Cell><Data ss:Type="Number">0.15206</Data></Cell>
    <Cell><Data ss:Type="String">4.70992:2.12782:0.588757:0.616114:1.1246:1</Data></Cell>
    <Cell><Data ss:Type="String">0.526071(0.543762:0.554004:0.480447)</Data></Cell>
    <Cell><Data ss:Type="Number">-2765.1</Data></Cell>
    <Cell><Data ss:Type="String">NA</Data></Cell>
    <Cell><Data ss:Type="String">NA</Data></Cell>
    <Cell><Data ss:Type="String">NA</Data></Cell>
   </Row>
   <Row ss:AutoFitHeight="0">
    <Cell><Data ss:Type="String">Phyca_scf0933_1559_PITG_01793T0</Data></Cell>
    <Cell><Data ss:Type="String">MA</Data></Cell>
    <Cell><Data ss:Type="Number">0.22766</Data></Cell>
    <Cell><Data ss:Type="Number">0.1106</Data></Cell>
    <Cell><Data ss:Type="Number">2.0584199999999999</Data></Cell>
    <Cell><Data ss:Type="Number">2.1957000000000001E-3</Data></Cell>
    <Cell><Data ss:Type="Number">744</Data></Cell>
    <Cell><Data ss:Type="Number">170.101</Data></Cell>
    <Cell><Data ss:Type="Number">573.899</Data></Cell>
    <Cell><Data ss:Type="String">NA</Data></Cell>
    <Cell><Data ss:Type="Number">124</Data></Cell>
    <Cell><Data ss:Type="Number">15.6076</Data></Cell>
    <Cell><Data ss:Type="Number">108.392</Data></Cell>
    <Cell><Data ss:Type="String">NA</Data></Cell>
    <Cell><Data ss:Type="String">NA</Data></Cell>
    <Cell><Data ss:Type="Number">0.20089699999999999</Data></Cell>
    <Cell><Data ss:Type="String">2.76605:2.87854:2.31802:2.31131:0.798096:1</Data></Cell>
    <Cell><Data ss:Type="String">0.512392(0.414498:0.481413:0.641264)</Data></Cell>
    <Cell><Data ss:Type="Number">-1460.86</Data></Cell>
    <Cell><Data ss:Type="String">NA</Data></Cell>
    <Cell><Data ss:Type="String">NA</Data></Cell>
    <Cell><Data ss:Type="String">NA</Data></Cell>
   </Row>
   <Row ss:AutoFitHeight="0">
    <Cell><Data ss:Type="String">Phyca_scf0964_12065_PITG_10250T0</Data></Cell>
    <Cell><Data ss:Type="String">MA</Data></Cell>
    <Cell><Data ss:Type="Number">1.0408500000000001</Data></Cell>
    <Cell><Data ss:Type="Number">0.84843000000000002</Data></Cell>
    <Cell><Data ss:Type="Number">1.2267999999999999</Data></Cell>
    <Cell><Data ss:Type="Number">6.1753800000000005E-4</Data></Cell>
    <Cell><Data ss:Type="Number">774</Data></Cell>
    <Cell><Data ss:Type="Number">164.32300000000001</Data></Cell>
    <Cell><Data ss:Type="Number">609.67700000000002</Data></Cell>
    <Cell><Data ss:Type="String">NA</Data></Cell>
    <Cell><Data ss:Type="Number">554</Data></Cell>
    <Cell><Data ss:Type="Number">99.788899999999998</Data></Cell>
    <Cell><Data ss:Type="Number">454.21100000000001</Data></Cell>
    <Cell><Data ss:Type="String">NA</Data></Cell>
    <Cell><Data ss:Type="String">NA</Data></Cell>
    <Cell><Data ss:Type="Number">1</Data></Cell>
    <Cell><Data ss:Type="String">0.98645:1.00443:1.07332:1.0746:1.20511:1</Data></Cell>
    <Cell><Data ss:Type="String">0.477603(0.539773:0.371212:0.522727)</Data></Cell>
    <Cell><Data ss:Type="Number">-2111.29</Data></Cell>
    <Cell><Data ss:Type="String">NA</Data></Cell>
    <Cell><Data ss:Type="String">NA</Data></Cell>
    <Cell><Data ss:Type="String">NA</Data></Cell>
   </Row>
   <Row ss:AutoFitHeight="0">
    <Cell><Data ss:Type="String">Phyca_scf0977_1858_PITG_19670T0</Data></Cell>
    <Cell><Data ss:Type="String">MA</Data></Cell>
    <Cell><Data ss:Type="Number">0.20280000000000001</Data></Cell>
    <Cell><Data ss:Type="Number">8.1635100000000002E-2</Data></Cell>
    <Cell><Data ss:Type="Number">2.4842300000000002</Data></Cell>
    <Cell ss:StyleID="s65"><Data ss:Type="Number">5.38964E-9</Data></Cell>
    <Cell><Data ss:Type="Number">1446</Data></Cell>
    <Cell><Data ss:Type="Number">535.90599999999995</Data></Cell>
    <Cell><Data ss:Type="Number">910.09400000000005</Data></Cell>
    <Cell><Data ss:Type="String">NA</Data></Cell>
    <Cell><Data ss:Type="Number">193</Data></Cell>
    <Cell><Data ss:Type="Number">36.981699999999996</Data></Cell>
    <Cell><Data ss:Type="Number">156.018</Data></Cell>
    <Cell><Data ss:Type="String">NA</Data></Cell>
    <Cell><Data ss:Type="String">NA</Data></Cell>
    <Cell><Data ss:Type="Number">0.15789500000000001</Data></Cell>
    <Cell><Data ss:Type="String">6.60915:3.66678:0.913583:0.727266:1.56885:1</Data></Cell>
    <Cell><Data ss:Type="String">0.538908(0.530488:0.68554:0.400697)</Data></Cell>
    <Cell><Data ss:Type="Number">-2636.01</Data></Cell>
    <Cell><Data ss:Type="String">NA</Data></Cell>
    <Cell><Data ss:Type="String">NA</Data></Cell>
    <Cell><Data ss:Type="String">NA</Data></Cell>
   </Row>
   <Row ss:AutoFitHeight="0">
    <Cell><Data ss:Type="String">Phyca_scf0988_16599_PITG_04977T0</Data></Cell>
    <Cell><Data ss:Type="String">MA</Data></Cell>
    <Cell><Data ss:Type="Number">1.02867</Data></Cell>
    <Cell><Data ss:Type="Number">0.92955399999999999</Data></Cell>
    <Cell><Data ss:Type="Number">1.1066199999999999</Data></Cell>
    <Cell><Data ss:Type="Number">7.7122099999999997E-3</Data></Cell>
    <Cell><Data ss:Type="Number">1320</Data></Cell>
    <Cell><Data ss:Type="Number">381.78300000000002</Data></Cell>
    <Cell><Data ss:Type="Number">938.21699999999998</Data></Cell>
    <Cell><Data ss:Type="String">NA</Data></Cell>
    <Cell><Data ss:Type="Number">963</Data></Cell>
    <Cell><Data ss:Type="Number">258.90699999999998</Data></Cell>
    <Cell><Data ss:Type="Number">704.09299999999996</Data></Cell>
    <Cell><Data ss:Type="String">NA</Data></Cell>
    <Cell><Data ss:Type="String">NA</Data></Cell>
    <Cell><Data ss:Type="Number">1</Data></Cell>
    <Cell><Data ss:Type="String">0.975527:0.954143:1.05908:1.05565:1.11036:1</Data></Cell>
    <Cell><Data ss:Type="String">0.592002(0.548696:0.616522:0.611304)</Data></Cell>
    <Cell><Data ss:Type="Number">-3580.6</Data></Cell>
    <Cell><Data ss:Type="String">NA</Data></Cell>
    <Cell><Data ss:Type="String">NA</Data></Cell>
    <Cell><Data ss:Type="String">NA</Data></Cell>
   </Row>
   <Row ss:AutoFitHeight="0">
    <Cell><Data ss:Type="String">Phyca_scf1002_2556_PITG_06804T0</Data></Cell>
    <Cell><Data ss:Type="String">MA</Data></Cell>
    <Cell><Data ss:Type="Number">1.02342</Data></Cell>
    <Cell><Data ss:Type="Number">0.93666799999999995</Data></Cell>
    <Cell><Data ss:Type="Number">1.0926199999999999</Data></Cell>
    <Cell><Data ss:Type="Number">9.0958600000000008E-3</Data></Cell>
    <Cell><Data ss:Type="Number">1539</Data></Cell>
    <Cell><Data ss:Type="Number">415.48399999999998</Data></Cell>
    <Cell><Data ss:Type="Number">1123.52</Data></Cell>
    <Cell><Data ss:Type="String">NA</Data></Cell>
    <Cell><Data ss:Type="Number">1163</Data></Cell>
    <Cell><Data ss:Type="Number">294.09100000000001</Data></Cell>
    <Cell><Data ss:Type="Number">868.90899999999999</Data></Cell>
    <Cell><Data ss:Type="String">NA</Data></Cell>
    <Cell><Data ss:Type="String">NA</Data></Cell>
    <Cell><Data ss:Type="Number">1</Data></Cell>
    <Cell><Data ss:Type="String">1.03074:1.02584:1.08674:1.09457:1.13979:1</Data></Cell>
    <Cell><Data ss:Type="String">0.501905(0.502857:0.487619:0.515238)</Data></Cell>
    <Cell><Data ss:Type="Number">-4290.38</Data></Cell>
    <Cell><Data ss:Type="String">NA</Data></Cell>
    <Cell><Data ss:Type="String">NA</Data></Cell>
    <Cell><Data ss:Type="String">NA</Data></Cell>
   </Row>
   <Row ss:AutoFitHeight="0">
    <Cell><Data ss:Type="String">Phyca_scf1049_20878_PITG_08642T0</Data></Cell>
    <Cell><Data ss:Type="String">MA</Data></Cell>
    <Cell><Data ss:Type="Number">0.239233</Data></Cell>
    <Cell><Data ss:Type="Number">0.112356</Data></Cell>
    <Cell><Data ss:Type="Number">2.1292399999999998</Data></Cell>
    <Cell><Data ss:Type="Number">2.9200200000000002E-3</Data></Cell>
    <Cell><Data ss:Type="Number">528</Data></Cell>
    <Cell><Data ss:Type="Number">161.078</Data></Cell>
    <Cell><Data ss:Type="Number">366.92200000000003</Data></Cell>
    <Cell><Data ss:Type="String">NA</Data></Cell>
    <Cell><Data ss:Type="Number">85</Data></Cell>
    <Cell><Data ss:Type="Number">14.529299999999999</Data></Cell>
    <Cell><Data ss:Type="Number">70.470699999999994</Data></Cell>
    <Cell><Data ss:Type="String">NA</Data></Cell>
    <Cell><Data ss:Type="String">NA</Data></Cell>
    <Cell><Data ss:Type="Number">0.20052600000000001</Data></Cell>
    <Cell><Data ss:Type="String">3.15955:3.70137:1.74133:1.68065:0.403877:1</Data></Cell>
    <Cell><Data ss:Type="String">0.542553(0.454787:0.56383:0.609043)</Data></Cell>
    <Cell><Data ss:Type="Number">-1004.7</Data></Cell>
    <Cell><Data ss:Type="String">NA</Data></Cell>
    <Cell><Data ss:Type="String">NA</Data></Cell>
    <Cell><Data ss:Type="String">NA</Data></Cell>
   </Row>
   <Row ss:AutoFitHeight="0">
    <Cell><Data ss:Type="String">Phyca_scf1054_20399_PITG_11445T0</Data></Cell>
    <Cell><Data ss:Type="String">MA</Data></Cell>
    <Cell><Data ss:Type="Number">0.23862700000000001</Data></Cell>
    <Cell><Data ss:Type="Number">5.0493799999999998E-2</Data></Cell>
    <Cell><Data ss:Type="Number">4.7258699999999996</Data></Cell>
    <Cell ss:StyleID="s65"><Data ss:Type="Number">1.41062E-7</Data></Cell>
    <Cell><Data ss:Type="Number">564</Data></Cell>
    <Cell><Data ss:Type="Number">182.14500000000001</Data></Cell>
    <Cell><Data ss:Type="Number">381.85500000000002</Data></Cell>
    <Cell><Data ss:Type="String">NA</Data></Cell>
    <Cell><Data ss:Type="Number">81</Data></Cell>
    <Cell><Data ss:Type="Number">7.4260999999999999</Data></Cell>
    <Cell><Data ss:Type="Number">73.573899999999995</Data></Cell>
    <Cell><Data ss:Type="String">NA</Data></Cell>
    <Cell><Data ss:Type="String">NA</Data></Cell>
    <Cell><Data ss:Type="Number">0.177869</Data></Cell>
    <Cell><Data ss:Type="String">7.15445:8.34233:4.804:4.61512:1.67275:1</Data></Cell>
    <Cell><Data ss:Type="String">0.550861(0.652582:0.617371:0.382629)</Data></Cell>
    <Cell><Data ss:Type="Number">-1047.0999999999999</Data></Cell>
    <Cell><Data ss:Type="String">NA</Data></Cell>
    <Cell><Data ss:Type="String">NA</Data></Cell>
    <Cell><Data ss:Type="String">NA</Data></Cell>
   </Row>
   <Row ss:AutoFitHeight="0">
    <Cell><Data ss:Type="String">Phyca_scf1057_25406_PITG_07217T0</Data></Cell>
    <Cell><Data ss:Type="String">MA</Data></Cell>
    <Cell><Data ss:Type="Number">0.237124</Data></Cell>
    <Cell><Data ss:Type="Number">6.8684700000000001E-2</Data></Cell>
    <Cell><Data ss:Type="Number">3.4523600000000001</Data></Cell>
    <Cell ss:StyleID="s65"><Data ss:Type="Number">5.5616600000000001E-14</Data></Cell>
    <Cell><Data ss:Type="Number">1683</Data></Cell>
    <Cell><Data ss:Type="Number">446.25200000000001</Data></Cell>
    <Cell><Data ss:Type="Number">1236.75</Data></Cell>
    <Cell><Data ss:Type="String">NA</Data></Cell>
    <Cell><Data ss:Type="Number">269</Data></Cell>
    <Cell><Data ss:Type="Number">25.4544</Data></Cell>
    <Cell><Data ss:Type="Number">243.54599999999999</Data></Cell>
    <Cell><Data ss:Type="String">NA</Data></Cell>
    <Cell><Data ss:Type="String">NA</Data></Cell>
    <Cell><Data ss:Type="Number">0.19246199999999999</Data></Cell>
    <Cell><Data ss:Type="String">4.29151:4.25543:3.30983:3.30964:0.763246:1</Data></Cell>
    <Cell><Data ss:Type="String">0.497832(0.505691:0.568293:0.419512)</Data></Cell>
    <Cell><Data ss:Type="Number">-3221.08</Data></Cell>
    <Cell><Data ss:Type="String">NA</Data></Cell>
    <Cell><Data ss:Type="String">NA</Data></Cell>
    <Cell><Data ss:Type="String">NA</Data></Cell>
   </Row>
   <Row ss:AutoFitHeight="0">
    <Cell><Data ss:Type="String">Phyca_scf1065_18858_PITG_18738T0</Data></Cell>
    <Cell><Data ss:Type="String">MA</Data></Cell>
    <Cell><Data ss:Type="Number">0.26274900000000001</Data></Cell>
    <Cell><Data ss:Type="Number">0.14917800000000001</Data></Cell>
    <Cell><Data ss:Type="Number">1.7613099999999999</Data></Cell>
    <Cell><Data ss:Type="Number">3.0172899999999999E-2</Data></Cell>
    <Cell><Data ss:Type="Number">390</Data></Cell>
    <Cell><Data ss:Type="Number">112.039</Data></Cell>
    <Cell><Data ss:Type="Number">277.96100000000001</Data></Cell>
    <Cell><Data ss:Type="String">NA</Data></Cell>
    <Cell><Data ss:Type="Number">72</Data></Cell>
    <Cell><Data ss:Type="Number">13.4086</Data></Cell>
    <Cell><Data ss:Type="Number">58.5914</Data></Cell>
    <Cell><Data ss:Type="String">NA</Data></Cell>
    <Cell><Data ss:Type="String">NA</Data></Cell>
    <Cell><Data ss:Type="Number">0.23012199999999999</Data></Cell>
    <Cell><Data ss:Type="String">5.71353:5.4567:4.20682:4.19351:1.48761:1</Data></Cell>
    <Cell><Data ss:Type="String">0.482222(0.58:0.53:0.336667)</Data></Cell>
    <Cell><Data ss:Type="Number">-778.05100000000004</Data></Cell>
    <Cell><Data ss:Type="String">NA</Data></Cell>
    <Cell><Data ss:Type="String">NA</Data></Cell>
    <Cell><Data ss:Type="String">NA</Data></Cell>
   </Row>
   <Row ss:AutoFitHeight="0">
    <Cell><Data ss:Type="String">Phyca_scf1078_20545_PITG_14295T0</Data></Cell>
    <Cell><Data ss:Type="String">MA</Data></Cell>
    <Cell><Data ss:Type="Number">0.25145499999999998</Data></Cell>
    <Cell><Data ss:Type="Number">6.5862799999999999E-2</Data></Cell>
    <Cell><Data ss:Type="Number">3.81786</Data></Cell>
    <Cell ss:StyleID="s65"><Data ss:Type="Number">9.0424899999999995E-5</Data></Cell>
    <Cell><Data ss:Type="Number">423</Data></Cell>
    <Cell><Data ss:Type="Number">112.708</Data></Cell>
    <Cell><Data ss:Type="Number">310.29199999999997</Data></Cell>
    <Cell><Data ss:Type="String">NA</Data></Cell>
    <Cell><Data ss:Type="Number">70</Data></Cell>
    <Cell><Data ss:Type="Number">6.0812299999999997</Data></Cell>
    <Cell><Data ss:Type="Number">63.918799999999997</Data></Cell>
    <Cell><Data ss:Type="String">NA</Data></Cell>
    <Cell><Data ss:Type="String">NA</Data></Cell>
    <Cell><Data ss:Type="Number">0.20200399999999999</Data></Cell>
    <Cell><Data ss:Type="String">6.2158:5.6825:5.47905:5.29857:2.85903:1</Data></Cell>
    <Cell><Data ss:Type="String">0.45406(0.429487:0.474359:0.458333)</Data></Cell>
    <Cell><Data ss:Type="Number">-820.16200000000003</Data></Cell>
    <Cell><Data ss:Type="String">NA</Data></Cell>
    <Cell><Data ss:Type="String">NA</Data></Cell>
    <Cell><Data ss:Type="String">NA</Data></Cell>
   </Row>
   <Row ss:AutoFitHeight="0">
    <Cell><Data ss:Type="String">Phyca_scf1083_24109_PITG_13416T0</Data></Cell>
    <Cell><Data ss:Type="String">MA</Data></Cell>
    <Cell><Data ss:Type="Number">0.213062</Data></Cell>
    <Cell><Data ss:Type="Number">5.9485999999999997E-2</Data></Cell>
    <Cell><Data ss:Type="Number">3.5817100000000002</Data></Cell>
    <Cell ss:StyleID="s65"><Data ss:Type="Number">3.2629699999999999E-6</Data></Cell>
    <Cell><Data ss:Type="Number">720</Data></Cell>
    <Cell><Data ss:Type="Number">206.64599999999999</Data></Cell>
    <Cell><Data ss:Type="Number">513.35400000000004</Data></Cell>
    <Cell><Data ss:Type="String">NA</Data></Cell>
    <Cell><Data ss:Type="Number">97</Data></Cell>
    <Cell><Data ss:Type="Number">9.8002099999999999</Data></Cell>
    <Cell><Data ss:Type="Number">87.199799999999996</Data></Cell>
    <Cell><Data ss:Type="String">NA</Data></Cell>
    <Cell><Data ss:Type="String">NA</Data></Cell>
    <Cell><Data ss:Type="Number">0.168984</Data></Cell>
    <Cell><Data ss:Type="String">8.12531:8.01189:5.11995:5.12929:0.513236:1</Data></Cell>
    <Cell><Data ss:Type="String">0.614(0.418:0.752:0.672)</Data></Cell>
    <Cell><Data ss:Type="Number">-1314.97</Data></Cell>
    <Cell><Data ss:Type="String">NA</Data></Cell>
    <Cell><Data ss:Type="String">NA</Data></Cell>
    <Cell><Data ss:Type="String">NA</Data></Cell>
   </Row>
   <Row ss:AutoFitHeight="0">
    <Cell><Data ss:Type="String">Phyca_scf1085_22947_PITG_05670T0</Data></Cell>
    <Cell><Data ss:Type="String">MA</Data></Cell>
    <Cell><Data ss:Type="Number">0.18192</Data></Cell>
    <Cell><Data ss:Type="Number">5.0074500000000001E-2</Data></Cell>
    <Cell><Data ss:Type="Number">3.6329799999999999</Data></Cell>
    <Cell ss:StyleID="s65"><Data ss:Type="Number">4.49294E-8</Data></Cell>
    <Cell><Data ss:Type="Number">957</Data></Cell>
    <Cell><Data ss:Type="Number">317.959</Data></Cell>
    <Cell><Data ss:Type="Number">639.04100000000005</Data></Cell>
    <Cell><Data ss:Type="String">NA</Data></Cell>
    <Cell><Data ss:Type="Number">115</Data></Cell>
    <Cell><Data ss:Type="Number">13.8527</Data></Cell>
    <Cell><Data ss:Type="Number">101.14700000000001</Data></Cell>
    <Cell><Data ss:Type="String">NA</Data></Cell>
    <Cell><Data ss:Type="String">NA</Data></Cell>
    <Cell><Data ss:Type="Number">0.13811499999999999</Data></Cell>
    <Cell><Data ss:Type="String">7.08001:5.85472:4.62277:3.41321:2.14365:1</Data></Cell>
    <Cell><Data ss:Type="String">0.572046(0.612392:0.592219:0.511527)</Data></Cell>
    <Cell><Data ss:Type="Number">-1731.48</Data></Cell>
    <Cell><Data ss:Type="String">NA</Data></Cell>
    <Cell><Data ss:Type="String">NA</Data></Cell>
    <Cell><Data ss:Type="String">NA</Data></Cell>
   </Row>
   <Row ss:AutoFitHeight="0">
    <Cell><Data ss:Type="String">Phyca_scf1094_4618_PITG_01692T0</Data></Cell>
    <Cell><Data ss:Type="String">MA</Data></Cell>
    <Cell><Data ss:Type="Number">1.03746</Data></Cell>
    <Cell><Data ss:Type="Number">0.89862500000000001</Data></Cell>
    <Cell><Data ss:Type="Number">1.1545000000000001</Data></Cell>
    <Cell><Data ss:Type="Number">2.4485699999999999E-2</Data></Cell>
    <Cell><Data ss:Type="Number">471</Data></Cell>
    <Cell><Data ss:Type="Number">127.09099999999999</Data></Cell>
    <Cell><Data ss:Type="Number">343.90899999999999</Data></Cell>
    <Cell><Data ss:Type="String">NA</Data></Cell>
    <Cell><Data ss:Type="Number">348</Data></Cell>
    <Cell><Data ss:Type="Number">84.382000000000005</Data></Cell>
    <Cell><Data ss:Type="Number">263.61799999999999</Data></Cell>
    <Cell><Data ss:Type="String">NA</Data></Cell>
    <Cell><Data ss:Type="String">NA</Data></Cell>
    <Cell><Data ss:Type="Number">1</Data></Cell>
    <Cell><Data ss:Type="String">0.925928:0.767217:0.885711:0.909735:0.804544:1</Data></Cell>
    <Cell><Data ss:Type="String">0.514581(0.621469:0.412429:0.511299)</Data></Cell>
    <Cell><Data ss:Type="Number">-1307.58</Data></Cell>
    <Cell><Data ss:Type="String">NA</Data></Cell>
    <Cell><Data ss:Type="String">NA</Data></Cell>
    <Cell><Data ss:Type="String">NA</Data></Cell>
   </Row>
   <Row ss:AutoFitHeight="0">
    <Cell><Data ss:Type="String">Phyca_scf1103_27520_PITG_05658T0</Data></Cell>
    <Cell><Data ss:Type="String">MA</Data></Cell>
    <Cell><Data ss:Type="Number">0.16584499999999999</Data></Cell>
    <Cell><Data ss:Type="Number">6.4750199999999994E-2</Data></Cell>
    <Cell><Data ss:Type="Number">2.5613000000000001</Data></Cell>
    <Cell ss:StyleID="s65"><Data ss:Type="Number">4.8856900000000003E-9</Data></Cell>
    <Cell><Data ss:Type="Number">2022</Data></Cell>
    <Cell><Data ss:Type="Number">578.36500000000001</Data></Cell>
    <Cell><Data ss:Type="Number">1443.63</Data></Cell>
    <Cell><Data ss:Type="String">NA</Data></Cell>
    <Cell><Data ss:Type="Number">240</Data></Cell>
    <Cell><Data ss:Type="Number">32.462400000000002</Data></Cell>
    <Cell><Data ss:Type="Number">207.53800000000001</Data></Cell>
    <Cell><Data ss:Type="String">NA</Data></Cell>
    <Cell><Data ss:Type="String">NA</Data></Cell>
    <Cell><Data ss:Type="Number">0.13692799999999999</Data></Cell>
    <Cell><Data ss:Type="String">5.38674:5.48598:3.88965:3.88058:0.729733:1</Data></Cell>
    <Cell><Data ss:Type="String">0.514298(0.60992:0.539544:0.393432)</Data></Cell>
    <Cell><Data ss:Type="Number">-3624.42</Data></Cell>
    <Cell><Data ss:Type="String">NA</Data></Cell>
    <Cell><Data ss:Type="String">NA</Data></Cell>
    <Cell><Data ss:Type="String">NA</Data></Cell>
   </Row>
   <Row ss:AutoFitHeight="0">
    <Cell><Data ss:Type="String">Phyca_scf1118_1092_PITG_02693T0</Data></Cell>
    <Cell><Data ss:Type="String">MA</Data></Cell>
    <Cell><Data ss:Type="Number">0.163498</Data></Cell>
    <Cell><Data ss:Type="Number">5.2742900000000002E-2</Data></Cell>
    <Cell><Data ss:Type="Number">3.0999099999999999</Data></Cell>
    <Cell ss:StyleID="s65"><Data ss:Type="Number">2.6548E-6</Data></Cell>
    <Cell><Data ss:Type="Number">885</Data></Cell>
    <Cell><Data ss:Type="Number">330.49099999999999</Data></Cell>
    <Cell><Data ss:Type="Number">554.50900000000001</Data></Cell>
    <Cell><Data ss:Type="String">NA</Data></Cell>
    <Cell><Data ss:Type="Number">94</Data></Cell>
    <Cell><Data ss:Type="Number">15.1585</Data></Cell>
    <Cell><Data ss:Type="Number">78.841499999999996</Data></Cell>
    <Cell><Data ss:Type="String">NA</Data></Cell>
    <Cell><Data ss:Type="String">NA</Data></Cell>
    <Cell><Data ss:Type="Number">0.122138</Data></Cell>
    <Cell><Data ss:Type="String">5.77956:8.22632:2.06374:2.07693:1.48668:1</Data></Cell>
    <Cell><Data ss:Type="String">0.504532(0.362538:0.661631:0.489426)</Data></Cell>
    <Cell><Data ss:Type="Number">-1515.38</Data></Cell>
    <Cell><Data ss:Type="String">NA</Data></Cell>
    <Cell><Data ss:Type="String">NA</Data></Cell>
    <Cell><Data ss:Type="String">NA</Data></Cell>
   </Row>
   <Row ss:AutoFitHeight="0">
    <Cell><Data ss:Type="String">Phyca_scf1129_24163_PITG_13056T0</Data></Cell>
    <Cell><Data ss:Type="String">MA</Data></Cell>
    <Cell><Data ss:Type="Number">0.20367099999999999</Data></Cell>
    <Cell><Data ss:Type="Number">2.6117000000000001E-2</Data></Cell>
    <Cell><Data ss:Type="Number">7.7983900000000004</Data></Cell>
    <Cell ss:StyleID="s65"><Data ss:Type="Number">4.4622700000000003E-14</Data></Cell>
    <Cell><Data ss:Type="Number">1011</Data></Cell>
    <Cell><Data ss:Type="Number">329.13</Data></Cell>
    <Cell><Data ss:Type="Number">681.87</Data></Cell>
    <Cell><Data ss:Type="String">NA</Data></Cell>
    <Cell><Data ss:Type="Number">124</Data></Cell>
    <Cell><Data ss:Type="Number">7.2276999999999996</Data></Cell>
    <Cell><Data ss:Type="Number">116.77200000000001</Data></Cell>
    <Cell><Data ss:Type="String">NA</Data></Cell>
    <Cell><Data ss:Type="String">NA</Data></Cell>
    <Cell><Data ss:Type="Number">0.145868</Data></Cell>
    <Cell><Data ss:Type="String">3.65414:2.85183:1.32257:1.57651:0.295965:1</Data></Cell>
    <Cell><Data ss:Type="String">0.553389(0.718663:0.52507:0.416435)</Data></Cell>
    <Cell><Data ss:Type="Number">-1805.69</Data></Cell>
    <Cell><Data ss:Type="String">NA</Data></Cell>
    <Cell><Data ss:Type="String">NA</Data></Cell>
    <Cell><Data ss:Type="String">NA</Data></Cell>
   </Row>
   <Row ss:AutoFitHeight="0">
    <Cell><Data ss:Type="String">Phyca_scf1152_10173_PITG_04934T0</Data></Cell>
    <Cell><Data ss:Type="String">MA</Data></Cell>
    <Cell><Data ss:Type="Number">0.22752500000000001</Data></Cell>
    <Cell><Data ss:Type="Number">2.18017E-2</Data></Cell>
    <Cell><Data ss:Type="Number">10.4361</Data></Cell>
    <Cell ss:StyleID="s65"><Data ss:Type="Number">1.22347E-14</Data></Cell>
    <Cell><Data ss:Type="Number">894</Data></Cell>
    <Cell><Data ss:Type="Number">268.58600000000001</Data></Cell>
    <Cell><Data ss:Type="Number">625.41399999999999</Data></Cell>
    <Cell><Data ss:Type="String">NA</Data></Cell>
    <Cell><Data ss:Type="Number">120</Data></Cell>
    <Cell><Data ss:Type="Number">4.7429100000000002</Data></Cell>
    <Cell><Data ss:Type="Number">115.25700000000001</Data></Cell>
    <Cell><Data ss:Type="String">NA</Data></Cell>
    <Cell><Data ss:Type="String">NA</Data></Cell>
    <Cell><Data ss:Type="Number">0.16571900000000001</Data></Cell>
    <Cell><Data ss:Type="String">5.21557:5.13182:3.90073:3.89942:0.804508:1</Data></Cell>
    <Cell><Data ss:Type="String">0.525253(0.647383:0.535813:0.392562)</Data></Cell>
    <Cell><Data ss:Type="Number">-1643.09</Data></Cell>
    <Cell><Data ss:Type="String">NA</Data></Cell>
    <Cell><Data ss:Type="String">NA</Data></Cell>
    <Cell><Data ss:Type="String">NA</Data></Cell>
   </Row>
   <Row ss:AutoFitHeight="0">
    <Cell><Data ss:Type="String">Phyca_scf1155_21692_PITG_10266T0</Data></Cell>
    <Cell><Data ss:Type="String">MA</Data></Cell>
    <Cell><Data ss:Type="Number">0.25197000000000003</Data></Cell>
    <Cell><Data ss:Type="Number">8.5551199999999994E-2</Data></Cell>
    <Cell><Data ss:Type="Number">2.9452500000000001</Data></Cell>
    <Cell ss:StyleID="s65"><Data ss:Type="Number">4.47905E-8</Data></Cell>
    <Cell><Data ss:Type="Number">993</Data></Cell>
    <Cell><Data ss:Type="Number">301.23599999999999</Data></Cell>
    <Cell><Data ss:Type="Number">691.76400000000001</Data></Cell>
    <Cell><Data ss:Type="String">NA</Data></Cell>
    <Cell><Data ss:Type="Number">157</Data></Cell>
    <Cell><Data ss:Type="Number">20.222799999999999</Data></Cell>
    <Cell><Data ss:Type="Number">136.77699999999999</Data></Cell>
    <Cell><Data ss:Type="String">NA</Data></Cell>
    <Cell><Data ss:Type="String">NA</Data></Cell>
    <Cell><Data ss:Type="Number">0.201485</Data></Cell>
    <Cell><Data ss:Type="String">5.52868:2.99142:1.12204:1.06786:1.02531:1</Data></Cell>
    <Cell><Data ss:Type="String">0.5375(0.429167:0.591667:0.591667)</Data></Cell>
    <Cell><Data ss:Type="Number">-1842.11</Data></Cell>
    <Cell><Data ss:Type="String">NA</Data></Cell>
    <Cell><Data ss:Type="String">NA</Data></Cell>
    <Cell><Data ss:Type="String">NA</Data></Cell>
   </Row>
   <Row ss:AutoFitHeight="0">
    <Cell><Data ss:Type="String">Phyca_scf1162_7638_PITG_14977T0</Data></Cell>
    <Cell><Data ss:Type="String">MA</Data></Cell>
    <Cell><Data ss:Type="Number">0.19803499999999999</Data></Cell>
    <Cell><Data ss:Type="Number">0.10716199999999999</Data></Cell>
    <Cell><Data ss:Type="Number">1.8480000000000001</Data></Cell>
    <Cell><Data ss:Type="Number">7.7794600000000002E-3</Data></Cell>
    <Cell><Data ss:Type="Number">714</Data></Cell>
    <Cell><Data ss:Type="Number">188.29499999999999</Data></Cell>
    <Cell><Data ss:Type="Number">525.70500000000004</Data></Cell>
    <Cell><Data ss:Type="String">NA</Data></Cell>
    <Cell><Data ss:Type="Number">104</Data></Cell>
    <Cell><Data ss:Type="Number">16.884599999999999</Data></Cell>
    <Cell><Data ss:Type="Number">87.115399999999994</Data></Cell>
    <Cell><Data ss:Type="String">NA</Data></Cell>
    <Cell><Data ss:Type="String">NA</Data></Cell>
    <Cell><Data ss:Type="Number">0.17407</Data></Cell>
    <Cell><Data ss:Type="String">2.83968:2.78984:1.99453:1.98196:0.730087:1</Data></Cell>
    <Cell><Data ss:Type="String">0.444121(0.546647:0.444606:0.341108)</Data></Cell>
    <Cell><Data ss:Type="Number">-1349.26</Data></Cell>
    <Cell><Data ss:Type="String">NA</Data></Cell>
    <Cell><Data ss:Type="String">NA</Data></Cell>
    <Cell><Data ss:Type="String">NA</Data></Cell>
   </Row>
   <Row ss:AutoFitHeight="0">
    <Cell><Data ss:Type="String">Phyca_scf1176_23256_PITG_15240T0</Data></Cell>
    <Cell><Data ss:Type="String">MA</Data></Cell>
    <Cell><Data ss:Type="Number">0.27313700000000002</Data></Cell>
    <Cell><Data ss:Type="Number">0.17235500000000001</Data></Cell>
    <Cell><Data ss:Type="Number">1.58474</Data></Cell>
    <Cell><Data ss:Type="Number">2.5594099999999998E-3</Data></Cell>
    <Cell><Data ss:Type="Number">1107</Data></Cell>
    <Cell><Data ss:Type="Number">303.64499999999998</Data></Cell>
    <Cell><Data ss:Type="Number">803.35500000000002</Data></Cell>
    <Cell><Data ss:Type="String">NA</Data></Cell>
    <Cell><Data ss:Type="Number">210</Data></Cell>
    <Cell><Data ss:Type="Number">40.441099999999999</Data></Cell>
    <Cell><Data ss:Type="Number">169.559</Data></Cell>
    <Cell><Data ss:Type="String">NA</Data></Cell>
    <Cell><Data ss:Type="String">NA</Data></Cell>
    <Cell><Data ss:Type="Number">0.24549299999999999</Data></Cell>
    <Cell><Data ss:Type="String">4.57461:2.24487:0.569937:0.537103:0.981111:1</Data></Cell>
    <Cell><Data ss:Type="String">0.476614(0.323123:0.539526:0.567194)</Data></Cell>
    <Cell><Data ss:Type="Number">-2141.91</Data></Cell>
    <Cell><Data ss:Type="String">NA</Data></Cell>
    <Cell><Data ss:Type="String">NA</Data></Cell>
    <Cell><Data ss:Type="String">NA</Data></Cell>
   </Row>
   <Row ss:AutoFitHeight="0">
    <Cell><Data ss:Type="String">Phyca_scf1186_748_PITG_08930T0</Data></Cell>
    <Cell><Data ss:Type="String">MA</Data></Cell>
    <Cell><Data ss:Type="Number">0.20309199999999999</Data></Cell>
    <Cell><Data ss:Type="Number">7.6336500000000002E-2</Data></Cell>
    <Cell><Data ss:Type="Number">2.6604800000000002</Data></Cell>
    <Cell ss:StyleID="s65"><Data ss:Type="Number">1.7455099999999999E-6</Data></Cell>
    <Cell><Data ss:Type="Number">948</Data></Cell>
    <Cell><Data ss:Type="Number">315.851</Data></Cell>
    <Cell><Data ss:Type="Number">632.149</Data></Cell>
    <Cell><Data ss:Type="String">NA</Data></Cell>
    <Cell><Data ss:Type="Number">129</Data></Cell>
    <Cell><Data ss:Type="Number">20.396100000000001</Data></Cell>
    <Cell><Data ss:Type="Number">108.604</Data></Cell>
    <Cell><Data ss:Type="String">NA</Data></Cell>
    <Cell><Data ss:Type="String">NA</Data></Cell>
    <Cell><Data ss:Type="Number">0.16086</Data></Cell>
    <Cell><Data ss:Type="String">5.61259:3.63624:1.13935:1.16182:1.13431:1</Data></Cell>
    <Cell><Data ss:Type="String">0.575385(0.441538:0.709231:0.575385)</Data></Cell>
    <Cell><Data ss:Type="Number">-1711.9</Data></Cell>
    <Cell><Data ss:Type="String">NA</Data></Cell>
    <Cell><Data ss:Type="String">NA</Data></Cell>
    <Cell><Data ss:Type="String">NA</Data></Cell>
   </Row>
   <Row ss:AutoFitHeight="0">
    <Cell><Data ss:Type="String">Phyca_scf1214_27419_PITG_09251T0</Data></Cell>
    <Cell><Data ss:Type="String">MA</Data></Cell>
    <Cell><Data ss:Type="Number">0.226801</Data></Cell>
    <Cell><Data ss:Type="Number">0.104562</Data></Cell>
    <Cell><Data ss:Type="Number">2.16906</Data></Cell>
    <Cell ss:StyleID="s65"><Data ss:Type="Number">2.21412E-8</Data></Cell>
    <Cell><Data ss:Type="Number">1782</Data></Cell>
    <Cell><Data ss:Type="Number">519.07100000000003</Data></Cell>
    <Cell><Data ss:Type="Number">1262.93</Data></Cell>
    <Cell><Data ss:Type="String">NA</Data></Cell>
    <Cell><Data ss:Type="Number">285</Data></Cell>
    <Cell><Data ss:Type="Number">45.400700000000001</Data></Cell>
    <Cell><Data ss:Type="Number">239.59899999999999</Data></Cell>
    <Cell><Data ss:Type="String">NA</Data></Cell>
    <Cell><Data ss:Type="String">NA</Data></Cell>
    <Cell><Data ss:Type="Number">0.191194</Data></Cell>
    <Cell><Data ss:Type="String">2.98582:2.71722:1.82238:1.84982:0.751016:1</Data></Cell>
    <Cell><Data ss:Type="String">0.537924(0.450599:0.587575:0.575599)</Data></Cell>
    <Cell><Data ss:Type="Number">-3397.82</Data></Cell>
    <Cell><Data ss:Type="String">NA</Data></Cell>
    <Cell><Data ss:Type="String">NA</Data></Cell>
    <Cell><Data ss:Type="String">NA</Data></Cell>
   </Row>
   <Row ss:AutoFitHeight="0">
    <Cell><Data ss:Type="String">Phyca_scf1218_27322_PITG_16513T0</Data></Cell>
    <Cell><Data ss:Type="String">MA</Data></Cell>
    <Cell><Data ss:Type="Number">0.29165200000000002</Data></Cell>
    <Cell><Data ss:Type="Number">0.118551</Data></Cell>
    <Cell><Data ss:Type="Number">2.46014</Data></Cell>
    <Cell ss:StyleID="s65"><Data ss:Type="Number">4.8436200000000002E-5</Data></Cell>
    <Cell><Data ss:Type="Number">657</Data></Cell>
    <Cell><Data ss:Type="Number">175.31700000000001</Data></Cell>
    <Cell><Data ss:Type="Number">481.68299999999999</Data></Cell>
    <Cell><Data ss:Type="String">NA</Data></Cell>
    <Cell><Data ss:Type="Number">127</Data></Cell>
    <Cell><Data ss:Type="Number">16.367599999999999</Data></Cell>
    <Cell><Data ss:Type="Number">110.63200000000001</Data></Cell>
    <Cell><Data ss:Type="String">NA</Data></Cell>
    <Cell><Data ss:Type="String">NA</Data></Cell>
    <Cell><Data ss:Type="Number">0.24546100000000001</Data></Cell>
    <Cell><Data ss:Type="String">4.83491:4.77752:3.59255:3.5362:1.3078:1</Data></Cell>
    <Cell><Data ss:Type="String">0.491263(0.421371:0.477823:0.574597)</Data></Cell>
    <Cell><Data ss:Type="Number">-1325.09</Data></Cell>
    <Cell><Data ss:Type="String">NA</Data></Cell>
    <Cell><Data ss:Type="String">NA</Data></Cell>
    <Cell><Data ss:Type="String">NA</Data></Cell>
   </Row>
   <Row ss:AutoFitHeight="0">
    <Cell><Data ss:Type="String">Phyca_scf1229_24938_PITG_08935T0</Data></Cell>
    <Cell><Data ss:Type="String">MA</Data></Cell>
    <Cell><Data ss:Type="Number">0.21743899999999999</Data></Cell>
    <Cell><Data ss:Type="Number">2.06736E-2</Data></Cell>
    <Cell><Data ss:Type="Number">10.5177</Data></Cell>
    <Cell ss:StyleID="s65"><Data ss:Type="Number">1.1988200000000001E-26</Data></Cell>
    <Cell><Data ss:Type="Number">1581</Data></Cell>
    <Cell><Data ss:Type="Number">552.60900000000004</Data></Cell>
    <Cell><Data ss:Type="Number">1028.3900000000001</Data></Cell>
    <Cell><Data ss:Type="String">NA</Data></Cell>
    <Cell><Data ss:Type="Number">195</Data></Cell>
    <Cell><Data ss:Type="Number">9.4783399999999993</Data></Cell>
    <Cell><Data ss:Type="Number">185.52199999999999</Data></Cell>
    <Cell><Data ss:Type="String">NA</Data></Cell>
    <Cell><Data ss:Type="String">NA</Data></Cell>
    <Cell><Data ss:Type="Number">0.14866299999999999</Data></Cell>
    <Cell><Data ss:Type="String">6.17645:3.02887:0.686927:0.707725:0.64787:1</Data></Cell>
    <Cell><Data ss:Type="String">0.549734(0.628774:0.611012:0.409414)</Data></Cell>
    <Cell><Data ss:Type="Number">-2777.24</Data></Cell>
    <Cell><Data ss:Type="String">NA</Data></Cell>
    <Cell><Data ss:Type="String">NA</Data></Cell>
    <Cell><Data ss:Type="String">NA</Data></Cell>
   </Row>
   <Row ss:AutoFitHeight="0">
    <Cell><Data ss:Type="String">Phyca_scf1241_23909_PITG_04858T0</Data></Cell>
    <Cell><Data ss:Type="String">MA</Data></Cell>
    <Cell><Data ss:Type="Number">0.18468200000000001</Data></Cell>
    <Cell><Data ss:Type="Number">6.5712900000000005E-2</Data></Cell>
    <Cell><Data ss:Type="Number">2.8104300000000002</Data></Cell>
    <Cell ss:StyleID="s65"><Data ss:Type="Number">2.32191E-8</Data></Cell>
    <Cell><Data ss:Type="Number">1281</Data></Cell>
    <Cell><Data ss:Type="Number">431.66199999999998</Data></Cell>
    <Cell><Data ss:Type="Number">849.33799999999997</Data></Cell>
    <Cell><Data ss:Type="String">NA</Data></Cell>
    <Cell><Data ss:Type="Number">162</Data></Cell>
    <Cell><Data ss:Type="Number">24.8093</Data></Cell>
    <Cell><Data ss:Type="Number">137.191</Data></Cell>
    <Cell><Data ss:Type="String">NA</Data></Cell>
    <Cell><Data ss:Type="String">NA</Data></Cell>
    <Cell><Data ss:Type="Number">0.144593</Data></Cell>
    <Cell><Data ss:Type="String">8.01057:4.53451:1.8773:1.53672:1.33312:1</Data></Cell>
    <Cell><Data ss:Type="String">0.519972(0.572314:0.561983:0.42562)</Data></Cell>
    <Cell><Data ss:Type="Number">-2346.84</Data></Cell>
    <Cell><Data ss:Type="String">NA</Data></Cell>
    <Cell><Data ss:Type="String">NA</Data></Cell>
    <Cell><Data ss:Type="String">NA</Data></Cell>
   </Row>
   <Row ss:AutoFitHeight="0">
    <Cell><Data ss:Type="String">Phyca_scf1253_26574_PITG_02132T0</Data></Cell>
    <Cell><Data ss:Type="String">MA</Data></Cell>
    <Cell><Data ss:Type="Number">0.26580700000000002</Data></Cell>
    <Cell><Data ss:Type="Number">0.112445</Data></Cell>
    <Cell><Data ss:Type="Number">2.36388</Data></Cell>
    <Cell><Data ss:Type="Number">1.83971E-2</Data></Cell>
    <Cell><Data ss:Type="Number">270</Data></Cell>
    <Cell><Data ss:Type="Number">72.345699999999994</Data></Cell>
    <Cell><Data ss:Type="Number">197.654</Data></Cell>
    <Cell><Data ss:Type="String">NA</Data></Cell>
    <Cell><Data ss:Type="Number">48</Data></Cell>
    <Cell><Data ss:Type="Number">6.4357600000000001</Data></Cell>
    <Cell><Data ss:Type="Number">41.5642</Data></Cell>
    <Cell><Data ss:Type="String">NA</Data></Cell>
    <Cell><Data ss:Type="String">NA</Data></Cell>
    <Cell><Data ss:Type="Number">0.224715</Data></Cell>
    <Cell><Data ss:Type="String">4.23728:4.32576:3.79258:3.76198:1.62857:1</Data></Cell>
    <Cell><Data ss:Type="String">0.449153(0.487288:0.529661:0.330508)</Data></Cell>
    <Cell><Data ss:Type="Number">-527.37900000000002</Data></Cell>
    <Cell><Data ss:Type="String">NA</Data></Cell>
    <Cell><Data ss:Type="String">NA</Data></Cell>
    <Cell><Data ss:Type="String">NA</Data></Cell>
   </Row>
   <Row ss:AutoFitHeight="0">
    <Cell><Data ss:Type="String">Phyca_scf1259_16370_PITG_02861T0</Data></Cell>
    <Cell><Data ss:Type="String">MA</Data></Cell>
    <Cell><Data ss:Type="Number">0.42413800000000001</Data></Cell>
    <Cell><Data ss:Type="Number">0.17973700000000001</Data></Cell>
    <Cell><Data ss:Type="Number">2.3597700000000001</Data></Cell>
    <Cell><Data ss:Type="Number">1.1489099999999999E-4</Data></Cell>
    <Cell><Data ss:Type="Number">426</Data></Cell>
    <Cell><Data ss:Type="Number">113.84699999999999</Data></Cell>
    <Cell><Data ss:Type="Number">312.15300000000002</Data></Cell>
    <Cell><Data ss:Type="String">NA</Data></Cell>
    <Cell><Data ss:Type="Number">115</Data></Cell>
    <Cell><Data ss:Type="Number">15.394600000000001</Data></Cell>
    <Cell><Data ss:Type="Number">99.605400000000003</Data></Cell>
    <Cell><Data ss:Type="String">NA</Data></Cell>
    <Cell><Data ss:Type="String">NA</Data></Cell>
    <Cell><Data ss:Type="Number">0.358823</Data></Cell>
    <Cell><Data ss:Type="String">4.07049:4.6135:3.79842:4.39321:2.08766:1</Data></Cell>
    <Cell><Data ss:Type="String">0.494919(0.496951:0.60061:0.387195)</Data></Cell>
    <Cell><Data ss:Type="Number">-937.13499999999999</Data></Cell>
    <Cell><Data ss:Type="String">NA</Data></Cell>
    <Cell><Data ss:Type="String">NA</Data></Cell>
    <Cell><Data ss:Type="String">NA</Data></Cell>
   </Row>
   <Row ss:AutoFitHeight="0">
    <Cell><Data ss:Type="String">Phyca_scf1289_16424_PITG_05099T0</Data></Cell>
    <Cell><Data ss:Type="String">MA</Data></Cell>
    <Cell><Data ss:Type="Number">1.0580000000000001</Data></Cell>
    <Cell><Data ss:Type="Number">0.86691300000000004</Data></Cell>
    <Cell><Data ss:Type="Number">1.2204200000000001</Data></Cell>
    <Cell><Data ss:Type="Number">9.1354499999999998E-4</Data></Cell>
    <Cell><Data ss:Type="Number">510</Data></Cell>
    <Cell><Data ss:Type="Number">154.79499999999999</Data></Cell>
    <Cell><Data ss:Type="Number">355.20499999999998</Data></Cell>
    <Cell><Data ss:Type="String">NA</Data></Cell>
    <Cell><Data ss:Type="Number">378</Data></Cell>
    <Cell><Data ss:Type="Number">99.461200000000005</Data></Cell>
    <Cell><Data ss:Type="Number">278.53899999999999</Data></Cell>
    <Cell><Data ss:Type="String">NA</Data></Cell>
    <Cell><Data ss:Type="String">NA</Data></Cell>
    <Cell><Data ss:Type="Number">1</Data></Cell>
    <Cell><Data ss:Type="String">0.789668:0.782816:0.887615:0.884179:1.06242:1</Data></Cell>
    <Cell><Data ss:Type="String">0.533854(0.591146:0.578125:0.432292)</Data></Cell>
    <Cell><Data ss:Type="Number">-1432.14</Data></Cell>
    <Cell><Data ss:Type="String">NA</Data></Cell>
    <Cell><Data ss:Type="String">NA</Data></Cell>
    <Cell><Data ss:Type="String">NA</Data></Cell>
   </Row>
   <Row ss:AutoFitHeight="0">
    <Cell><Data ss:Type="String">Phyca_scf1293_21793_PITG_11666T0</Data></Cell>
    <Cell><Data ss:Type="String">MA</Data></Cell>
    <Cell><Data ss:Type="Number">0.22420000000000001</Data></Cell>
    <Cell><Data ss:Type="Number">0.15803300000000001</Data></Cell>
    <Cell><Data ss:Type="Number">1.41869</Data></Cell>
    <Cell><Data ss:Type="Number">4.8660199999999999E-4</Data></Cell>
    <Cell><Data ss:Type="Number">2604</Data></Cell>
    <Cell><Data ss:Type="Number">758.61900000000003</Data></Cell>
    <Cell><Data ss:Type="Number">1845.38</Data></Cell>
    <Cell><Data ss:Type="String">NA</Data></Cell>
    <Cell><Data ss:Type="Number">449</Data></Cell>
    <Cell><Data ss:Type="Number">100.875</Data></Cell>
    <Cell><Data ss:Type="Number">348.125</Data></Cell>
    <Cell><Data ss:Type="String">NA</Data></Cell>
    <Cell><Data ss:Type="String">NA</Data></Cell>
    <Cell><Data ss:Type="Number">0.204924</Data></Cell>
    <Cell><Data ss:Type="String">3.83577:3.32177:1.76562:1.6943:0.653599:1</Data></Cell>
    <Cell><Data ss:Type="String">0.511791(0.4326:0.539197:0.563576)</Data></Cell>
    <Cell><Data ss:Type="Number">-5081.09</Data></Cell>
    <Cell><Data ss:Type="String">NA</Data></Cell>
    <Cell><Data ss:Type="String">NA</Data></Cell>
    <Cell><Data ss:Type="String">NA</Data></Cell>
   </Row>
   <Row ss:AutoFitHeight="0">
    <Cell><Data ss:Type="String">Phyca_scf1331_16568_PITG_04242T0</Data></Cell>
    <Cell><Data ss:Type="String">MA</Data></Cell>
    <Cell><Data ss:Type="Number">0.19456399999999999</Data></Cell>
    <Cell><Data ss:Type="Number">0.11532299999999999</Data></Cell>
    <Cell><Data ss:Type="Number">1.6871100000000001</Data></Cell>
    <Cell><Data ss:Type="Number">2.3055499999999999E-4</Data></Cell>
    <Cell><Data ss:Type="Number">1710</Data></Cell>
    <Cell><Data ss:Type="Number">494.06200000000001</Data></Cell>
    <Cell><Data ss:Type="Number">1215.94</Data></Cell>
    <Cell><Data ss:Type="String">NA</Data></Cell>
    <Cell><Data ss:Type="Number">255</Data></Cell>
    <Cell><Data ss:Type="Number">49.493899999999996</Data></Cell>
    <Cell><Data ss:Type="Number">205.506</Data></Cell>
    <Cell><Data ss:Type="String">NA</Data></Cell>
    <Cell><Data ss:Type="String">NA</Data></Cell>
    <Cell><Data ss:Type="Number">0.17166899999999999</Data></Cell>
    <Cell><Data ss:Type="String">2.65034:2.646:2.05111:2.04182:0.842823:1</Data></Cell>
    <Cell><Data ss:Type="String">0.560882(0.612397:0.590909:0.479339)</Data></Cell>
    <Cell><Data ss:Type="Number">-3248.43</Data></Cell>
    <Cell><Data ss:Type="String">NA</Data></Cell>
    <Cell><Data ss:Type="String">NA</Data></Cell>
    <Cell><Data ss:Type="String">NA</Data></Cell>
   </Row>
   <Row ss:AutoFitHeight="0">
    <Cell><Data ss:Type="String">Phyca_scf1342_24981_PITG_02391T0</Data></Cell>
    <Cell><Data ss:Type="String">MA</Data></Cell>
    <Cell><Data ss:Type="Number">0.23514299999999999</Data></Cell>
    <Cell><Data ss:Type="Number">0.155614</Data></Cell>
    <Cell><Data ss:Type="Number">1.5110699999999999</Data></Cell>
    <Cell><Data ss:Type="Number">1.39469E-2</Data></Cell>
    <Cell><Data ss:Type="Number">969</Data></Cell>
    <Cell><Data ss:Type="Number">273.05399999999997</Data></Cell>
    <Cell><Data ss:Type="Number">695.94600000000003</Data></Cell>
    <Cell><Data ss:Type="String">NA</Data></Cell>
    <Cell><Data ss:Type="Number">168</Data></Cell>
    <Cell><Data ss:Type="Number">34.629600000000003</Data></Cell>
    <Cell><Data ss:Type="Number">133.37</Data></Cell>
    <Cell><Data ss:Type="String">NA</Data></Cell>
    <Cell><Data ss:Type="String">NA</Data></Cell>
    <Cell><Data ss:Type="Number">0.21273300000000001</Data></Cell>
    <Cell><Data ss:Type="String">5.556:4.10196:2.22551:2.03948:1.0785:1</Data></Cell>
    <Cell><Data ss:Type="String">0.525352(0.407042:0.616901:0.552113)</Data></Cell>
    <Cell><Data ss:Type="Number">-1860.1</Data></Cell>
    <Cell><Data ss:Type="String">NA</Data></Cell>
    <Cell><Data ss:Type="String">NA</Data></Cell>
    <Cell><Data ss:Type="String">NA</Data></Cell>
   </Row>
   <Row ss:AutoFitHeight="0">
    <Cell><Data ss:Type="String">Phyca_scf1376_4559_PITG_16164T0</Data></Cell>
    <Cell><Data ss:Type="String">MA</Data></Cell>
    <Cell><Data ss:Type="Number">0.53519700000000003</Data></Cell>
    <Cell><Data ss:Type="Number">0.113454</Data></Cell>
    <Cell><Data ss:Type="Number">4.7173100000000003</Data></Cell>
    <Cell><Data ss:Type="Number">2.7344499999999998E-3</Data></Cell>
    <Cell><Data ss:Type="Number">144</Data></Cell>
    <Cell><Data ss:Type="Number">34.359699999999997</Data></Cell>
    <Cell><Data ss:Type="Number">109.64</Data></Cell>
    <Cell><Data ss:Type="String">NA</Data></Cell>
    <Cell><Data ss:Type="Number">36</Data></Cell>
    <Cell><Data ss:Type="Number">2.24261</Data></Cell>
    <Cell><Data ss:Type="Number">33.757399999999997</Data></Cell>
    <Cell><Data ss:Type="String">NA</Data></Cell>
    <Cell><Data ss:Type="String">NA</Data></Cell>
    <Cell><Data ss:Type="Number">0.43456499999999998</Data></Cell>
    <Cell><Data ss:Type="String">8.82714:8.76799:10.1146:10.0816:3.71215:1</Data></Cell>
    <Cell><Data ss:Type="String">0.475309(0.574074:0.407407:0.444444)</Data></Cell>
    <Cell><Data ss:Type="Number">-297.971</Data></Cell>
    <Cell><Data ss:Type="String">NA</Data></Cell>
    <Cell><Data ss:Type="String">NA</Data></Cell>
    <Cell><Data ss:Type="String">NA</Data></Cell>
   </Row>
   <Row ss:AutoFitHeight="0">
    <Cell><Data ss:Type="String">Phyca_scf1383_14868_PITG_19144T0</Data></Cell>
    <Cell><Data ss:Type="String">MA</Data></Cell>
    <Cell><Data ss:Type="Number">0.222331</Data></Cell>
    <Cell><Data ss:Type="Number">6.1310799999999999E-2</Data></Cell>
    <Cell><Data ss:Type="Number">3.62629</Data></Cell>
    <Cell ss:StyleID="s65"><Data ss:Type="Number">9.1200999999999997E-8</Data></Cell>
    <Cell><Data ss:Type="Number">735</Data></Cell>
    <Cell><Data ss:Type="Number">260.90800000000002</Data></Cell>
    <Cell><Data ss:Type="Number">474.09199999999998</Data></Cell>
    <Cell><Data ss:Type="String">NA</Data></Cell>
    <Cell><Data ss:Type="Number">102</Data></Cell>
    <Cell><Data ss:Type="Number">13.44</Data></Cell>
    <Cell><Data ss:Type="Number">88.56</Data></Cell>
    <Cell><Data ss:Type="String">NA</Data></Cell>
    <Cell><Data ss:Type="String">NA</Data></Cell>
    <Cell><Data ss:Type="Number">0.16517299999999999</Data></Cell>
    <Cell><Data ss:Type="String">7.13951:6.04065:4.71929:4.75785:0.681093:1</Data></Cell>
    <Cell><Data ss:Type="String">0.577338(0.771583:0.589928:0.370504)</Data></Cell>
    <Cell><Data ss:Type="Number">-1342.46</Data></Cell>
    <Cell><Data ss:Type="String">NA</Data></Cell>
    <Cell><Data ss:Type="String">NA</Data></Cell>
    <Cell><Data ss:Type="String">NA</Data></Cell>
   </Row>
   <Row ss:AutoFitHeight="0">
    <Cell><Data ss:Type="String">Phyca_scf1388_23983_PITG_01678T0</Data></Cell>
    <Cell><Data ss:Type="String">MA</Data></Cell>
    <Cell><Data ss:Type="Number">1.0542</Data></Cell>
    <Cell><Data ss:Type="Number">0.88660399999999995</Data></Cell>
    <Cell><Data ss:Type="Number">1.18903</Data></Cell>
    <Cell ss:StyleID="s65"><Data ss:Type="Number">3.3673900000000003E-5</Data></Cell>
    <Cell><Data ss:Type="Number">846</Data></Cell>
    <Cell><Data ss:Type="Number">273.596</Data></Cell>
    <Cell><Data ss:Type="Number">572.404</Data></Cell>
    <Cell><Data ss:Type="String">NA</Data></Cell>
    <Cell><Data ss:Type="Number">654</Data></Cell>
    <Cell><Data ss:Type="Number">187.52</Data></Cell>
    <Cell><Data ss:Type="Number">466.48</Data></Cell>
    <Cell><Data ss:Type="String">NA</Data></Cell>
    <Cell><Data ss:Type="String">NA</Data></Cell>
    <Cell><Data ss:Type="Number">1</Data></Cell>
    <Cell><Data ss:Type="String">1.12145:0.841566:0.824112:0.810062:0.789254:1</Data></Cell>
    <Cell><Data ss:Type="String">0.532164(0.564327:0.577485:0.454678)</Data></Cell>
    <Cell><Data ss:Type="Number">-2383.94</Data></Cell>
    <Cell><Data ss:Type="String">NA</Data></Cell>
    <Cell><Data ss:Type="String">NA</Data></Cell>
    <Cell><Data ss:Type="String">NA</Data></Cell>
   </Row>
   <Row ss:AutoFitHeight="0">
    <Cell><Data ss:Type="String">Phyca_scf1400_26031_PITG_07165T0</Data></Cell>
    <Cell><Data ss:Type="String">MA</Data></Cell>
    <Cell><Data ss:Type="Number">0.206403</Data></Cell>
    <Cell><Data ss:Type="Number">5.13283E-2</Data></Cell>
    <Cell><Data ss:Type="Number">4.0212300000000001</Data></Cell>
    <Cell ss:StyleID="s65"><Data ss:Type="Number">1.5551400000000001E-11</Data></Cell>
    <Cell><Data ss:Type="Number">1215</Data></Cell>
    <Cell><Data ss:Type="Number">394.80900000000003</Data></Cell>
    <Cell><Data ss:Type="Number">820.19100000000003</Data></Cell>
    <Cell><Data ss:Type="String">NA</Data></Cell>
    <Cell><Data ss:Type="Number">156</Data></Cell>
    <Cell><Data ss:Type="Number">16.677600000000002</Data></Cell>
    <Cell><Data ss:Type="Number">139.322</Data></Cell>
    <Cell><Data ss:Type="String">NA</Data></Cell>
    <Cell><Data ss:Type="String">NA</Data></Cell>
    <Cell><Data ss:Type="Number">0.15601200000000001</Data></Cell>
    <Cell><Data ss:Type="String">5.96315:3.18168:1.13719:1.09473:1.06999:1</Data></Cell>
    <Cell><Data ss:Type="String">0.497667(0.364:0.616:0.513)</Data></Cell>
    <Cell><Data ss:Type="Number">-2211.7800000000002</Data></Cell>
    <Cell><Data ss:Type="String">NA</Data></Cell>
    <Cell><Data ss:Type="String">NA</Data></Cell>
    <Cell><Data ss:Type="String">NA</Data></Cell>
   </Row>
   <Row ss:AutoFitHeight="0">
    <Cell><Data ss:Type="String">Phyca_scf1424_6692_PITG_17123T0</Data></Cell>
    <Cell><Data ss:Type="String">MA</Data></Cell>
    <Cell><Data ss:Type="Number">0.11523799999999999</Data></Cell>
    <Cell><Data ss:Type="Number">2.0647200000000001E-2</Data></Cell>
    <Cell><Data ss:Type="Number">5.5812799999999996</Data></Cell>
    <Cell ss:StyleID="s65"><Data ss:Type="Number">9.5150099999999994E-9</Data></Cell>
    <Cell><Data ss:Type="Number">1401</Data></Cell>
    <Cell><Data ss:Type="Number">398.9</Data></Cell>
    <Cell><Data ss:Type="Number">1002.1</Data></Cell>
    <Cell><Data ss:Type="String">NA</Data></Cell>
    <Cell><Data ss:Type="Number">106</Data></Cell>
    <Cell><Data ss:Type="Number">7.0567700000000002</Data></Cell>
    <Cell><Data ss:Type="Number">98.943200000000004</Data></Cell>
    <Cell><Data ss:Type="String">NA</Data></Cell>
    <Cell><Data ss:Type="String">NA</Data></Cell>
    <Cell><Data ss:Type="Number">8.8305499999999995E-2</Data></Cell>
    <Cell><Data ss:Type="String">9.29225:3.50299:0.585492:0.747452:1.08612:1</Data></Cell>
    <Cell><Data ss:Type="String">0.572055(0.379699:0.725564:0.610902)</Data></Cell>
    <Cell><Data ss:Type="Number">-2235.2199999999998</Data></Cell>
    <Cell><Data ss:Type="String">NA</Data></Cell>
    <Cell><Data ss:Type="String">NA</Data></Cell>
    <Cell><Data ss:Type="String">NA</Data></Cell>
   </Row>
   <Row ss:AutoFitHeight="0">
    <Cell><Data ss:Type="String">Phyca_scf1450_12864_PITG_13755T0</Data></Cell>
    <Cell><Data ss:Type="String">MA</Data></Cell>
    <Cell><Data ss:Type="Number">0.18630099999999999</Data></Cell>
    <Cell><Data ss:Type="Number">5.70178E-2</Data></Cell>
    <Cell><Data ss:Type="Number">3.2674300000000001</Data></Cell>
    <Cell ss:StyleID="s65"><Data ss:Type="Number">8.1241999999999997E-9</Data></Cell>
    <Cell><Data ss:Type="Number">1272</Data></Cell>
    <Cell><Data ss:Type="Number">359.56099999999998</Data></Cell>
    <Cell><Data ss:Type="Number">912.43899999999996</Data></Cell>
    <Cell><Data ss:Type="String">NA</Data></Cell>
    <Cell><Data ss:Type="Number">164</Data></Cell>
    <Cell><Data ss:Type="Number">17.650400000000001</Data></Cell>
    <Cell><Data ss:Type="Number">146.35</Data></Cell>
    <Cell><Data ss:Type="String">NA</Data></Cell>
    <Cell><Data ss:Type="String">NA</Data></Cell>
    <Cell><Data ss:Type="Number">0.149756</Data></Cell>
    <Cell><Data ss:Type="String">4.37062:4.18729:3.30262:3.28426:1.2277:1</Data></Cell>
    <Cell><Data ss:Type="String">0.520121(0.560362:0.566398:0.433602)</Data></Cell>
    <Cell><Data ss:Type="Number">-2309.96</Data></Cell>
    <Cell><Data ss:Type="String">NA</Data></Cell>
    <Cell><Data ss:Type="String">NA</Data></Cell>
    <Cell><Data ss:Type="String">NA</Data></Cell>
   </Row>
   <Row ss:AutoFitHeight="0">
    <Cell><Data ss:Type="String">Phyca_scf1459_19806_PITG_11912T0</Data></Cell>
    <Cell><Data ss:Type="String">MA</Data></Cell>
    <Cell><Data ss:Type="Number">0.218001</Data></Cell>
    <Cell><Data ss:Type="Number">1.55427E-2</Data></Cell>
    <Cell><Data ss:Type="Number">14.026</Data></Cell>
    <Cell ss:StyleID="s65"><Data ss:Type="Number">1.63678E-34</Data></Cell>
    <Cell><Data ss:Type="Number">2175</Data></Cell>
    <Cell><Data ss:Type="Number">616.15</Data></Cell>
    <Cell><Data ss:Type="Number">1558.85</Data></Cell>
    <Cell><Data ss:Type="String">NA</Data></Cell>
    <Cell><Data ss:Type="Number">291</Data></Cell>
    <Cell><Data ss:Type="Number">7.9757899999999999</Data></Cell>
    <Cell><Data ss:Type="Number">283.024</Data></Cell>
    <Cell><Data ss:Type="String">NA</Data></Cell>
    <Cell><Data ss:Type="String">NA</Data></Cell>
    <Cell><Data ss:Type="Number">0.16064700000000001</Data></Cell>
    <Cell><Data ss:Type="String">4.51152:3.6047:2.42706:2.40046:1.29678:1</Data></Cell>
    <Cell><Data ss:Type="String">0.524292(0.585551:0.58872:0.398606)</Data></Cell>
    <Cell><Data ss:Type="Number">-3932.72</Data></Cell>
    <Cell><Data ss:Type="String">NA</Data></Cell>
    <Cell><Data ss:Type="String">NA</Data></Cell>
    <Cell><Data ss:Type="String">NA</Data></Cell>
   </Row>
   <Row ss:AutoFitHeight="0">
    <Cell><Data ss:Type="String">Phyca_scf1474_439_PITG_09818T0</Data></Cell>
    <Cell><Data ss:Type="String">MA</Data></Cell>
    <Cell><Data ss:Type="Number">0.248275</Data></Cell>
    <Cell><Data ss:Type="Number">0.124209</Data></Cell>
    <Cell><Data ss:Type="Number">1.99884</Data></Cell>
    <Cell ss:StyleID="s65"><Data ss:Type="Number">2.2231399999999998E-9</Data></Cell>
    <Cell><Data ss:Type="Number">2289</Data></Cell>
    <Cell><Data ss:Type="Number">645.31799999999998</Data></Cell>
    <Cell><Data ss:Type="Number">1643.68</Data></Cell>
    <Cell><Data ss:Type="String">NA</Data></Cell>
    <Cell><Data ss:Type="Number">399</Data></Cell>
    <Cell><Data ss:Type="Number">65.504000000000005</Data></Cell>
    <Cell><Data ss:Type="Number">333.49599999999998</Data></Cell>
    <Cell><Data ss:Type="String">NA</Data></Cell>
    <Cell><Data ss:Type="String">NA</Data></Cell>
    <Cell><Data ss:Type="Number">0.21329799999999999</Data></Cell>
    <Cell><Data ss:Type="String">3.33956:4.6349:1.19852:1.12744:1.23801:1</Data></Cell>
    <Cell><Data ss:Type="String">0.520099(0.577361:0.54835:0.434585)</Data></Cell>
    <Cell><Data ss:Type="Number">-4437.74</Data></Cell>
    <Cell><Data ss:Type="String">NA</Data></Cell>
    <Cell><Data ss:Type="String">NA</Data></Cell>
    <Cell><Data ss:Type="String">NA</Data></Cell>
   </Row>
   <Row ss:AutoFitHeight="0">
    <Cell><Data ss:Type="String">Phyca_scf1486_26519_PITG_11362T0</Data></Cell>
    <Cell><Data ss:Type="String">MA</Data></Cell>
    <Cell><Data ss:Type="Number">0.33320499999999997</Data></Cell>
    <Cell><Data ss:Type="Number">0.16531000000000001</Data></Cell>
    <Cell><Data ss:Type="Number">2.0156399999999999</Data></Cell>
    <Cell><Data ss:Type="Number">7.1333400000000002E-3</Data></Cell>
    <Cell><Data ss:Type="Number">339</Data></Cell>
    <Cell><Data ss:Type="Number">108.754</Data></Cell>
    <Cell><Data ss:Type="Number">230.24600000000001</Data></Cell>
    <Cell><Data ss:Type="String">NA</Data></Cell>
    <Cell><Data ss:Type="Number">74</Data></Cell>
    <Cell><Data ss:Type="Number">14.0487</Data></Cell>
    <Cell><Data ss:Type="Number">59.951300000000003</Data></Cell>
    <Cell><Data ss:Type="String">NA</Data></Cell>
    <Cell><Data ss:Type="String">NA</Data></Cell>
    <Cell><Data ss:Type="Number">0.27934300000000001</Data></Cell>
    <Cell><Data ss:Type="String">4.0965:3.65392:2.53142:2.52302:0.627928:1</Data></Cell>
    <Cell><Data ss:Type="String">0.491228(0.539474:0.552632:0.381579)</Data></Cell>
    <Cell><Data ss:Type="Number">-705.60199999999998</Data></Cell>
    <Cell><Data ss:Type="String">NA</Data></Cell>
    <Cell><Data ss:Type="String">NA</Data></Cell>
    <Cell><Data ss:Type="String">NA</Data></Cell>
   </Row>
   <Row ss:AutoFitHeight="0">
    <Cell><Data ss:Type="String">Phyca_scf1579_22784_PITG_16184T0</Data></Cell>
    <Cell><Data ss:Type="String">MA</Data></Cell>
    <Cell><Data ss:Type="Number">0.241728</Data></Cell>
    <Cell><Data ss:Type="Number">6.2587900000000002E-2</Data></Cell>
    <Cell><Data ss:Type="Number">3.8622200000000002</Data></Cell>
    <Cell ss:StyleID="s65"><Data ss:Type="Number">7.1253799999999999E-10</Data></Cell>
    <Cell><Data ss:Type="Number">981</Data></Cell>
    <Cell><Data ss:Type="Number">282.77800000000002</Data></Cell>
    <Cell><Data ss:Type="Number">698.22199999999998</Data></Cell>
    <Cell><Data ss:Type="String">NA</Data></Cell>
    <Cell><Data ss:Type="Number">152</Data></Cell>
    <Cell><Data ss:Type="Number">14.4262</Data></Cell>
    <Cell><Data ss:Type="Number">137.57400000000001</Data></Cell>
    <Cell><Data ss:Type="String">NA</Data></Cell>
    <Cell><Data ss:Type="String">NA</Data></Cell>
    <Cell><Data ss:Type="Number">0.19009000000000001</Data></Cell>
    <Cell><Data ss:Type="String">4.22934:3.81796:2.36564:2.36467:0.532761:1</Data></Cell>
    <Cell><Data ss:Type="String">0.481239(0.534031:0.557592:0.352094)</Data></Cell>
    <Cell><Data ss:Type="Number">-1839.15</Data></Cell>
    <Cell><Data ss:Type="String">NA</Data></Cell>
    <Cell><Data ss:Type="String">NA</Data></Cell>
    <Cell><Data ss:Type="String">NA</Data></Cell>
   </Row>
   <Row ss:AutoFitHeight="0">
    <Cell><Data ss:Type="String">Phyca_scf1599_1146_PITG_05453T0</Data></Cell>
    <Cell><Data ss:Type="String">MA</Data></Cell>
    <Cell><Data ss:Type="Number">0.17508099999999999</Data></Cell>
    <Cell><Data ss:Type="Number">3.84894E-2</Data></Cell>
    <Cell><Data ss:Type="Number">4.5488</Data></Cell>
    <Cell ss:StyleID="s65"><Data ss:Type="Number">8.5746400000000003E-5</Data></Cell>
    <Cell><Data ss:Type="Number">450</Data></Cell>
    <Cell><Data ss:Type="Number">141.85400000000001</Data></Cell>
    <Cell><Data ss:Type="Number">308.14600000000002</Data></Cell>
    <Cell><Data ss:Type="String">NA</Data></Cell>
    <Cell><Data ss:Type="Number">51</Data></Cell>
    <Cell><Data ss:Type="Number">4.6869399999999999</Data></Cell>
    <Cell><Data ss:Type="Number">46.313099999999999</Data></Cell>
    <Cell><Data ss:Type="String">NA</Data></Cell>
    <Cell><Data ss:Type="String">NA</Data></Cell>
    <Cell><Data ss:Type="Number">0.132023</Data></Cell>
    <Cell><Data ss:Type="String">9.46724:8.37917:6.28763:6.26159:1.26463:1</Data></Cell>
    <Cell><Data ss:Type="String">0.511971(0.599448:0.535912:0.400552)</Data></Cell>
    <Cell><Data ss:Type="Number">-806.62</Data></Cell>
    <Cell><Data ss:Type="String">NA</Data></Cell>
    <Cell><Data ss:Type="String">NA</Data></Cell>
    <Cell><Data ss:Type="String">NA</Data></Cell>
   </Row>
   <Row ss:AutoFitHeight="0">
    <Cell><Data ss:Type="String">Phyca_scf1622_17769_PITG_06992T0</Data></Cell>
    <Cell><Data ss:Type="String">MA</Data></Cell>
    <Cell><Data ss:Type="Number">0.22323200000000001</Data></Cell>
    <Cell><Data ss:Type="Number">6.4338199999999998E-2</Data></Cell>
    <Cell><Data ss:Type="Number">3.4696699999999998</Data></Cell>
    <Cell ss:StyleID="s65"><Data ss:Type="Number">1.48696E-12</Data></Cell>
    <Cell><Data ss:Type="Number">1569</Data></Cell>
    <Cell><Data ss:Type="Number">430.78300000000002</Data></Cell>
    <Cell><Data ss:Type="Number">1138.22</Data></Cell>
    <Cell><Data ss:Type="String">NA</Data></Cell>
    <Cell><Data ss:Type="Number">231</Data></Cell>
    <Cell><Data ss:Type="Number">22.7193</Data></Cell>
    <Cell><Data ss:Type="Number">208.28100000000001</Data></Cell>
    <Cell><Data ss:Type="String">NA</Data></Cell>
    <Cell><Data ss:Type="String">NA</Data></Cell>
    <Cell><Data ss:Type="Number">0.17960599999999999</Data></Cell>
    <Cell><Data ss:Type="String">4.84224:4.65513:3.49431:3.34462:0.889409:1</Data></Cell>
    <Cell><Data ss:Type="String">0.512267(0.5752:0.5512:0.4104)</Data></Cell>
    <Cell><Data ss:Type="Number">-2925.73</Data></Cell>
    <Cell><Data ss:Type="String">NA</Data></Cell>
    <Cell><Data ss:Type="String">NA</Data></Cell>
    <Cell><Data ss:Type="String">NA</Data></Cell>
   </Row>
   <Row ss:AutoFitHeight="0">
    <Cell><Data ss:Type="String">Phyca_scf1628_25073_PITG_06554T0</Data></Cell>
    <Cell><Data ss:Type="String">MA</Data></Cell>
    <Cell><Data ss:Type="Number">1.05253</Data></Cell>
    <Cell><Data ss:Type="Number">0.88931300000000002</Data></Cell>
    <Cell><Data ss:Type="Number">1.18353</Data></Cell>
    <Cell ss:StyleID="s65"><Data ss:Type="Number">3.4872900000000002E-6</Data></Cell>
    <Cell><Data ss:Type="Number">1401</Data></Cell>
    <Cell><Data ss:Type="Number">450.89699999999999</Data></Cell>
    <Cell><Data ss:Type="Number">950.10299999999995</Data></Cell>
    <Cell><Data ss:Type="String">NA</Data></Cell>
    <Cell><Data ss:Type="Number">1020</Data></Cell>
    <Cell><Data ss:Type="Number">291.94</Data></Cell>
    <Cell><Data ss:Type="Number">728.06</Data></Cell>
    <Cell><Data ss:Type="String">NA</Data></Cell>
    <Cell><Data ss:Type="String">NA</Data></Cell>
    <Cell><Data ss:Type="Number">1</Data></Cell>
    <Cell><Data ss:Type="String">1.00148:0.999506:0.927336:0.935709:0.785003:1</Data></Cell>
    <Cell><Data ss:Type="String">0.53092(0.382692:0.710577:0.5)</Data></Cell>
    <Cell><Data ss:Type="Number">-3773.58</Data></Cell>
    <Cell><Data ss:Type="String">NA</Data></Cell>
    <Cell><Data ss:Type="String">NA</Data></Cell>
    <Cell><Data ss:Type="String">NA</Data></Cell>
   </Row>
   <Row ss:AutoFitHeight="0">
    <Cell><Data ss:Type="String">Phyca_scf1641_26587_PITG_18929T0</Data></Cell>
    <Cell><Data ss:Type="String">MA</Data></Cell>
    <Cell><Data ss:Type="Number">1.05779</Data></Cell>
    <Cell><Data ss:Type="Number">0.83330800000000005</Data></Cell>
    <Cell><Data ss:Type="Number">1.26939</Data></Cell>
    <Cell><Data ss:Type="Number">1.32146E-3</Data></Cell>
    <Cell><Data ss:Type="Number">279</Data></Cell>
    <Cell><Data ss:Type="Number">71.828400000000002</Data></Cell>
    <Cell><Data ss:Type="Number">207.172</Data></Cell>
    <Cell><Data ss:Type="String">NA</Data></Cell>
    <Cell><Data ss:Type="Number">219</Data></Cell>
    <Cell><Data ss:Type="Number">46.9831</Data></Cell>
    <Cell><Data ss:Type="Number">172.017</Data></Cell>
    <Cell><Data ss:Type="String">NA</Data></Cell>
    <Cell><Data ss:Type="String">NA</Data></Cell>
    <Cell><Data ss:Type="Number">1</Data></Cell>
    <Cell><Data ss:Type="String">1.00457:1.00244:0.871844:0.901749:0.734835:1</Data></Cell>
    <Cell><Data ss:Type="String">0.446043(0.447531:0.432099:0.459877)</Data></Cell>
    <Cell><Data ss:Type="Number">-786.04399999999998</Data></Cell>
    <Cell><Data ss:Type="String">NA</Data></Cell>
    <Cell><Data ss:Type="String">NA</Data></Cell>
    <Cell><Data ss:Type="String">NA</Data></Cell>
   </Row>
   <Row ss:AutoFitHeight="0">
    <Cell><Data ss:Type="String">Phyca_scf1647_13692_PITG_13411T0</Data></Cell>
    <Cell><Data ss:Type="String">MA</Data></Cell>
    <Cell><Data ss:Type="Number">0.22911000000000001</Data></Cell>
    <Cell><Data ss:Type="Number">6.2443899999999997E-2</Data></Cell>
    <Cell><Data ss:Type="Number">3.6690499999999999</Data></Cell>
    <Cell ss:StyleID="s65"><Data ss:Type="Number">1.2975500000000001E-7</Data></Cell>
    <Cell><Data ss:Type="Number">840</Data></Cell>
    <Cell><Data ss:Type="Number">214.17599999999999</Data></Cell>
    <Cell><Data ss:Type="Number">625.82399999999996</Data></Cell>
    <Cell><Data ss:Type="String">NA</Data></Cell>
    <Cell><Data ss:Type="Number">128</Data></Cell>
    <Cell><Data ss:Type="Number">10.9206</Data></Cell>
    <Cell><Data ss:Type="Number">117.07899999999999</Data></Cell>
    <Cell><Data ss:Type="String">NA</Data></Cell>
    <Cell><Data ss:Type="String">NA</Data></Cell>
    <Cell><Data ss:Type="Number">0.186615</Data></Cell>
    <Cell><Data ss:Type="String">4.50946:4.5482:4.07028:4.07291:1.43176:1</Data></Cell>
    <Cell><Data ss:Type="String">0.486814(0.564873:0.498418:0.397152)</Data></Cell>
    <Cell><Data ss:Type="Number">-1599.58</Data></Cell>
    <Cell><Data ss:Type="String">NA</Data></Cell>
    <Cell><Data ss:Type="String">NA</Data></Cell>
    <Cell><Data ss:Type="String">NA</Data></Cell>
   </Row>
   <Row ss:AutoFitHeight="0">
    <Cell><Data ss:Type="String">Phyca_scf1667_6047_PITG_13111T0</Data></Cell>
    <Cell><Data ss:Type="String">MA</Data></Cell>
    <Cell><Data ss:Type="Number">1.05985</Data></Cell>
    <Cell><Data ss:Type="Number">0.86665000000000003</Data></Cell>
    <Cell><Data ss:Type="Number">1.22292</Data></Cell>
    <Cell ss:StyleID="s65"><Data ss:Type="Number">7.8423200000000008E-6</Data></Cell>
    <Cell><Data ss:Type="Number">924</Data></Cell>
    <Cell><Data ss:Type="Number">286.22399999999999</Data></Cell>
    <Cell><Data ss:Type="Number">637.77599999999995</Data></Cell>
    <Cell><Data ss:Type="String">NA</Data></Cell>
    <Cell><Data ss:Type="Number">682</Data></Cell>
    <Cell><Data ss:Type="Number">183.089</Data></Cell>
    <Cell><Data ss:Type="Number">498.911</Data></Cell>
    <Cell><Data ss:Type="String">NA</Data></Cell>
    <Cell><Data ss:Type="String">NA</Data></Cell>
    <Cell><Data ss:Type="Number">1</Data></Cell>
    <Cell><Data ss:Type="String">0.994471:0.934883:0.941964:0.990822:0.787493:1</Data></Cell>
    <Cell><Data ss:Type="String">0.536485(0.464187:0.639118:0.506887)</Data></Cell>
    <Cell><Data ss:Type="Number">-2525.37</Data></Cell>
    <Cell><Data ss:Type="String">NA</Data></Cell>
    <Cell><Data ss:Type="String">NA</Data></Cell>
    <Cell><Data ss:Type="String">NA</Data></Cell>
   </Row>
   <Row ss:AutoFitHeight="0">
    <Cell><Data ss:Type="String">Phyca_scf1677_26896_PITG_13113T0</Data></Cell>
    <Cell><Data ss:Type="String">MA</Data></Cell>
    <Cell><Data ss:Type="Number">1.0318700000000001</Data></Cell>
    <Cell><Data ss:Type="Number">0.88282000000000005</Data></Cell>
    <Cell><Data ss:Type="Number">1.16883</Data></Cell>
    <Cell><Data ss:Type="Number">1.33629E-2</Data></Cell>
    <Cell><Data ss:Type="Number">645</Data></Cell>
    <Cell><Data ss:Type="Number">137.90899999999999</Data></Cell>
    <Cell><Data ss:Type="Number">507.09100000000001</Data></Cell>
    <Cell><Data ss:Type="String">NA</Data></Cell>
    <Cell><Data ss:Type="Number">467</Data></Cell>
    <Cell><Data ss:Type="Number">88.150199999999998</Data></Cell>
    <Cell><Data ss:Type="Number">378.85</Data></Cell>
    <Cell><Data ss:Type="String">NA</Data></Cell>
    <Cell><Data ss:Type="String">NA</Data></Cell>
    <Cell><Data ss:Type="Number">1</Data></Cell>
    <Cell><Data ss:Type="String">0.945575:0.891443:0.972025:0.978022:1.17165:1</Data></Cell>
    <Cell><Data ss:Type="String">0.494965(0.511628:0.448837:0.525581)</Data></Cell>
    <Cell><Data ss:Type="Number">-1759.18</Data></Cell>
    <Cell><Data ss:Type="String">NA</Data></Cell>
    <Cell><Data ss:Type="String">NA</Data></Cell>
    <Cell><Data ss:Type="String">NA</Data></Cell>
   </Row>
   <Row ss:AutoFitHeight="0">
    <Cell><Data ss:Type="String">Phyca_scf1686_18334_PITG_04788T0</Data></Cell>
    <Cell><Data ss:Type="String">MA</Data></Cell>
    <Cell><Data ss:Type="Number">0.34365600000000002</Data></Cell>
    <Cell><Data ss:Type="Number">0.103668</Data></Cell>
    <Cell><Data ss:Type="Number">3.3149799999999998</Data></Cell>
    <Cell><Data ss:Type="Number">4.97521E-2</Data></Cell>
    <Cell><Data ss:Type="Number">135</Data></Cell>
    <Cell><Data ss:Type="Number">27.488099999999999</Data></Cell>
    <Cell><Data ss:Type="Number">107.512</Data></Cell>
    <Cell><Data ss:Type="String">NA</Data></Cell>
    <Cell><Data ss:Type="Number">25</Data></Cell>
    <Cell><Data ss:Type="Number">1.7901100000000001</Data></Cell>
    <Cell><Data ss:Type="Number">23.209900000000001</Data></Cell>
    <Cell><Data ss:Type="String">NA</Data></Cell>
    <Cell><Data ss:Type="String">NA</Data></Cell>
    <Cell><Data ss:Type="Number">0.29479</Data></Cell>
    <Cell><Data ss:Type="String">13.8889:2.4232:0.397462:0.250089:6.46821:1</Data></Cell>
    <Cell><Data ss:Type="String">0.457576(0.436364:0.345455:0.590909)</Data></Cell>
    <Cell><Data ss:Type="Number">-252.99700000000001</Data></Cell>
    <Cell><Data ss:Type="String">NA</Data></Cell>
    <Cell><Data ss:Type="String">NA</Data></Cell>
    <Cell><Data ss:Type="String">NA</Data></Cell>
   </Row>
   <Row ss:AutoFitHeight="0">
    <Cell><Data ss:Type="String">Phyca_scf1716_4422_PITG_14103T0</Data></Cell>
    <Cell><Data ss:Type="String">MA</Data></Cell>
    <Cell><Data ss:Type="Number">1.11189</Data></Cell>
    <Cell><Data ss:Type="Number">0.79195800000000005</Data></Cell>
    <Cell><Data ss:Type="Number">1.40398</Data></Cell>
    <Cell><Data ss:Type="Number">3.22852E-2</Data></Cell>
    <Cell><Data ss:Type="Number">75</Data></Cell>
    <Cell><Data ss:Type="Number">26.2303</Data></Cell>
    <Cell><Data ss:Type="Number">48.7697</Data></Cell>
    <Cell><Data ss:Type="String">NA</Data></Cell>
    <Cell><Data ss:Type="Number">54</Data></Cell>
    <Cell><Data ss:Type="Number">14.956799999999999</Data></Cell>
    <Cell><Data ss:Type="Number">39.043199999999999</Data></Cell>
    <Cell><Data ss:Type="String">NA</Data></Cell>
    <Cell><Data ss:Type="String">NA</Data></Cell>
    <Cell><Data ss:Type="Number">1</Data></Cell>
    <Cell><Data ss:Type="String">0.393237:0.502721:0.380419:0.383509:0.421459:1</Data></Cell>
    <Cell><Data ss:Type="String">0.655629(0.7:0.6:0.68)</Data></Cell>
    <Cell><Data ss:Type="Number">-197.20699999999999</Data></Cell>
    <Cell><Data ss:Type="String">NA</Data></Cell>
    <Cell><Data ss:Type="String">NA</Data></Cell>
    <Cell><Data ss:Type="String">NA</Data></Cell>
   </Row>
   <Row ss:AutoFitHeight="0">
    <Cell><Data ss:Type="String">Phyca_scf1720_18718_PITG_13793T0</Data></Cell>
    <Cell><Data ss:Type="String">MA</Data></Cell>
    <Cell><Data ss:Type="Number">0.184282</Data></Cell>
    <Cell><Data ss:Type="Number">6.6535200000000003E-2</Data></Cell>
    <Cell><Data ss:Type="Number">2.7696999999999998</Data></Cell>
    <Cell ss:StyleID="s65"><Data ss:Type="Number">1.96E-14</Data></Cell>
    <Cell><Data ss:Type="Number">2574</Data></Cell>
    <Cell><Data ss:Type="Number">814.48</Data></Cell>
    <Cell><Data ss:Type="Number">1759.52</Data></Cell>
    <Cell><Data ss:Type="String">NA</Data></Cell>
    <Cell><Data ss:Type="Number">329</Data></Cell>
    <Cell><Data ss:Type="Number">47.111899999999999</Data></Cell>
    <Cell><Data ss:Type="Number">281.88799999999998</Data></Cell>
    <Cell><Data ss:Type="String">NA</Data></Cell>
    <Cell><Data ss:Type="String">NA</Data></Cell>
    <Cell><Data ss:Type="Number">0.14702399999999999</Data></Cell>
    <Cell><Data ss:Type="String">6.07304:3.58849:0.850489:0.869786:1.27405:1</Data></Cell>
    <Cell><Data ss:Type="String">0.472133(0.384452:0.516507:0.515442)</Data></Cell>
    <Cell><Data ss:Type="Number">-4662.5</Data></Cell>
    <Cell><Data ss:Type="String">NA</Data></Cell>
    <Cell><Data ss:Type="String">NA</Data></Cell>
    <Cell><Data ss:Type="String">NA</Data></Cell>
   </Row>
   <Row ss:AutoFitHeight="0">
    <Cell><Data ss:Type="String">Phyca_scf1758_18700_PITG_10796T0</Data></Cell>
    <Cell><Data ss:Type="String">MA</Data></Cell>
    <Cell><Data ss:Type="Number">0.146152</Data></Cell>
    <Cell><Data ss:Type="Number">4.3437099999999999E-2</Data></Cell>
    <Cell><Data ss:Type="Number">3.3646799999999999</Data></Cell>
    <Cell ss:StyleID="s65"><Data ss:Type="Number">2.2606600000000001E-7</Data></Cell>
    <Cell><Data ss:Type="Number">1179</Data></Cell>
    <Cell><Data ss:Type="Number">395.779</Data></Cell>
    <Cell><Data ss:Type="Number">783.221</Data></Cell>
    <Cell><Data ss:Type="String">NA</Data></Cell>
    <Cell><Data ss:Type="Number">115</Data></Cell>
    <Cell><Data ss:Type="Number">15.016</Data></Cell>
    <Cell><Data ss:Type="Number">99.983999999999995</Data></Cell>
    <Cell><Data ss:Type="String">NA</Data></Cell>
    <Cell><Data ss:Type="String">NA</Data></Cell>
    <Cell><Data ss:Type="Number">0.11167199999999999</Data></Cell>
    <Cell><Data ss:Type="String">7.65429:3.78245:1.30376:1.06236:2.49781:1</Data></Cell>
    <Cell><Data ss:Type="String">0.525379(0.639773:0.586364:0.35)</Data></Cell>
    <Cell><Data ss:Type="Number">-2023.01</Data></Cell>
    <Cell><Data ss:Type="String">NA</Data></Cell>
    <Cell><Data ss:Type="String">NA</Data></Cell>
    <Cell><Data ss:Type="String">NA</Data></Cell>
   </Row>
   <Row ss:AutoFitHeight="0">
    <Cell><Data ss:Type="String">Phyca_scf1775_9695_PITG_16553T0</Data></Cell>
    <Cell><Data ss:Type="String">MA</Data></Cell>
    <Cell><Data ss:Type="Number">1.0765400000000001</Data></Cell>
    <Cell><Data ss:Type="Number">0.84634200000000004</Data></Cell>
    <Cell><Data ss:Type="Number">1.27199</Data></Cell>
    <Cell><Data ss:Type="Number">1.2342799999999999E-3</Data></Cell>
    <Cell><Data ss:Type="Number">360</Data></Cell>
    <Cell><Data ss:Type="Number">119.69499999999999</Data></Cell>
    <Cell><Data ss:Type="Number">240.30500000000001</Data></Cell>
    <Cell><Data ss:Type="String">NA</Data></Cell>
    <Cell><Data ss:Type="Number">257</Data></Cell>
    <Cell><Data ss:Type="Number">72.319299999999998</Data></Cell>
    <Cell><Data ss:Type="Number">184.68100000000001</Data></Cell>
    <Cell><Data ss:Type="String">NA</Data></Cell>
    <Cell><Data ss:Type="String">NA</Data></Cell>
    <Cell><Data ss:Type="Number">1</Data></Cell>
    <Cell><Data ss:Type="String">0.907432:0.85789:0.749615:0.754073:0.654751:1</Data></Cell>
    <Cell><Data ss:Type="String">0.474658(0.507246:0.519324:0.398551)</Data></Cell>
    <Cell><Data ss:Type="Number">-971.66800000000001</Data></Cell>
    <Cell><Data ss:Type="String">NA</Data></Cell>
    <Cell><Data ss:Type="String">NA</Data></Cell>
    <Cell><Data ss:Type="String">NA</Data></Cell>
   </Row>
   <Row ss:AutoFitHeight="0">
    <Cell><Data ss:Type="String">Phyca_scf1807_3207_PITG_12104T0</Data></Cell>
    <Cell><Data ss:Type="String">MA</Data></Cell>
    <Cell><Data ss:Type="Number">0.179706</Data></Cell>
    <Cell><Data ss:Type="Number">9.6229499999999996E-2</Data></Cell>
    <Cell><Data ss:Type="Number">1.86747</Data></Cell>
    <Cell><Data ss:Type="Number">3.8923499999999998E-4</Data></Cell>
    <Cell><Data ss:Type="Number">1437</Data></Cell>
    <Cell><Data ss:Type="Number">370.86700000000002</Data></Cell>
    <Cell><Data ss:Type="Number">1066.1300000000001</Data></Cell>
    <Cell><Data ss:Type="String">NA</Data></Cell>
    <Cell><Data ss:Type="Number">194</Data></Cell>
    <Cell><Data ss:Type="Number">30.462800000000001</Data></Cell>
    <Cell><Data ss:Type="Number">163.53700000000001</Data></Cell>
    <Cell><Data ss:Type="String">NA</Data></Cell>
    <Cell><Data ss:Type="String">NA</Data></Cell>
    <Cell><Data ss:Type="Number">0.158162</Data></Cell>
    <Cell><Data ss:Type="String">6.56296:6.44141:5.38162:5.33611:1.51256:1</Data></Cell>
    <Cell><Data ss:Type="String">0.481615(0.374322:0.528933:0.541591)</Data></Cell>
    <Cell><Data ss:Type="Number">-2645.45</Data></Cell>
    <Cell><Data ss:Type="String">NA</Data></Cell>
    <Cell><Data ss:Type="String">NA</Data></Cell>
    <Cell><Data ss:Type="String">NA</Data></Cell>
   </Row>
   <Row ss:AutoFitHeight="0">
    <Cell><Data ss:Type="String">Phyca_scf1830_356_PITG_09732T0</Data></Cell>
    <Cell><Data ss:Type="String">MA</Data></Cell>
    <Cell><Data ss:Type="Number">0.43854100000000001</Data></Cell>
    <Cell><Data ss:Type="Number">0.24249399999999999</Data></Cell>
    <Cell><Data ss:Type="Number">1.80846</Data></Cell>
    <Cell ss:StyleID="s65"><Data ss:Type="Number">2.9048600000000001E-6</Data></Cell>
    <Cell><Data ss:Type="Number">1128</Data></Cell>
    <Cell><Data ss:Type="Number">295.274</Data></Cell>
    <Cell><Data ss:Type="Number">832.726</Data></Cell>
    <Cell><Data ss:Type="String">NA</Data></Cell>
    <Cell><Data ss:Type="Number">304</Data></Cell>
    <Cell><Data ss:Type="Number">49.834699999999998</Data></Cell>
    <Cell><Data ss:Type="Number">254.16499999999999</Data></Cell>
    <Cell><Data ss:Type="String">NA</Data></Cell>
    <Cell><Data ss:Type="String">NA</Data></Cell>
    <Cell><Data ss:Type="Number">0.38722200000000001</Data></Cell>
    <Cell><Data ss:Type="String">2.77296:3.35788:2.25217:1.9995:0.888572:1</Data></Cell>
    <Cell><Data ss:Type="String">0.490044(0.586283:0.515487:0.368363)</Data></Cell>
    <Cell><Data ss:Type="Number">-2418.13</Data></Cell>
    <Cell><Data ss:Type="String">NA</Data></Cell>
    <Cell><Data ss:Type="String">NA</Data></Cell>
    <Cell><Data ss:Type="String">NA</Data></Cell>
   </Row>
   <Row ss:AutoFitHeight="0">
    <Cell><Data ss:Type="String">Phyca_scf1842_10677_PITG_07718T0</Data></Cell>
    <Cell><Data ss:Type="String">MA</Data></Cell>
    <Cell><Data ss:Type="Number">1.0348299999999999</Data></Cell>
    <Cell><Data ss:Type="Number">0.91672699999999996</Data></Cell>
    <Cell><Data ss:Type="Number">1.12883</Data></Cell>
    <Cell><Data ss:Type="Number">6.59357E-3</Data></Cell>
    <Cell><Data ss:Type="Number">945</Data></Cell>
    <Cell><Data ss:Type="Number">278.714</Data></Cell>
    <Cell><Data ss:Type="Number">666.28599999999994</Data></Cell>
    <Cell><Data ss:Type="String">NA</Data></Cell>
    <Cell><Data ss:Type="Number">684</Data></Cell>
    <Cell><Data ss:Type="Number">184.93700000000001</Data></Cell>
    <Cell><Data ss:Type="Number">499.06299999999999</Data></Cell>
    <Cell><Data ss:Type="String">NA</Data></Cell>
    <Cell><Data ss:Type="String">NA</Data></Cell>
    <Cell><Data ss:Type="Number">1</Data></Cell>
    <Cell><Data ss:Type="String">1.06889:1.12629:0.963804:1.01055:0.675389:1</Data></Cell>
    <Cell><Data ss:Type="String">0.503244(0.445255:0.530414:0.534063)</Data></Cell>
    <Cell><Data ss:Type="Number">-2565.9</Data></Cell>
    <Cell><Data ss:Type="String">NA</Data></Cell>
    <Cell><Data ss:Type="String">NA</Data></Cell>
    <Cell><Data ss:Type="String">NA</Data></Cell>
   </Row>
   <Row ss:AutoFitHeight="0">
    <Cell><Data ss:Type="String">Phyca_scf1869_4900_PITG_16963T0</Data></Cell>
    <Cell><Data ss:Type="String">MA</Data></Cell>
    <Cell><Data ss:Type="Number">1.05389</Data></Cell>
    <Cell><Data ss:Type="Number">0.88408399999999998</Data></Cell>
    <Cell><Data ss:Type="Number">1.19207</Data></Cell>
    <Cell><Data ss:Type="Number">3.0496899999999999E-4</Data></Cell>
    <Cell><Data ss:Type="Number">873</Data></Cell>
    <Cell><Data ss:Type="Number">277.07499999999999</Data></Cell>
    <Cell><Data ss:Type="Number">595.92499999999995</Data></Cell>
    <Cell><Data ss:Type="String">NA</Data></Cell>
    <Cell><Data ss:Type="Number">619</Data></Cell>
    <Cell><Data ss:Type="Number">173.68700000000001</Data></Cell>
    <Cell><Data ss:Type="Number">445.31299999999999</Data></Cell>
    <Cell><Data ss:Type="String">NA</Data></Cell>
    <Cell><Data ss:Type="String">NA</Data></Cell>
    <Cell><Data ss:Type="Number">1</Data></Cell>
    <Cell><Data ss:Type="String">0.840877:0.852738:0.799552:0.821305:0.679813:1</Data></Cell>
    <Cell><Data ss:Type="String">0.596603(0.740446:0.541401:0.507962)</Data></Cell>
    <Cell><Data ss:Type="Number">-2366.15</Data></Cell>
    <Cell><Data ss:Type="String">NA</Data></Cell>
    <Cell><Data ss:Type="String">NA</Data></Cell>
    <Cell><Data ss:Type="String">NA</Data></Cell>
   </Row>
   <Row ss:AutoFitHeight="0">
    <Cell><Data ss:Type="String">Phyca_scf1916_9662_PITG_17213T0</Data></Cell>
    <Cell><Data ss:Type="String">MA</Data></Cell>
    <Cell><Data ss:Type="Number">0.59760999999999997</Data></Cell>
    <Cell><Data ss:Type="Number">0.220137</Data></Cell>
    <Cell><Data ss:Type="Number">2.7147100000000002</Data></Cell>
    <Cell><Data ss:Type="Number">7.1708300000000004E-3</Data></Cell>
    <Cell><Data ss:Type="Number">150</Data></Cell>
    <Cell><Data ss:Type="Number">39.829599999999999</Data></Cell>
    <Cell><Data ss:Type="Number">110.17</Data></Cell>
    <Cell><Data ss:Type="String">NA</Data></Cell>
    <Cell><Data ss:Type="Number">42</Data></Cell>
    <Cell><Data ss:Type="Number">4.9359500000000001</Data></Cell>
    <Cell><Data ss:Type="Number">37.064100000000003</Data></Cell>
    <Cell><Data ss:Type="String">NA</Data></Cell>
    <Cell><Data ss:Type="String">NA</Data></Cell>
    <Cell><Data ss:Type="Number">0.49737999999999999</Data></Cell>
    <Cell><Data ss:Type="String">5.44745:5.49934:3.53312:3.50786:1.00292:1</Data></Cell>
    <Cell><Data ss:Type="String">0.546296(0.611111:0.398148:0.62963)</Data></Cell>
    <Cell><Data ss:Type="Number">-297.46699999999998</Data></Cell>
    <Cell><Data ss:Type="String">NA</Data></Cell>
    <Cell><Data ss:Type="String">NA</Data></Cell>
    <Cell><Data ss:Type="String">NA</Data></Cell>
   </Row>
   <Row ss:AutoFitHeight="0">
    <Cell><Data ss:Type="String">Phyca_scf1916_9662_PITG_17216T0</Data></Cell>
    <Cell><Data ss:Type="String">MA</Data></Cell>
    <Cell><Data ss:Type="Number">0.59760999999999997</Data></Cell>
    <Cell><Data ss:Type="Number">0.220137</Data></Cell>
    <Cell><Data ss:Type="Number">2.7147100000000002</Data></Cell>
    <Cell><Data ss:Type="Number">7.1708300000000004E-3</Data></Cell>
    <Cell><Data ss:Type="Number">150</Data></Cell>
    <Cell><Data ss:Type="Number">39.829599999999999</Data></Cell>
    <Cell><Data ss:Type="Number">110.17</Data></Cell>
    <Cell><Data ss:Type="String">NA</Data></Cell>
    <Cell><Data ss:Type="Number">42</Data></Cell>
    <Cell><Data ss:Type="Number">4.9359500000000001</Data></Cell>
    <Cell><Data ss:Type="Number">37.064100000000003</Data></Cell>
    <Cell><Data ss:Type="String">NA</Data></Cell>
    <Cell><Data ss:Type="String">NA</Data></Cell>
    <Cell><Data ss:Type="Number">0.49737999999999999</Data></Cell>
    <Cell><Data ss:Type="String">5.44745:5.49934:3.53312:3.50786:1.00292:1</Data></Cell>
    <Cell><Data ss:Type="String">0.546296(0.611111:0.398148:0.62963)</Data></Cell>
    <Cell><Data ss:Type="Number">-297.46699999999998</Data></Cell>
    <Cell><Data ss:Type="String">NA</Data></Cell>
    <Cell><Data ss:Type="String">NA</Data></Cell>
    <Cell><Data ss:Type="String">NA</Data></Cell>
   </Row>
   <Row ss:AutoFitHeight="0">
    <Cell><Data ss:Type="String">Phyca_scf1916_9662_PITG_18486T0</Data></Cell>
    <Cell><Data ss:Type="String">MA</Data></Cell>
    <Cell><Data ss:Type="Number">0.59760999999999997</Data></Cell>
    <Cell><Data ss:Type="Number">0.220137</Data></Cell>
    <Cell><Data ss:Type="Number">2.7147100000000002</Data></Cell>
    <Cell><Data ss:Type="Number">7.1708300000000004E-3</Data></Cell>
    <Cell><Data ss:Type="Number">150</Data></Cell>
    <Cell><Data ss:Type="Number">39.829599999999999</Data></Cell>
    <Cell><Data ss:Type="Number">110.17</Data></Cell>
    <Cell><Data ss:Type="String">NA</Data></Cell>
    <Cell><Data ss:Type="Number">42</Data></Cell>
    <Cell><Data ss:Type="Number">4.9359500000000001</Data></Cell>
    <Cell><Data ss:Type="Number">37.064100000000003</Data></Cell>
    <Cell><Data ss:Type="String">NA</Data></Cell>
    <Cell><Data ss:Type="String">NA</Data></Cell>
    <Cell><Data ss:Type="Number">0.49737999999999999</Data></Cell>
    <Cell><Data ss:Type="String">5.44745:5.49934:3.53312:3.50786:1.00292:1</Data></Cell>
    <Cell><Data ss:Type="String">0.546296(0.611111:0.398148:0.62963)</Data></Cell>
    <Cell><Data ss:Type="Number">-297.46699999999998</Data></Cell>
    <Cell><Data ss:Type="String">NA</Data></Cell>
    <Cell><Data ss:Type="String">NA</Data></Cell>
    <Cell><Data ss:Type="String">NA</Data></Cell>
   </Row>
   <Row ss:AutoFitHeight="0">
    <Cell><Data ss:Type="String">Phyca_scf1925_3340_PITG_11236T0</Data></Cell>
    <Cell><Data ss:Type="String">MA</Data></Cell>
    <Cell><Data ss:Type="Number">1.03169</Data></Cell>
    <Cell><Data ss:Type="Number">0.90367399999999998</Data></Cell>
    <Cell><Data ss:Type="Number">1.1416599999999999</Data></Cell>
    <Cell><Data ss:Type="Number">2.9893400000000001E-3</Data></Cell>
    <Cell><Data ss:Type="Number">957</Data></Cell>
    <Cell><Data ss:Type="Number">236.92</Data></Cell>
    <Cell><Data ss:Type="Number">720.08</Data></Cell>
    <Cell><Data ss:Type="String">NA</Data></Cell>
    <Cell><Data ss:Type="Number">723</Data></Cell>
    <Cell><Data ss:Type="Number">161.74799999999999</Data></Cell>
    <Cell><Data ss:Type="Number">561.25199999999995</Data></Cell>
    <Cell><Data ss:Type="String">NA</Data></Cell>
    <Cell><Data ss:Type="String">NA</Data></Cell>
    <Cell><Data ss:Type="Number">1</Data></Cell>
    <Cell><Data ss:Type="String">1.18456:1.0754:1.13593:1.10651:1.14031:1</Data></Cell>
    <Cell><Data ss:Type="String">0.503058(0.559633:0.417431:0.53211)</Data></Cell>
    <Cell><Data ss:Type="Number">-2705.04</Data></Cell>
    <Cell><Data ss:Type="String">NA</Data></Cell>
    <Cell><Data ss:Type="String">NA</Data></Cell>
    <Cell><Data ss:Type="String">NA</Data></Cell>
   </Row>
   <Row ss:AutoFitHeight="0">
    <Cell><Data ss:Type="String">Phyca_scf1941_11098_PITG_15624T0</Data></Cell>
    <Cell><Data ss:Type="String">MA</Data></Cell>
    <Cell><Data ss:Type="Number">0.327235</Data></Cell>
    <Cell><Data ss:Type="Number">0.15564900000000001</Data></Cell>
    <Cell><Data ss:Type="Number">2.1023900000000002</Data></Cell>
    <Cell><Data ss:Type="Number">1.22635E-2</Data></Cell>
    <Cell><Data ss:Type="Number">264</Data></Cell>
    <Cell><Data ss:Type="Number">73.137799999999999</Data></Cell>
    <Cell><Data ss:Type="Number">190.86199999999999</Data></Cell>
    <Cell><Data ss:Type="String">NA</Data></Cell>
    <Cell><Data ss:Type="Number">58</Data></Cell>
    <Cell><Data ss:Type="Number">8.9417200000000001</Data></Cell>
    <Cell><Data ss:Type="Number">49.058300000000003</Data></Cell>
    <Cell><Data ss:Type="String">NA</Data></Cell>
    <Cell><Data ss:Type="String">NA</Data></Cell>
    <Cell><Data ss:Type="Number">0.27969899999999998</Data></Cell>
    <Cell><Data ss:Type="String">4.16977:3.38558:2.5671:2.62693:0.511209:1</Data></Cell>
    <Cell><Data ss:Type="String">0.52305(0.473404:0.526596:0.569149)</Data></Cell>
    <Cell><Data ss:Type="Number">-550.63900000000001</Data></Cell>
    <Cell><Data ss:Type="String">NA</Data></Cell>
    <Cell><Data ss:Type="String">NA</Data></Cell>
    <Cell><Data ss:Type="String">NA</Data></Cell>
   </Row>
   <Row ss:AutoFitHeight="0">
    <Cell><Data ss:Type="String">Phyca_scf1970_14820_PITG_06378T0</Data></Cell>
    <Cell><Data ss:Type="String">MA</Data></Cell>
    <Cell><Data ss:Type="Number">0.200873</Data></Cell>
    <Cell><Data ss:Type="Number">0.11244800000000001</Data></Cell>
    <Cell><Data ss:Type="Number">1.7863500000000001</Data></Cell>
    <Cell ss:StyleID="s65"><Data ss:Type="Number">3.1765199999999999E-12</Data></Cell>
    <Cell><Data ss:Type="Number">4899</Data></Cell>
    <Cell><Data ss:Type="Number">1409.74</Data></Cell>
    <Cell><Data ss:Type="Number">3489.26</Data></Cell>
    <Cell><Data ss:Type="String">NA</Data></Cell>
    <Cell><Data ss:Type="Number">736</Data></Cell>
    <Cell><Data ss:Type="Number">135.75800000000001</Data></Cell>
    <Cell><Data ss:Type="Number">600.24199999999996</Data></Cell>
    <Cell><Data ss:Type="String">NA</Data></Cell>
    <Cell><Data ss:Type="String">NA</Data></Cell>
    <Cell><Data ss:Type="Number">0.175427</Data></Cell>
    <Cell><Data ss:Type="String">4.01036:2.66795:0.803716:0.454842:0.694377:1</Data></Cell>
    <Cell><Data ss:Type="String">0.494184(0.391876:0.498856:0.591819)</Data></Cell>
    <Cell><Data ss:Type="Number">-9251.91</Data></Cell>
    <Cell><Data ss:Type="String">NA</Data></Cell>
    <Cell><Data ss:Type="String">NA</Data></Cell>
    <Cell><Data ss:Type="String">NA</Data></Cell>
   </Row>
   <Row ss:AutoFitHeight="0">
    <Cell><Data ss:Type="String">Phyca_scf1994_9556_PITG_16511T0</Data></Cell>
    <Cell><Data ss:Type="String">MA</Data></Cell>
    <Cell><Data ss:Type="Number">0.27526899999999999</Data></Cell>
    <Cell><Data ss:Type="Number">0.182753</Data></Cell>
    <Cell><Data ss:Type="Number">1.50623</Data></Cell>
    <Cell ss:StyleID="s65"><Data ss:Type="Number">2.3408099999999999E-7</Data></Cell>
    <Cell><Data ss:Type="Number">3672</Data></Cell>
    <Cell><Data ss:Type="Number">1000.6</Data></Cell>
    <Cell><Data ss:Type="Number">2671.4</Data></Cell>
    <Cell><Data ss:Type="String">NA</Data></Cell>
    <Cell><Data ss:Type="Number">747</Data></Cell>
    <Cell><Data ss:Type="Number">148.76400000000001</Data></Cell>
    <Cell><Data ss:Type="Number">598.23599999999999</Data></Cell>
    <Cell><Data ss:Type="String">NA</Data></Cell>
    <Cell><Data ss:Type="String">NA</Data></Cell>
    <Cell><Data ss:Type="Number">0.25005899999999998</Data></Cell>
    <Cell><Data ss:Type="String">2.62796:2.76043:1.79585:1.86215:0.582358:1</Data></Cell>
    <Cell><Data ss:Type="String">0.477175(0.478305:0.510169:0.443051)</Data></Cell>
    <Cell><Data ss:Type="Number">-7504.23</Data></Cell>
    <Cell><Data ss:Type="String">NA</Data></Cell>
    <Cell><Data ss:Type="String">NA</Data></Cell>
    <Cell><Data ss:Type="String">NA</Data></Cell>
   </Row>
   <Row ss:AutoFitHeight="0">
    <Cell><Data ss:Type="String">Phyca_scf2003_3294_PITG_22024T0</Data></Cell>
    <Cell><Data ss:Type="String">MA</Data></Cell>
    <Cell><Data ss:Type="Number">0.31284200000000001</Data></Cell>
    <Cell><Data ss:Type="Number">0.14913799999999999</Data></Cell>
    <Cell><Data ss:Type="Number">2.0976699999999999</Data></Cell>
    <Cell><Data ss:Type="Number">5.0415499999999997E-3</Data></Cell>
    <Cell><Data ss:Type="Number">342</Data></Cell>
    <Cell><Data ss:Type="Number">98.364400000000003</Data></Cell>
    <Cell><Data ss:Type="Number">243.636</Data></Cell>
    <Cell><Data ss:Type="String">NA</Data></Cell>
    <Cell><Data ss:Type="Number">72</Data></Cell>
    <Cell><Data ss:Type="Number">11.6211</Data></Cell>
    <Cell><Data ss:Type="Number">60.378900000000002</Data></Cell>
    <Cell><Data ss:Type="String">NA</Data></Cell>
    <Cell><Data ss:Type="String">NA</Data></Cell>
    <Cell><Data ss:Type="Number">0.26575799999999999</Data></Cell>
    <Cell><Data ss:Type="String">4.64955:4.19019:2.6036:2.59492:0.883748:1</Data></Cell>
    <Cell><Data ss:Type="String">0.496403(0.510791:0.539568:0.438849)</Data></Cell>
    <Cell><Data ss:Type="Number">-705.12</Data></Cell>
    <Cell><Data ss:Type="String">NA</Data></Cell>
    <Cell><Data ss:Type="String">NA</Data></Cell>
    <Cell><Data ss:Type="String">NA</Data></Cell>
   </Row>
   <Row ss:AutoFitHeight="0">
    <Cell><Data ss:Type="String">Phyca_scf2049_419_PITG_18172T0</Data></Cell>
    <Cell><Data ss:Type="String">MA</Data></Cell>
    <Cell><Data ss:Type="Number">1.0310699999999999</Data></Cell>
    <Cell><Data ss:Type="Number">0.90482700000000005</Data></Cell>
    <Cell><Data ss:Type="Number">1.1395200000000001</Data></Cell>
    <Cell><Data ss:Type="Number">3.0414000000000001E-3</Data></Cell>
    <Cell><Data ss:Type="Number">1122</Data></Cell>
    <Cell><Data ss:Type="Number">276.12799999999999</Data></Cell>
    <Cell><Data ss:Type="Number">845.87199999999996</Data></Cell>
    <Cell><Data ss:Type="String">NA</Data></Cell>
    <Cell><Data ss:Type="Number">818</Data></Cell>
    <Cell><Data ss:Type="Number">182.15299999999999</Data></Cell>
    <Cell><Data ss:Type="Number">635.84699999999998</Data></Cell>
    <Cell><Data ss:Type="String">NA</Data></Cell>
    <Cell><Data ss:Type="String">NA</Data></Cell>
    <Cell><Data ss:Type="Number">1</Data></Cell>
    <Cell><Data ss:Type="String">1.04726:0.949719:0.910785:0.902643:1.02488:1</Data></Cell>
    <Cell><Data ss:Type="String">0.519458(0.606299:0.412073:0.540682)</Data></Cell>
    <Cell><Data ss:Type="Number">-3077.66</Data></Cell>
    <Cell><Data ss:Type="String">NA</Data></Cell>
    <Cell><Data ss:Type="String">NA</Data></Cell>
    <Cell><Data ss:Type="String">NA</Data></Cell>
   </Row>
   <Row ss:AutoFitHeight="0">
    <Cell><Data ss:Type="String">Phyca_scf2052_661_PITG_15924T0</Data></Cell>
    <Cell><Data ss:Type="String">MA</Data></Cell>
    <Cell><Data ss:Type="Number">0.14594399999999999</Data></Cell>
    <Cell><Data ss:Type="Number">8.0601999999999993E-2</Data></Cell>
    <Cell><Data ss:Type="Number">1.8106800000000001</Data></Cell>
    <Cell><Data ss:Type="Number">2.30723E-2</Data></Cell>
    <Cell><Data ss:Type="Number">804</Data></Cell>
    <Cell><Data ss:Type="Number">209.80099999999999</Data></Cell>
    <Cell><Data ss:Type="Number">594.19899999999996</Data></Cell>
    <Cell><Data ss:Type="String">NA</Data></Cell>
    <Cell><Data ss:Type="Number">92</Data></Cell>
    <Cell><Data ss:Type="Number">15.012600000000001</Data></Cell>
    <Cell><Data ss:Type="Number">76.987399999999994</Data></Cell>
    <Cell><Data ss:Type="String">NA</Data></Cell>
    <Cell><Data ss:Type="String">NA</Data></Cell>
    <Cell><Data ss:Type="Number">0.12889300000000001</Data></Cell>
    <Cell><Data ss:Type="String">5.21916:4.75463:3.61841:3.60837:0.677529:1</Data></Cell>
    <Cell><Data ss:Type="String">0.52807(0.464912:0.538596:0.580702)</Data></Cell>
    <Cell><Data ss:Type="Number">-1433</Data></Cell>
    <Cell><Data ss:Type="String">NA</Data></Cell>
    <Cell><Data ss:Type="String">NA</Data></Cell>
    <Cell><Data ss:Type="String">NA</Data></Cell>
   </Row>
   <Row ss:AutoFitHeight="0">
    <Cell><Data ss:Type="String">Phyca_scf2071_24827_PITG_22947T0</Data></Cell>
    <Cell><Data ss:Type="String">MA</Data></Cell>
    <Cell><Data ss:Type="Number">0.216615</Data></Cell>
    <Cell><Data ss:Type="Number">4.4169699999999999E-2</Data></Cell>
    <Cell><Data ss:Type="Number">4.9041499999999996</Data></Cell>
    <Cell ss:StyleID="s65"><Data ss:Type="Number">8.4073300000000004E-6</Data></Cell>
    <Cell><Data ss:Type="Number">405</Data></Cell>
    <Cell><Data ss:Type="Number">128.39500000000001</Data></Cell>
    <Cell><Data ss:Type="Number">276.60500000000002</Data></Cell>
    <Cell><Data ss:Type="String">NA</Data></Cell>
    <Cell><Data ss:Type="Number">56</Data></Cell>
    <Cell><Data ss:Type="Number">4.8421599999999998</Data></Cell>
    <Cell><Data ss:Type="Number">51.157800000000002</Data></Cell>
    <Cell><Data ss:Type="String">NA</Data></Cell>
    <Cell><Data ss:Type="String">NA</Data></Cell>
    <Cell><Data ss:Type="Number">0.16194500000000001</Data></Cell>
    <Cell><Data ss:Type="String">3.10867:3.02281:2.12267:2.12181:0.412441:1</Data></Cell>
    <Cell><Data ss:Type="String">0.532934(0.586826:0.55988:0.452096)</Data></Cell>
    <Cell><Data ss:Type="Number">-764.68499999999995</Data></Cell>
    <Cell><Data ss:Type="String">NA</Data></Cell>
    <Cell><Data ss:Type="String">NA</Data></Cell>
    <Cell><Data ss:Type="String">NA</Data></Cell>
   </Row>
   <Row ss:AutoFitHeight="0">
    <Cell><Data ss:Type="String">Phyca_scf2095_11639_PITG_10283T0</Data></Cell>
    <Cell><Data ss:Type="String">MA</Data></Cell>
    <Cell><Data ss:Type="Number">0.33019100000000001</Data></Cell>
    <Cell><Data ss:Type="Number">0.14963799999999999</Data></Cell>
    <Cell><Data ss:Type="Number">2.2065999999999999</Data></Cell>
    <Cell><Data ss:Type="Number">2.5490799999999998E-4</Data></Cell>
    <Cell><Data ss:Type="Number">582</Data></Cell>
    <Cell><Data ss:Type="Number">155.64099999999999</Data></Cell>
    <Cell><Data ss:Type="Number">426.35899999999998</Data></Cell>
    <Cell><Data ss:Type="String">NA</Data></Cell>
    <Cell><Data ss:Type="Number">127</Data></Cell>
    <Cell><Data ss:Type="Number">18.027699999999999</Data></Cell>
    <Cell><Data ss:Type="Number">108.97199999999999</Data></Cell>
    <Cell><Data ss:Type="String">NA</Data></Cell>
    <Cell><Data ss:Type="String">NA</Data></Cell>
    <Cell><Data ss:Type="Number">0.28190700000000002</Data></Cell>
    <Cell><Data ss:Type="String">6.76526:6.993:6.32037:6.22174:2.70791:1</Data></Cell>
    <Cell><Data ss:Type="String">0.453586(0.421941:0.546414:0.392405)</Data></Cell>
    <Cell><Data ss:Type="Number">-1200.01</Data></Cell>
    <Cell><Data ss:Type="String">NA</Data></Cell>
    <Cell><Data ss:Type="String">NA</Data></Cell>
    <Cell><Data ss:Type="String">NA</Data></Cell>
   </Row>
   <Row ss:AutoFitHeight="0">
    <Cell><Data ss:Type="String">Phyca_scf2195_27492_PITG_09314T0</Data></Cell>
    <Cell><Data ss:Type="String">MA</Data></Cell>
    <Cell><Data ss:Type="Number">0.21076500000000001</Data></Cell>
    <Cell><Data ss:Type="Number">0.122049</Data></Cell>
    <Cell><Data ss:Type="Number">1.72689</Data></Cell>
    <Cell><Data ss:Type="Number">1.9433099999999998E-2</Data></Cell>
    <Cell><Data ss:Type="Number">597</Data></Cell>
    <Cell><Data ss:Type="Number">178.58</Data></Cell>
    <Cell><Data ss:Type="Number">418.42</Data></Cell>
    <Cell><Data ss:Type="String">NA</Data></Cell>
    <Cell><Data ss:Type="Number">94</Data></Cell>
    <Cell><Data ss:Type="Number">18.628</Data></Cell>
    <Cell><Data ss:Type="Number">75.372</Data></Cell>
    <Cell><Data ss:Type="String">NA</Data></Cell>
    <Cell><Data ss:Type="String">NA</Data></Cell>
    <Cell><Data ss:Type="Number">0.184227</Data></Cell>
    <Cell><Data ss:Type="String">4.30263:2.64936:1.70928:1.61871:0.765802:1</Data></Cell>
    <Cell><Data ss:Type="String">0.498599(0.514706:0.52521:0.455882)</Data></Cell>
    <Cell><Data ss:Type="Number">-1158.75</Data></Cell>
    <Cell><Data ss:Type="String">NA</Data></Cell>
    <Cell><Data ss:Type="String">NA</Data></Cell>
    <Cell><Data ss:Type="String">NA</Data></Cell>
   </Row>
   <Row ss:AutoFitHeight="0">
    <Cell><Data ss:Type="String">Phyca_scf2348_20846_PITG_12154T0</Data></Cell>
    <Cell><Data ss:Type="String">MA</Data></Cell>
    <Cell><Data ss:Type="Number">1.0458799999999999</Data></Cell>
    <Cell><Data ss:Type="Number">0.89233399999999996</Data></Cell>
    <Cell><Data ss:Type="Number">1.1720699999999999</Data></Cell>
    <Cell ss:StyleID="s65"><Data ss:Type="Number">3.2250499999999999E-5</Data></Cell>
    <Cell><Data ss:Type="Number">1137</Data></Cell>
    <Cell><Data ss:Type="Number">339.72300000000001</Data></Cell>
    <Cell><Data ss:Type="Number">797.27700000000004</Data></Cell>
    <Cell><Data ss:Type="String">NA</Data></Cell>
    <Cell><Data ss:Type="Number">858</Data></Cell>
    <Cell><Data ss:Type="Number">228.75899999999999</Data></Cell>
    <Cell><Data ss:Type="Number">629.24099999999999</Data></Cell>
    <Cell><Data ss:Type="String">NA</Data></Cell>
    <Cell><Data ss:Type="String">NA</Data></Cell>
    <Cell><Data ss:Type="Number">1</Data></Cell>
    <Cell><Data ss:Type="String">1.02655:0.974961:1.07478:1.06845:1.07051:1</Data></Cell>
    <Cell><Data ss:Type="String">0.592812(0.588832:0.607868:0.582487)</Data></Cell>
    <Cell><Data ss:Type="Number">-3152.58</Data></Cell>
    <Cell><Data ss:Type="String">NA</Data></Cell>
    <Cell><Data ss:Type="String">NA</Data></Cell>
    <Cell><Data ss:Type="String">NA</Data></Cell>
   </Row>
   <Row ss:AutoFitHeight="0">
    <Cell><Data ss:Type="String">Phyca_scf2363_25827_PITG_08423T0</Data></Cell>
    <Cell><Data ss:Type="String">MA</Data></Cell>
    <Cell><Data ss:Type="Number">0.16912199999999999</Data></Cell>
    <Cell><Data ss:Type="Number">0.13045699999999999</Data></Cell>
    <Cell><Data ss:Type="Number">1.2963899999999999</Data></Cell>
    <Cell><Data ss:Type="Number">2.5885999999999999E-2</Data></Cell>
    <Cell><Data ss:Type="Number">2544</Data></Cell>
    <Cell><Data ss:Type="Number">740.24400000000003</Data></Cell>
    <Cell><Data ss:Type="Number">1803.76</Data></Cell>
    <Cell><Data ss:Type="String">NA</Data></Cell>
    <Cell><Data ss:Type="Number">347</Data></Cell>
    <Cell><Data ss:Type="Number">83.435299999999998</Data></Cell>
    <Cell><Data ss:Type="Number">263.565</Data></Cell>
    <Cell><Data ss:Type="String">NA</Data></Cell>
    <Cell><Data ss:Type="String">NA</Data></Cell>
    <Cell><Data ss:Type="Number">0.15787100000000001</Data></Cell>
    <Cell><Data ss:Type="String">8.06435:3.63928:1.38811:0.86133:1.64539:1</Data></Cell>
    <Cell><Data ss:Type="String">0.444543(0.404614:0.409051:0.519965)</Data></Cell>
    <Cell><Data ss:Type="Number">-4663.9399999999996</Data></Cell>
    <Cell><Data ss:Type="String">NA</Data></Cell>
    <Cell><Data ss:Type="String">NA</Data></Cell>
    <Cell><Data ss:Type="String">NA</Data></Cell>
   </Row>
   <Row ss:AutoFitHeight="0">
    <Cell><Data ss:Type="String">Phyca_scf2382_6661_PITG_13416T0</Data></Cell>
    <Cell><Data ss:Type="String">MA</Data></Cell>
    <Cell><Data ss:Type="Number">0.213062</Data></Cell>
    <Cell><Data ss:Type="Number">5.9485999999999997E-2</Data></Cell>
    <Cell><Data ss:Type="Number">3.5817100000000002</Data></Cell>
    <Cell ss:StyleID="s65"><Data ss:Type="Number">3.2629699999999999E-6</Data></Cell>
    <Cell><Data ss:Type="Number">720</Data></Cell>
    <Cell><Data ss:Type="Number">206.64599999999999</Data></Cell>
    <Cell><Data ss:Type="Number">513.35400000000004</Data></Cell>
    <Cell><Data ss:Type="String">NA</Data></Cell>
    <Cell><Data ss:Type="Number">97</Data></Cell>
    <Cell><Data ss:Type="Number">9.8002099999999999</Data></Cell>
    <Cell><Data ss:Type="Number">87.199799999999996</Data></Cell>
    <Cell><Data ss:Type="String">NA</Data></Cell>
    <Cell><Data ss:Type="String">NA</Data></Cell>
    <Cell><Data ss:Type="Number">0.168984</Data></Cell>
    <Cell><Data ss:Type="String">8.12531:8.01189:5.11995:5.12929:0.513236:1</Data></Cell>
    <Cell><Data ss:Type="String">0.614(0.418:0.752:0.672)</Data></Cell>
    <Cell><Data ss:Type="Number">-1314.97</Data></Cell>
    <Cell><Data ss:Type="String">NA</Data></Cell>
    <Cell><Data ss:Type="String">NA</Data></Cell>
    <Cell><Data ss:Type="String">NA</Data></Cell>
   </Row>
   <Row ss:AutoFitHeight="0">
    <Cell><Data ss:Type="String">Phyca_scf2382_6668_PITG_13412T0</Data></Cell>
    <Cell><Data ss:Type="String">MA</Data></Cell>
    <Cell><Data ss:Type="Number">0.15904699999999999</Data></Cell>
    <Cell><Data ss:Type="Number">9.7821599999999995E-2</Data></Cell>
    <Cell><Data ss:Type="Number">1.6258900000000001</Data></Cell>
    <Cell><Data ss:Type="Number">4.9048599999999996E-3</Data></Cell>
    <Cell><Data ss:Type="Number">1284</Data></Cell>
    <Cell><Data ss:Type="Number">417.07900000000001</Data></Cell>
    <Cell><Data ss:Type="Number">866.92100000000005</Data></Cell>
    <Cell><Data ss:Type="String">NA</Data></Cell>
    <Cell><Data ss:Type="Number">159</Data></Cell>
    <Cell><Data ss:Type="Number">36.305500000000002</Data></Cell>
    <Cell><Data ss:Type="Number">122.69499999999999</Data></Cell>
    <Cell><Data ss:Type="String">NA</Data></Cell>
    <Cell><Data ss:Type="String">NA</Data></Cell>
    <Cell><Data ss:Type="Number">0.13916000000000001</Data></Cell>
    <Cell><Data ss:Type="String">2.97779:2.8582:1.99353:1.95802:0.659396:1</Data></Cell>
    <Cell><Data ss:Type="String">0.517743(0.550611:0.541012:0.461606)</Data></Cell>
    <Cell><Data ss:Type="Number">-2377.6</Data></Cell>
    <Cell><Data ss:Type="String">NA</Data></Cell>
    <Cell><Data ss:Type="String">NA</Data></Cell>
    <Cell><Data ss:Type="String">NA</Data></Cell>
   </Row>
   <Row ss:AutoFitHeight="0">
    <Cell><Data ss:Type="String">Phyca_scf2404_11744_PITG_06361T0</Data></Cell>
    <Cell><Data ss:Type="String">MA</Data></Cell>
    <Cell><Data ss:Type="Number">1.0368200000000001</Data></Cell>
    <Cell><Data ss:Type="Number">0.90390700000000002</Data></Cell>
    <Cell><Data ss:Type="Number">1.1470400000000001</Data></Cell>
    <Cell><Data ss:Type="Number">2.1627700000000001E-3</Data></Cell>
    <Cell><Data ss:Type="Number">909</Data></Cell>
    <Cell><Data ss:Type="Number">251.81899999999999</Data></Cell>
    <Cell><Data ss:Type="Number">657.18100000000004</Data></Cell>
    <Cell><Data ss:Type="String">NA</Data></Cell>
    <Cell><Data ss:Type="Number">677</Data></Cell>
    <Cell><Data ss:Type="Number">169.52600000000001</Data></Cell>
    <Cell><Data ss:Type="Number">507.47399999999999</Data></Cell>
    <Cell><Data ss:Type="String">NA</Data></Cell>
    <Cell><Data ss:Type="String">NA</Data></Cell>
    <Cell><Data ss:Type="Number">1</Data></Cell>
    <Cell><Data ss:Type="String">1.00634:1.03407:1.04191:1.04557:1.02217:1</Data></Cell>
    <Cell><Data ss:Type="String">0.564204(0.513393:0.587798:0.592262)</Data></Cell>
    <Cell><Data ss:Type="Number">-2494.9899999999998</Data></Cell>
    <Cell><Data ss:Type="String">NA</Data></Cell>
    <Cell><Data ss:Type="String">NA</Data></Cell>
    <Cell><Data ss:Type="String">NA</Data></Cell>
   </Row>
   <Row ss:AutoFitHeight="0">
    <Cell><Data ss:Type="String">Phyca_scf2405_13610_PITG_06344T0</Data></Cell>
    <Cell><Data ss:Type="String">MA</Data></Cell>
    <Cell><Data ss:Type="Number">0.18746499999999999</Data></Cell>
    <Cell><Data ss:Type="Number">8.7078900000000001E-2</Data></Cell>
    <Cell><Data ss:Type="Number">2.1528200000000002</Data></Cell>
    <Cell><Data ss:Type="Number">1.0519500000000001E-3</Data></Cell>
    <Cell><Data ss:Type="Number">741</Data></Cell>
    <Cell><Data ss:Type="Number">234.09299999999999</Data></Cell>
    <Cell><Data ss:Type="Number">506.90699999999998</Data></Cell>
    <Cell><Data ss:Type="String">NA</Data></Cell>
    <Cell><Data ss:Type="Number">99</Data></Cell>
    <Cell><Data ss:Type="Number">17.485800000000001</Data></Cell>
    <Cell><Data ss:Type="Number">81.514200000000002</Data></Cell>
    <Cell><Data ss:Type="String">NA</Data></Cell>
    <Cell><Data ss:Type="String">NA</Data></Cell>
    <Cell><Data ss:Type="Number">0.155752</Data></Cell>
    <Cell><Data ss:Type="String">3.75732:3.70866:2.51203:2.53112:0.400229:1</Data></Cell>
    <Cell><Data ss:Type="String">0.520833(0.550676:0.621622:0.390203)</Data></Cell>
    <Cell><Data ss:Type="Number">-1374.46</Data></Cell>
    <Cell><Data ss:Type="String">NA</Data></Cell>
    <Cell><Data ss:Type="String">NA</Data></Cell>
    <Cell><Data ss:Type="String">NA</Data></Cell>
   </Row>
   <Row ss:AutoFitHeight="0">
    <Cell><Data ss:Type="String">Phyca_scf2405_13611_PITG_06346T0</Data></Cell>
    <Cell><Data ss:Type="String">MA</Data></Cell>
    <Cell><Data ss:Type="Number">0.241895</Data></Cell>
    <Cell><Data ss:Type="Number">0.106715</Data></Cell>
    <Cell><Data ss:Type="Number">2.26675</Data></Cell>
    <Cell ss:StyleID="s65"><Data ss:Type="Number">2.6784700000000001E-5</Data></Cell>
    <Cell><Data ss:Type="Number">924</Data></Cell>
    <Cell><Data ss:Type="Number">248.01499999999999</Data></Cell>
    <Cell><Data ss:Type="Number">675.98500000000001</Data></Cell>
    <Cell><Data ss:Type="String">NA</Data></Cell>
    <Cell><Data ss:Type="Number">156</Data></Cell>
    <Cell><Data ss:Type="Number">21.732399999999998</Data></Cell>
    <Cell><Data ss:Type="Number">134.268</Data></Cell>
    <Cell><Data ss:Type="String">NA</Data></Cell>
    <Cell><Data ss:Type="String">NA</Data></Cell>
    <Cell><Data ss:Type="Number">0.20561099999999999</Data></Cell>
    <Cell><Data ss:Type="String">3.55758:3.05072:1.88505:1.88274:0.998548:1</Data></Cell>
    <Cell><Data ss:Type="String">0.564865(0.443243:0.633784:0.617568)</Data></Cell>
    <Cell><Data ss:Type="Number">-1798.09</Data></Cell>
    <Cell><Data ss:Type="String">NA</Data></Cell>
    <Cell><Data ss:Type="String">NA</Data></Cell>
    <Cell><Data ss:Type="String">NA</Data></Cell>
   </Row>
   <Row ss:AutoFitHeight="0">
    <Cell><Data ss:Type="String">Phyca_scf2419_21140_PITG_00979T0</Data></Cell>
    <Cell><Data ss:Type="String">MA</Data></Cell>
    <Cell><Data ss:Type="Number">0.179479</Data></Cell>
    <Cell><Data ss:Type="Number">3.6353800000000001E-3</Data></Cell>
    <Cell><Data ss:Type="Number">49.370100000000001</Data></Cell>
    <Cell ss:StyleID="s65"><Data ss:Type="Number">1.74226E-15</Data></Cell>
    <Cell><Data ss:Type="Number">699</Data></Cell>
    <Cell><Data ss:Type="Number">290.13600000000002</Data></Cell>
    <Cell><Data ss:Type="Number">408.86399999999998</Data></Cell>
    <Cell><Data ss:Type="String">NA</Data></Cell>
    <Cell><Data ss:Type="Number">64</Data></Cell>
    <Cell><Data ss:Type="Number">0.90686100000000003</Data></Cell>
    <Cell><Data ss:Type="Number">63.0931</Data></Cell>
    <Cell><Data ss:Type="String">NA</Data></Cell>
    <Cell><Data ss:Type="String">NA</Data></Cell>
    <Cell><Data ss:Type="Number">0.106491</Data></Cell>
    <Cell><Data ss:Type="String">11.2118:5.06928:0.735552:1.15162:0.773167:1</Data></Cell>
    <Cell><Data ss:Type="String">0.561224(0.761224:0.544898:0.377551)</Data></Cell>
    <Cell><Data ss:Type="Number">-1149.21</Data></Cell>
    <Cell><Data ss:Type="String">NA</Data></Cell>
    <Cell><Data ss:Type="String">NA</Data></Cell>
    <Cell><Data ss:Type="String">NA</Data></Cell>
   </Row>
   <Row ss:AutoFitHeight="0">
    <Cell><Data ss:Type="String">Phyca_scf2420_15910_PITG_01005T0</Data></Cell>
    <Cell><Data ss:Type="String">MA</Data></Cell>
    <Cell><Data ss:Type="Number">1.0278</Data></Cell>
    <Cell><Data ss:Type="Number">0.914601</Data></Cell>
    <Cell><Data ss:Type="Number">1.1237699999999999</Data></Cell>
    <Cell><Data ss:Type="Number">3.0116799999999999E-2</Data></Cell>
    <Cell><Data ss:Type="Number">747</Data></Cell>
    <Cell><Data ss:Type="Number">183.43799999999999</Data></Cell>
    <Cell><Data ss:Type="Number">563.56200000000001</Data></Cell>
    <Cell><Data ss:Type="String">NA</Data></Cell>
    <Cell><Data ss:Type="Number">534</Data></Cell>
    <Cell><Data ss:Type="Number">119.934</Data></Cell>
    <Cell><Data ss:Type="Number">414.06599999999997</Data></Cell>
    <Cell><Data ss:Type="String">NA</Data></Cell>
    <Cell><Data ss:Type="String">NA</Data></Cell>
    <Cell><Data ss:Type="Number">1</Data></Cell>
    <Cell><Data ss:Type="String">0.836063:0.833974:0.83392:0.832618:0.952232:1</Data></Cell>
    <Cell><Data ss:Type="String">0.509397(0.59144:0.431907:0.505837)</Data></Cell>
    <Cell><Data ss:Type="Number">-2028.25</Data></Cell>
    <Cell><Data ss:Type="String">NA</Data></Cell>
    <Cell><Data ss:Type="String">NA</Data></Cell>
    <Cell><Data ss:Type="String">NA</Data></Cell>
   </Row>
   <Row ss:AutoFitHeight="0">
    <Cell><Data ss:Type="String">Phyca_scf2420_15911_PITG_01002T0</Data></Cell>
    <Cell><Data ss:Type="String">MA</Data></Cell>
    <Cell><Data ss:Type="Number">1.0397799999999999</Data></Cell>
    <Cell><Data ss:Type="Number">0.88935500000000001</Data></Cell>
    <Cell><Data ss:Type="Number">1.1691400000000001</Data></Cell>
    <Cell><Data ss:Type="Number">1.4288199999999999E-3</Data></Cell>
    <Cell><Data ss:Type="Number">816</Data></Cell>
    <Cell><Data ss:Type="Number">215.77799999999999</Data></Cell>
    <Cell><Data ss:Type="Number">600.22199999999998</Data></Cell>
    <Cell><Data ss:Type="String">NA</Data></Cell>
    <Cell><Data ss:Type="Number">606</Data></Cell>
    <Cell><Data ss:Type="Number">142.517</Data></Cell>
    <Cell><Data ss:Type="Number">463.483</Data></Cell>
    <Cell><Data ss:Type="String">NA</Data></Cell>
    <Cell><Data ss:Type="String">NA</Data></Cell>
    <Cell><Data ss:Type="Number">1</Data></Cell>
    <Cell><Data ss:Type="String">0.848275:0.76944:0.740014:0.744357:0.780057:1</Data></Cell>
    <Cell><Data ss:Type="String">0.496689(0.551325:0.533113:0.405629)</Data></Cell>
    <Cell><Data ss:Type="Number">-2290.92</Data></Cell>
    <Cell><Data ss:Type="String">NA</Data></Cell>
    <Cell><Data ss:Type="String">NA</Data></Cell>
    <Cell><Data ss:Type="String">NA</Data></Cell>
   </Row>
   <Row ss:AutoFitHeight="0">
    <Cell><Data ss:Type="String">Phyca_scf2427_15937_PITG_01959T0</Data></Cell>
    <Cell><Data ss:Type="String">MA</Data></Cell>
    <Cell><Data ss:Type="Number">0.22386900000000001</Data></Cell>
    <Cell><Data ss:Type="Number">9.3019099999999993E-2</Data></Cell>
    <Cell><Data ss:Type="Number">2.4066999999999998</Data></Cell>
    <Cell ss:StyleID="s65"><Data ss:Type="Number">1.49644E-5</Data></Cell>
    <Cell><Data ss:Type="Number">969</Data></Cell>
    <Cell><Data ss:Type="Number">265.88600000000002</Data></Cell>
    <Cell><Data ss:Type="Number">703.11400000000003</Data></Cell>
    <Cell><Data ss:Type="String">NA</Data></Cell>
    <Cell><Data ss:Type="Number">149</Data></Cell>
    <Cell><Data ss:Type="Number">20.232700000000001</Data></Cell>
    <Cell><Data ss:Type="Number">128.767</Data></Cell>
    <Cell><Data ss:Type="String">NA</Data></Cell>
    <Cell><Data ss:Type="String">NA</Data></Cell>
    <Cell><Data ss:Type="Number">0.18796499999999999</Data></Cell>
    <Cell><Data ss:Type="String">6.72118:3.80913:0.98142:0.529579:1.6863:1</Data></Cell>
    <Cell><Data ss:Type="String">0.47134(0.416667:0.414021:0.583333)</Data></Cell>
    <Cell><Data ss:Type="Number">-1812.94</Data></Cell>
    <Cell><Data ss:Type="String">NA</Data></Cell>
    <Cell><Data ss:Type="String">NA</Data></Cell>
    <Cell><Data ss:Type="String">NA</Data></Cell>
   </Row>
   <Row ss:AutoFitHeight="0">
    <Cell><Data ss:Type="String">Phyca_scf2436_25304_PITG_10522T0</Data></Cell>
    <Cell><Data ss:Type="String">MA</Data></Cell>
    <Cell><Data ss:Type="Number">0.55189100000000002</Data></Cell>
    <Cell><Data ss:Type="Number">0.35955900000000002</Data></Cell>
    <Cell><Data ss:Type="Number">1.53491</Data></Cell>
    <Cell><Data ss:Type="Number">5.7095799999999997E-3</Data></Cell>
    <Cell><Data ss:Type="Number">459</Data></Cell>
    <Cell><Data ss:Type="Number">128.721</Data></Cell>
    <Cell><Data ss:Type="Number">330.279</Data></Cell>
    <Cell><Data ss:Type="String">NA</Data></Cell>
    <Cell><Data ss:Type="Number">153</Data></Cell>
    <Cell><Data ss:Type="Number">30.9819</Data></Cell>
    <Cell><Data ss:Type="Number">122.018</Data></Cell>
    <Cell><Data ss:Type="String">NA</Data></Cell>
    <Cell><Data ss:Type="String">NA</Data></Cell>
    <Cell><Data ss:Type="Number">0.49795400000000001</Data></Cell>
    <Cell><Data ss:Type="String">1.33395:0.945617:0.48906:0.585753:0.246453:1</Data></Cell>
    <Cell><Data ss:Type="String">0.425287(0.332512:0.477833:0.465517)</Data></Cell>
    <Cell><Data ss:Type="Number">-1062.9100000000001</Data></Cell>
    <Cell><Data ss:Type="String">NA</Data></Cell>
    <Cell><Data ss:Type="String">NA</Data></Cell>
    <Cell><Data ss:Type="String">NA</Data></Cell>
   </Row>
   <Row ss:AutoFitHeight="0">
    <Cell><Data ss:Type="String">Phyca_scf2460_1950_PITG_02846T0</Data></Cell>
    <Cell><Data ss:Type="String">MA</Data></Cell>
    <Cell><Data ss:Type="Number">0.20805499999999999</Data></Cell>
    <Cell><Data ss:Type="Number">5.6331800000000001E-2</Data></Cell>
    <Cell><Data ss:Type="Number">3.6933799999999999</Data></Cell>
    <Cell ss:StyleID="s65"><Data ss:Type="Number">3.08264E-9</Data></Cell>
    <Cell><Data ss:Type="Number">1065</Data></Cell>
    <Cell><Data ss:Type="Number">315.29500000000002</Data></Cell>
    <Cell><Data ss:Type="Number">749.70500000000004</Data></Cell>
    <Cell><Data ss:Type="String">NA</Data></Cell>
    <Cell><Data ss:Type="Number">143</Data></Cell>
    <Cell><Data ss:Type="Number">14.618600000000001</Data></Cell>
    <Cell><Data ss:Type="Number">128.381</Data></Cell>
    <Cell><Data ss:Type="String">NA</Data></Cell>
    <Cell><Data ss:Type="String">NA</Data></Cell>
    <Cell><Data ss:Type="Number">0.163137</Data></Cell>
    <Cell><Data ss:Type="String">5.37147:6.61629:3.41735:3.127:1.34549:1</Data></Cell>
    <Cell><Data ss:Type="String">0.556984(0.625964:0.559126:0.485861)</Data></Cell>
    <Cell><Data ss:Type="Number">-1931.74</Data></Cell>
    <Cell><Data ss:Type="String">NA</Data></Cell>
    <Cell><Data ss:Type="String">NA</Data></Cell>
    <Cell><Data ss:Type="String">NA</Data></Cell>
   </Row>
   <Row ss:AutoFitHeight="0">
    <Cell><Data ss:Type="String">Phyca_scf2493_26887_PITG_22686T0</Data></Cell>
    <Cell><Data ss:Type="String">MA</Data></Cell>
    <Cell><Data ss:Type="Number">0.239486</Data></Cell>
    <Cell><Data ss:Type="Number">0.12002400000000001</Data></Cell>
    <Cell><Data ss:Type="Number">1.9953099999999999</Data></Cell>
    <Cell ss:StyleID="s65"><Data ss:Type="Number">7.1323300000000005E-26</Data></Cell>
    <Cell><Data ss:Type="Number">7071</Data></Cell>
    <Cell><Data ss:Type="Number">2026.86</Data></Cell>
    <Cell><Data ss:Type="Number">5044.1400000000003</Data></Cell>
    <Cell><Data ss:Type="String">NA</Data></Cell>
    <Cell><Data ss:Type="Number">1219</Data></Cell>
    <Cell><Data ss:Type="Number">204.33699999999999</Data></Cell>
    <Cell><Data ss:Type="Number">1014.66</Data></Cell>
    <Cell><Data ss:Type="String">NA</Data></Cell>
    <Cell><Data ss:Type="String">NA</Data></Cell>
    <Cell><Data ss:Type="Number">0.20524300000000001</Data></Cell>
    <Cell><Data ss:Type="String">3.81385:2.8757:0.97032:0.852552:1.16541:1</Data></Cell>
    <Cell><Data ss:Type="String">0.494383(0.409125:0.514388:0.559637)</Data></Cell>
    <Cell><Data ss:Type="Number">-13752.8</Data></Cell>
    <Cell><Data ss:Type="String">NA</Data></Cell>
    <Cell><Data ss:Type="String">NA</Data></Cell>
    <Cell><Data ss:Type="String">NA</Data></Cell>
   </Row>
   <Row ss:AutoFitHeight="0">
    <Cell><Data ss:Type="String">Phyca_scf2502_10348_PITG_05526T0</Data></Cell>
    <Cell><Data ss:Type="String">MA</Data></Cell>
    <Cell><Data ss:Type="Number">1.0310900000000001</Data></Cell>
    <Cell><Data ss:Type="Number">0.92361800000000005</Data></Cell>
    <Cell><Data ss:Type="Number">1.11636</Data></Cell>
    <Cell><Data ss:Type="Number">5.5623799999999996E-3</Data></Cell>
    <Cell><Data ss:Type="Number">1065</Data></Cell>
    <Cell><Data ss:Type="Number">308.10300000000001</Data></Cell>
    <Cell><Data ss:Type="Number">756.89700000000005</Data></Cell>
    <Cell><Data ss:Type="String">NA</Data></Cell>
    <Cell><Data ss:Type="Number">809</Data></Cell>
    <Cell><Data ss:Type="Number">216.166</Data></Cell>
    <Cell><Data ss:Type="Number">592.83399999999995</Data></Cell>
    <Cell><Data ss:Type="String">NA</Data></Cell>
    <Cell><Data ss:Type="String">NA</Data></Cell>
    <Cell><Data ss:Type="Number">1</Data></Cell>
    <Cell><Data ss:Type="String">1.01219:0.993316:0.972941:0.98201:0.884088:1</Data></Cell>
    <Cell><Data ss:Type="String">0.530225(0.507772:0.564767:0.518135)</Data></Cell>
    <Cell><Data ss:Type="Number">-2969.07</Data></Cell>
    <Cell><Data ss:Type="String">NA</Data></Cell>
    <Cell><Data ss:Type="String">NA</Data></Cell>
    <Cell><Data ss:Type="String">NA</Data></Cell>
   </Row>
   <Row ss:AutoFitHeight="0">
    <Cell><Data ss:Type="String">Phyca_scf2516_20411_PITG_02009T0</Data></Cell>
    <Cell><Data ss:Type="String">MA</Data></Cell>
    <Cell><Data ss:Type="Number">0.20371800000000001</Data></Cell>
    <Cell><Data ss:Type="Number">5.8408500000000002E-2</Data></Cell>
    <Cell><Data ss:Type="Number">3.4878100000000001</Data></Cell>
    <Cell ss:StyleID="s65"><Data ss:Type="Number">9.2329000000000002E-10</Data></Cell>
    <Cell><Data ss:Type="Number">1074</Data></Cell>
    <Cell><Data ss:Type="Number">391.88200000000001</Data></Cell>
    <Cell><Data ss:Type="Number">682.11800000000005</Data></Cell>
    <Cell><Data ss:Type="String">NA</Data></Cell>
    <Cell><Data ss:Type="Number">136</Data></Cell>
    <Cell><Data ss:Type="Number">19.233599999999999</Data></Cell>
    <Cell><Data ss:Type="Number">116.76600000000001</Data></Cell>
    <Cell><Data ss:Type="String">NA</Data></Cell>
    <Cell><Data ss:Type="String">NA</Data></Cell>
    <Cell><Data ss:Type="Number">0.150697</Data></Cell>
    <Cell><Data ss:Type="String">8.53459:5.27894:1.12229:1.11247:0.912364:1</Data></Cell>
    <Cell><Data ss:Type="String">0.518964(0.64442:0.47046:0.442013)</Data></Cell>
    <Cell><Data ss:Type="Number">-1941.36</Data></Cell>
    <Cell><Data ss:Type="String">NA</Data></Cell>
    <Cell><Data ss:Type="String">NA</Data></Cell>
    <Cell><Data ss:Type="String">NA</Data></Cell>
   </Row>
   <Row ss:AutoFitHeight="0">
    <Cell><Data ss:Type="String">Phyca_scf2535_24240_PITG_07201T0</Data></Cell>
    <Cell><Data ss:Type="String">MA</Data></Cell>
    <Cell><Data ss:Type="Number">0.20208699999999999</Data></Cell>
    <Cell><Data ss:Type="Number">4.5162099999999997E-2</Data></Cell>
    <Cell><Data ss:Type="Number">4.47471</Data></Cell>
    <Cell ss:StyleID="s65"><Data ss:Type="Number">6.4700300000000001E-33</Data></Cell>
    <Cell><Data ss:Type="Number">3717</Data></Cell>
    <Cell><Data ss:Type="Number">1107.8599999999999</Data></Cell>
    <Cell><Data ss:Type="Number">2609.14</Data></Cell>
    <Cell><Data ss:Type="String">NA</Data></Cell>
    <Cell><Data ss:Type="Number">485</Data></Cell>
    <Cell><Data ss:Type="Number">42.0336</Data></Cell>
    <Cell><Data ss:Type="Number">442.96600000000001</Data></Cell>
    <Cell><Data ss:Type="String">NA</Data></Cell>
    <Cell><Data ss:Type="String">NA</Data></Cell>
    <Cell><Data ss:Type="Number">0.15531500000000001</Data></Cell>
    <Cell><Data ss:Type="String">4.52856:3.30446:0.852698:0.885032:1.1879:1</Data></Cell>
    <Cell><Data ss:Type="String">0.481011(0.578019:0.524458:0.340557)</Data></Cell>
    <Cell><Data ss:Type="Number">-6698.45</Data></Cell>
    <Cell><Data ss:Type="String">NA</Data></Cell>
    <Cell><Data ss:Type="String">NA</Data></Cell>
    <Cell><Data ss:Type="String">NA</Data></Cell>
   </Row>
   <Row ss:AutoFitHeight="0">
    <Cell><Data ss:Type="String">Phyca_scf2578_16864_PITG_08899T0</Data></Cell>
    <Cell><Data ss:Type="String">MA</Data></Cell>
    <Cell><Data ss:Type="Number">1.03322</Data></Cell>
    <Cell><Data ss:Type="Number">0.91704699999999995</Data></Cell>
    <Cell><Data ss:Type="Number">1.12669</Data></Cell>
    <Cell><Data ss:Type="Number">4.1809199999999998E-2</Data></Cell>
    <Cell><Data ss:Type="Number">435</Data></Cell>
    <Cell><Data ss:Type="Number">124.4</Data></Cell>
    <Cell><Data ss:Type="Number">310.60000000000002</Data></Cell>
    <Cell><Data ss:Type="String">NA</Data></Cell>
    <Cell><Data ss:Type="Number">337</Data></Cell>
    <Cell><Data ss:Type="Number">88.3797</Data></Cell>
    <Cell><Data ss:Type="Number">248.62</Data></Cell>
    <Cell><Data ss:Type="String">NA</Data></Cell>
    <Cell><Data ss:Type="String">NA</Data></Cell>
    <Cell><Data ss:Type="Number">1</Data></Cell>
    <Cell><Data ss:Type="String">0.977944:0.800923:1.10775:1.09564:1.11112:1</Data></Cell>
    <Cell><Data ss:Type="String">0.571114(0.635762:0.513245:0.566225)</Data></Cell>
    <Cell><Data ss:Type="Number">-1232.44</Data></Cell>
    <Cell><Data ss:Type="String">NA</Data></Cell>
    <Cell><Data ss:Type="String">NA</Data></Cell>
    <Cell><Data ss:Type="String">NA</Data></Cell>
   </Row>
   <Row ss:AutoFitHeight="0">
    <Cell><Data ss:Type="String">Phyca_scf2579_22432_PITG_03327T0</Data></Cell>
    <Cell><Data ss:Type="String">MA</Data></Cell>
    <Cell><Data ss:Type="Number">0.18815899999999999</Data></Cell>
    <Cell><Data ss:Type="Number">4.3394099999999998E-2</Data></Cell>
    <Cell><Data ss:Type="Number">4.3360500000000002</Data></Cell>
    <Cell ss:StyleID="s65"><Data ss:Type="Number">9.8275099999999998E-11</Data></Cell>
    <Cell><Data ss:Type="Number">1209</Data></Cell>
    <Cell><Data ss:Type="Number">349.71899999999999</Data></Cell>
    <Cell><Data ss:Type="Number">859.28099999999995</Data></Cell>
    <Cell><Data ss:Type="String">NA</Data></Cell>
    <Cell><Data ss:Type="Number">151</Data></Cell>
    <Cell><Data ss:Type="Number">12.957000000000001</Data></Cell>
    <Cell><Data ss:Type="Number">138.04300000000001</Data></Cell>
    <Cell><Data ss:Type="String">NA</Data></Cell>
    <Cell><Data ss:Type="String">NA</Data></Cell>
    <Cell><Data ss:Type="Number">0.146284</Data></Cell>
    <Cell><Data ss:Type="String">3.8013:3.52226:2.30973:2.27139:0.624672:1</Data></Cell>
    <Cell><Data ss:Type="String">0.528139(0.583333:0.59632:0.404762)</Data></Cell>
    <Cell><Data ss:Type="Number">-2179.04</Data></Cell>
    <Cell><Data ss:Type="String">NA</Data></Cell>
    <Cell><Data ss:Type="String">NA</Data></Cell>
    <Cell><Data ss:Type="String">NA</Data></Cell>
   </Row>
   <Row ss:AutoFitHeight="0">
    <Cell><Data ss:Type="String">Phyca_scf2579_22440_PITG_03333T0</Data></Cell>
    <Cell><Data ss:Type="String">MA</Data></Cell>
    <Cell><Data ss:Type="Number">0.12629799999999999</Data></Cell>
    <Cell><Data ss:Type="Number">3.2473500000000002E-2</Data></Cell>
    <Cell><Data ss:Type="Number">3.8892600000000002</Data></Cell>
    <Cell><Data ss:Type="Number">2.3434000000000001E-4</Data></Cell>
    <Cell><Data ss:Type="Number">705</Data></Cell>
    <Cell><Data ss:Type="Number">192.637</Data></Cell>
    <Cell><Data ss:Type="Number">512.36300000000006</Data></Cell>
    <Cell><Data ss:Type="String">NA</Data></Cell>
    <Cell><Data ss:Type="Number">61</Data></Cell>
    <Cell><Data ss:Type="Number">5.3771199999999997</Data></Cell>
    <Cell><Data ss:Type="Number">55.622900000000001</Data></Cell>
    <Cell><Data ss:Type="String">NA</Data></Cell>
    <Cell><Data ss:Type="String">NA</Data></Cell>
    <Cell><Data ss:Type="Number">0.100661</Data></Cell>
    <Cell><Data ss:Type="String">10.535:1.47096:2.15951:1.03247:2.53564:1</Data></Cell>
    <Cell><Data ss:Type="String">0.627014(0.498141:0.745353:0.637546)</Data></Cell>
    <Cell><Data ss:Type="Number">-1118.95</Data></Cell>
    <Cell><Data ss:Type="String">NA</Data></Cell>
    <Cell><Data ss:Type="String">NA</Data></Cell>
    <Cell><Data ss:Type="String">NA</Data></Cell>
   </Row>
   <Row ss:AutoFitHeight="0">
    <Cell><Data ss:Type="String">Phyca_scf2590_12670_PITG_13135T0</Data></Cell>
    <Cell><Data ss:Type="String">MA</Data></Cell>
    <Cell><Data ss:Type="Number">1.0347200000000001</Data></Cell>
    <Cell><Data ss:Type="Number">0.90587700000000004</Data></Cell>
    <Cell><Data ss:Type="Number">1.1422300000000001</Data></Cell>
    <Cell><Data ss:Type="Number">1.9872299999999999E-4</Data></Cell>
    <Cell><Data ss:Type="Number">1623</Data></Cell>
    <Cell><Data ss:Type="Number">437.35500000000002</Data></Cell>
    <Cell><Data ss:Type="Number">1185.6400000000001</Data></Cell>
    <Cell><Data ss:Type="String">NA</Data></Cell>
    <Cell><Data ss:Type="Number">1184</Data></Cell>
    <Cell><Data ss:Type="Number">289.02600000000001</Data></Cell>
    <Cell><Data ss:Type="Number">894.97400000000005</Data></Cell>
    <Cell><Data ss:Type="String">NA</Data></Cell>
    <Cell><Data ss:Type="String">NA</Data></Cell>
    <Cell><Data ss:Type="Number">1</Data></Cell>
    <Cell><Data ss:Type="String">0.962491:0.934782:0.90093:0.901703:0.912373:1</Data></Cell>
    <Cell><Data ss:Type="String">0.487686(0.562044:0.395985:0.505474)</Data></Cell>
    <Cell><Data ss:Type="Number">-4503.12</Data></Cell>
    <Cell><Data ss:Type="String">NA</Data></Cell>
    <Cell><Data ss:Type="String">NA</Data></Cell>
    <Cell><Data ss:Type="String">NA</Data></Cell>
   </Row>
   <Row ss:AutoFitHeight="0">
    <Cell><Data ss:Type="String">Phyca_scf2613_8522_PITG_17883T0</Data></Cell>
    <Cell><Data ss:Type="String">MA</Data></Cell>
    <Cell><Data ss:Type="Number">0.21881700000000001</Data></Cell>
    <Cell><Data ss:Type="Number">4.6531099999999999E-2</Data></Cell>
    <Cell><Data ss:Type="Number">4.7026000000000003</Data></Cell>
    <Cell ss:StyleID="s65"><Data ss:Type="Number">3.52921E-31</Data></Cell>
    <Cell><Data ss:Type="Number">2988</Data></Cell>
    <Cell><Data ss:Type="Number">978.54899999999998</Data></Cell>
    <Cell><Data ss:Type="Number">2009.45</Data></Cell>
    <Cell><Data ss:Type="String">NA</Data></Cell>
    <Cell><Data ss:Type="Number">393</Data></Cell>
    <Cell><Data ss:Type="Number">36.877899999999997</Data></Cell>
    <Cell><Data ss:Type="Number">356.12200000000001</Data></Cell>
    <Cell><Data ss:Type="String">NA</Data></Cell>
    <Cell><Data ss:Type="String">NA</Data></Cell>
    <Cell><Data ss:Type="Number">0.16239500000000001</Data></Cell>
    <Cell><Data ss:Type="String">5.63626:3.4853:0.933501:1.00368:0.848258:1</Data></Cell>
    <Cell><Data ss:Type="String">0.546552(0.686207:0.614655:0.338793)</Data></Cell>
    <Cell><Data ss:Type="Number">-5263.2</Data></Cell>
    <Cell><Data ss:Type="String">NA</Data></Cell>
    <Cell><Data ss:Type="String">NA</Data></Cell>
    <Cell><Data ss:Type="String">NA</Data></Cell>
   </Row>
   <Row ss:AutoFitHeight="0">
    <Cell><Data ss:Type="String">Phyca_scf2643_20518_PITG_01382T0</Data></Cell>
    <Cell><Data ss:Type="String">MA</Data></Cell>
    <Cell><Data ss:Type="Number">0.13288900000000001</Data></Cell>
    <Cell><Data ss:Type="Number">7.43978E-2</Data></Cell>
    <Cell><Data ss:Type="Number">1.7862</Data></Cell>
    <Cell><Data ss:Type="Number">2.2571599999999998E-3</Data></Cell>
    <Cell><Data ss:Type="Number">1392</Data></Cell>
    <Cell><Data ss:Type="Number">437.07499999999999</Data></Cell>
    <Cell><Data ss:Type="Number">954.92499999999995</Data></Cell>
    <Cell><Data ss:Type="String">NA</Data></Cell>
    <Cell><Data ss:Type="Number">143</Data></Cell>
    <Cell><Data ss:Type="Number">29.168800000000001</Data></Cell>
    <Cell><Data ss:Type="Number">113.831</Data></Cell>
    <Cell><Data ss:Type="String">NA</Data></Cell>
    <Cell><Data ss:Type="String">NA</Data></Cell>
    <Cell><Data ss:Type="Number">0.114523</Data></Cell>
    <Cell><Data ss:Type="String">4.18793:3.59411:2.70227:2.47666:1.79628:1</Data></Cell>
    <Cell><Data ss:Type="String">0.563333(0.621818:0.550909:0.517273)</Data></Cell>
    <Cell><Data ss:Type="Number">-2461.4499999999998</Data></Cell>
    <Cell><Data ss:Type="String">NA</Data></Cell>
    <Cell><Data ss:Type="String">NA</Data></Cell>
    <Cell><Data ss:Type="String">NA</Data></Cell>
   </Row>
   <Row ss:AutoFitHeight="0">
    <Cell><Data ss:Type="String">Phyca_scf2643_20518_PITG_18037T0</Data></Cell>
    <Cell><Data ss:Type="String">MA</Data></Cell>
    <Cell><Data ss:Type="Number">0.13411300000000001</Data></Cell>
    <Cell><Data ss:Type="Number">7.7066200000000001E-2</Data></Cell>
    <Cell><Data ss:Type="Number">1.7402299999999999</Data></Cell>
    <Cell><Data ss:Type="Number">3.27663E-3</Data></Cell>
    <Cell><Data ss:Type="Number">1392</Data></Cell>
    <Cell><Data ss:Type="Number">433.40800000000002</Data></Cell>
    <Cell><Data ss:Type="Number">958.59199999999998</Data></Cell>
    <Cell><Data ss:Type="String">NA</Data></Cell>
    <Cell><Data ss:Type="Number">145</Data></Cell>
    <Cell><Data ss:Type="Number">29.903300000000002</Data></Cell>
    <Cell><Data ss:Type="Number">115.09699999999999</Data></Cell>
    <Cell><Data ss:Type="String">NA</Data></Cell>
    <Cell><Data ss:Type="String">NA</Data></Cell>
    <Cell><Data ss:Type="Number">0.116351</Data></Cell>
    <Cell><Data ss:Type="String">4.0829:3.58704:2.77853:2.60019:1.77982:1</Data></Cell>
    <Cell><Data ss:Type="String">0.563636(0.621818:0.550909:0.518182)</Data></Cell>
    <Cell><Data ss:Type="Number">-2468.67</Data></Cell>
    <Cell><Data ss:Type="String">NA</Data></Cell>
    <Cell><Data ss:Type="String">NA</Data></Cell>
    <Cell><Data ss:Type="String">NA</Data></Cell>
   </Row>
   <Row ss:AutoFitHeight="0">
    <Cell><Data ss:Type="String">Phyca_scf2667_12536_PITG_03224T0</Data></Cell>
    <Cell><Data ss:Type="String">MA</Data></Cell>
    <Cell><Data ss:Type="Number">1.1435599999999999</Data></Cell>
    <Cell><Data ss:Type="Number">0.73905699999999996</Data></Cell>
    <Cell><Data ss:Type="Number">1.54732</Data></Cell>
    <Cell><Data ss:Type="Number">1.42855E-4</Data></Cell>
    <Cell><Data ss:Type="Number">144</Data></Cell>
    <Cell><Data ss:Type="Number">51.105899999999998</Data></Cell>
    <Cell><Data ss:Type="Number">92.894099999999995</Data></Cell>
    <Cell><Data ss:Type="String">NA</Data></Cell>
    <Cell><Data ss:Type="Number">105</Data></Cell>
    <Cell><Data ss:Type="Number">27.540800000000001</Data></Cell>
    <Cell><Data ss:Type="Number">77.459199999999996</Data></Cell>
    <Cell><Data ss:Type="String">NA</Data></Cell>
    <Cell><Data ss:Type="String">NA</Data></Cell>
    <Cell><Data ss:Type="Number">1</Data></Cell>
    <Cell><Data ss:Type="String">1.11228:1.18297:1.01409:1.01745:0.971823:1</Data></Cell>
    <Cell><Data ss:Type="String">0.463203(0.266234:0.662338:0.461039)</Data></Cell>
    <Cell><Data ss:Type="Number">-380.56200000000001</Data></Cell>
    <Cell><Data ss:Type="String">NA</Data></Cell>
    <Cell><Data ss:Type="String">NA</Data></Cell>
    <Cell><Data ss:Type="String">NA</Data></Cell>
   </Row>
   <Row ss:AutoFitHeight="0">
    <Cell><Data ss:Type="String">Phyca_scf2667_12551_PITG_03243T0</Data></Cell>
    <Cell><Data ss:Type="String">MA</Data></Cell>
    <Cell><Data ss:Type="Number">1.02525</Data></Cell>
    <Cell><Data ss:Type="Number">0.92223900000000003</Data></Cell>
    <Cell><Data ss:Type="Number">1.1116900000000001</Data></Cell>
    <Cell><Data ss:Type="Number">1.4463E-2</Data></Cell>
    <Cell><Data ss:Type="Number">975</Data></Cell>
    <Cell><Data ss:Type="Number">238.97</Data></Cell>
    <Cell><Data ss:Type="Number">736.03</Data></Cell>
    <Cell><Data ss:Type="String">NA</Data></Cell>
    <Cell><Data ss:Type="Number">741</Data></Cell>
    <Cell><Data ss:Type="Number">167.494</Data></Cell>
    <Cell><Data ss:Type="Number">573.50599999999997</Data></Cell>
    <Cell><Data ss:Type="String">NA</Data></Cell>
    <Cell><Data ss:Type="String">NA</Data></Cell>
    <Cell><Data ss:Type="Number">1</Data></Cell>
    <Cell><Data ss:Type="String">1.12626:1.08229:1.07019:1.05096:0.969127:1</Data></Cell>
    <Cell><Data ss:Type="String">0.538357(0.430518:0.594005:0.591281)</Data></Cell>
    <Cell><Data ss:Type="Number">-2703.53</Data></Cell>
    <Cell><Data ss:Type="String">NA</Data></Cell>
    <Cell><Data ss:Type="String">NA</Data></Cell>
    <Cell><Data ss:Type="String">NA</Data></Cell>
   </Row>
   <Row ss:AutoFitHeight="0">
    <Cell><Data ss:Type="String">Phyca_scf2676_686_PITG_14466T0</Data></Cell>
    <Cell><Data ss:Type="String">MA</Data></Cell>
    <Cell><Data ss:Type="Number">0.226045</Data></Cell>
    <Cell><Data ss:Type="Number">1.81884E-2</Data></Cell>
    <Cell><Data ss:Type="Number">12.428000000000001</Data></Cell>
    <Cell ss:StyleID="s65"><Data ss:Type="Number">7.7960600000000004E-17</Data></Cell>
    <Cell><Data ss:Type="Number">861</Data></Cell>
    <Cell><Data ss:Type="Number">304.37200000000001</Data></Cell>
    <Cell><Data ss:Type="Number">556.62800000000004</Data></Cell>
    <Cell><Data ss:Type="String">NA</Data></Cell>
    <Cell><Data ss:Type="Number">112</Data></Cell>
    <Cell><Data ss:Type="Number">4.7201599999999999</Data></Cell>
    <Cell><Data ss:Type="Number">107.28</Data></Cell>
    <Cell><Data ss:Type="String">NA</Data></Cell>
    <Cell><Data ss:Type="String">NA</Data></Cell>
    <Cell><Data ss:Type="Number">0.15256600000000001</Data></Cell>
    <Cell><Data ss:Type="String">5.06725:2.75444:1.01753:1.09488:0.452384:1</Data></Cell>
    <Cell><Data ss:Type="String">0.561315(0.633779:0.575251:0.474916)</Data></Cell>
    <Cell><Data ss:Type="Number">-1569.15</Data></Cell>
    <Cell><Data ss:Type="String">NA</Data></Cell>
    <Cell><Data ss:Type="String">NA</Data></Cell>
    <Cell><Data ss:Type="String">NA</Data></Cell>
   </Row>
   <Row ss:AutoFitHeight="0">
    <Cell><Data ss:Type="String">Phyca_scf2676_695_PITG_14468T0</Data></Cell>
    <Cell><Data ss:Type="String">MA</Data></Cell>
    <Cell><Data ss:Type="Number">0.32257200000000003</Data></Cell>
    <Cell><Data ss:Type="Number">4.5713999999999998E-2</Data></Cell>
    <Cell><Data ss:Type="Number">7.0563200000000004</Data></Cell>
    <Cell><Data ss:Type="Number">2.2884399999999999E-4</Data></Cell>
    <Cell><Data ss:Type="Number">183</Data></Cell>
    <Cell><Data ss:Type="Number">52.1706</Data></Cell>
    <Cell><Data ss:Type="Number">130.82900000000001</Data></Cell>
    <Cell><Data ss:Type="String">NA</Data></Cell>
    <Cell><Data ss:Type="Number">34</Data></Cell>
    <Cell><Data ss:Type="Number">1.81864</Data></Cell>
    <Cell><Data ss:Type="Number">32.181399999999996</Data></Cell>
    <Cell><Data ss:Type="String">NA</Data></Cell>
    <Cell><Data ss:Type="String">NA</Data></Cell>
    <Cell><Data ss:Type="Number">0.243644</Data></Cell>
    <Cell><Data ss:Type="String">2.48449:2.39044:1.59807:1.59845:0.249814:1</Data></Cell>
    <Cell><Data ss:Type="String">0.60582(0.587302:0.531746:0.698413)</Data></Cell>
    <Cell><Data ss:Type="Number">-361.69600000000003</Data></Cell>
    <Cell><Data ss:Type="String">NA</Data></Cell>
    <Cell><Data ss:Type="String">NA</Data></Cell>
    <Cell><Data ss:Type="String">NA</Data></Cell>
   </Row>
   <Row ss:AutoFitHeight="0">
    <Cell><Data ss:Type="String">Phyca_scf2688_10083_PITG_19155T0</Data></Cell>
    <Cell><Data ss:Type="String">MA</Data></Cell>
    <Cell><Data ss:Type="Number">0.195712</Data></Cell>
    <Cell><Data ss:Type="Number">9.7577200000000003E-2</Data></Cell>
    <Cell><Data ss:Type="Number">2.0057200000000002</Data></Cell>
    <Cell ss:StyleID="s65"><Data ss:Type="Number">8.5733999999999996E-10</Data></Cell>
    <Cell><Data ss:Type="Number">2883</Data></Cell>
    <Cell><Data ss:Type="Number">854.56899999999996</Data></Cell>
    <Cell><Data ss:Type="Number">2028.43</Data></Cell>
    <Cell><Data ss:Type="String">NA</Data></Cell>
    <Cell><Data ss:Type="Number">407</Data></Cell>
    <Cell><Data ss:Type="Number">70.649500000000003</Data></Cell>
    <Cell><Data ss:Type="Number">336.351</Data></Cell>
    <Cell><Data ss:Type="String">NA</Data></Cell>
    <Cell><Data ss:Type="String">NA</Data></Cell>
    <Cell><Data ss:Type="Number">0.16662299999999999</Data></Cell>
    <Cell><Data ss:Type="String">7.15169:4.87721:1.43029:0.606301:1.08846:1</Data></Cell>
    <Cell><Data ss:Type="String">0.515615(0.47288:0.448718:0.625247)</Data></Cell>
    <Cell><Data ss:Type="Number">-5298.54</Data></Cell>
    <Cell><Data ss:Type="String">NA</Data></Cell>
    <Cell><Data ss:Type="String">NA</Data></Cell>
    <Cell><Data ss:Type="String">NA</Data></Cell>
   </Row>
   <Row ss:AutoFitHeight="0">
    <Cell><Data ss:Type="String">Phyca_scf2704_288_PITG_14133T0</Data></Cell>
    <Cell><Data ss:Type="String">MA</Data></Cell>
    <Cell><Data ss:Type="Number">0.15697700000000001</Data></Cell>
    <Cell><Data ss:Type="Number">1.6811400000000001E-2</Data></Cell>
    <Cell><Data ss:Type="Number">9.3375299999999992</Data></Cell>
    <Cell ss:StyleID="s65"><Data ss:Type="Number">3.85101E-16</Data></Cell>
    <Cell><Data ss:Type="Number">1128</Data></Cell>
    <Cell><Data ss:Type="Number">529.61400000000003</Data></Cell>
    <Cell><Data ss:Type="Number">598.38599999999997</Data></Cell>
    <Cell><Data ss:Type="String">NA</Data></Cell>
    <Cell><Data ss:Type="Number">90</Data></Cell>
    <Cell><Data ss:Type="Number">7.7922000000000002</Data></Cell>
    <Cell><Data ss:Type="Number">82.207800000000006</Data></Cell>
    <Cell><Data ss:Type="String">NA</Data></Cell>
    <Cell><Data ss:Type="String">NA</Data></Cell>
    <Cell><Data ss:Type="Number">9.1166800000000006E-2</Data></Cell>
    <Cell><Data ss:Type="String">8.62919:3.73122:0.990703:0.535053:0.488029:1</Data></Cell>
    <Cell><Data ss:Type="String">0.60823(0.77284:0.635802:0.416049)</Data></Cell>
    <Cell><Data ss:Type="Number">-1824.38</Data></Cell>
    <Cell><Data ss:Type="String">NA</Data></Cell>
    <Cell><Data ss:Type="String">NA</Data></Cell>
    <Cell><Data ss:Type="String">NA</Data></Cell>
   </Row>
   <Row ss:AutoFitHeight="0">
    <Cell><Data ss:Type="String">Phyca_scf2704_302_PITG_14136T0</Data></Cell>
    <Cell><Data ss:Type="String">MA</Data></Cell>
    <Cell><Data ss:Type="Number">0.163601</Data></Cell>
    <Cell><Data ss:Type="Number">6.0284299999999999E-2</Data></Cell>
    <Cell><Data ss:Type="Number">2.7138200000000001</Data></Cell>
    <Cell ss:StyleID="s65"><Data ss:Type="Number">9.5859000000000008E-6</Data></Cell>
    <Cell><Data ss:Type="Number">990</Data></Cell>
    <Cell><Data ss:Type="Number">327.95100000000002</Data></Cell>
    <Cell><Data ss:Type="Number">662.04899999999998</Data></Cell>
    <Cell><Data ss:Type="String">NA</Data></Cell>
    <Cell><Data ss:Type="Number">112</Data></Cell>
    <Cell><Data ss:Type="Number">17.288</Data></Cell>
    <Cell><Data ss:Type="Number">94.712000000000003</Data></Cell>
    <Cell><Data ss:Type="String">NA</Data></Cell>
    <Cell><Data ss:Type="String">NA</Data></Cell>
    <Cell><Data ss:Type="Number">0.12937599999999999</Data></Cell>
    <Cell><Data ss:Type="String">6.98727:6.41685:4.57718:4.5747:1.00943:1</Data></Cell>
    <Cell><Data ss:Type="String">0.559524(0.689153:0.57672:0.412698)</Data></Cell>
    <Cell><Data ss:Type="Number">-1767.89</Data></Cell>
    <Cell><Data ss:Type="String">NA</Data></Cell>
    <Cell><Data ss:Type="String">NA</Data></Cell>
    <Cell><Data ss:Type="String">NA</Data></Cell>
   </Row>
   <Row ss:AutoFitHeight="0">
    <Cell><Data ss:Type="String">Phyca_scf2704_303_PITG_14118T0</Data></Cell>
    <Cell><Data ss:Type="String">MA</Data></Cell>
    <Cell><Data ss:Type="Number">0.224934</Data></Cell>
    <Cell><Data ss:Type="Number">4.1871999999999999E-2</Data></Cell>
    <Cell><Data ss:Type="Number">5.37195</Data></Cell>
    <Cell ss:StyleID="s65"><Data ss:Type="Number">7.0680699999999994E-17</Data></Cell>
    <Cell><Data ss:Type="Number">1338</Data></Cell>
    <Cell><Data ss:Type="Number">454.17099999999999</Data></Cell>
    <Cell><Data ss:Type="Number">883.82899999999995</Data></Cell>
    <Cell><Data ss:Type="String">NA</Data></Cell>
    <Cell><Data ss:Type="Number">177</Data></Cell>
    <Cell><Data ss:Type="Number">15.453200000000001</Data></Cell>
    <Cell><Data ss:Type="Number">161.547</Data></Cell>
    <Cell><Data ss:Type="String">NA</Data></Cell>
    <Cell><Data ss:Type="String">NA</Data></Cell>
    <Cell><Data ss:Type="Number">0.162796</Data></Cell>
    <Cell><Data ss:Type="String">6.51085:5.99671:3.51927:3.53621:0.489605:1</Data></Cell>
    <Cell><Data ss:Type="String">0.572641(0.748473:0.577393:0.392057)</Data></Cell>
    <Cell><Data ss:Type="Number">-2434.31</Data></Cell>
    <Cell><Data ss:Type="String">NA</Data></Cell>
    <Cell><Data ss:Type="String">NA</Data></Cell>
    <Cell><Data ss:Type="String">NA</Data></Cell>
   </Row>
   <Row ss:AutoFitHeight="0">
    <Cell><Data ss:Type="String">Phyca_scf2705_9974_PITG_14119T0</Data></Cell>
    <Cell><Data ss:Type="String">MA</Data></Cell>
    <Cell><Data ss:Type="Number">1.09274</Data></Cell>
    <Cell><Data ss:Type="Number">0.77697400000000005</Data></Cell>
    <Cell><Data ss:Type="Number">1.4064000000000001</Data></Cell>
    <Cell ss:StyleID="s65"><Data ss:Type="Number">6.4779999999999996E-6</Data></Cell>
    <Cell><Data ss:Type="Number">333</Data></Cell>
    <Cell><Data ss:Type="Number">97.801000000000002</Data></Cell>
    <Cell><Data ss:Type="Number">235.19900000000001</Data></Cell>
    <Cell><Data ss:Type="String">NA</Data></Cell>
    <Cell><Data ss:Type="Number">249</Data></Cell>
    <Cell><Data ss:Type="Number">56.820500000000003</Data></Cell>
    <Cell><Data ss:Type="Number">192.18</Data></Cell>
    <Cell><Data ss:Type="String">NA</Data></Cell>
    <Cell><Data ss:Type="String">NA</Data></Cell>
    <Cell><Data ss:Type="Number">1</Data></Cell>
    <Cell><Data ss:Type="String">0.821269:0.578932:0.839577:0.86059:0.846723:1</Data></Cell>
    <Cell><Data ss:Type="String">0.530934(0.513514:0.537162:0.543919)</Data></Cell>
    <Cell><Data ss:Type="Number">-924.90200000000004</Data></Cell>
    <Cell><Data ss:Type="String">NA</Data></Cell>
    <Cell><Data ss:Type="String">NA</Data></Cell>
    <Cell><Data ss:Type="String">NA</Data></Cell>
   </Row>
   <Row ss:AutoFitHeight="0">
    <Cell><Data ss:Type="String">Phyca_scf2725_14358_PITG_05428T0</Data></Cell>
    <Cell><Data ss:Type="String">MA</Data></Cell>
    <Cell><Data ss:Type="Number">0.229321</Data></Cell>
    <Cell><Data ss:Type="Number">9.2377100000000004E-2</Data></Cell>
    <Cell><Data ss:Type="Number">2.48244</Data></Cell>
    <Cell ss:StyleID="s65"><Data ss:Type="Number">8.6301899999999995E-8</Data></Cell>
    <Cell><Data ss:Type="Number">1323</Data></Cell>
    <Cell><Data ss:Type="Number">378.964</Data></Cell>
    <Cell><Data ss:Type="Number">944.03599999999994</Data></Cell>
    <Cell><Data ss:Type="String">NA</Data></Cell>
    <Cell><Data ss:Type="Number">205</Data></Cell>
    <Cell><Data ss:Type="Number">28.535599999999999</Data></Cell>
    <Cell><Data ss:Type="Number">176.464</Data></Cell>
    <Cell><Data ss:Type="String">NA</Data></Cell>
    <Cell><Data ss:Type="String">NA</Data></Cell>
    <Cell><Data ss:Type="Number">0.19009400000000001</Data></Cell>
    <Cell><Data ss:Type="String">7.62319:3.16214:1.66833:0.685306:0.732105:1</Data></Cell>
    <Cell><Data ss:Type="String">0.482759(0.451149:0.443487:0.55364)</Data></Cell>
    <Cell><Data ss:Type="Number">-2484.39</Data></Cell>
    <Cell><Data ss:Type="String">NA</Data></Cell>
    <Cell><Data ss:Type="String">NA</Data></Cell>
    <Cell><Data ss:Type="String">NA</Data></Cell>
   </Row>
   <Row ss:AutoFitHeight="0">
    <Cell><Data ss:Type="String">Phyca_scf2725_14382_PITG_05448T0</Data></Cell>
    <Cell><Data ss:Type="String">MA</Data></Cell>
    <Cell><Data ss:Type="Number">0.22547500000000001</Data></Cell>
    <Cell><Data ss:Type="Number">7.3622900000000005E-2</Data></Cell>
    <Cell><Data ss:Type="Number">3.06257</Data></Cell>
    <Cell ss:StyleID="s65"><Data ss:Type="Number">2.1017999999999999E-9</Data></Cell>
    <Cell><Data ss:Type="Number">1257</Data></Cell>
    <Cell><Data ss:Type="Number">374.19200000000001</Data></Cell>
    <Cell><Data ss:Type="Number">882.80799999999999</Data></Cell>
    <Cell><Data ss:Type="String">NA</Data></Cell>
    <Cell><Data ss:Type="Number">180</Data></Cell>
    <Cell><Data ss:Type="Number">21.883600000000001</Data></Cell>
    <Cell><Data ss:Type="Number">158.11600000000001</Data></Cell>
    <Cell><Data ss:Type="String">NA</Data></Cell>
    <Cell><Data ss:Type="String">NA</Data></Cell>
    <Cell><Data ss:Type="Number">0.18027099999999999</Data></Cell>
    <Cell><Data ss:Type="String">9.24697:6.51344:3.32991:2.83776:1.25583:1</Data></Cell>
    <Cell><Data ss:Type="String">0.507634(0.572519:0.551527:0.398855)</Data></Cell>
    <Cell><Data ss:Type="Number">-2261.0300000000002</Data></Cell>
    <Cell><Data ss:Type="String">NA</Data></Cell>
    <Cell><Data ss:Type="String">NA</Data></Cell>
    <Cell><Data ss:Type="String">NA</Data></Cell>
   </Row>
   <Row ss:AutoFitHeight="0">
    <Cell><Data ss:Type="String">Phyca_scf2756_9426_PITG_12889T0</Data></Cell>
    <Cell><Data ss:Type="String">MA</Data></Cell>
    <Cell><Data ss:Type="Number">0.191215</Data></Cell>
    <Cell><Data ss:Type="Number">2.67236E-2</Data></Cell>
    <Cell><Data ss:Type="Number">7.1553000000000004</Data></Cell>
    <Cell ss:StyleID="s65"><Data ss:Type="Number">4.2204600000000001E-9</Data></Cell>
    <Cell><Data ss:Type="Number">699</Data></Cell>
    <Cell><Data ss:Type="Number">206.68</Data></Cell>
    <Cell><Data ss:Type="Number">492.32</Data></Cell>
    <Cell><Data ss:Type="String">NA</Data></Cell>
    <Cell><Data ss:Type="Number">86</Data></Cell>
    <Cell><Data ss:Type="Number">4.7660799999999997</Data></Cell>
    <Cell><Data ss:Type="Number">81.233900000000006</Data></Cell>
    <Cell><Data ss:Type="String">NA</Data></Cell>
    <Cell><Data ss:Type="String">NA</Data></Cell>
    <Cell><Data ss:Type="Number">0.14257800000000001</Data></Cell>
    <Cell><Data ss:Type="String">4.74185:4.6336:3.44362:3.30738:1.02321:1</Data></Cell>
    <Cell><Data ss:Type="String">0.542339(0.570565:0.606855:0.449597)</Data></Cell>
    <Cell><Data ss:Type="Number">-1269.69</Data></Cell>
    <Cell><Data ss:Type="String">NA</Data></Cell>
    <Cell><Data ss:Type="String">NA</Data></Cell>
    <Cell><Data ss:Type="String">NA</Data></Cell>
   </Row>
   <Row ss:AutoFitHeight="0">
    <Cell><Data ss:Type="String">Phyca_scf2763_9606_PITG_14180T0</Data></Cell>
    <Cell><Data ss:Type="String">MA</Data></Cell>
    <Cell><Data ss:Type="Number">5.5439599999999999E-2</Data></Cell>
    <Cell><Data ss:Type="Number">6.1046199999999998E-3</Data></Cell>
    <Cell><Data ss:Type="Number">9.0815800000000007</Data></Cell>
    <Cell ss:StyleID="s65"><Data ss:Type="Number">4.6818499999999999E-5</Data></Cell>
    <Cell><Data ss:Type="Number">831</Data></Cell>
    <Cell><Data ss:Type="Number">355.91500000000002</Data></Cell>
    <Cell><Data ss:Type="Number">475.08499999999998</Data></Cell>
    <Cell><Data ss:Type="String">NA</Data></Cell>
    <Cell><Data ss:Type="Number">28</Data></Cell>
    <Cell><Data ss:Type="Number">2.1337600000000001</Data></Cell>
    <Cell><Data ss:Type="Number">25.866199999999999</Data></Cell>
    <Cell><Data ss:Type="String">NA</Data></Cell>
    <Cell><Data ss:Type="String">NA</Data></Cell>
    <Cell><Data ss:Type="Number">3.4309600000000003E-2</Data></Cell>
    <Cell><Data ss:Type="String">7.42556:1.68212:0.469938:0.826165:1.43867:1</Data></Cell>
    <Cell><Data ss:Type="String">0.632867(0.840909:0.597902:0.45979)</Data></Cell>
    <Cell><Data ss:Type="Number">-1175.44</Data></Cell>
    <Cell><Data ss:Type="String">NA</Data></Cell>
    <Cell><Data ss:Type="String">NA</Data></Cell>
    <Cell><Data ss:Type="String">NA</Data></Cell>
   </Row>
   <Row ss:AutoFitHeight="0">
    <Cell><Data ss:Type="String">Phyca_scf2766_14061_PITG_11526T0</Data></Cell>
    <Cell><Data ss:Type="String">MA</Data></Cell>
    <Cell><Data ss:Type="Number">0.16789499999999999</Data></Cell>
    <Cell><Data ss:Type="Number">4.5102900000000001E-2</Data></Cell>
    <Cell><Data ss:Type="Number">3.7224900000000001</Data></Cell>
    <Cell ss:StyleID="s65"><Data ss:Type="Number">7.0538500000000002E-16</Data></Cell>
    <Cell><Data ss:Type="Number">2421</Data></Cell>
    <Cell><Data ss:Type="Number">676.57</Data></Cell>
    <Cell><Data ss:Type="Number">1744.43</Data></Cell>
    <Cell><Data ss:Type="String">NA</Data></Cell>
    <Cell><Data ss:Type="Number">282</Data></Cell>
    <Cell><Data ss:Type="Number">26.609100000000002</Data></Cell>
    <Cell><Data ss:Type="Number">255.39099999999999</Data></Cell>
    <Cell><Data ss:Type="String">NA</Data></Cell>
    <Cell><Data ss:Type="String">NA</Data></Cell>
    <Cell><Data ss:Type="Number">0.13358</Data></Cell>
    <Cell><Data ss:Type="String">4.50001:4.42905:3.2022:3.18223:0.875203:1</Data></Cell>
    <Cell><Data ss:Type="String">0.534879(0.417421:0.608597:0.57862)</Data></Cell>
    <Cell><Data ss:Type="Number">-4342.88</Data></Cell>
    <Cell><Data ss:Type="String">NA</Data></Cell>
    <Cell><Data ss:Type="String">NA</Data></Cell>
    <Cell><Data ss:Type="String">NA</Data></Cell>
   </Row>
   <Row ss:AutoFitHeight="0">
    <Cell><Data ss:Type="String">Phyca_scf2772_8095_PITG_18807T0</Data></Cell>
    <Cell><Data ss:Type="String">MA</Data></Cell>
    <Cell><Data ss:Type="Number">0.29390300000000003</Data></Cell>
    <Cell><Data ss:Type="Number">7.9922300000000002E-2</Data></Cell>
    <Cell><Data ss:Type="Number">3.6773600000000002</Data></Cell>
    <Cell><Data ss:Type="Number">6.4186900000000003E-3</Data></Cell>
    <Cell><Data ss:Type="Number">201</Data></Cell>
    <Cell><Data ss:Type="Number">51.600299999999997</Data></Cell>
    <Cell><Data ss:Type="Number">149.4</Data></Cell>
    <Cell><Data ss:Type="String">NA</Data></Cell>
    <Cell><Data ss:Type="Number">38</Data></Cell>
    <Cell><Data ss:Type="Number">3.26261</Data></Cell>
    <Cell><Data ss:Type="Number">34.737400000000001</Data></Cell>
    <Cell><Data ss:Type="String">NA</Data></Cell>
    <Cell><Data ss:Type="String">NA</Data></Cell>
    <Cell><Data ss:Type="Number">0.23896999999999999</Data></Cell>
    <Cell><Data ss:Type="String">3.05833:3.35886:2.75287:2.71056:1.11782:1</Data></Cell>
    <Cell><Data ss:Type="String">0.429348(0.451087:0.483696:0.353261)</Data></Cell>
    <Cell><Data ss:Type="Number">-401.05200000000002</Data></Cell>
    <Cell><Data ss:Type="String">NA</Data></Cell>
    <Cell><Data ss:Type="String">NA</Data></Cell>
    <Cell><Data ss:Type="String">NA</Data></Cell>
   </Row>
   <Row ss:AutoFitHeight="0">
    <Cell><Data ss:Type="String">Phyca_scf2779_5925_PITG_04180T0</Data></Cell>
    <Cell><Data ss:Type="String">MA</Data></Cell>
    <Cell><Data ss:Type="Number">0.22808</Data></Cell>
    <Cell><Data ss:Type="Number">3.7731800000000003E-2</Data></Cell>
    <Cell><Data ss:Type="Number">6.0447899999999999</Data></Cell>
    <Cell ss:StyleID="s65"><Data ss:Type="Number">5.0425500000000003E-10</Data></Cell>
    <Cell><Data ss:Type="Number">759</Data></Cell>
    <Cell><Data ss:Type="Number">227.56399999999999</Data></Cell>
    <Cell><Data ss:Type="Number">531.43600000000004</Data></Cell>
    <Cell><Data ss:Type="String">NA</Data></Cell>
    <Cell><Data ss:Type="Number">107</Data></Cell>
    <Cell><Data ss:Type="Number">7.0783399999999999</Data></Cell>
    <Cell><Data ss:Type="Number">99.921700000000001</Data></Cell>
    <Cell><Data ss:Type="String">NA</Data></Cell>
    <Cell><Data ss:Type="String">NA</Data></Cell>
    <Cell><Data ss:Type="Number">0.17101</Data></Cell>
    <Cell><Data ss:Type="String">5.00992:4.87285:3.36471:3.37267:0.500136:1</Data></Cell>
    <Cell><Data ss:Type="String">0.491005(0.590476:0.549206:0.333333)</Data></Cell>
    <Cell><Data ss:Type="Number">-1416.11</Data></Cell>
    <Cell><Data ss:Type="String">NA</Data></Cell>
    <Cell><Data ss:Type="String">NA</Data></Cell>
    <Cell><Data ss:Type="String">NA</Data></Cell>
   </Row>
   <Row ss:AutoFitHeight="0">
    <Cell><Data ss:Type="String">Phyca_scf2781_893_PITG_04142T0</Data></Cell>
    <Cell><Data ss:Type="String">MA</Data></Cell>
    <Cell><Data ss:Type="Number">0.241586</Data></Cell>
    <Cell><Data ss:Type="Number">6.9007899999999997E-2</Data></Cell>
    <Cell><Data ss:Type="Number">3.5008499999999998</Data></Cell>
    <Cell><Data ss:Type="Number">3.7063899999999999E-3</Data></Cell>
    <Cell><Data ss:Type="Number">222</Data></Cell>
    <Cell><Data ss:Type="Number">69.432699999999997</Data></Cell>
    <Cell><Data ss:Type="Number">152.56700000000001</Data></Cell>
    <Cell><Data ss:Type="String">NA</Data></Cell>
    <Cell><Data ss:Type="Number">33</Data></Cell>
    <Cell><Data ss:Type="Number">3.7963499999999999</Data></Cell>
    <Cell><Data ss:Type="Number">29.203600000000002</Data></Cell>
    <Cell><Data ss:Type="String">NA</Data></Cell>
    <Cell><Data ss:Type="String">NA</Data></Cell>
    <Cell><Data ss:Type="Number">0.18761</Data></Cell>
    <Cell><Data ss:Type="String">20.8659:17.4557:19.6245:19.2876:11.9009:1</Data></Cell>
    <Cell><Data ss:Type="String">0.514403(0.376543:0.703704:0.462963)</Data></Cell>
    <Cell><Data ss:Type="Number">-422.82400000000001</Data></Cell>
    <Cell><Data ss:Type="String">NA</Data></Cell>
    <Cell><Data ss:Type="String">NA</Data></Cell>
    <Cell><Data ss:Type="String">NA</Data></Cell>
   </Row>
   <Row ss:AutoFitHeight="0">
    <Cell><Data ss:Type="String">Phyca_scf2782_3515_PITG_01996T0</Data></Cell>
    <Cell><Data ss:Type="String">MA</Data></Cell>
    <Cell><Data ss:Type="Number">0.161583</Data></Cell>
    <Cell><Data ss:Type="Number">5.73264E-2</Data></Cell>
    <Cell><Data ss:Type="Number">2.8186499999999999</Data></Cell>
    <Cell ss:StyleID="s65"><Data ss:Type="Number">1.6773600000000001E-11</Data></Cell>
    <Cell><Data ss:Type="Number">2397</Data></Cell>
    <Cell><Data ss:Type="Number">706.53899999999999</Data></Cell>
    <Cell><Data ss:Type="Number">1690.46</Data></Cell>
    <Cell><Data ss:Type="String">NA</Data></Cell>
    <Cell><Data ss:Type="Number">272</Data></Cell>
    <Cell><Data ss:Type="Number">35.124499999999998</Data></Cell>
    <Cell><Data ss:Type="Number">236.876</Data></Cell>
    <Cell><Data ss:Type="String">NA</Data></Cell>
    <Cell><Data ss:Type="String">NA</Data></Cell>
    <Cell><Data ss:Type="Number">0.130852</Data></Cell>
    <Cell><Data ss:Type="String">9.2921:6.59485:2.65483:2.82502:2.5454:1</Data></Cell>
    <Cell><Data ss:Type="String">0.515768(0.620462:0.555006:0.371837)</Data></Cell>
    <Cell><Data ss:Type="Number">-4187.68</Data></Cell>
    <Cell><Data ss:Type="String">NA</Data></Cell>
    <Cell><Data ss:Type="String">NA</Data></Cell>
    <Cell><Data ss:Type="String">NA</Data></Cell>
   </Row>
   <Row ss:AutoFitHeight="0">
    <Cell><Data ss:Type="String">Phyca_scf2786_22971_PITG_01352T0</Data></Cell>
    <Cell><Data ss:Type="String">MA</Data></Cell>
    <Cell><Data ss:Type="Number">1.09874</Data></Cell>
    <Cell><Data ss:Type="Number">0.800149</Data></Cell>
    <Cell><Data ss:Type="Number">1.37317</Data></Cell>
    <Cell ss:StyleID="s65"><Data ss:Type="Number">2.8576299999999999E-5</Data></Cell>
    <Cell><Data ss:Type="Number">387</Data></Cell>
    <Cell><Data ss:Type="Number">127.976</Data></Cell>
    <Cell><Data ss:Type="Number">259.024</Data></Cell>
    <Cell><Data ss:Type="String">NA</Data></Cell>
    <Cell><Data ss:Type="Number">273</Data></Cell>
    <Cell><Data ss:Type="Number">72.235799999999998</Data></Cell>
    <Cell><Data ss:Type="Number">200.76400000000001</Data></Cell>
    <Cell><Data ss:Type="String">NA</Data></Cell>
    <Cell><Data ss:Type="String">NA</Data></Cell>
    <Cell><Data ss:Type="Number">1</Data></Cell>
    <Cell><Data ss:Type="String">2.697:3.0863:2.77632:3.50679:2.95244:1</Data></Cell>
    <Cell><Data ss:Type="String">0.634085(0.75188:0.56015:0.590226)</Data></Cell>
    <Cell><Data ss:Type="Number">-1013.64</Data></Cell>
    <Cell><Data ss:Type="String">NA</Data></Cell>
    <Cell><Data ss:Type="String">NA</Data></Cell>
    <Cell><Data ss:Type="String">NA</Data></Cell>
   </Row>
   <Row ss:AutoFitHeight="0">
    <Cell><Data ss:Type="String">Phyca_scf2830_6564_PITG_11004T0</Data></Cell>
    <Cell><Data ss:Type="String">MA</Data></Cell>
    <Cell><Data ss:Type="Number">0.17008000000000001</Data></Cell>
    <Cell><Data ss:Type="Number">7.1084900000000006E-2</Data></Cell>
    <Cell><Data ss:Type="Number">2.39263</Data></Cell>
    <Cell><Data ss:Type="Number">4.6218200000000001E-2</Data></Cell>
    <Cell><Data ss:Type="Number">279</Data></Cell>
    <Cell><Data ss:Type="Number">82.078999999999994</Data></Cell>
    <Cell><Data ss:Type="Number">196.92099999999999</Data></Cell>
    <Cell><Data ss:Type="String">NA</Data></Cell>
    <Cell><Data ss:Type="Number">34</Data></Cell>
    <Cell><Data ss:Type="Number">5.04427</Data></Cell>
    <Cell><Data ss:Type="Number">28.9557</Data></Cell>
    <Cell><Data ss:Type="String">NA</Data></Cell>
    <Cell><Data ss:Type="String">NA</Data></Cell>
    <Cell><Data ss:Type="Number">0.140957</Data></Cell>
    <Cell><Data ss:Type="String">3.53717:4.81148:2.60119:2.5911:1.11149:1</Data></Cell>
    <Cell><Data ss:Type="String">0.486254(0.324742:0.618557:0.515464)</Data></Cell>
    <Cell><Data ss:Type="Number">-504.86599999999999</Data></Cell>
    <Cell><Data ss:Type="String">NA</Data></Cell>
    <Cell><Data ss:Type="String">NA</Data></Cell>
    <Cell><Data ss:Type="String">NA</Data></Cell>
   </Row>
   <Row ss:AutoFitHeight="0">
    <Cell><Data ss:Type="String">Phyca_scf2877_25720_PITG_19099T0</Data></Cell>
    <Cell><Data ss:Type="String">MA</Data></Cell>
    <Cell><Data ss:Type="Number">0.28487899999999999</Data></Cell>
    <Cell><Data ss:Type="Number">0.102551</Data></Cell>
    <Cell><Data ss:Type="Number">2.7779099999999999</Data></Cell>
    <Cell ss:StyleID="s65"><Data ss:Type="Number">3.8482099999999998E-16</Data></Cell>
    <Cell><Data ss:Type="Number">2088</Data></Cell>
    <Cell><Data ss:Type="Number">568.596</Data></Cell>
    <Cell><Data ss:Type="Number">1519.4</Data></Cell>
    <Cell><Data ss:Type="String">NA</Data></Cell>
    <Cell><Data ss:Type="Number">395</Data></Cell>
    <Cell><Data ss:Type="Number">46.894599999999997</Data></Cell>
    <Cell><Data ss:Type="Number">348.10500000000002</Data></Cell>
    <Cell><Data ss:Type="String">NA</Data></Cell>
    <Cell><Data ss:Type="String">NA</Data></Cell>
    <Cell><Data ss:Type="Number">0.23522799999999999</Data></Cell>
    <Cell><Data ss:Type="String">2.37208:2.43541:1.77471:1.76052:0.545776:1</Data></Cell>
    <Cell><Data ss:Type="String">0.520833(0.533854:0.572917:0.455729)</Data></Cell>
    <Cell><Data ss:Type="Number">-4159.91</Data></Cell>
    <Cell><Data ss:Type="String">NA</Data></Cell>
    <Cell><Data ss:Type="String">NA</Data></Cell>
    <Cell><Data ss:Type="String">NA</Data></Cell>
   </Row>
   <Row ss:AutoFitHeight="0">
    <Cell><Data ss:Type="String">Phyca_scf2877_25735_PITG_19111T0</Data></Cell>
    <Cell><Data ss:Type="String">MA</Data></Cell>
    <Cell><Data ss:Type="Number">1.05355</Data></Cell>
    <Cell><Data ss:Type="Number">0.85391300000000003</Data></Cell>
    <Cell><Data ss:Type="Number">1.2337899999999999</Data></Cell>
    <Cell ss:StyleID="s65"><Data ss:Type="Number">3.6956399999999999E-7</Data></Cell>
    <Cell><Data ss:Type="Number">1101</Data></Cell>
    <Cell><Data ss:Type="Number">295.31299999999999</Data></Cell>
    <Cell><Data ss:Type="Number">805.68700000000001</Data></Cell>
    <Cell><Data ss:Type="String">NA</Data></Cell>
    <Cell><Data ss:Type="Number">829</Data></Cell>
    <Cell><Data ss:Type="Number">189.87299999999999</Data></Cell>
    <Cell><Data ss:Type="Number">639.12699999999995</Data></Cell>
    <Cell><Data ss:Type="String">NA</Data></Cell>
    <Cell><Data ss:Type="String">NA</Data></Cell>
    <Cell><Data ss:Type="Number">1</Data></Cell>
    <Cell><Data ss:Type="String">0.84201:0.840916:0.916165:0.906213:1.0906:1</Data></Cell>
    <Cell><Data ss:Type="String">0.51987(0.442822:0.559611:0.557178)</Data></Cell>
    <Cell><Data ss:Type="Number">-3091.54</Data></Cell>
    <Cell><Data ss:Type="String">NA</Data></Cell>
    <Cell><Data ss:Type="String">NA</Data></Cell>
    <Cell><Data ss:Type="String">NA</Data></Cell>
   </Row>
   <Row ss:AutoFitHeight="0">
    <Cell><Data ss:Type="String">Phyca_scf2906_10992_PITG_14195T0</Data></Cell>
    <Cell><Data ss:Type="String">MA</Data></Cell>
    <Cell><Data ss:Type="Number">0.112621</Data></Cell>
    <Cell><Data ss:Type="Number">1.21672E-2</Data></Cell>
    <Cell><Data ss:Type="Number">9.2561300000000006</Data></Cell>
    <Cell ss:StyleID="s65"><Data ss:Type="Number">1.63861E-10</Data></Cell>
    <Cell><Data ss:Type="Number">1230</Data></Cell>
    <Cell><Data ss:Type="Number">408.52199999999999</Data></Cell>
    <Cell><Data ss:Type="Number">821.47799999999995</Data></Cell>
    <Cell><Data ss:Type="String">NA</Data></Cell>
    <Cell><Data ss:Type="Number">84</Data></Cell>
    <Cell><Data ss:Type="Number">4.28294</Data></Cell>
    <Cell><Data ss:Type="Number">79.717100000000002</Data></Cell>
    <Cell><Data ss:Type="String">NA</Data></Cell>
    <Cell><Data ss:Type="String">NA</Data></Cell>
    <Cell><Data ss:Type="Number">7.9257300000000003E-2</Data></Cell>
    <Cell><Data ss:Type="String">5.79373:2.41825:0.292812:0.325304:0.564047:1</Data></Cell>
    <Cell><Data ss:Type="String">0.615773(0.403263:0.841492:0.602564)</Data></Cell>
    <Cell><Data ss:Type="Number">-1891.16</Data></Cell>
    <Cell><Data ss:Type="String">NA</Data></Cell>
    <Cell><Data ss:Type="String">NA</Data></Cell>
    <Cell><Data ss:Type="String">NA</Data></Cell>
   </Row>
   <Row ss:AutoFitHeight="0">
    <Cell><Data ss:Type="String">Phyca_scf2919_2780_PITG_21039T0</Data></Cell>
    <Cell><Data ss:Type="String">MA</Data></Cell>
    <Cell><Data ss:Type="Number">1.093</Data></Cell>
    <Cell><Data ss:Type="Number">0.79546300000000003</Data></Cell>
    <Cell><Data ss:Type="Number">1.37405</Data></Cell>
    <Cell ss:StyleID="s65"><Data ss:Type="Number">3.35262E-7</Data></Cell>
    <Cell><Data ss:Type="Number">384</Data></Cell>
    <Cell><Data ss:Type="Number">120.027</Data></Cell>
    <Cell><Data ss:Type="Number">263.97300000000001</Data></Cell>
    <Cell><Data ss:Type="String">NA</Data></Cell>
    <Cell><Data ss:Type="Number">303</Data></Cell>
    <Cell><Data ss:Type="Number">75.337599999999995</Data></Cell>
    <Cell><Data ss:Type="Number">227.66200000000001</Data></Cell>
    <Cell><Data ss:Type="String">NA</Data></Cell>
    <Cell><Data ss:Type="String">NA</Data></Cell>
    <Cell><Data ss:Type="Number">1</Data></Cell>
    <Cell><Data ss:Type="String">0.850154:0.875589:1.03059:1.03547:1.16589:1</Data></Cell>
    <Cell><Data ss:Type="String">0.572509(0.545455:0.613636:0.560606)</Data></Cell>
    <Cell><Data ss:Type="Number">-1089.04</Data></Cell>
    <Cell><Data ss:Type="String">NA</Data></Cell>
    <Cell><Data ss:Type="String">NA</Data></Cell>
    <Cell><Data ss:Type="String">NA</Data></Cell>
   </Row>
   <Row ss:AutoFitHeight="0">
    <Cell><Data ss:Type="String">Phyca_scf2957_12248_PITG_08687T0</Data></Cell>
    <Cell><Data ss:Type="String">MA</Data></Cell>
    <Cell><Data ss:Type="Number">0.271837</Data></Cell>
    <Cell><Data ss:Type="Number">7.8512700000000005E-2</Data></Cell>
    <Cell><Data ss:Type="Number">3.4623300000000001</Data></Cell>
    <Cell ss:StyleID="s65"><Data ss:Type="Number">1.90694E-9</Data></Cell>
    <Cell><Data ss:Type="Number">867</Data></Cell>
    <Cell><Data ss:Type="Number">270.07600000000002</Data></Cell>
    <Cell><Data ss:Type="Number">596.92399999999998</Data></Cell>
    <Cell><Data ss:Type="String">NA</Data></Cell>
    <Cell><Data ss:Type="Number">145</Data></Cell>
    <Cell><Data ss:Type="Number">16.758199999999999</Data></Cell>
    <Cell><Data ss:Type="Number">128.24199999999999</Data></Cell>
    <Cell><Data ss:Type="String">NA</Data></Cell>
    <Cell><Data ss:Type="String">NA</Data></Cell>
    <Cell><Data ss:Type="Number">0.211615</Data></Cell>
    <Cell><Data ss:Type="String">5.53306:5.14284:3.10537:3.22713:0.234628:1</Data></Cell>
    <Cell><Data ss:Type="String">0.555391(0.614243:0.574184:0.477745)</Data></Cell>
    <Cell><Data ss:Type="Number">-1651.87</Data></Cell>
    <Cell><Data ss:Type="String">NA</Data></Cell>
    <Cell><Data ss:Type="String">NA</Data></Cell>
    <Cell><Data ss:Type="String">NA</Data></Cell>
   </Row>
   <Row ss:AutoFitHeight="0">
    <Cell><Data ss:Type="String">Phyca_scf2966_7809_PITG_04452T0</Data></Cell>
    <Cell><Data ss:Type="String">MA</Data></Cell>
    <Cell><Data ss:Type="Number">0.22994400000000001</Data></Cell>
    <Cell><Data ss:Type="Number">3.3571400000000001E-2</Data></Cell>
    <Cell><Data ss:Type="Number">6.8494000000000002</Data></Cell>
    <Cell ss:StyleID="s65"><Data ss:Type="Number">6.1067400000000001E-28</Data></Cell>
    <Cell><Data ss:Type="Number">1851</Data></Cell>
    <Cell><Data ss:Type="Number">664.64599999999996</Data></Cell>
    <Cell><Data ss:Type="Number">1186.3499999999999</Data></Cell>
    <Cell><Data ss:Type="String">NA</Data></Cell>
    <Cell><Data ss:Type="Number">246</Data></Cell>
    <Cell><Data ss:Type="Number">18.600100000000001</Data></Cell>
    <Cell><Data ss:Type="Number">227.4</Data></Cell>
    <Cell><Data ss:Type="String">NA</Data></Cell>
    <Cell><Data ss:Type="String">NA</Data></Cell>
    <Cell><Data ss:Type="Number">0.15943099999999999</Data></Cell>
    <Cell><Data ss:Type="String">5.13479:4.38799:2.28468:2.28803:1.0992:1</Data></Cell>
    <Cell><Data ss:Type="String">0.600517(0.696899:0.658915:0.445736)</Data></Cell>
    <Cell><Data ss:Type="Number">-3355.7</Data></Cell>
    <Cell><Data ss:Type="String">NA</Data></Cell>
    <Cell><Data ss:Type="String">NA</Data></Cell>
    <Cell><Data ss:Type="String">NA</Data></Cell>
   </Row>
   <Row ss:AutoFitHeight="0">
    <Cell><Data ss:Type="String">Phyca_scf2994_6160_PITG_07912T0</Data></Cell>
    <Cell><Data ss:Type="String">MA</Data></Cell>
    <Cell><Data ss:Type="Number">0.174147</Data></Cell>
    <Cell><Data ss:Type="Number">2.3706700000000001E-2</Data></Cell>
    <Cell><Data ss:Type="Number">7.3458899999999998</Data></Cell>
    <Cell ss:StyleID="s65"><Data ss:Type="Number">6.58325E-25</Data></Cell>
    <Cell><Data ss:Type="Number">2520</Data></Cell>
    <Cell><Data ss:Type="Number">683.21699999999998</Data></Cell>
    <Cell><Data ss:Type="Number">1836.78</Data></Cell>
    <Cell><Data ss:Type="String">NA</Data></Cell>
    <Cell><Data ss:Type="Number">291</Data></Cell>
    <Cell><Data ss:Type="Number">14.024800000000001</Data></Cell>
    <Cell><Data ss:Type="Number">276.97500000000002</Data></Cell>
    <Cell><Data ss:Type="String">NA</Data></Cell>
    <Cell><Data ss:Type="String">NA</Data></Cell>
    <Cell><Data ss:Type="Number">0.13336000000000001</Data></Cell>
    <Cell><Data ss:Type="String">4.62319:4.2874:2.89722:2.87527:0.782517:1</Data></Cell>
    <Cell><Data ss:Type="String">0.503577(0.52897:0.549356:0.432403)</Data></Cell>
    <Cell><Data ss:Type="Number">-4471.71</Data></Cell>
    <Cell><Data ss:Type="String">NA</Data></Cell>
    <Cell><Data ss:Type="String">NA</Data></Cell>
    <Cell><Data ss:Type="String">NA</Data></Cell>
   </Row>
   <Row ss:AutoFitHeight="0">
    <Cell><Data ss:Type="String">Phyca_scf2994_6164_PITG_07918T0</Data></Cell>
    <Cell><Data ss:Type="String">MA</Data></Cell>
    <Cell><Data ss:Type="Number">0.15618099999999999</Data></Cell>
    <Cell><Data ss:Type="Number">4.4340999999999998E-2</Data></Cell>
    <Cell><Data ss:Type="Number">3.5222799999999999</Data></Cell>
    <Cell><Data ss:Type="Number">2.4875899999999999E-2</Data></Cell>
    <Cell><Data ss:Type="Number">258</Data></Cell>
    <Cell><Data ss:Type="Number">83.313500000000005</Data></Cell>
    <Cell><Data ss:Type="Number">174.68600000000001</Data></Cell>
    <Cell><Data ss:Type="String">NA</Data></Cell>
    <Cell><Data ss:Type="Number">26</Data></Cell>
    <Cell><Data ss:Type="Number">3.10067</Data></Cell>
    <Cell><Data ss:Type="Number">22.8993</Data></Cell>
    <Cell><Data ss:Type="String">NA</Data></Cell>
    <Cell><Data ss:Type="String">NA</Data></Cell>
    <Cell><Data ss:Type="Number">0.12006600000000001</Data></Cell>
    <Cell><Data ss:Type="String">10.9156:7.51105:3.66848:3.73755:0.0818303:1</Data></Cell>
    <Cell><Data ss:Type="String">0.480556(0.604167:0.429167:0.408333)</Data></Cell>
    <Cell><Data ss:Type="Number">-433.12299999999999</Data></Cell>
    <Cell><Data ss:Type="String">NA</Data></Cell>
    <Cell><Data ss:Type="String">NA</Data></Cell>
    <Cell><Data ss:Type="String">NA</Data></Cell>
   </Row>
   <Row ss:AutoFitHeight="0">
    <Cell><Data ss:Type="String">Phyca_scf2996_8779_PITG_03903T0</Data></Cell>
    <Cell><Data ss:Type="String">MA</Data></Cell>
    <Cell><Data ss:Type="Number">0.160751</Data></Cell>
    <Cell><Data ss:Type="Number">2.4450800000000002E-2</Data></Cell>
    <Cell><Data ss:Type="Number">6.5744600000000002</Data></Cell>
    <Cell ss:StyleID="s65"><Data ss:Type="Number">1.38386E-31</Data></Cell>
    <Cell><Data ss:Type="Number">3528</Data></Cell>
    <Cell><Data ss:Type="Number">1010.64</Data></Cell>
    <Cell><Data ss:Type="Number">2517.36</Data></Cell>
    <Cell><Data ss:Type="String">NA</Data></Cell>
    <Cell><Data ss:Type="Number">374</Data></Cell>
    <Cell><Data ss:Type="Number">21.524000000000001</Data></Cell>
    <Cell><Data ss:Type="Number">352.476</Data></Cell>
    <Cell><Data ss:Type="String">NA</Data></Cell>
    <Cell><Data ss:Type="String">NA</Data></Cell>
    <Cell><Data ss:Type="Number">0.12170599999999999</Data></Cell>
    <Cell><Data ss:Type="String">5.05691:4.66081:3.21916:3.22277:1.21827:1</Data></Cell>
    <Cell><Data ss:Type="String">0.519956(0.587953:0.550259:0.421656)</Data></Cell>
    <Cell><Data ss:Type="Number">-6199.81</Data></Cell>
    <Cell><Data ss:Type="String">NA</Data></Cell>
    <Cell><Data ss:Type="String">NA</Data></Cell>
    <Cell><Data ss:Type="String">NA</Data></Cell>
   </Row>
   <Row ss:AutoFitHeight="0">
    <Cell><Data ss:Type="String">Phyca_scf3003_13874_PITG_02345T0</Data></Cell>
    <Cell><Data ss:Type="String">MA</Data></Cell>
    <Cell><Data ss:Type="Number">0.294904</Data></Cell>
    <Cell><Data ss:Type="Number">0.13966899999999999</Data></Cell>
    <Cell><Data ss:Type="Number">2.11145</Data></Cell>
    <Cell ss:StyleID="s65"><Data ss:Type="Number">7.7869599999999997E-5</Data></Cell>
    <Cell><Data ss:Type="Number">672</Data></Cell>
    <Cell><Data ss:Type="Number">232.51400000000001</Data></Cell>
    <Cell><Data ss:Type="Number">439.48599999999999</Data></Cell>
    <Cell><Data ss:Type="String">NA</Data></Cell>
    <Cell><Data ss:Type="Number">128</Data></Cell>
    <Cell><Data ss:Type="Number">25.6464</Data></Cell>
    <Cell><Data ss:Type="Number">102.354</Data></Cell>
    <Cell><Data ss:Type="String">NA</Data></Cell>
    <Cell><Data ss:Type="String">NA</Data></Cell>
    <Cell><Data ss:Type="Number">0.24119199999999999</Data></Cell>
    <Cell><Data ss:Type="String">4.44564:2.22025:0.943105:0.838448:1.90011:1</Data></Cell>
    <Cell><Data ss:Type="String">0.513289(0.614618:0.564784:0.360465)</Data></Cell>
    <Cell><Data ss:Type="Number">-1327.11</Data></Cell>
    <Cell><Data ss:Type="String">NA</Data></Cell>
    <Cell><Data ss:Type="String">NA</Data></Cell>
    <Cell><Data ss:Type="String">NA</Data></Cell>
   </Row>
   <Row ss:AutoFitHeight="0">
    <Cell><Data ss:Type="String">Phyca_scf3003_13889_PITG_02350T0</Data></Cell>
    <Cell><Data ss:Type="String">MA</Data></Cell>
    <Cell><Data ss:Type="Number">0.24957499999999999</Data></Cell>
    <Cell><Data ss:Type="Number">5.7844800000000002E-2</Data></Cell>
    <Cell><Data ss:Type="Number">4.3145699999999998</Data></Cell>
    <Cell><Data ss:Type="Number">1.6813400000000001E-4</Data></Cell>
    <Cell><Data ss:Type="Number">333</Data></Cell>
    <Cell><Data ss:Type="Number">97.470100000000002</Data></Cell>
    <Cell><Data ss:Type="Number">235.53</Data></Cell>
    <Cell><Data ss:Type="String">NA</Data></Cell>
    <Cell><Data ss:Type="Number">51</Data></Cell>
    <Cell><Data ss:Type="Number">4.4635600000000002</Data></Cell>
    <Cell><Data ss:Type="Number">46.5364</Data></Cell>
    <Cell><Data ss:Type="String">NA</Data></Cell>
    <Cell><Data ss:Type="String">NA</Data></Cell>
    <Cell><Data ss:Type="Number">0.19345499999999999</Data></Cell>
    <Cell><Data ss:Type="String">6.42653:7.40028:4.23449:4.08227:1.08675:1</Data></Cell>
    <Cell><Data ss:Type="String">0.473684(0.581871:0.359649:0.479532)</Data></Cell>
    <Cell><Data ss:Type="Number">-628.34500000000003</Data></Cell>
    <Cell><Data ss:Type="String">NA</Data></Cell>
    <Cell><Data ss:Type="String">NA</Data></Cell>
    <Cell><Data ss:Type="String">NA</Data></Cell>
   </Row>
   <Row ss:AutoFitHeight="0">
    <Cell><Data ss:Type="String">Phyca_scf3029_19452_PITG_05793T0</Data></Cell>
    <Cell><Data ss:Type="String">MA</Data></Cell>
    <Cell><Data ss:Type="Number">0.25666699999999998</Data></Cell>
    <Cell><Data ss:Type="Number">0.18226200000000001</Data></Cell>
    <Cell><Data ss:Type="Number">1.4082300000000001</Data></Cell>
    <Cell><Data ss:Type="Number">1.8177599999999999E-2</Data></Cell>
    <Cell><Data ss:Type="Number">1242</Data></Cell>
    <Cell><Data ss:Type="Number">293.447</Data></Cell>
    <Cell><Data ss:Type="Number">948.553</Data></Cell>
    <Cell><Data ss:Type="String">NA</Data></Cell>
    <Cell><Data ss:Type="Number">243</Data></Cell>
    <Cell><Data ss:Type="Number">43.767800000000001</Data></Cell>
    <Cell><Data ss:Type="Number">199.232</Data></Cell>
    <Cell><Data ss:Type="String">NA</Data></Cell>
    <Cell><Data ss:Type="String">NA</Data></Cell>
    <Cell><Data ss:Type="Number">0.23908699999999999</Data></Cell>
    <Cell><Data ss:Type="String">3.2058:3.17843:2.67244:2.67341:0.938836:1</Data></Cell>
    <Cell><Data ss:Type="String">0.472222(0.380268:0.501916:0.534483)</Data></Cell>
    <Cell><Data ss:Type="Number">-2503.5</Data></Cell>
    <Cell><Data ss:Type="String">NA</Data></Cell>
    <Cell><Data ss:Type="String">NA</Data></Cell>
    <Cell><Data ss:Type="String">NA</Data></Cell>
   </Row>
   <Row ss:AutoFitHeight="0">
    <Cell><Data ss:Type="String">Phyca_scf3029_19490_PITG_05777T0</Data></Cell>
    <Cell><Data ss:Type="String">MA</Data></Cell>
    <Cell><Data ss:Type="Number">0.222383</Data></Cell>
    <Cell><Data ss:Type="Number">2.0702499999999999E-2</Data></Cell>
    <Cell><Data ss:Type="Number">10.7418</Data></Cell>
    <Cell ss:StyleID="s65"><Data ss:Type="Number">2.4633099999999998E-7</Data></Cell>
    <Cell><Data ss:Type="Number">402</Data></Cell>
    <Cell><Data ss:Type="Number">131.678</Data></Cell>
    <Cell><Data ss:Type="Number">270.322</Data></Cell>
    <Cell><Data ss:Type="String">NA</Data></Cell>
    <Cell><Data ss:Type="Number">51</Data></Cell>
    <Cell><Data ss:Type="Number">2.2124000000000001</Data></Cell>
    <Cell><Data ss:Type="Number">48.787599999999998</Data></Cell>
    <Cell><Data ss:Type="String">NA</Data></Cell>
    <Cell><Data ss:Type="String">NA</Data></Cell>
    <Cell><Data ss:Type="Number">0.15632099999999999</Data></Cell>
    <Cell><Data ss:Type="String">5.6328:5.52687:3.5451:3.56503:0.412398:1</Data></Cell>
    <Cell><Data ss:Type="String">0.569249(0.728873:0.545775:0.433099)</Data></Cell>
    <Cell><Data ss:Type="Number">-736.34199999999998</Data></Cell>
    <Cell><Data ss:Type="String">NA</Data></Cell>
    <Cell><Data ss:Type="String">NA</Data></Cell>
    <Cell><Data ss:Type="String">NA</Data></Cell>
   </Row>
   <Row ss:AutoFitHeight="0">
    <Cell><Data ss:Type="String">Phyca_scf3052_11821_PITG_04508T0</Data></Cell>
    <Cell><Data ss:Type="String">MA</Data></Cell>
    <Cell><Data ss:Type="Number">0.19131200000000001</Data></Cell>
    <Cell><Data ss:Type="Number">0.14436099999999999</Data></Cell>
    <Cell><Data ss:Type="Number">1.3252299999999999</Data></Cell>
    <Cell><Data ss:Type="Number">1.3797200000000001E-2</Data></Cell>
    <Cell><Data ss:Type="Number">2520</Data></Cell>
    <Cell><Data ss:Type="Number">667.01400000000001</Data></Cell>
    <Cell><Data ss:Type="Number">1852.99</Data></Cell>
    <Cell><Data ss:Type="String">NA</Data></Cell>
    <Cell><Data ss:Type="Number">380</Data></Cell>
    <Cell><Data ss:Type="Number">81.169899999999998</Data></Cell>
    <Cell><Data ss:Type="Number">298.83</Data></Cell>
    <Cell><Data ss:Type="String">NA</Data></Cell>
    <Cell><Data ss:Type="String">NA</Data></Cell>
    <Cell><Data ss:Type="Number">0.17888399999999999</Data></Cell>
    <Cell><Data ss:Type="String">6.00974:5.29537:3.6881:3.12995:1.87615:1</Data></Cell>
    <Cell><Data ss:Type="String">0.517946(0.488296:0.472846:0.592697)</Data></Cell>
    <Cell><Data ss:Type="Number">-4726.75</Data></Cell>
    <Cell><Data ss:Type="String">NA</Data></Cell>
    <Cell><Data ss:Type="String">NA</Data></Cell>
    <Cell><Data ss:Type="String">NA</Data></Cell>
   </Row>
   <Row ss:AutoFitHeight="0">
    <Cell><Data ss:Type="String">Phyca_scf3052_11833_PITG_04504T0</Data></Cell>
    <Cell><Data ss:Type="String">MA</Data></Cell>
    <Cell><Data ss:Type="Number">0.25440200000000002</Data></Cell>
    <Cell><Data ss:Type="Number">0.11365500000000001</Data></Cell>
    <Cell><Data ss:Type="Number">2.2383799999999998</Data></Cell>
    <Cell ss:StyleID="s65"><Data ss:Type="Number">3.2093700000000001E-5</Data></Cell>
    <Cell><Data ss:Type="Number">816</Data></Cell>
    <Cell><Data ss:Type="Number">253.26499999999999</Data></Cell>
    <Cell><Data ss:Type="Number">562.73500000000001</Data></Cell>
    <Cell><Data ss:Type="String">NA</Data></Cell>
    <Cell><Data ss:Type="Number">139</Data></Cell>
    <Cell><Data ss:Type="Number">23.269400000000001</Data></Cell>
    <Cell><Data ss:Type="Number">115.73099999999999</Data></Cell>
    <Cell><Data ss:Type="String">NA</Data></Cell>
    <Cell><Data ss:Type="String">NA</Data></Cell>
    <Cell><Data ss:Type="Number">0.21071799999999999</Data></Cell>
    <Cell><Data ss:Type="String">5.507:4.69964:3.17004:3.18445:0.844248:1</Data></Cell>
    <Cell><Data ss:Type="String">0.576464(0.433692:0.677419:0.61828)</Data></Cell>
    <Cell><Data ss:Type="Number">-1569.13</Data></Cell>
    <Cell><Data ss:Type="String">NA</Data></Cell>
    <Cell><Data ss:Type="String">NA</Data></Cell>
    <Cell><Data ss:Type="String">NA</Data></Cell>
   </Row>
   <Row ss:AutoFitHeight="0">
    <Cell><Data ss:Type="String">Phyca_scf3066_14103_PITG_16382T0</Data></Cell>
    <Cell><Data ss:Type="String">MA</Data></Cell>
    <Cell><Data ss:Type="Number">0.291134</Data></Cell>
    <Cell><Data ss:Type="Number">0.13397400000000001</Data></Cell>
    <Cell><Data ss:Type="Number">2.1730700000000001</Data></Cell>
    <Cell><Data ss:Type="Number">6.4345499999999998E-3</Data></Cell>
    <Cell><Data ss:Type="Number">408</Data></Cell>
    <Cell><Data ss:Type="Number">108.82</Data></Cell>
    <Cell><Data ss:Type="Number">299.18</Data></Cell>
    <Cell><Data ss:Type="String">NA</Data></Cell>
    <Cell><Data ss:Type="Number">78</Data></Cell>
    <Cell><Data ss:Type="Number">11.1837</Data></Cell>
    <Cell><Data ss:Type="Number">66.816299999999998</Data></Cell>
    <Cell><Data ss:Type="String">NA</Data></Cell>
    <Cell><Data ss:Type="String">NA</Data></Cell>
    <Cell><Data ss:Type="Number">0.24921699999999999</Data></Cell>
    <Cell><Data ss:Type="String">2.81938:2.6329:2.1145:2.11877:0.612213:1</Data></Cell>
    <Cell><Data ss:Type="String">0.574324(0.608108:0.510135:0.60473)</Data></Cell>
    <Cell><Data ss:Type="Number">-794.63099999999997</Data></Cell>
    <Cell><Data ss:Type="String">NA</Data></Cell>
    <Cell><Data ss:Type="String">NA</Data></Cell>
    <Cell><Data ss:Type="String">NA</Data></Cell>
   </Row>
   <Row ss:AutoFitHeight="0">
    <Cell><Data ss:Type="String">Phyca_scf3099_4146_PITG_10694T0</Data></Cell>
    <Cell><Data ss:Type="String">MA</Data></Cell>
    <Cell><Data ss:Type="Number">1.0535699999999999</Data></Cell>
    <Cell><Data ss:Type="Number">0.88434900000000005</Data></Cell>
    <Cell><Data ss:Type="Number">1.1913499999999999</Data></Cell>
    <Cell ss:StyleID="s65"><Data ss:Type="Number">7.1428200000000002E-7</Data></Cell>
    <Cell><Data ss:Type="Number">1497</Data></Cell>
    <Cell><Data ss:Type="Number">473.89400000000001</Data></Cell>
    <Cell><Data ss:Type="Number">1023.11</Data></Cell>
    <Cell><Data ss:Type="String">NA</Data></Cell>
    <Cell><Data ss:Type="Number">1093</Data></Cell>
    <Cell><Data ss:Type="Number">305.98700000000002</Data></Cell>
    <Cell><Data ss:Type="Number">787.01300000000003</Data></Cell>
    <Cell><Data ss:Type="String">NA</Data></Cell>
    <Cell><Data ss:Type="String">NA</Data></Cell>
    <Cell><Data ss:Type="Number">1</Data></Cell>
    <Cell><Data ss:Type="String">0.924977:0.829215:0.876372:0.867861:0.994547:1</Data></Cell>
    <Cell><Data ss:Type="String">0.536482(0.494427:0.576433:0.539013)</Data></Cell>
    <Cell><Data ss:Type="Number">-4066.57</Data></Cell>
    <Cell><Data ss:Type="String">NA</Data></Cell>
    <Cell><Data ss:Type="String">NA</Data></Cell>
    <Cell><Data ss:Type="String">NA</Data></Cell>
   </Row>
   <Row ss:AutoFitHeight="0">
    <Cell><Data ss:Type="String">Phyca_scf3107_5491_PITG_18652T0</Data></Cell>
    <Cell><Data ss:Type="String">MA</Data></Cell>
    <Cell><Data ss:Type="Number">0.19953499999999999</Data></Cell>
    <Cell><Data ss:Type="Number">7.9657000000000006E-2</Data></Cell>
    <Cell><Data ss:Type="Number">2.5049199999999998</Data></Cell>
    <Cell ss:StyleID="s65"><Data ss:Type="Number">1.15611E-7</Data></Cell>
    <Cell><Data ss:Type="Number">1467</Data></Cell>
    <Cell><Data ss:Type="Number">403.40199999999999</Data></Cell>
    <Cell><Data ss:Type="Number">1063.5999999999999</Data></Cell>
    <Cell><Data ss:Type="String">NA</Data></Cell>
    <Cell><Data ss:Type="Number">204</Data></Cell>
    <Cell><Data ss:Type="Number">26.826599999999999</Data></Cell>
    <Cell><Data ss:Type="Number">177.173</Data></Cell>
    <Cell><Data ss:Type="String">NA</Data></Cell>
    <Cell><Data ss:Type="String">NA</Data></Cell>
    <Cell><Data ss:Type="Number">0.16657</Data></Cell>
    <Cell><Data ss:Type="String">4.62714:4.278:2.77493:2.75101:0.724578:1</Data></Cell>
    <Cell><Data ss:Type="String">0.48534(0.407407:0.481481:0.56713)</Data></Cell>
    <Cell><Data ss:Type="Number">-2694.39</Data></Cell>
    <Cell><Data ss:Type="String">NA</Data></Cell>
    <Cell><Data ss:Type="String">NA</Data></Cell>
    <Cell><Data ss:Type="String">NA</Data></Cell>
   </Row>
   <Row ss:AutoFitHeight="0">
    <Cell><Data ss:Type="String">Phyca_scf3126_9574_PITG_10499T0</Data></Cell>
    <Cell><Data ss:Type="String">MA</Data></Cell>
    <Cell><Data ss:Type="Number">0.32929900000000001</Data></Cell>
    <Cell><Data ss:Type="Number">0.16262299999999999</Data></Cell>
    <Cell><Data ss:Type="Number">2.0249199999999998</Data></Cell>
    <Cell><Data ss:Type="Number">1.1460400000000001E-3</Data></Cell>
    <Cell><Data ss:Type="Number">477</Data></Cell>
    <Cell><Data ss:Type="Number">151.97499999999999</Data></Cell>
    <Cell><Data ss:Type="Number">325.02499999999998</Data></Cell>
    <Cell><Data ss:Type="String">NA</Data></Cell>
    <Cell><Data ss:Type="Number">102</Data></Cell>
    <Cell><Data ss:Type="Number">19.134599999999999</Data></Cell>
    <Cell><Data ss:Type="Number">82.865399999999994</Data></Cell>
    <Cell><Data ss:Type="String">NA</Data></Cell>
    <Cell><Data ss:Type="String">NA</Data></Cell>
    <Cell><Data ss:Type="Number">0.27619500000000002</Data></Cell>
    <Cell><Data ss:Type="String">3.6797:3.48024:2.66378:2.56205:0.950775:1</Data></Cell>
    <Cell><Data ss:Type="String">0.527778(0.462366:0.607527:0.513441)</Data></Cell>
    <Cell><Data ss:Type="Number">-974.87300000000005</Data></Cell>
    <Cell><Data ss:Type="String">NA</Data></Cell>
    <Cell><Data ss:Type="String">NA</Data></Cell>
    <Cell><Data ss:Type="String">NA</Data></Cell>
   </Row>
   <Row ss:AutoFitHeight="0">
    <Cell><Data ss:Type="String">Phyca_scf3126_9576_PITG_06184T0</Data></Cell>
    <Cell><Data ss:Type="String">MA</Data></Cell>
    <Cell><Data ss:Type="Number">1.06867</Data></Cell>
    <Cell><Data ss:Type="Number">0.82547199999999998</Data></Cell>
    <Cell><Data ss:Type="Number">1.2946200000000001</Data></Cell>
    <Cell ss:StyleID="s65"><Data ss:Type="Number">7.7511399999999994E-8</Data></Cell>
    <Cell><Data ss:Type="Number">831</Data></Cell>
    <Cell><Data ss:Type="Number">234.64699999999999</Data></Cell>
    <Cell><Data ss:Type="Number">596.35299999999995</Data></Cell>
    <Cell><Data ss:Type="String">NA</Data></Cell>
    <Cell><Data ss:Type="Number">621</Data></Cell>
    <Cell><Data ss:Type="Number">144.74700000000001</Data></Cell>
    <Cell><Data ss:Type="Number">476.25299999999999</Data></Cell>
    <Cell><Data ss:Type="String">NA</Data></Cell>
    <Cell><Data ss:Type="String">NA</Data></Cell>
    <Cell><Data ss:Type="Number">1</Data></Cell>
    <Cell><Data ss:Type="String">0.927563:0.916695:0.972722:0.967215:1.00807:1</Data></Cell>
    <Cell><Data ss:Type="String">0.454957(0.428395:0.477778:0.459259)</Data></Cell>
    <Cell><Data ss:Type="Number">-2282.2800000000002</Data></Cell>
    <Cell><Data ss:Type="String">NA</Data></Cell>
    <Cell><Data ss:Type="String">NA</Data></Cell>
    <Cell><Data ss:Type="String">NA</Data></Cell>
   </Row>
   <Row ss:AutoFitHeight="0">
    <Cell><Data ss:Type="String">Phyca_scf3127_8148_PITG_10499T0</Data></Cell>
    <Cell><Data ss:Type="String">MA</Data></Cell>
    <Cell><Data ss:Type="Number">0.32929900000000001</Data></Cell>
    <Cell><Data ss:Type="Number">0.16262299999999999</Data></Cell>
    <Cell><Data ss:Type="Number">2.0249199999999998</Data></Cell>
    <Cell><Data ss:Type="Number">1.1460400000000001E-3</Data></Cell>
    <Cell><Data ss:Type="Number">477</Data></Cell>
    <Cell><Data ss:Type="Number">151.97499999999999</Data></Cell>
    <Cell><Data ss:Type="Number">325.02499999999998</Data></Cell>
    <Cell><Data ss:Type="String">NA</Data></Cell>
    <Cell><Data ss:Type="Number">102</Data></Cell>
    <Cell><Data ss:Type="Number">19.134599999999999</Data></Cell>
    <Cell><Data ss:Type="Number">82.865399999999994</Data></Cell>
    <Cell><Data ss:Type="String">NA</Data></Cell>
    <Cell><Data ss:Type="String">NA</Data></Cell>
    <Cell><Data ss:Type="Number">0.27619500000000002</Data></Cell>
    <Cell><Data ss:Type="String">3.6797:3.48024:2.66378:2.56205:0.950775:1</Data></Cell>
    <Cell><Data ss:Type="String">0.527778(0.462366:0.607527:0.513441)</Data></Cell>
    <Cell><Data ss:Type="Number">-974.87300000000005</Data></Cell>
    <Cell><Data ss:Type="String">NA</Data></Cell>
    <Cell><Data ss:Type="String">NA</Data></Cell>
    <Cell><Data ss:Type="String">NA</Data></Cell>
   </Row>
   <Row ss:AutoFitHeight="0">
    <Cell><Data ss:Type="String">Phyca_scf3127_8149_PITG_07728T0</Data></Cell>
    <Cell><Data ss:Type="String">MA</Data></Cell>
    <Cell><Data ss:Type="Number">0.20791499999999999</Data></Cell>
    <Cell><Data ss:Type="Number">3.7215699999999997E-2</Data></Cell>
    <Cell><Data ss:Type="Number">5.5867599999999999</Data></Cell>
    <Cell ss:StyleID="s65"><Data ss:Type="Number">9.6843300000000006E-33</Data></Cell>
    <Cell><Data ss:Type="Number">2868</Data></Cell>
    <Cell><Data ss:Type="Number">911.596</Data></Cell>
    <Cell><Data ss:Type="Number">1956.4</Data></Cell>
    <Cell><Data ss:Type="String">NA</Data></Cell>
    <Cell><Data ss:Type="Number">374</Data></Cell>
    <Cell><Data ss:Type="Number">28.791599999999999</Data></Cell>
    <Cell><Data ss:Type="Number">345.20800000000003</Data></Cell>
    <Cell><Data ss:Type="String">NA</Data></Cell>
    <Cell><Data ss:Type="String">NA</Data></Cell>
    <Cell><Data ss:Type="Number">0.15365799999999999</Data></Cell>
    <Cell><Data ss:Type="String">3.58715:2.79865:1.0973:1.14812:0.736788:1</Data></Cell>
    <Cell><Data ss:Type="String">0.500771(0.452821:0.592969:0.456522)</Data></Cell>
    <Cell><Data ss:Type="Number">-5238.28</Data></Cell>
    <Cell><Data ss:Type="String">NA</Data></Cell>
    <Cell><Data ss:Type="String">NA</Data></Cell>
    <Cell><Data ss:Type="String">NA</Data></Cell>
   </Row>
   <Row ss:AutoFitHeight="0">
    <Cell><Data ss:Type="String">Phyca_scf3145_2712_PITG_16234T0</Data></Cell>
    <Cell><Data ss:Type="String">MA</Data></Cell>
    <Cell><Data ss:Type="Number">0.28986899999999999</Data></Cell>
    <Cell><Data ss:Type="Number">9.6290600000000004E-2</Data></Cell>
    <Cell><Data ss:Type="Number">3.0103599999999999</Data></Cell>
    <Cell ss:StyleID="s65"><Data ss:Type="Number">3.85377E-20</Data></Cell>
    <Cell><Data ss:Type="Number">2235</Data></Cell>
    <Cell><Data ss:Type="Number">657.01300000000003</Data></Cell>
    <Cell><Data ss:Type="Number">1577.99</Data></Cell>
    <Cell><Data ss:Type="String">NA</Data></Cell>
    <Cell><Data ss:Type="Number">418</Data></Cell>
    <Cell><Data ss:Type="Number">50.788899999999998</Data></Cell>
    <Cell><Data ss:Type="Number">367.21100000000001</Data></Cell>
    <Cell><Data ss:Type="String">NA</Data></Cell>
    <Cell><Data ss:Type="String">NA</Data></Cell>
    <Cell><Data ss:Type="Number">0.232964</Data></Cell>
    <Cell><Data ss:Type="String">4.57193:3.48602:1.64117:1.28694:0.723056:1</Data></Cell>
    <Cell><Data ss:Type="String">0.465868(0.398693:0.538671:0.46024)</Data></Cell>
    <Cell><Data ss:Type="Number">-4401.2700000000004</Data></Cell>
    <Cell><Data ss:Type="String">NA</Data></Cell>
    <Cell><Data ss:Type="String">NA</Data></Cell>
    <Cell><Data ss:Type="String">NA</Data></Cell>
   </Row>
   <Row ss:AutoFitHeight="0">
    <Cell><Data ss:Type="String">Phyca_scf3145_2718_PITG_16202T0</Data></Cell>
    <Cell><Data ss:Type="String">MA</Data></Cell>
    <Cell><Data ss:Type="Number">1.0824100000000001</Data></Cell>
    <Cell><Data ss:Type="Number">0.73206700000000002</Data></Cell>
    <Cell><Data ss:Type="Number">1.4785600000000001</Data></Cell>
    <Cell><Data ss:Type="Number">9.0289099999999994E-3</Data></Cell>
    <Cell><Data ss:Type="Number">129</Data></Cell>
    <Cell><Data ss:Type="Number">30.343699999999998</Data></Cell>
    <Cell><Data ss:Type="Number">98.656300000000002</Data></Cell>
    <Cell><Data ss:Type="String">NA</Data></Cell>
    <Cell><Data ss:Type="Number">94</Data></Cell>
    <Cell><Data ss:Type="Number">16.186699999999998</Data></Cell>
    <Cell><Data ss:Type="Number">77.813299999999998</Data></Cell>
    <Cell><Data ss:Type="String">NA</Data></Cell>
    <Cell><Data ss:Type="String">NA</Data></Cell>
    <Cell><Data ss:Type="Number">1</Data></Cell>
    <Cell><Data ss:Type="String">1.25702:1.30195:1.22402:1.22963:0.731741:1</Data></Cell>
    <Cell><Data ss:Type="String">0.507752(0.604651:0.406977:0.511628)</Data></Cell>
    <Cell><Data ss:Type="Number">-355.75700000000001</Data></Cell>
    <Cell><Data ss:Type="String">NA</Data></Cell>
    <Cell><Data ss:Type="String">NA</Data></Cell>
    <Cell><Data ss:Type="String">NA</Data></Cell>
   </Row>
   <Row ss:AutoFitHeight="0">
    <Cell><Data ss:Type="String">Phyca_scf3148_2910_PITG_06753T0</Data></Cell>
    <Cell><Data ss:Type="String">MA</Data></Cell>
    <Cell><Data ss:Type="Number">0.17613500000000001</Data></Cell>
    <Cell><Data ss:Type="Number">4.2349999999999999E-2</Data></Cell>
    <Cell><Data ss:Type="Number">4.1590400000000001</Data></Cell>
    <Cell ss:StyleID="s65"><Data ss:Type="Number">4.7975200000000003E-34</Data></Cell>
    <Cell><Data ss:Type="Number">4287</Data></Cell>
    <Cell><Data ss:Type="Number">1428.13</Data></Cell>
    <Cell><Data ss:Type="Number">2858.87</Data></Cell>
    <Cell><Data ss:Type="String">NA</Data></Cell>
    <Cell><Data ss:Type="Number">484</Data></Cell>
    <Cell><Data ss:Type="Number">51.899500000000003</Data></Cell>
    <Cell><Data ss:Type="Number">432.1</Data></Cell>
    <Cell><Data ss:Type="String">NA</Data></Cell>
    <Cell><Data ss:Type="String">NA</Data></Cell>
    <Cell><Data ss:Type="Number">0.13156799999999999</Data></Cell>
    <Cell><Data ss:Type="String">8.47622:4.43815:1.52255:1.01476:1.43095:1</Data></Cell>
    <Cell><Data ss:Type="String">0.546438(0.429707:0.61514:0.594466)</Data></Cell>
    <Cell><Data ss:Type="Number">-7452.62</Data></Cell>
    <Cell><Data ss:Type="String">NA</Data></Cell>
    <Cell><Data ss:Type="String">NA</Data></Cell>
    <Cell><Data ss:Type="String">NA</Data></Cell>
   </Row>
   <Row ss:AutoFitHeight="0">
    <Cell><Data ss:Type="String">Phyca_scf3149_16999_PITG_06764T0</Data></Cell>
    <Cell><Data ss:Type="String">MA</Data></Cell>
    <Cell><Data ss:Type="Number">0.16696</Data></Cell>
    <Cell><Data ss:Type="Number">4.1833200000000001E-2</Data></Cell>
    <Cell><Data ss:Type="Number">3.9910999999999999</Data></Cell>
    <Cell ss:StyleID="s65"><Data ss:Type="Number">5.1638800000000001E-6</Data></Cell>
    <Cell><Data ss:Type="Number">702</Data></Cell>
    <Cell><Data ss:Type="Number">230.762</Data></Cell>
    <Cell><Data ss:Type="Number">471.238</Data></Cell>
    <Cell><Data ss:Type="String">NA</Data></Cell>
    <Cell><Data ss:Type="Number">73</Data></Cell>
    <Cell><Data ss:Type="Number">7.97797</Data></Cell>
    <Cell><Data ss:Type="Number">65.022000000000006</Data></Cell>
    <Cell><Data ss:Type="String">NA</Data></Cell>
    <Cell><Data ss:Type="String">NA</Data></Cell>
    <Cell><Data ss:Type="Number">0.125828</Data></Cell>
    <Cell><Data ss:Type="String">9.70003:8.09133:4.34585:4.31916:0.814984:1</Data></Cell>
    <Cell><Data ss:Type="String">0.544118(0.338235:0.753676:0.540441)</Data></Cell>
    <Cell><Data ss:Type="Number">-1208.51</Data></Cell>
    <Cell><Data ss:Type="String">NA</Data></Cell>
    <Cell><Data ss:Type="String">NA</Data></Cell>
    <Cell><Data ss:Type="String">NA</Data></Cell>
   </Row>
   <Row ss:AutoFitHeight="0">
    <Cell><Data ss:Type="String">Phyca_scf3151_837_PITG_17679T0</Data></Cell>
    <Cell><Data ss:Type="String">MA</Data></Cell>
    <Cell><Data ss:Type="Number">1.02708</Data></Cell>
    <Cell><Data ss:Type="Number">0.91197700000000004</Data></Cell>
    <Cell><Data ss:Type="Number">1.1262099999999999</Data></Cell>
    <Cell><Data ss:Type="Number">7.8409800000000009E-3</Data></Cell>
    <Cell><Data ss:Type="Number">1086</Data></Cell>
    <Cell><Data ss:Type="Number">255.47200000000001</Data></Cell>
    <Cell><Data ss:Type="Number">830.52800000000002</Data></Cell>
    <Cell><Data ss:Type="String">NA</Data></Cell>
    <Cell><Data ss:Type="Number">791</Data></Cell>
    <Cell><Data ss:Type="Number">169.697</Data></Cell>
    <Cell><Data ss:Type="Number">621.303</Data></Cell>
    <Cell><Data ss:Type="String">NA</Data></Cell>
    <Cell><Data ss:Type="String">NA</Data></Cell>
    <Cell><Data ss:Type="Number">1</Data></Cell>
    <Cell><Data ss:Type="String">0.962609:0.885071:0.987943:0.896219:1.24753:1</Data></Cell>
    <Cell><Data ss:Type="String">0.496437(0.564133:0.451306:0.473872)</Data></Cell>
    <Cell><Data ss:Type="Number">-2974.39</Data></Cell>
    <Cell><Data ss:Type="String">NA</Data></Cell>
    <Cell><Data ss:Type="String">NA</Data></Cell>
    <Cell><Data ss:Type="String">NA</Data></Cell>
   </Row>
   <Row ss:AutoFitHeight="0">
    <Cell><Data ss:Type="String">Phyca_scf3151_843_PITG_17683T0</Data></Cell>
    <Cell><Data ss:Type="String">MA</Data></Cell>
    <Cell><Data ss:Type="Number">0.20164199999999999</Data></Cell>
    <Cell><Data ss:Type="Number">3.1038799999999998E-2</Data></Cell>
    <Cell><Data ss:Type="Number">6.4964599999999999</Data></Cell>
    <Cell ss:StyleID="s65"><Data ss:Type="Number">3.3295499999999998E-15</Data></Cell>
    <Cell><Data ss:Type="Number">1254</Data></Cell>
    <Cell><Data ss:Type="Number">379.78100000000001</Data></Cell>
    <Cell><Data ss:Type="Number">874.21900000000005</Data></Cell>
    <Cell><Data ss:Type="String">NA</Data></Cell>
    <Cell><Data ss:Type="Number">161</Data></Cell>
    <Cell><Data ss:Type="Number">10.0914</Data></Cell>
    <Cell><Data ss:Type="Number">150.90899999999999</Data></Cell>
    <Cell><Data ss:Type="String">NA</Data></Cell>
    <Cell><Data ss:Type="String">NA</Data></Cell>
    <Cell><Data ss:Type="Number">0.149974</Data></Cell>
    <Cell><Data ss:Type="String">3.84831:3.15695:2.48008:2.38368:1.00013:1</Data></Cell>
    <Cell><Data ss:Type="String">0.521494(0.622622:0.585624:0.356237)</Data></Cell>
    <Cell><Data ss:Type="Number">-2288.25</Data></Cell>
    <Cell><Data ss:Type="String">NA</Data></Cell>
    <Cell><Data ss:Type="String">NA</Data></Cell>
    <Cell><Data ss:Type="String">NA</Data></Cell>
   </Row>
   <Row ss:AutoFitHeight="0">
    <Cell><Data ss:Type="String">Phyca_scf3167_21522_PITG_14583T0</Data></Cell>
    <Cell><Data ss:Type="String">MA</Data></Cell>
    <Cell><Data ss:Type="Number">0.21545700000000001</Data></Cell>
    <Cell><Data ss:Type="Number">5.4207100000000001E-2</Data></Cell>
    <Cell><Data ss:Type="Number">3.97471</Data></Cell>
    <Cell ss:StyleID="s65"><Data ss:Type="Number">2.29118E-11</Data></Cell>
    <Cell><Data ss:Type="Number">1245</Data></Cell>
    <Cell><Data ss:Type="Number">355.05</Data></Cell>
    <Cell><Data ss:Type="Number">889.95</Data></Cell>
    <Cell><Data ss:Type="String">NA</Data></Cell>
    <Cell><Data ss:Type="Number">178</Data></Cell>
    <Cell><Data ss:Type="Number">16.236699999999999</Data></Cell>
    <Cell><Data ss:Type="Number">161.76300000000001</Data></Cell>
    <Cell><Data ss:Type="String">NA</Data></Cell>
    <Cell><Data ss:Type="String">NA</Data></Cell>
    <Cell><Data ss:Type="Number">0.16947200000000001</Data></Cell>
    <Cell><Data ss:Type="String">2.94198:2.85811:2.35434:2.35309:1.24336:1</Data></Cell>
    <Cell><Data ss:Type="String">0.534226(0.450893:0.572545:0.579241)</Data></Cell>
    <Cell><Data ss:Type="Number">-2353.44</Data></Cell>
    <Cell><Data ss:Type="String">NA</Data></Cell>
    <Cell><Data ss:Type="String">NA</Data></Cell>
    <Cell><Data ss:Type="String">NA</Data></Cell>
   </Row>
   <Row ss:AutoFitHeight="0">
    <Cell><Data ss:Type="String">Phyca_scf3167_21533_PITG_14603T0</Data></Cell>
    <Cell><Data ss:Type="String">MA</Data></Cell>
    <Cell><Data ss:Type="Number">1.0334099999999999</Data></Cell>
    <Cell><Data ss:Type="Number">0.91754899999999995</Data></Cell>
    <Cell><Data ss:Type="Number">1.1262700000000001</Data></Cell>
    <Cell><Data ss:Type="Number">8.5315200000000008E-3</Data></Cell>
    <Cell><Data ss:Type="Number">894</Data></Cell>
    <Cell><Data ss:Type="Number">257.78899999999999</Data></Cell>
    <Cell><Data ss:Type="Number">636.21100000000001</Data></Cell>
    <Cell><Data ss:Type="String">NA</Data></Cell>
    <Cell><Data ss:Type="Number">666</Data></Cell>
    <Cell><Data ss:Type="Number">176.21</Data></Cell>
    <Cell><Data ss:Type="Number">489.79</Data></Cell>
    <Cell><Data ss:Type="String">NA</Data></Cell>
    <Cell><Data ss:Type="String">NA</Data></Cell>
    <Cell><Data ss:Type="Number">1</Data></Cell>
    <Cell><Data ss:Type="String">1.11883:0.62864:0.898758:0.91303:0.85297:1</Data></Cell>
    <Cell><Data ss:Type="String">0.558908(0.53592:0.594828:0.545977)</Data></Cell>
    <Cell><Data ss:Type="Number">-2409.2600000000002</Data></Cell>
    <Cell><Data ss:Type="String">NA</Data></Cell>
    <Cell><Data ss:Type="String">NA</Data></Cell>
    <Cell><Data ss:Type="String">NA</Data></Cell>
   </Row>
   <Row ss:AutoFitHeight="0">
    <Cell><Data ss:Type="String">Phyca_scf3167_21541_PITG_14585T0</Data></Cell>
    <Cell><Data ss:Type="String">MA</Data></Cell>
    <Cell><Data ss:Type="Number">0.28120600000000001</Data></Cell>
    <Cell><Data ss:Type="Number">8.4714300000000006E-2</Data></Cell>
    <Cell><Data ss:Type="Number">3.3194699999999999</Data></Cell>
    <Cell ss:StyleID="s65"><Data ss:Type="Number">1.8542600000000001E-5</Data></Cell>
    <Cell><Data ss:Type="Number">495</Data></Cell>
    <Cell><Data ss:Type="Number">135.10300000000001</Data></Cell>
    <Cell><Data ss:Type="Number">359.89699999999999</Data></Cell>
    <Cell><Data ss:Type="String">NA</Data></Cell>
    <Cell><Data ss:Type="Number">88</Data></Cell>
    <Cell><Data ss:Type="Number">8.9407200000000007</Data></Cell>
    <Cell><Data ss:Type="Number">79.059299999999993</Data></Cell>
    <Cell><Data ss:Type="String">NA</Data></Cell>
    <Cell><Data ss:Type="String">NA</Data></Cell>
    <Cell><Data ss:Type="Number">0.227577</Data></Cell>
    <Cell><Data ss:Type="String">5.61231:4.975:3.10104:2.98018:0.944905:1</Data></Cell>
    <Cell><Data ss:Type="String">0.565134(0.465517:0.58908:0.640805)</Data></Cell>
    <Cell><Data ss:Type="Number">-950.30600000000004</Data></Cell>
    <Cell><Data ss:Type="String">NA</Data></Cell>
    <Cell><Data ss:Type="String">NA</Data></Cell>
    <Cell><Data ss:Type="String">NA</Data></Cell>
   </Row>
   <Row ss:AutoFitHeight="0">
    <Cell><Data ss:Type="String">Phyca_scf3170_15848_PITG_12537T0</Data></Cell>
    <Cell><Data ss:Type="String">MA</Data></Cell>
    <Cell><Data ss:Type="Number">0.17944199999999999</Data></Cell>
    <Cell><Data ss:Type="Number">4.3171300000000003E-2</Data></Cell>
    <Cell><Data ss:Type="Number">4.1565099999999999</Data></Cell>
    <Cell ss:StyleID="s65"><Data ss:Type="Number">2.82801E-15</Data></Cell>
    <Cell><Data ss:Type="Number">1953</Data></Cell>
    <Cell><Data ss:Type="Number">567.20500000000004</Data></Cell>
    <Cell><Data ss:Type="Number">1385.79</Data></Cell>
    <Cell><Data ss:Type="String">NA</Data></Cell>
    <Cell><Data ss:Type="Number">235</Data></Cell>
    <Cell><Data ss:Type="Number">21.066500000000001</Data></Cell>
    <Cell><Data ss:Type="Number">213.934</Data></Cell>
    <Cell><Data ss:Type="String">NA</Data></Cell>
    <Cell><Data ss:Type="String">NA</Data></Cell>
    <Cell><Data ss:Type="Number">0.13986499999999999</Data></Cell>
    <Cell><Data ss:Type="String">3.98923:3.36101:2.14802:2.11508:1.17113:1</Data></Cell>
    <Cell><Data ss:Type="String">0.548264(0.645506:0.592011:0.407275)</Data></Cell>
    <Cell><Data ss:Type="Number">-3479.84</Data></Cell>
    <Cell><Data ss:Type="String">NA</Data></Cell>
    <Cell><Data ss:Type="String">NA</Data></Cell>
    <Cell><Data ss:Type="String">NA</Data></Cell>
   </Row>
   <Row ss:AutoFitHeight="0">
    <Cell><Data ss:Type="String">Phyca_scf3178_19981_PITG_13989T0</Data></Cell>
    <Cell><Data ss:Type="String">MA</Data></Cell>
    <Cell><Data ss:Type="Number">0.30982399999999999</Data></Cell>
    <Cell><Data ss:Type="Number">0.113152</Data></Cell>
    <Cell><Data ss:Type="Number">2.7381199999999999</Data></Cell>
    <Cell ss:StyleID="s65"><Data ss:Type="Number">2.2543200000000001E-5</Data></Cell>
    <Cell><Data ss:Type="Number">501</Data></Cell>
    <Cell><Data ss:Type="Number">140.65</Data></Cell>
    <Cell><Data ss:Type="Number">360.35</Data></Cell>
    <Cell><Data ss:Type="String">NA</Data></Cell>
    <Cell><Data ss:Type="Number">103</Data></Cell>
    <Cell><Data ss:Type="Number">12.8506</Data></Cell>
    <Cell><Data ss:Type="Number">90.1494</Data></Cell>
    <Cell><Data ss:Type="String">NA</Data></Cell>
    <Cell><Data ss:Type="String">NA</Data></Cell>
    <Cell><Data ss:Type="Number">0.25461099999999998</Data></Cell>
    <Cell><Data ss:Type="String">2.92958:2.78932:2.11689:2.13108:0.644169:1</Data></Cell>
    <Cell><Data ss:Type="String">0.464467(0.329949:0.56599:0.497462)</Data></Cell>
    <Cell><Data ss:Type="Number">-1027.3800000000001</Data></Cell>
    <Cell><Data ss:Type="String">NA</Data></Cell>
    <Cell><Data ss:Type="String">NA</Data></Cell>
    <Cell><Data ss:Type="String">NA</Data></Cell>
   </Row>
   <Row ss:AutoFitHeight="0">
    <Cell><Data ss:Type="String">Phyca_scf3179_17455_PITG_13433T0</Data></Cell>
    <Cell><Data ss:Type="String">MA</Data></Cell>
    <Cell><Data ss:Type="Number">0.25069000000000002</Data></Cell>
    <Cell><Data ss:Type="Number">0.14321500000000001</Data></Cell>
    <Cell><Data ss:Type="Number">1.7504500000000001</Data></Cell>
    <Cell><Data ss:Type="Number">1.3612400000000001E-3</Data></Cell>
    <Cell><Data ss:Type="Number">930</Data></Cell>
    <Cell><Data ss:Type="Number">247.982</Data></Cell>
    <Cell><Data ss:Type="Number">682.01800000000003</Data></Cell>
    <Cell><Data ss:Type="String">NA</Data></Cell>
    <Cell><Data ss:Type="Number">167</Data></Cell>
    <Cell><Data ss:Type="Number">28.7226</Data></Cell>
    <Cell><Data ss:Type="Number">138.27699999999999</Data></Cell>
    <Cell><Data ss:Type="String">NA</Data></Cell>
    <Cell><Data ss:Type="String">NA</Data></Cell>
    <Cell><Data ss:Type="Number">0.22203200000000001</Data></Cell>
    <Cell><Data ss:Type="String">3.44994:3.64228:2.55843:2.43063:0.950794:1</Data></Cell>
    <Cell><Data ss:Type="String">0.554412(0.458824:0.602941:0.601471)</Data></Cell>
    <Cell><Data ss:Type="Number">-1806.22</Data></Cell>
    <Cell><Data ss:Type="String">NA</Data></Cell>
    <Cell><Data ss:Type="String">NA</Data></Cell>
    <Cell><Data ss:Type="String">NA</Data></Cell>
   </Row>
   <Row ss:AutoFitHeight="0">
    <Cell><Data ss:Type="String">Phyca_scf3215_17327_PITG_03433T0</Data></Cell>
    <Cell><Data ss:Type="String">MA</Data></Cell>
    <Cell><Data ss:Type="Number">1.0117700000000001</Data></Cell>
    <Cell><Data ss:Type="Number">0.96481600000000001</Data></Cell>
    <Cell><Data ss:Type="Number">1.0486599999999999</Data></Cell>
    <Cell><Data ss:Type="Number">9.2368299999999997E-3</Data></Cell>
    <Cell><Data ss:Type="Number">5778</Data></Cell>
    <Cell><Data ss:Type="Number">1448.01</Data></Cell>
    <Cell><Data ss:Type="Number">4329.99</Data></Cell>
    <Cell><Data ss:Type="String">NA</Data></Cell>
    <Cell><Data ss:Type="Number">4289</Data></Cell>
    <Cell><Data ss:Type="Number">1037.04</Data></Cell>
    <Cell><Data ss:Type="Number">3251.96</Data></Cell>
    <Cell><Data ss:Type="String">NA</Data></Cell>
    <Cell><Data ss:Type="String">NA</Data></Cell>
    <Cell><Data ss:Type="Number">1</Data></Cell>
    <Cell><Data ss:Type="String">1.05399:0.914366:0.997673:0.994683:1.07446:1</Data></Cell>
    <Cell><Data ss:Type="String">0.518718(0.597692:0.456154:0.502308)</Data></Cell>
    <Cell><Data ss:Type="Number">-16048.1</Data></Cell>
    <Cell><Data ss:Type="String">NA</Data></Cell>
    <Cell><Data ss:Type="String">NA</Data></Cell>
    <Cell><Data ss:Type="String">NA</Data></Cell>
   </Row>
   <Row ss:AutoFitHeight="0">
    <Cell><Data ss:Type="String">Phyca_scf3263_3151_PITG_02164T0</Data></Cell>
    <Cell><Data ss:Type="String">MA</Data></Cell>
    <Cell><Data ss:Type="Number">0.26849200000000001</Data></Cell>
    <Cell><Data ss:Type="Number">9.6900399999999998E-2</Data></Cell>
    <Cell><Data ss:Type="Number">2.7707999999999999</Data></Cell>
    <Cell ss:StyleID="s65"><Data ss:Type="Number">9.8384900000000007E-18</Data></Cell>
    <Cell><Data ss:Type="Number">2562</Data></Cell>
    <Cell><Data ss:Type="Number">694.12099999999998</Data></Cell>
    <Cell><Data ss:Type="Number">1867.88</Data></Cell>
    <Cell><Data ss:Type="String">NA</Data></Cell>
    <Cell><Data ss:Type="Number">451</Data></Cell>
    <Cell><Data ss:Type="Number">53.333500000000001</Data></Cell>
    <Cell><Data ss:Type="Number">397.66699999999997</Data></Cell>
    <Cell><Data ss:Type="String">NA</Data></Cell>
    <Cell><Data ss:Type="String">NA</Data></Cell>
    <Cell><Data ss:Type="Number">0.222002</Data></Cell>
    <Cell><Data ss:Type="String">5.19325:4.89674:3.56222:3.5419:1.13085:1</Data></Cell>
    <Cell><Data ss:Type="String">0.502193(0.551113:0.57085:0.384615)</Data></Cell>
    <Cell><Data ss:Type="Number">-4943.45</Data></Cell>
    <Cell><Data ss:Type="String">NA</Data></Cell>
    <Cell><Data ss:Type="String">NA</Data></Cell>
    <Cell><Data ss:Type="String">NA</Data></Cell>
   </Row>
   <Row ss:AutoFitHeight="0">
    <Cell><Data ss:Type="String">Phyca_scf3269_1680_PITG_13158T0</Data></Cell>
    <Cell><Data ss:Type="String">MA</Data></Cell>
    <Cell><Data ss:Type="Number">0.189299</Data></Cell>
    <Cell><Data ss:Type="Number">3.6603299999999998E-2</Data></Cell>
    <Cell><Data ss:Type="Number">5.1716300000000004</Data></Cell>
    <Cell ss:StyleID="s65"><Data ss:Type="Number">1.6020499999999999E-22</Data></Cell>
    <Cell><Data ss:Type="Number">2118</Data></Cell>
    <Cell><Data ss:Type="Number">725.23699999999997</Data></Cell>
    <Cell><Data ss:Type="Number">1392.76</Data></Cell>
    <Cell><Data ss:Type="String">NA</Data></Cell>
    <Cell><Data ss:Type="Number">251</Data></Cell>
    <Cell><Data ss:Type="Number">22.960699999999999</Data></Cell>
    <Cell><Data ss:Type="Number">228.03899999999999</Data></Cell>
    <Cell><Data ss:Type="String">NA</Data></Cell>
    <Cell><Data ss:Type="String">NA</Data></Cell>
    <Cell><Data ss:Type="Number">0.137013</Data></Cell>
    <Cell><Data ss:Type="String">6.90823:4.01813:1.04343:1.06246:0.763243:1</Data></Cell>
    <Cell><Data ss:Type="String">0.490602(0.528769:0.566743:0.376295)</Data></Cell>
    <Cell><Data ss:Type="Number">-3796.74</Data></Cell>
    <Cell><Data ss:Type="String">NA</Data></Cell>
    <Cell><Data ss:Type="String">NA</Data></Cell>
    <Cell><Data ss:Type="String">NA</Data></Cell>
   </Row>
   <Row ss:AutoFitHeight="0">
    <Cell><Data ss:Type="String">Phyca_scf3270_13732_PITG_13185T0</Data></Cell>
    <Cell><Data ss:Type="String">MA</Data></Cell>
    <Cell><Data ss:Type="Number">0.244702</Data></Cell>
    <Cell><Data ss:Type="Number">0.15934499999999999</Data></Cell>
    <Cell><Data ss:Type="Number">1.5356700000000001</Data></Cell>
    <Cell><Data ss:Type="Number">4.9375299999999999E-3</Data></Cell>
    <Cell><Data ss:Type="Number">1197</Data></Cell>
    <Cell><Data ss:Type="Number">318.423</Data></Cell>
    <Cell><Data ss:Type="Number">878.577</Data></Cell>
    <Cell><Data ss:Type="String">NA</Data></Cell>
    <Cell><Data ss:Type="Number">216</Data></Cell>
    <Cell><Data ss:Type="Number">41.243899999999996</Data></Cell>
    <Cell><Data ss:Type="Number">174.756</Data></Cell>
    <Cell><Data ss:Type="String">NA</Data></Cell>
    <Cell><Data ss:Type="String">NA</Data></Cell>
    <Cell><Data ss:Type="Number">0.221995</Data></Cell>
    <Cell><Data ss:Type="String">5.66459:5.71964:5.043:4.63861:2.36831:1</Data></Cell>
    <Cell><Data ss:Type="String">0.532913(0.543067:0.571429:0.484244)</Data></Cell>
    <Cell><Data ss:Type="Number">-2367.62</Data></Cell>
    <Cell><Data ss:Type="String">NA</Data></Cell>
    <Cell><Data ss:Type="String">NA</Data></Cell>
    <Cell><Data ss:Type="String">NA</Data></Cell>
   </Row>
   <Row ss:AutoFitHeight="0">
    <Cell><Data ss:Type="String">Phyca_scf3270_13740_PITG_13163T0</Data></Cell>
    <Cell><Data ss:Type="String">MA</Data></Cell>
    <Cell><Data ss:Type="Number">0.247338</Data></Cell>
    <Cell><Data ss:Type="Number">0.145984</Data></Cell>
    <Cell><Data ss:Type="Number">1.6942900000000001</Data></Cell>
    <Cell><Data ss:Type="Number">2.9084700000000002E-2</Data></Cell>
    <Cell><Data ss:Type="Number">471</Data></Cell>
    <Cell><Data ss:Type="Number">124.56100000000001</Data></Cell>
    <Cell><Data ss:Type="Number">346.43900000000002</Data></Cell>
    <Cell><Data ss:Type="String">NA</Data></Cell>
    <Cell><Data ss:Type="Number">85</Data></Cell>
    <Cell><Data ss:Type="Number">14.8802</Data></Cell>
    <Cell><Data ss:Type="Number">70.119799999999998</Data></Cell>
    <Cell><Data ss:Type="String">NA</Data></Cell>
    <Cell><Data ss:Type="String">NA</Data></Cell>
    <Cell><Data ss:Type="Number">0.22053400000000001</Data></Cell>
    <Cell><Data ss:Type="String">4.1564:4.05558:3.4926:3.43951:1.29127:1</Data></Cell>
    <Cell><Data ss:Type="String">0.446128(0.373737:0.484848:0.479798)</Data></Cell>
    <Cell><Data ss:Type="Number">-934.88800000000003</Data></Cell>
    <Cell><Data ss:Type="String">NA</Data></Cell>
    <Cell><Data ss:Type="String">NA</Data></Cell>
    <Cell><Data ss:Type="String">NA</Data></Cell>
   </Row>
   <Row ss:AutoFitHeight="0">
    <Cell><Data ss:Type="String">Phyca_scf3271_11228_PITG_13616T0</Data></Cell>
    <Cell><Data ss:Type="String">MA</Data></Cell>
    <Cell><Data ss:Type="Number">0.17466000000000001</Data></Cell>
    <Cell><Data ss:Type="Number">4.7287099999999999E-2</Data></Cell>
    <Cell><Data ss:Type="Number">3.6936100000000001</Data></Cell>
    <Cell ss:StyleID="s65"><Data ss:Type="Number">1.2415100000000001E-5</Data></Cell>
    <Cell><Data ss:Type="Number">675</Data></Cell>
    <Cell><Data ss:Type="Number">201.869</Data></Cell>
    <Cell><Data ss:Type="Number">473.13099999999997</Data></Cell>
    <Cell><Data ss:Type="String">NA</Data></Cell>
    <Cell><Data ss:Type="Number">80</Data></Cell>
    <Cell><Data ss:Type="Number">8.2842400000000005</Data></Cell>
    <Cell><Data ss:Type="Number">71.715800000000002</Data></Cell>
    <Cell><Data ss:Type="String">NA</Data></Cell>
    <Cell><Data ss:Type="String">NA</Data></Cell>
    <Cell><Data ss:Type="Number">0.13656699999999999</Data></Cell>
    <Cell><Data ss:Type="String">3.95665:3.74521:2.79469:2.79323:1.03526:1</Data></Cell>
    <Cell><Data ss:Type="String">0.533844(0.59387:0.590038:0.417625)</Data></Cell>
    <Cell><Data ss:Type="Number">-1214.26</Data></Cell>
    <Cell><Data ss:Type="String">NA</Data></Cell>
    <Cell><Data ss:Type="String">NA</Data></Cell>
    <Cell><Data ss:Type="String">NA</Data></Cell>
   </Row>
   <Row ss:AutoFitHeight="0">
    <Cell><Data ss:Type="String">Phyca_scf3271_11231_PITG_10190T0</Data></Cell>
    <Cell><Data ss:Type="String">MA</Data></Cell>
    <Cell><Data ss:Type="Number">0.425431</Data></Cell>
    <Cell><Data ss:Type="Number">0.17393</Data></Cell>
    <Cell><Data ss:Type="Number">2.4459900000000001</Data></Cell>
    <Cell><Data ss:Type="Number">3.8265E-3</Data></Cell>
    <Cell><Data ss:Type="Number">222</Data></Cell>
    <Cell><Data ss:Type="Number">61.036900000000003</Data></Cell>
    <Cell><Data ss:Type="Number">160.96299999999999</Data></Cell>
    <Cell><Data ss:Type="String">NA</Data></Cell>
    <Cell><Data ss:Type="Number">59</Data></Cell>
    <Cell><Data ss:Type="Number">7.9190100000000001</Data></Cell>
    <Cell><Data ss:Type="Number">51.081000000000003</Data></Cell>
    <Cell><Data ss:Type="String">NA</Data></Cell>
    <Cell><Data ss:Type="String">NA</Data></Cell>
    <Cell><Data ss:Type="Number">0.35628300000000002</Data></Cell>
    <Cell><Data ss:Type="String">1.4887:1.6058:1.01423:1.08506:0.125669:1</Data></Cell>
    <Cell><Data ss:Type="String">0.476471(0.476471:0.570588:0.382353)</Data></Cell>
    <Cell><Data ss:Type="Number">-487.89699999999999</Data></Cell>
    <Cell><Data ss:Type="String">NA</Data></Cell>
    <Cell><Data ss:Type="String">NA</Data></Cell>
    <Cell><Data ss:Type="String">NA</Data></Cell>
   </Row>
   <Row ss:AutoFitHeight="0">
    <Cell><Data ss:Type="String">Phyca_scf3318_1441_PITG_10533T0</Data></Cell>
    <Cell><Data ss:Type="String">MA</Data></Cell>
    <Cell><Data ss:Type="Number">1.0488299999999999</Data></Cell>
    <Cell><Data ss:Type="Number">0.87205500000000002</Data></Cell>
    <Cell><Data ss:Type="Number">1.2027099999999999</Data></Cell>
    <Cell><Data ss:Type="Number">1.0899900000000001E-2</Data></Cell>
    <Cell><Data ss:Type="Number">387</Data></Cell>
    <Cell><Data ss:Type="Number">106.898</Data></Cell>
    <Cell><Data ss:Type="Number">280.10199999999998</Data></Cell>
    <Cell><Data ss:Type="String">NA</Data></Cell>
    <Cell><Data ss:Type="Number">280</Data></Cell>
    <Cell><Data ss:Type="Number">67.446899999999999</Data></Cell>
    <Cell><Data ss:Type="Number">212.553</Data></Cell>
    <Cell><Data ss:Type="String">NA</Data></Cell>
    <Cell><Data ss:Type="String">NA</Data></Cell>
    <Cell><Data ss:Type="Number">1</Data></Cell>
    <Cell><Data ss:Type="String">1.23758:1.18504:0.986289:0.985042:0.764661:1</Data></Cell>
    <Cell><Data ss:Type="String">0.472588(0.4:0.525:0.49375)</Data></Cell>
    <Cell><Data ss:Type="Number">-1062.56</Data></Cell>
    <Cell><Data ss:Type="String">NA</Data></Cell>
    <Cell><Data ss:Type="String">NA</Data></Cell>
    <Cell><Data ss:Type="String">NA</Data></Cell>
   </Row>
   <Row ss:AutoFitHeight="0">
    <Cell><Data ss:Type="String">Phyca_scf3318_1450_PITG_10534T0</Data></Cell>
    <Cell><Data ss:Type="String">MA</Data></Cell>
    <Cell><Data ss:Type="Number">0.29018500000000003</Data></Cell>
    <Cell><Data ss:Type="Number">0.12883600000000001</Data></Cell>
    <Cell><Data ss:Type="Number">2.2523599999999999</Data></Cell>
    <Cell ss:StyleID="s65"><Data ss:Type="Number">3.6953099999999999E-8</Data></Cell>
    <Cell><Data ss:Type="Number">1143</Data></Cell>
    <Cell><Data ss:Type="Number">374.68799999999999</Data></Cell>
    <Cell><Data ss:Type="Number">768.31200000000001</Data></Cell>
    <Cell><Data ss:Type="String">NA</Data></Cell>
    <Cell><Data ss:Type="Number">218</Data></Cell>
    <Cell><Data ss:Type="Number">38.799999999999997</Data></Cell>
    <Cell><Data ss:Type="Number">179.2</Data></Cell>
    <Cell><Data ss:Type="String">NA</Data></Cell>
    <Cell><Data ss:Type="String">NA</Data></Cell>
    <Cell><Data ss:Type="Number">0.237293</Data></Cell>
    <Cell><Data ss:Type="String">4.04935:4.80126:2.74119:2.83198:0.955732:1</Data></Cell>
    <Cell><Data ss:Type="String">0.558415(0.466912:0.655637:0.552696)</Data></Cell>
    <Cell><Data ss:Type="Number">-2294.14</Data></Cell>
    <Cell><Data ss:Type="String">NA</Data></Cell>
    <Cell><Data ss:Type="String">NA</Data></Cell>
    <Cell><Data ss:Type="String">NA</Data></Cell>
   </Row>
   <Row ss:AutoFitHeight="0">
    <Cell><Data ss:Type="String">Phyca_scf3320_5831_PITG_10557T0</Data></Cell>
    <Cell><Data ss:Type="String">MA</Data></Cell>
    <Cell><Data ss:Type="Number">1.03494</Data></Cell>
    <Cell><Data ss:Type="Number">0.92342299999999999</Data></Cell>
    <Cell><Data ss:Type="Number">1.12076</Data></Cell>
    <Cell><Data ss:Type="Number">4.57305E-2</Data></Cell>
    <Cell><Data ss:Type="Number">579</Data></Cell>
    <Cell><Data ss:Type="Number">181.40700000000001</Data></Cell>
    <Cell><Data ss:Type="Number">397.59300000000002</Data></Cell>
    <Cell><Data ss:Type="String">NA</Data></Cell>
    <Cell><Data ss:Type="Number">417</Data></Cell>
    <Cell><Data ss:Type="Number">120.646</Data></Cell>
    <Cell><Data ss:Type="Number">296.35399999999998</Data></Cell>
    <Cell><Data ss:Type="String">NA</Data></Cell>
    <Cell><Data ss:Type="String">NA</Data></Cell>
    <Cell><Data ss:Type="Number">1</Data></Cell>
    <Cell><Data ss:Type="String">0.870336:0.842231:0.797313:0.792565:0.957881:1</Data></Cell>
    <Cell><Data ss:Type="String">0.502756(0.588235:0.551471:0.369485)</Data></Cell>
    <Cell><Data ss:Type="Number">-1600.65</Data></Cell>
    <Cell><Data ss:Type="String">NA</Data></Cell>
    <Cell><Data ss:Type="String">NA</Data></Cell>
    <Cell><Data ss:Type="String">NA</Data></Cell>
   </Row>
   <Row ss:AutoFitHeight="0">
    <Cell><Data ss:Type="String">Phyca_scf3323_15626_PITG_13648T0</Data></Cell>
    <Cell><Data ss:Type="String">MA</Data></Cell>
    <Cell><Data ss:Type="Number">0.21693899999999999</Data></Cell>
    <Cell><Data ss:Type="Number">8.37947E-2</Data></Cell>
    <Cell><Data ss:Type="Number">2.58894</Data></Cell>
    <Cell><Data ss:Type="Number">1.05234E-4</Data></Cell>
    <Cell><Data ss:Type="Number">666</Data></Cell>
    <Cell><Data ss:Type="Number">194.63200000000001</Data></Cell>
    <Cell><Data ss:Type="Number">471.36799999999999</Data></Cell>
    <Cell><Data ss:Type="String">NA</Data></Cell>
    <Cell><Data ss:Type="Number">99</Data></Cell>
    <Cell><Data ss:Type="Number">13.617599999999999</Data></Cell>
    <Cell><Data ss:Type="Number">85.382400000000004</Data></Cell>
    <Cell><Data ss:Type="String">NA</Data></Cell>
    <Cell><Data ss:Type="String">NA</Data></Cell>
    <Cell><Data ss:Type="Number">0.17802899999999999</Data></Cell>
    <Cell><Data ss:Type="String">3.88173:3.55648:3.01918:3.00086:1.06281:1</Data></Cell>
    <Cell><Data ss:Type="String">0.547518(0.474468:0.597872:0.570213)</Data></Cell>
    <Cell><Data ss:Type="Number">-1268.42</Data></Cell>
    <Cell><Data ss:Type="String">NA</Data></Cell>
    <Cell><Data ss:Type="String">NA</Data></Cell>
    <Cell><Data ss:Type="String">NA</Data></Cell>
   </Row>
   <Row ss:AutoFitHeight="0">
    <Cell><Data ss:Type="String">Phyca_scf3335_27760_PITG_12599T0</Data></Cell>
    <Cell><Data ss:Type="String">MA</Data></Cell>
    <Cell><Data ss:Type="Number">1.08572</Data></Cell>
    <Cell><Data ss:Type="Number">0.82745800000000003</Data></Cell>
    <Cell><Data ss:Type="Number">1.31212</Data></Cell>
    <Cell ss:StyleID="s65"><Data ss:Type="Number">4.1937999999999997E-5</Data></Cell>
    <Cell><Data ss:Type="Number">549</Data></Cell>
    <Cell><Data ss:Type="Number">182.22499999999999</Data></Cell>
    <Cell><Data ss:Type="Number">366.77499999999998</Data></Cell>
    <Cell><Data ss:Type="String">NA</Data></Cell>
    <Cell><Data ss:Type="Number">374</Data></Cell>
    <Cell><Data ss:Type="Number">102.71899999999999</Data></Cell>
    <Cell><Data ss:Type="Number">271.28100000000001</Data></Cell>
    <Cell><Data ss:Type="String">NA</Data></Cell>
    <Cell><Data ss:Type="String">NA</Data></Cell>
    <Cell><Data ss:Type="Number">1</Data></Cell>
    <Cell><Data ss:Type="String">0.875416:0.541813:0.794482:0.894389:0.66286:1</Data></Cell>
    <Cell><Data ss:Type="String">0.616013(0.47549:0.703431:0.669118)</Data></Cell>
    <Cell><Data ss:Type="Number">-1442.93</Data></Cell>
    <Cell><Data ss:Type="String">NA</Data></Cell>
    <Cell><Data ss:Type="String">NA</Data></Cell>
    <Cell><Data ss:Type="String">NA</Data></Cell>
   </Row>
   <Row ss:AutoFitHeight="0">
    <Cell><Data ss:Type="String">Phyca_scf3386_2892_PITG_14247T0</Data></Cell>
    <Cell><Data ss:Type="String">MA</Data></Cell>
    <Cell><Data ss:Type="Number">1.0440700000000001</Data></Cell>
    <Cell><Data ss:Type="Number">0.89018600000000003</Data></Cell>
    <Cell><Data ss:Type="Number">1.17286</Data></Cell>
    <Cell><Data ss:Type="Number">3.7469400000000001E-4</Data></Cell>
    <Cell><Data ss:Type="Number">945</Data></Cell>
    <Cell><Data ss:Type="Number">270.62700000000001</Data></Cell>
    <Cell><Data ss:Type="Number">674.37300000000005</Data></Cell>
    <Cell><Data ss:Type="String">NA</Data></Cell>
    <Cell><Data ss:Type="Number">703</Data></Cell>
    <Cell><Data ss:Type="Number">179.215</Data></Cell>
    <Cell><Data ss:Type="Number">523.78499999999997</Data></Cell>
    <Cell><Data ss:Type="String">NA</Data></Cell>
    <Cell><Data ss:Type="String">NA</Data></Cell>
    <Cell><Data ss:Type="Number">1</Data></Cell>
    <Cell><Data ss:Type="String">0.923755:0.902431:1.01731:1.01218:1.25328:1</Data></Cell>
    <Cell><Data ss:Type="String">0.51638(0.490172:0.579853:0.479115)</Data></Cell>
    <Cell><Data ss:Type="Number">-2604.0300000000002</Data></Cell>
    <Cell><Data ss:Type="String">NA</Data></Cell>
    <Cell><Data ss:Type="String">NA</Data></Cell>
    <Cell><Data ss:Type="String">NA</Data></Cell>
   </Row>
   <Row ss:AutoFitHeight="0">
    <Cell><Data ss:Type="String">Phyca_scf3388_1511_PITG_16723T0</Data></Cell>
    <Cell><Data ss:Type="String">MA</Data></Cell>
    <Cell><Data ss:Type="Number">0.19428300000000001</Data></Cell>
    <Cell><Data ss:Type="Number">0.106516</Data></Cell>
    <Cell><Data ss:Type="Number">1.8239799999999999</Data></Cell>
    <Cell><Data ss:Type="Number">1.20411E-4</Data></Cell>
    <Cell><Data ss:Type="Number">1590</Data></Cell>
    <Cell><Data ss:Type="Number">403.08300000000003</Data></Cell>
    <Cell><Data ss:Type="Number">1186.92</Data></Cell>
    <Cell><Data ss:Type="String">NA</Data></Cell>
    <Cell><Data ss:Type="Number">234</Data></Cell>
    <Cell><Data ss:Type="Number">36.729500000000002</Data></Cell>
    <Cell><Data ss:Type="Number">197.27</Data></Cell>
    <Cell><Data ss:Type="String">NA</Data></Cell>
    <Cell><Data ss:Type="String">NA</Data></Cell>
    <Cell><Data ss:Type="Number">0.17203299999999999</Data></Cell>
    <Cell><Data ss:Type="String">4.21413:3.86642:2.86635:2.69823:1.29351:1</Data></Cell>
    <Cell><Data ss:Type="String">0.509476(0.444816:0.476589:0.607023)</Data></Cell>
    <Cell><Data ss:Type="Number">-3021.93</Data></Cell>
    <Cell><Data ss:Type="String">NA</Data></Cell>
    <Cell><Data ss:Type="String">NA</Data></Cell>
    <Cell><Data ss:Type="String">NA</Data></Cell>
   </Row>
   <Row ss:AutoFitHeight="0">
    <Cell><Data ss:Type="String">Phyca_scf3388_1530_PITG_04608T0</Data></Cell>
    <Cell><Data ss:Type="String">MA</Data></Cell>
    <Cell><Data ss:Type="Number">1.0237700000000001</Data></Cell>
    <Cell><Data ss:Type="Number">0.91945399999999999</Data></Cell>
    <Cell><Data ss:Type="Number">1.1134599999999999</Data></Cell>
    <Cell><Data ss:Type="Number">4.8236599999999998E-2</Data></Cell>
    <Cell><Data ss:Type="Number">705</Data></Cell>
    <Cell><Data ss:Type="Number">160.66300000000001</Data></Cell>
    <Cell><Data ss:Type="Number">544.33699999999999</Data></Cell>
    <Cell><Data ss:Type="String">NA</Data></Cell>
    <Cell><Data ss:Type="Number">530</Data></Cell>
    <Cell><Data ss:Type="Number">111.054</Data></Cell>
    <Cell><Data ss:Type="Number">418.94600000000003</Data></Cell>
    <Cell><Data ss:Type="String">NA</Data></Cell>
    <Cell><Data ss:Type="String">NA</Data></Cell>
    <Cell><Data ss:Type="Number">1</Data></Cell>
    <Cell><Data ss:Type="String">1.02577:0.996562:0.927952:0.919607:0.989751:1</Data></Cell>
    <Cell><Data ss:Type="String">0.516352(0.54717:0.420755:0.581132)</Data></Cell>
    <Cell><Data ss:Type="Number">-1975.37</Data></Cell>
    <Cell><Data ss:Type="String">NA</Data></Cell>
    <Cell><Data ss:Type="String">NA</Data></Cell>
    <Cell><Data ss:Type="String">NA</Data></Cell>
   </Row>
   <Row ss:AutoFitHeight="0">
    <Cell><Data ss:Type="String">Phyca_scf3395_26169_PITG_14694T0</Data></Cell>
    <Cell><Data ss:Type="String">MA</Data></Cell>
    <Cell><Data ss:Type="Number">1.0343899999999999</Data></Cell>
    <Cell><Data ss:Type="Number">0.90114300000000003</Data></Cell>
    <Cell><Data ss:Type="Number">1.1478699999999999</Data></Cell>
    <Cell><Data ss:Type="Number">2.2108700000000002E-3</Data></Cell>
    <Cell><Data ss:Type="Number">852</Data></Cell>
    <Cell><Data ss:Type="Number">219.91499999999999</Data></Cell>
    <Cell><Data ss:Type="Number">632.08500000000004</Data></Cell>
    <Cell><Data ss:Type="String">NA</Data></Cell>
    <Cell><Data ss:Type="Number">653</Data></Cell>
    <Cell><Data ss:Type="Number">151.887</Data></Cell>
    <Cell><Data ss:Type="Number">501.113</Data></Cell>
    <Cell><Data ss:Type="String">NA</Data></Cell>
    <Cell><Data ss:Type="String">NA</Data></Cell>
    <Cell><Data ss:Type="Number">1</Data></Cell>
    <Cell><Data ss:Type="String">1.03104:1.10532:0.88028:0.913998:0.616714:1</Data></Cell>
    <Cell><Data ss:Type="String">0.541237(0.54811:0.496564:0.579038)</Data></Cell>
    <Cell><Data ss:Type="Number">-2416.17</Data></Cell>
    <Cell><Data ss:Type="String">NA</Data></Cell>
    <Cell><Data ss:Type="String">NA</Data></Cell>
    <Cell><Data ss:Type="String">NA</Data></Cell>
   </Row>
   <Row ss:AutoFitHeight="0">
    <Cell><Data ss:Type="String">Phyca_scf3405_12148_PITG_14036T0</Data></Cell>
    <Cell><Data ss:Type="String">MA</Data></Cell>
    <Cell><Data ss:Type="Number">0.42297699999999999</Data></Cell>
    <Cell><Data ss:Type="Number">2.31407E-2</Data></Cell>
    <Cell><Data ss:Type="Number">18.278500000000001</Data></Cell>
    <Cell ss:StyleID="s65"><Data ss:Type="Number">1.23486E-7</Data></Cell>
    <Cell><Data ss:Type="Number">261</Data></Cell>
    <Cell><Data ss:Type="Number">61.570599999999999</Data></Cell>
    <Cell><Data ss:Type="Number">199.429</Data></Cell>
    <Cell><Data ss:Type="String">NA</Data></Cell>
    <Cell><Data ss:Type="Number">59</Data></Cell>
    <Cell><Data ss:Type="Number">0.97998799999999997</Data></Cell>
    <Cell><Data ss:Type="Number">58.02</Data></Cell>
    <Cell><Data ss:Type="String">NA</Data></Cell>
    <Cell><Data ss:Type="String">NA</Data></Cell>
    <Cell><Data ss:Type="Number">0.32865499999999997</Data></Cell>
    <Cell><Data ss:Type="String">5.77984:5.8475:6.01098:6.00212:2.78888:1</Data></Cell>
    <Cell><Data ss:Type="String">0.392982(0.421053:0.321053:0.436842)</Data></Cell>
    <Cell><Data ss:Type="Number">-529.73800000000006</Data></Cell>
    <Cell><Data ss:Type="String">NA</Data></Cell>
    <Cell><Data ss:Type="String">NA</Data></Cell>
    <Cell><Data ss:Type="String">NA</Data></Cell>
   </Row>
   <Row ss:AutoFitHeight="0">
    <Cell><Data ss:Type="String">Phyca_scf3410_27288_PITG_19831T0</Data></Cell>
    <Cell><Data ss:Type="String">MA</Data></Cell>
    <Cell><Data ss:Type="Number">0.466721</Data></Cell>
    <Cell><Data ss:Type="Number">0.291744</Data></Cell>
    <Cell><Data ss:Type="Number">1.5997600000000001</Data></Cell>
    <Cell><Data ss:Type="Number">2.7862899999999999E-2</Data></Cell>
    <Cell><Data ss:Type="Number">315</Data></Cell>
    <Cell><Data ss:Type="Number">88.362700000000004</Data></Cell>
    <Cell><Data ss:Type="Number">226.637</Data></Cell>
    <Cell><Data ss:Type="String">NA</Data></Cell>
    <Cell><Data ss:Type="Number">94</Data></Cell>
    <Cell><Data ss:Type="Number">18.420000000000002</Data></Cell>
    <Cell><Data ss:Type="Number">75.58</Data></Cell>
    <Cell><Data ss:Type="String">NA</Data></Cell>
    <Cell><Data ss:Type="String">NA</Data></Cell>
    <Cell><Data ss:Type="Number">0.41763699999999998</Data></Cell>
    <Cell><Data ss:Type="String">3.84941:3.79245:2.72274:2.7236:0.589238:1</Data></Cell>
    <Cell><Data ss:Type="String">0.497222(0.554167:0.516667:0.420833)</Data></Cell>
    <Cell><Data ss:Type="Number">-712.58299999999997</Data></Cell>
    <Cell><Data ss:Type="String">NA</Data></Cell>
    <Cell><Data ss:Type="String">NA</Data></Cell>
    <Cell><Data ss:Type="String">NA</Data></Cell>
   </Row>
   <Row ss:AutoFitHeight="0">
    <Cell><Data ss:Type="String">Phyca_scf3456_941_PITG_18423T0</Data></Cell>
    <Cell><Data ss:Type="String">MA</Data></Cell>
    <Cell><Data ss:Type="Number">0.216555</Data></Cell>
    <Cell><Data ss:Type="Number">0.18135000000000001</Data></Cell>
    <Cell><Data ss:Type="Number">1.1941299999999999</Data></Cell>
    <Cell><Data ss:Type="Number">2.64882E-2</Data></Cell>
    <Cell><Data ss:Type="Number">4191</Data></Cell>
    <Cell><Data ss:Type="Number">1105.55</Data></Cell>
    <Cell><Data ss:Type="Number">3085.45</Data></Cell>
    <Cell><Data ss:Type="String">NA</Data></Cell>
    <Cell><Data ss:Type="Number">730</Data></Cell>
    <Cell><Data ss:Type="Number">168.48699999999999</Data></Cell>
    <Cell><Data ss:Type="Number">561.51300000000003</Data></Cell>
    <Cell><Data ss:Type="String">NA</Data></Cell>
    <Cell><Data ss:Type="String">NA</Data></Cell>
    <Cell><Data ss:Type="Number">0.20726800000000001</Data></Cell>
    <Cell><Data ss:Type="String">3.60647:3.63624:2.82304:2.79223:1.05023:1</Data></Cell>
    <Cell><Data ss:Type="String">0.482639(0.476716:0.551777:0.419424)</Data></Cell>
    <Cell><Data ss:Type="Number">-8253.94</Data></Cell>
    <Cell><Data ss:Type="String">NA</Data></Cell>
    <Cell><Data ss:Type="String">NA</Data></Cell>
    <Cell><Data ss:Type="String">NA</Data></Cell>
   </Row>
   <Row ss:AutoFitHeight="0">
    <Cell><Data ss:Type="String">Phyca_scf3490_15459_PITG_14277T0</Data></Cell>
    <Cell><Data ss:Type="String">MA</Data></Cell>
    <Cell><Data ss:Type="Number">0.190723</Data></Cell>
    <Cell><Data ss:Type="Number">7.5791200000000003E-2</Data></Cell>
    <Cell><Data ss:Type="Number">2.5164200000000001</Data></Cell>
    <Cell ss:StyleID="s65"><Data ss:Type="Number">5.0656800000000001E-7</Data></Cell>
    <Cell><Data ss:Type="Number">1287</Data></Cell>
    <Cell><Data ss:Type="Number">403.57600000000002</Data></Cell>
    <Cell><Data ss:Type="Number">883.42399999999998</Data></Cell>
    <Cell><Data ss:Type="String">NA</Data></Cell>
    <Cell><Data ss:Type="Number">170</Data></Cell>
    <Cell><Data ss:Type="Number">26.12</Data></Cell>
    <Cell><Data ss:Type="Number">143.88</Data></Cell>
    <Cell><Data ss:Type="String">NA</Data></Cell>
    <Cell><Data ss:Type="String">NA</Data></Cell>
    <Cell><Data ss:Type="Number">0.15468299999999999</Data></Cell>
    <Cell><Data ss:Type="String">4.36146:2.55413:1.17084:0.703363:0.79613:1</Data></Cell>
    <Cell><Data ss:Type="String">0.469388(0.493197:0.568878:0.346088)</Data></Cell>
    <Cell><Data ss:Type="Number">-2332.85</Data></Cell>
    <Cell><Data ss:Type="String">NA</Data></Cell>
    <Cell><Data ss:Type="String">NA</Data></Cell>
    <Cell><Data ss:Type="String">NA</Data></Cell>
   </Row>
   <Row ss:AutoFitHeight="0">
    <Cell><Data ss:Type="String">Phyca_scf3528_22309_PITG_05193T0</Data></Cell>
    <Cell><Data ss:Type="String">MA</Data></Cell>
    <Cell><Data ss:Type="Number">0.179006</Data></Cell>
    <Cell><Data ss:Type="Number">2.2278900000000001E-2</Data></Cell>
    <Cell><Data ss:Type="Number">8.0347500000000007</Data></Cell>
    <Cell ss:StyleID="s65"><Data ss:Type="Number">3.8195700000000001E-11</Data></Cell>
    <Cell><Data ss:Type="Number">789</Data></Cell>
    <Cell><Data ss:Type="Number">276.39999999999998</Data></Cell>
    <Cell><Data ss:Type="Number">512.6</Data></Cell>
    <Cell><Data ss:Type="String">NA</Data></Cell>
    <Cell><Data ss:Type="Number">86</Data></Cell>
    <Cell><Data ss:Type="Number">5.40848</Data></Cell>
    <Cell><Data ss:Type="Number">80.591499999999996</Data></Cell>
    <Cell><Data ss:Type="String">NA</Data></Cell>
    <Cell><Data ss:Type="String">NA</Data></Cell>
    <Cell><Data ss:Type="Number">0.124102</Data></Cell>
    <Cell><Data ss:Type="String">6.20728:3.71873:1.93534:2.12629:0.821327:1</Data></Cell>
    <Cell><Data ss:Type="String">0.508072(0.609687:0.478632:0.435897)</Data></Cell>
    <Cell><Data ss:Type="Number">-1387.95</Data></Cell>
    <Cell><Data ss:Type="String">NA</Data></Cell>
    <Cell><Data ss:Type="String">NA</Data></Cell>
    <Cell><Data ss:Type="String">NA</Data></Cell>
   </Row>
   <Row ss:AutoFitHeight="0">
    <Cell><Data ss:Type="String">Phyca_scf3541_24069_PITG_00805T0</Data></Cell>
    <Cell><Data ss:Type="String">MA</Data></Cell>
    <Cell><Data ss:Type="Number">1.0267900000000001</Data></Cell>
    <Cell><Data ss:Type="Number">0.93175799999999998</Data></Cell>
    <Cell><Data ss:Type="Number">1.10199</Data></Cell>
    <Cell><Data ss:Type="Number">3.7333699999999997E-2</Data></Cell>
    <Cell><Data ss:Type="Number">903</Data></Cell>
    <Cell><Data ss:Type="Number">254.55500000000001</Data></Cell>
    <Cell><Data ss:Type="Number">648.44500000000005</Data></Cell>
    <Cell><Data ss:Type="String">NA</Data></Cell>
    <Cell><Data ss:Type="Number">659</Data></Cell>
    <Cell><Data ss:Type="Number">173.09399999999999</Data></Cell>
    <Cell><Data ss:Type="Number">485.90600000000001</Data></Cell>
    <Cell><Data ss:Type="String">NA</Data></Cell>
    <Cell><Data ss:Type="String">NA</Data></Cell>
    <Cell><Data ss:Type="Number">1</Data></Cell>
    <Cell><Data ss:Type="String">1.23873:0.866809:1.12207:1.13824:1.0495:1</Data></Cell>
    <Cell><Data ss:Type="String">0.519204(0.593056:0.5:0.465278)</Data></Cell>
    <Cell><Data ss:Type="Number">-2443.29</Data></Cell>
    <Cell><Data ss:Type="String">NA</Data></Cell>
    <Cell><Data ss:Type="String">NA</Data></Cell>
    <Cell><Data ss:Type="String">NA</Data></Cell>
   </Row>
   <Row ss:AutoFitHeight="0">
    <Cell><Data ss:Type="String">Phyca_scf3554_1972_PITG_12538T0</Data></Cell>
    <Cell><Data ss:Type="String">MA</Data></Cell>
    <Cell><Data ss:Type="Number">0.23232900000000001</Data></Cell>
    <Cell><Data ss:Type="Number">0.11473899999999999</Data></Cell>
    <Cell><Data ss:Type="Number">2.0248499999999998</Data></Cell>
    <Cell><Data ss:Type="Number">9.3636099999999996E-3</Data></Cell>
    <Cell><Data ss:Type="Number">420</Data></Cell>
    <Cell><Data ss:Type="Number">123.42</Data></Cell>
    <Cell><Data ss:Type="Number">296.58</Data></Cell>
    <Cell><Data ss:Type="String">NA</Data></Cell>
    <Cell><Data ss:Type="Number">70</Data></Cell>
    <Cell><Data ss:Type="Number">11.9337</Data></Cell>
    <Cell><Data ss:Type="Number">58.066299999999998</Data></Cell>
    <Cell><Data ss:Type="String">NA</Data></Cell>
    <Cell><Data ss:Type="String">NA</Data></Cell>
    <Cell><Data ss:Type="Number">0.19777400000000001</Data></Cell>
    <Cell><Data ss:Type="String">5.04208:4.65389:3.7153:3.87271:0.750084:1</Data></Cell>
    <Cell><Data ss:Type="String">0.504115(0.509259:0.592593:0.410494)</Data></Cell>
    <Cell><Data ss:Type="Number">-821.154</Data></Cell>
    <Cell><Data ss:Type="String">NA</Data></Cell>
    <Cell><Data ss:Type="String">NA</Data></Cell>
    <Cell><Data ss:Type="String">NA</Data></Cell>
   </Row>
   <Row ss:AutoFitHeight="0">
    <Cell><Data ss:Type="String">Phyca_scf3565_25194_PITG_13687T0</Data></Cell>
    <Cell><Data ss:Type="String">MA</Data></Cell>
    <Cell><Data ss:Type="Number">0.219002</Data></Cell>
    <Cell><Data ss:Type="Number">7.1051400000000001E-2</Data></Cell>
    <Cell><Data ss:Type="Number">3.0823</Data></Cell>
    <Cell ss:StyleID="s65"><Data ss:Type="Number">1.1497200000000001E-16</Data></Cell>
    <Cell><Data ss:Type="Number">2364</Data></Cell>
    <Cell><Data ss:Type="Number">691.37800000000004</Data></Cell>
    <Cell><Data ss:Type="Number">1672.62</Data></Cell>
    <Cell><Data ss:Type="String">NA</Data></Cell>
    <Cell><Data ss:Type="Number">349</Data></Cell>
    <Cell><Data ss:Type="Number">41.2682</Data></Cell>
    <Cell><Data ss:Type="Number">307.73200000000003</Data></Cell>
    <Cell><Data ss:Type="String">NA</Data></Cell>
    <Cell><Data ss:Type="String">NA</Data></Cell>
    <Cell><Data ss:Type="Number">0.175732</Data></Cell>
    <Cell><Data ss:Type="String">4.54581:3.93522:2.01392:2.04279:0.821959:1</Data></Cell>
    <Cell><Data ss:Type="String">0.495361(0.503093:0.58299:0.4)</Data></Cell>
    <Cell><Data ss:Type="Number">-4424.47</Data></Cell>
    <Cell><Data ss:Type="String">NA</Data></Cell>
    <Cell><Data ss:Type="String">NA</Data></Cell>
    <Cell><Data ss:Type="String">NA</Data></Cell>
   </Row>
   <Row ss:AutoFitHeight="0">
    <Cell><Data ss:Type="String">Phyca_scf3583_3629_PITG_19876T0</Data></Cell>
    <Cell><Data ss:Type="String">MA</Data></Cell>
    <Cell><Data ss:Type="Number">0.18604299999999999</Data></Cell>
    <Cell><Data ss:Type="Number">6.0150200000000001E-2</Data></Cell>
    <Cell><Data ss:Type="Number">3.0929799999999998</Data></Cell>
    <Cell ss:StyleID="s65"><Data ss:Type="Number">3.6309000000000001E-5</Data></Cell>
    <Cell><Data ss:Type="Number">753</Data></Cell>
    <Cell><Data ss:Type="Number">238.46799999999999</Data></Cell>
    <Cell><Data ss:Type="Number">514.53200000000004</Data></Cell>
    <Cell><Data ss:Type="String">NA</Data></Cell>
    <Cell><Data ss:Type="Number">85</Data></Cell>
    <Cell><Data ss:Type="Number">11.077</Data></Cell>
    <Cell><Data ss:Type="Number">73.923000000000002</Data></Cell>
    <Cell><Data ss:Type="String">NA</Data></Cell>
    <Cell><Data ss:Type="String">NA</Data></Cell>
    <Cell><Data ss:Type="Number">0.146174</Data></Cell>
    <Cell><Data ss:Type="String">12.7404:3.41636:0.388296:0.413303:1.78221:1</Data></Cell>
    <Cell><Data ss:Type="String">0.572222(0.375926:0.737037:0.603704)</Data></Cell>
    <Cell><Data ss:Type="Number">-1284.99</Data></Cell>
    <Cell><Data ss:Type="String">NA</Data></Cell>
    <Cell><Data ss:Type="String">NA</Data></Cell>
    <Cell><Data ss:Type="String">NA</Data></Cell>
   </Row>
   <Row ss:AutoFitHeight="0">
    <Cell><Data ss:Type="String">Phyca_scf3600_21971_PITG_10773T0</Data></Cell>
    <Cell><Data ss:Type="String">MA</Data></Cell>
    <Cell><Data ss:Type="Number">0.18440000000000001</Data></Cell>
    <Cell><Data ss:Type="Number">3.3614499999999999E-2</Data></Cell>
    <Cell><Data ss:Type="Number">5.4857399999999998</Data></Cell>
    <Cell><Data ss:Type="Number">4.2333799999999999E-4</Data></Cell>
    <Cell><Data ss:Type="Number">303</Data></Cell>
    <Cell><Data ss:Type="Number">107.74299999999999</Data></Cell>
    <Cell><Data ss:Type="Number">195.25700000000001</Data></Cell>
    <Cell><Data ss:Type="String">NA</Data></Cell>
    <Cell><Data ss:Type="Number">33</Data></Cell>
    <Cell><Data ss:Type="Number">3.0160499999999999</Data></Cell>
    <Cell><Data ss:Type="Number">29.984000000000002</Data></Cell>
    <Cell><Data ss:Type="String">NA</Data></Cell>
    <Cell><Data ss:Type="String">NA</Data></Cell>
    <Cell><Data ss:Type="Number">0.13078300000000001</Data></Cell>
    <Cell><Data ss:Type="String">5.0778:4.88269:3.48484:3.56768:0.107146:1</Data></Cell>
    <Cell><Data ss:Type="String">0.584936(0.822115:0.475962:0.456731)</Data></Cell>
    <Cell><Data ss:Type="Number">-527.178</Data></Cell>
    <Cell><Data ss:Type="String">NA</Data></Cell>
    <Cell><Data ss:Type="String">NA</Data></Cell>
    <Cell><Data ss:Type="String">NA</Data></Cell>
   </Row>
   <Row ss:AutoFitHeight="0">
    <Cell><Data ss:Type="String">Phyca_scf3601_23635_PITG_00034T0</Data></Cell>
    <Cell><Data ss:Type="String">MA</Data></Cell>
    <Cell><Data ss:Type="Number">0.1681</Data></Cell>
    <Cell><Data ss:Type="Number">1.7617600000000001E-2</Data></Cell>
    <Cell><Data ss:Type="Number">9.5416000000000007</Data></Cell>
    <Cell ss:StyleID="s65"><Data ss:Type="Number">1.83827E-19</Data></Cell>
    <Cell><Data ss:Type="Number">1365</Data></Cell>
    <Cell><Data ss:Type="Number">539.67999999999995</Data></Cell>
    <Cell><Data ss:Type="Number">825.32</Data></Cell>
    <Cell><Data ss:Type="String">NA</Data></Cell>
    <Cell><Data ss:Type="Number">130</Data></Cell>
    <Cell><Data ss:Type="Number">8.3377300000000005</Data></Cell>
    <Cell><Data ss:Type="Number">121.66200000000001</Data></Cell>
    <Cell><Data ss:Type="String">NA</Data></Cell>
    <Cell><Data ss:Type="String">NA</Data></Cell>
    <Cell><Data ss:Type="Number">0.10860400000000001</Data></Cell>
    <Cell><Data ss:Type="String">9.59063:4.90658:1.73058:1.60517:2.44718:1</Data></Cell>
    <Cell><Data ss:Type="String">0.582664(0.747992:0.575301:0.424699)</Data></Cell>
    <Cell><Data ss:Type="Number">-2297.35</Data></Cell>
    <Cell><Data ss:Type="String">NA</Data></Cell>
    <Cell><Data ss:Type="String">NA</Data></Cell>
    <Cell><Data ss:Type="String">NA</Data></Cell>
   </Row>
   <Row ss:AutoFitHeight="0">
    <Cell><Data ss:Type="String">Phyca_scf3614_25549_PITG_06738T0</Data></Cell>
    <Cell><Data ss:Type="String">MA</Data></Cell>
    <Cell><Data ss:Type="Number">0.20455999999999999</Data></Cell>
    <Cell><Data ss:Type="Number">9.77219E-2</Data></Cell>
    <Cell><Data ss:Type="Number">2.0932900000000001</Data></Cell>
    <Cell><Data ss:Type="Number">1.5786299999999999E-3</Data></Cell>
    <Cell><Data ss:Type="Number">717</Data></Cell>
    <Cell><Data ss:Type="Number">206.82300000000001</Data></Cell>
    <Cell><Data ss:Type="Number">510.17700000000002</Data></Cell>
    <Cell><Data ss:Type="String">NA</Data></Cell>
    <Cell><Data ss:Type="Number">105</Data></Cell>
    <Cell><Data ss:Type="Number">17.035499999999999</Data></Cell>
    <Cell><Data ss:Type="Number">87.964500000000001</Data></Cell>
    <Cell><Data ss:Type="String">NA</Data></Cell>
    <Cell><Data ss:Type="String">NA</Data></Cell>
    <Cell><Data ss:Type="Number">0.17374200000000001</Data></Cell>
    <Cell><Data ss:Type="String">4.83329:4.80124:3.26208:3.2784:0.636961:1</Data></Cell>
    <Cell><Data ss:Type="String">0.451782(0.539308:0.45283:0.363208)</Data></Cell>
    <Cell><Data ss:Type="Number">-1364.1</Data></Cell>
    <Cell><Data ss:Type="String">NA</Data></Cell>
    <Cell><Data ss:Type="String">NA</Data></Cell>
    <Cell><Data ss:Type="String">NA</Data></Cell>
   </Row>
   <Row ss:AutoFitHeight="0">
    <Cell><Data ss:Type="String">Phyca_scf3653_24786_PITG_10509T0</Data></Cell>
    <Cell><Data ss:Type="String">MA</Data></Cell>
    <Cell><Data ss:Type="Number">0.21417</Data></Cell>
    <Cell><Data ss:Type="Number">0.116829</Data></Cell>
    <Cell><Data ss:Type="Number">1.8331999999999999</Data></Cell>
    <Cell><Data ss:Type="Number">7.1259000000000003E-4</Data></Cell>
    <Cell><Data ss:Type="Number">954</Data></Cell>
    <Cell><Data ss:Type="Number">303.89</Data></Cell>
    <Cell><Data ss:Type="Number">650.11</Data></Cell>
    <Cell><Data ss:Type="String">NA</Data></Cell>
    <Cell><Data ss:Type="Number">147</Data></Cell>
    <Cell><Data ss:Type="Number">29.8674</Data></Cell>
    <Cell><Data ss:Type="Number">117.133</Data></Cell>
    <Cell><Data ss:Type="String">NA</Data></Cell>
    <Cell><Data ss:Type="String">NA</Data></Cell>
    <Cell><Data ss:Type="Number">0.18316299999999999</Data></Cell>
    <Cell><Data ss:Type="String">7.86822:9.02811:6.083:6.05419:1.81375:1</Data></Cell>
    <Cell><Data ss:Type="String">0.51358(0.559259:0.566667:0.414815)</Data></Cell>
    <Cell><Data ss:Type="Number">-1821.55</Data></Cell>
    <Cell><Data ss:Type="String">NA</Data></Cell>
    <Cell><Data ss:Type="String">NA</Data></Cell>
    <Cell><Data ss:Type="String">NA</Data></Cell>
   </Row>
   <Row ss:AutoFitHeight="0">
    <Cell><Data ss:Type="String">Phyca_scf3681_1773_PITG_14109T0</Data></Cell>
    <Cell><Data ss:Type="String">MA</Data></Cell>
    <Cell><Data ss:Type="Number">1.0824800000000001</Data></Cell>
    <Cell><Data ss:Type="Number">0.75272499999999998</Data></Cell>
    <Cell><Data ss:Type="Number">1.4380900000000001</Data></Cell>
    <Cell ss:StyleID="s65"><Data ss:Type="Number">2.0744200000000001E-7</Data></Cell>
    <Cell><Data ss:Type="Number">552</Data></Cell>
    <Cell><Data ss:Type="Number">138.07499999999999</Data></Cell>
    <Cell><Data ss:Type="Number">413.92500000000001</Data></Cell>
    <Cell><Data ss:Type="String">NA</Data></Cell>
    <Cell><Data ss:Type="Number">395</Data></Cell>
    <Cell><Data ss:Type="Number">74.371799999999993</Data></Cell>
    <Cell><Data ss:Type="Number">320.62799999999999</Data></Cell>
    <Cell><Data ss:Type="String">NA</Data></Cell>
    <Cell><Data ss:Type="String">NA</Data></Cell>
    <Cell><Data ss:Type="Number">1</Data></Cell>
    <Cell><Data ss:Type="String">0.66438:0.703546:0.664895:0.665422:0.809033:1</Data></Cell>
    <Cell><Data ss:Type="String">0.6025(0.6775:0.5025:0.6275)</Data></Cell>
    <Cell><Data ss:Type="Number">-1497.48</Data></Cell>
    <Cell><Data ss:Type="String">NA</Data></Cell>
    <Cell><Data ss:Type="String">NA</Data></Cell>
    <Cell><Data ss:Type="String">NA</Data></Cell>
   </Row>
   <Row ss:AutoFitHeight="0">
    <Cell><Data ss:Type="String">Phyca_scf3700_3061_PITG_16013T0</Data></Cell>
    <Cell><Data ss:Type="String">MA</Data></Cell>
    <Cell><Data ss:Type="Number">1.04952</Data></Cell>
    <Cell><Data ss:Type="Number">0.86684099999999997</Data></Cell>
    <Cell><Data ss:Type="Number">1.2107399999999999</Data></Cell>
    <Cell ss:StyleID="s65"><Data ss:Type="Number">5.5916799999999996E-6</Data></Cell>
    <Cell><Data ss:Type="Number">1179</Data></Cell>
    <Cell><Data ss:Type="Number">319.58300000000003</Data></Cell>
    <Cell><Data ss:Type="Number">859.41700000000003</Data></Cell>
    <Cell><Data ss:Type="String">NA</Data></Cell>
    <Cell><Data ss:Type="Number">865</Data></Cell>
    <Cell><Data ss:Type="Number">203.24700000000001</Data></Cell>
    <Cell><Data ss:Type="Number">661.75300000000004</Data></Cell>
    <Cell><Data ss:Type="String">NA</Data></Cell>
    <Cell><Data ss:Type="String">NA</Data></Cell>
    <Cell><Data ss:Type="Number">1</Data></Cell>
    <Cell><Data ss:Type="String">1.36072:1.21639:1.18867:1.20991:1.06938:1</Data></Cell>
    <Cell><Data ss:Type="String">0.520297(0.533898:0.527542:0.5)</Data></Cell>
    <Cell><Data ss:Type="Number">-3248.68</Data></Cell>
    <Cell><Data ss:Type="String">NA</Data></Cell>
    <Cell><Data ss:Type="String">NA</Data></Cell>
    <Cell><Data ss:Type="String">NA</Data></Cell>
   </Row>
   <Row ss:AutoFitHeight="0">
    <Cell><Data ss:Type="String">Phyca_scf3700_3063_PITG_16016T0</Data></Cell>
    <Cell><Data ss:Type="String">MA</Data></Cell>
    <Cell><Data ss:Type="Number">0.19368299999999999</Data></Cell>
    <Cell><Data ss:Type="Number">2.36829E-2</Data></Cell>
    <Cell><Data ss:Type="Number">8.1781600000000001</Data></Cell>
    <Cell ss:StyleID="s65"><Data ss:Type="Number">4.94853E-17</Data></Cell>
    <Cell><Data ss:Type="Number">1113</Data></Cell>
    <Cell><Data ss:Type="Number">450.44499999999999</Data></Cell>
    <Cell><Data ss:Type="Number">662.55499999999995</Data></Cell>
    <Cell><Data ss:Type="String">NA</Data></Cell>
    <Cell><Data ss:Type="Number">118</Data></Cell>
    <Cell><Data ss:Type="Number">9.0566099999999992</Data></Cell>
    <Cell><Data ss:Type="Number">108.943</Data></Cell>
    <Cell><Data ss:Type="String">NA</Data></Cell>
    <Cell><Data ss:Type="String">NA</Data></Cell>
    <Cell><Data ss:Type="Number">0.12488200000000001</Data></Cell>
    <Cell><Data ss:Type="String">9.97756:4.94348:1.52759:1.10543:0.754153:1</Data></Cell>
    <Cell><Data ss:Type="String">0.563977(0.649144:0.584352:0.458435)</Data></Cell>
    <Cell><Data ss:Type="Number">-1920.58</Data></Cell>
    <Cell><Data ss:Type="String">NA</Data></Cell>
    <Cell><Data ss:Type="String">NA</Data></Cell>
    <Cell><Data ss:Type="String">NA</Data></Cell>
   </Row>
   <Row ss:AutoFitHeight="0">
    <Cell><Data ss:Type="String">Phyca_scf3726_27484_PITG_17497T0</Data></Cell>
    <Cell><Data ss:Type="String">MA</Data></Cell>
    <Cell><Data ss:Type="Number">0.21157599999999999</Data></Cell>
    <Cell><Data ss:Type="Number">5.7315699999999997E-2</Data></Cell>
    <Cell><Data ss:Type="Number">3.6914199999999999</Data></Cell>
    <Cell ss:StyleID="s65"><Data ss:Type="Number">1.12812E-12</Data></Cell>
    <Cell><Data ss:Type="Number">1326</Data></Cell>
    <Cell><Data ss:Type="Number">465.21199999999999</Data></Cell>
    <Cell><Data ss:Type="Number">860.78800000000001</Data></Cell>
    <Cell><Data ss:Type="String">NA</Data></Cell>
    <Cell><Data ss:Type="Number">175</Data></Cell>
    <Cell><Data ss:Type="Number">22.3492</Data></Cell>
    <Cell><Data ss:Type="Number">152.65100000000001</Data></Cell>
    <Cell><Data ss:Type="String">NA</Data></Cell>
    <Cell><Data ss:Type="String">NA</Data></Cell>
    <Cell><Data ss:Type="Number">0.15745600000000001</Data></Cell>
    <Cell><Data ss:Type="String">6.04237:4.36013:2.45006:1.92908:0.987866:1</Data></Cell>
    <Cell><Data ss:Type="String">0.554825(0.462719:0.699561:0.502193)</Data></Cell>
    <Cell><Data ss:Type="Number">-2422.06</Data></Cell>
    <Cell><Data ss:Type="String">NA</Data></Cell>
    <Cell><Data ss:Type="String">NA</Data></Cell>
    <Cell><Data ss:Type="String">NA</Data></Cell>
   </Row>
   <Row ss:AutoFitHeight="0">
    <Cell><Data ss:Type="String">Phyca_scf3729_3926_PITG_12795T0</Data></Cell>
    <Cell><Data ss:Type="String">MA</Data></Cell>
    <Cell><Data ss:Type="Number">0.21722900000000001</Data></Cell>
    <Cell><Data ss:Type="Number">5.9162399999999997E-2</Data></Cell>
    <Cell><Data ss:Type="Number">3.6717399999999998</Data></Cell>
    <Cell ss:StyleID="s65"><Data ss:Type="Number">2.58339E-5</Data></Cell>
    <Cell><Data ss:Type="Number">480</Data></Cell>
    <Cell><Data ss:Type="Number">156.99600000000001</Data></Cell>
    <Cell><Data ss:Type="Number">323.00400000000002</Data></Cell>
    <Cell><Data ss:Type="String">NA</Data></Cell>
    <Cell><Data ss:Type="Number">65</Data></Cell>
    <Cell><Data ss:Type="Number">7.5985800000000001</Data></Cell>
    <Cell><Data ss:Type="Number">57.401400000000002</Data></Cell>
    <Cell><Data ss:Type="String">NA</Data></Cell>
    <Cell><Data ss:Type="String">NA</Data></Cell>
    <Cell><Data ss:Type="Number">0.16552900000000001</Data></Cell>
    <Cell><Data ss:Type="String">5.0034:3.98017:3.02421:2.97686:1.84103:1</Data></Cell>
    <Cell><Data ss:Type="String">0.535273(0.420635:0.669312:0.515873)</Data></Cell>
    <Cell><Data ss:Type="Number">-875.97400000000005</Data></Cell>
    <Cell><Data ss:Type="String">NA</Data></Cell>
    <Cell><Data ss:Type="String">NA</Data></Cell>
    <Cell><Data ss:Type="String">NA</Data></Cell>
   </Row>
   <Row ss:AutoFitHeight="0">
    <Cell><Data ss:Type="String">Phyca_scf3732_27598_PITG_22982T0</Data></Cell>
    <Cell><Data ss:Type="String">MA</Data></Cell>
    <Cell><Data ss:Type="Number">0.48083599999999999</Data></Cell>
    <Cell><Data ss:Type="Number">0.12809000000000001</Data></Cell>
    <Cell><Data ss:Type="Number">3.7538800000000001</Data></Cell>
    <Cell ss:StyleID="s65"><Data ss:Type="Number">1.14585E-6</Data></Cell>
    <Cell><Data ss:Type="Number">330</Data></Cell>
    <Cell><Data ss:Type="Number">106.096</Data></Cell>
    <Cell><Data ss:Type="Number">223.904</Data></Cell>
    <Cell><Data ss:Type="String">NA</Data></Cell>
    <Cell><Data ss:Type="Number">82</Data></Cell>
    <Cell><Data ss:Type="Number">9.1905800000000006</Data></Cell>
    <Cell><Data ss:Type="Number">72.809399999999997</Data></Cell>
    <Cell><Data ss:Type="String">NA</Data></Cell>
    <Cell><Data ss:Type="String">NA</Data></Cell>
    <Cell><Data ss:Type="Number">0.367427</Data></Cell>
    <Cell><Data ss:Type="String">8.369:9.10296:5.35523:5.36377:0.5627:1</Data></Cell>
    <Cell><Data ss:Type="String">0.522989(0.521552:0.530172:0.517241)</Data></Cell>
    <Cell><Data ss:Type="Number">-694.57600000000002</Data></Cell>
    <Cell><Data ss:Type="String">NA</Data></Cell>
    <Cell><Data ss:Type="String">NA</Data></Cell>
    <Cell><Data ss:Type="String">NA</Data></Cell>
   </Row>
   <Row ss:AutoFitHeight="0">
    <Cell><Data ss:Type="String">Phyca_scf3796_19017_PITG_00888T0</Data></Cell>
    <Cell><Data ss:Type="String">MA</Data></Cell>
    <Cell><Data ss:Type="Number">0.27864299999999997</Data></Cell>
    <Cell><Data ss:Type="Number">4.2953699999999997E-2</Data></Cell>
    <Cell><Data ss:Type="Number">6.4870599999999996</Data></Cell>
    <Cell ss:StyleID="s65"><Data ss:Type="Number">7.7463800000000007E-9</Data></Cell>
    <Cell><Data ss:Type="Number">471</Data></Cell>
    <Cell><Data ss:Type="Number">159.584</Data></Cell>
    <Cell><Data ss:Type="Number">311.416</Data></Cell>
    <Cell><Data ss:Type="String">NA</Data></Cell>
    <Cell><Data ss:Type="Number">75</Data></Cell>
    <Cell><Data ss:Type="Number">5.4908700000000001</Data></Cell>
    <Cell><Data ss:Type="Number">69.509100000000004</Data></Cell>
    <Cell><Data ss:Type="String">NA</Data></Cell>
    <Cell><Data ss:Type="String">NA</Data></Cell>
    <Cell><Data ss:Type="Number">0.19878699999999999</Data></Cell>
    <Cell><Data ss:Type="String">4.96995:3.3611:1.63625:1.70025:0.586771:1</Data></Cell>
    <Cell><Data ss:Type="String">0.495146(0.495146:0.487864:0.502427)</Data></Cell>
    <Cell><Data ss:Type="Number">-900.71</Data></Cell>
    <Cell><Data ss:Type="String">NA</Data></Cell>
    <Cell><Data ss:Type="String">NA</Data></Cell>
    <Cell><Data ss:Type="String">NA</Data></Cell>
   </Row>
   <Row ss:AutoFitHeight="0">
    <Cell><Data ss:Type="String">Phyca_scf3814_8829_PITG_03499T0</Data></Cell>
    <Cell><Data ss:Type="String">MA</Data></Cell>
    <Cell><Data ss:Type="Number">0.14608399999999999</Data></Cell>
    <Cell><Data ss:Type="Number">7.6763100000000001E-2</Data></Cell>
    <Cell><Data ss:Type="Number">1.9030499999999999</Data></Cell>
    <Cell><Data ss:Type="Number">4.0136900000000003E-2</Data></Cell>
    <Cell><Data ss:Type="Number">588</Data></Cell>
    <Cell><Data ss:Type="Number">162.21</Data></Cell>
    <Cell><Data ss:Type="Number">425.79</Data></Cell>
    <Cell><Data ss:Type="String">NA</Data></Cell>
    <Cell><Data ss:Type="Number">66</Data></Cell>
    <Cell><Data ss:Type="Number">11.0085</Data></Cell>
    <Cell><Data ss:Type="Number">54.991500000000002</Data></Cell>
    <Cell><Data ss:Type="String">NA</Data></Cell>
    <Cell><Data ss:Type="String">NA</Data></Cell>
    <Cell><Data ss:Type="Number">0.12696099999999999</Data></Cell>
    <Cell><Data ss:Type="String">5.50921:4.87753:4.11023:4.09699:1.23082:1</Data></Cell>
    <Cell><Data ss:Type="String">0.566986(0.444976:0.662679:0.593301)</Data></Cell>
    <Cell><Data ss:Type="Number">-1056.58</Data></Cell>
    <Cell><Data ss:Type="String">NA</Data></Cell>
    <Cell><Data ss:Type="String">NA</Data></Cell>
    <Cell><Data ss:Type="String">NA</Data></Cell>
   </Row>
   <Row ss:AutoFitHeight="0">
    <Cell><Data ss:Type="String">Phyca_scf3814_8858_PITG_03481T0</Data></Cell>
    <Cell><Data ss:Type="String">MA</Data></Cell>
    <Cell><Data ss:Type="Number">1.12358</Data></Cell>
    <Cell><Data ss:Type="Number">0.75246999999999997</Data></Cell>
    <Cell><Data ss:Type="Number">1.49319</Data></Cell>
    <Cell ss:StyleID="s65"><Data ss:Type="Number">3.0936200000000002E-10</Data></Cell>
    <Cell><Data ss:Type="Number">477</Data></Cell>
    <Cell><Data ss:Type="Number">158.84100000000001</Data></Cell>
    <Cell><Data ss:Type="Number">318.15899999999999</Data></Cell>
    <Cell><Data ss:Type="String">NA</Data></Cell>
    <Cell><Data ss:Type="Number">352</Data></Cell>
    <Cell><Data ss:Type="Number">88.201700000000002</Data></Cell>
    <Cell><Data ss:Type="Number">263.798</Data></Cell>
    <Cell><Data ss:Type="String">NA</Data></Cell>
    <Cell><Data ss:Type="String">NA</Data></Cell>
    <Cell><Data ss:Type="Number">1</Data></Cell>
    <Cell><Data ss:Type="String">0.925614:1.06013:1.00794:0.988429:1.36081:1</Data></Cell>
    <Cell><Data ss:Type="String">0.623098(0.66129:0.645161:0.564516)</Data></Cell>
    <Cell><Data ss:Type="Number">-1281.8699999999999</Data></Cell>
    <Cell><Data ss:Type="String">NA</Data></Cell>
    <Cell><Data ss:Type="String">NA</Data></Cell>
    <Cell><Data ss:Type="String">NA</Data></Cell>
   </Row>
   <Row ss:AutoFitHeight="0">
    <Cell><Data ss:Type="String">Phyca_scf3842_19778_PITG_10572T0</Data></Cell>
    <Cell><Data ss:Type="String">MA</Data></Cell>
    <Cell><Data ss:Type="Number">1.0249200000000001</Data></Cell>
    <Cell><Data ss:Type="Number">0.94056499999999998</Data></Cell>
    <Cell><Data ss:Type="Number">1.08969</Data></Cell>
    <Cell><Data ss:Type="Number">1.9283999999999999E-2</Data></Cell>
    <Cell><Data ss:Type="Number">1113</Data></Cell>
    <Cell><Data ss:Type="Number">328.80399999999997</Data></Cell>
    <Cell><Data ss:Type="Number">784.19600000000003</Data></Cell>
    <Cell><Data ss:Type="String">NA</Data></Cell>
    <Cell><Data ss:Type="Number">857</Data></Cell>
    <Cell><Data ss:Type="Number">238.12899999999999</Data></Cell>
    <Cell><Data ss:Type="Number">618.87099999999998</Data></Cell>
    <Cell><Data ss:Type="String">NA</Data></Cell>
    <Cell><Data ss:Type="String">NA</Data></Cell>
    <Cell><Data ss:Type="Number">1</Data></Cell>
    <Cell><Data ss:Type="String">1.13617:1.16935:1.01674:1.0109:0.778961:1</Data></Cell>
    <Cell><Data ss:Type="String">0.4812(0.375271:0.579176:0.489154)</Data></Cell>
    <Cell><Data ss:Type="Number">-3069.24</Data></Cell>
    <Cell><Data ss:Type="String">NA</Data></Cell>
    <Cell><Data ss:Type="String">NA</Data></Cell>
    <Cell><Data ss:Type="String">NA</Data></Cell>
   </Row>
   <Row ss:AutoFitHeight="0">
    <Cell><Data ss:Type="String">Phyca_scf3845_10913_PITG_10617T0</Data></Cell>
    <Cell><Data ss:Type="String">MA</Data></Cell>
    <Cell><Data ss:Type="Number">0.24279200000000001</Data></Cell>
    <Cell><Data ss:Type="Number">9.9212400000000006E-2</Data></Cell>
    <Cell><Data ss:Type="Number">2.4472</Data></Cell>
    <Cell><Data ss:Type="Number">2.7459199999999999E-4</Data></Cell>
    <Cell><Data ss:Type="Number">546</Data></Cell>
    <Cell><Data ss:Type="Number">174.881</Data></Cell>
    <Cell><Data ss:Type="Number">371.11900000000003</Data></Cell>
    <Cell><Data ss:Type="String">NA</Data></Cell>
    <Cell><Data ss:Type="Number">89</Data></Cell>
    <Cell><Data ss:Type="Number">14.3704</Data></Cell>
    <Cell><Data ss:Type="Number">74.629599999999996</Data></Cell>
    <Cell><Data ss:Type="String">NA</Data></Cell>
    <Cell><Data ss:Type="String">NA</Data></Cell>
    <Cell><Data ss:Type="Number">0.19680500000000001</Data></Cell>
    <Cell><Data ss:Type="String">6.18993:4.74667:3.49044:3.16264:2.434:1</Data></Cell>
    <Cell><Data ss:Type="String">0.499344(0.559055:0.51378:0.425197)</Data></Cell>
    <Cell><Data ss:Type="Number">-1055.1199999999999</Data></Cell>
    <Cell><Data ss:Type="String">NA</Data></Cell>
    <Cell><Data ss:Type="String">NA</Data></Cell>
    <Cell><Data ss:Type="String">NA</Data></Cell>
   </Row>
   <Row ss:AutoFitHeight="0">
    <Cell><Data ss:Type="String">Phyca_scf3894_22148_PITG_04003T0</Data></Cell>
    <Cell><Data ss:Type="String">MA</Data></Cell>
    <Cell><Data ss:Type="Number">1.0993599999999999</Data></Cell>
    <Cell><Data ss:Type="Number">0.774841</Data></Cell>
    <Cell><Data ss:Type="Number">1.41882</Data></Cell>
    <Cell ss:StyleID="s65"><Data ss:Type="Number">3.9105200000000002E-39</Data></Cell>
    <Cell><Data ss:Type="Number">3033</Data></Cell>
    <Cell><Data ss:Type="Number">928.61</Data></Cell>
    <Cell><Data ss:Type="Number">2104.39</Data></Cell>
    <Cell><Data ss:Type="String">NA</Data></Cell>
    <Cell><Data ss:Type="Number">2195</Data></Cell>
    <Cell><Data ss:Type="Number">520.72400000000005</Data></Cell>
    <Cell><Data ss:Type="Number">1674.28</Data></Cell>
    <Cell><Data ss:Type="String">NA</Data></Cell>
    <Cell><Data ss:Type="String">NA</Data></Cell>
    <Cell><Data ss:Type="Number">1</Data></Cell>
    <Cell><Data ss:Type="String">1.68582:1.15916:1.27524:1.47751:1.74295:1</Data></Cell>
    <Cell><Data ss:Type="String">0.482552(0.625643:0.375459:0.44673)</Data></Cell>
    <Cell><Data ss:Type="Number">-7975.22</Data></Cell>
    <Cell><Data ss:Type="String">NA</Data></Cell>
    <Cell><Data ss:Type="String">NA</Data></Cell>
    <Cell><Data ss:Type="String">NA</Data></Cell>
   </Row>
   <Row ss:AutoFitHeight="0">
    <Cell><Data ss:Type="String">Phyca_scf3894_22159_PITG_03995T0</Data></Cell>
    <Cell><Data ss:Type="String">MA</Data></Cell>
    <Cell><Data ss:Type="Number">1.05169</Data></Cell>
    <Cell><Data ss:Type="Number">0.85040199999999999</Data></Cell>
    <Cell><Data ss:Type="Number">1.2366999999999999</Data></Cell>
    <Cell><Data ss:Type="Number">1.50022E-3</Data></Cell>
    <Cell><Data ss:Type="Number">327</Data></Cell>
    <Cell><Data ss:Type="Number">83.971000000000004</Data></Cell>
    <Cell><Data ss:Type="Number">243.029</Data></Cell>
    <Cell><Data ss:Type="String">NA</Data></Cell>
    <Cell><Data ss:Type="Number">260</Data></Cell>
    <Cell><Data ss:Type="Number">56.777900000000002</Data></Cell>
    <Cell><Data ss:Type="Number">203.22200000000001</Data></Cell>
    <Cell><Data ss:Type="String">NA</Data></Cell>
    <Cell><Data ss:Type="String">NA</Data></Cell>
    <Cell><Data ss:Type="Number">1</Data></Cell>
[truncated: 7,927,183 more chars]
