# Supplementary material for: The Phytophthora cactorum genome provides insights into the adaptation to host defense compounds and fungicides
Source: Sci Rep. 2018 Apr 25;8:6534. doi: 10.1038/s41598-018-24939-2 (PMC5916904; doi:10.1038/s41598-018-24939-2)
Supplement: Supplementary file 10 — Supplementary Table S13 [file 41598_2018_24939_MOESM10_ESM.xml]

<?xml version="1.0" encoding="UTF-8"?>
<?mso-application progid="Excel.Sheet"?><Workbook xmlns:o="urn:schemas-microsoft-com:office:office" xmlns:x="urn:schemas-microsoft-com:office:excel" xmlns:html="http://www.w3.org/TR/REC-html40" xmlns:ss="urn:schemas-microsoft-com:office:spreadsheet">
 <DocumentProperties xmlns="urn:schemas-microsoft-com:office:office">
  <Author>zac</Author>
  <LastAuthor>shushengzhu</LastAuthor>
  <LastPrinted>2018-02-28T01:26:50Z</LastPrinted>
  <Created>2017-05-12T08:43:22Z</Created>
  <LastSaved>2018-02-28T00:00:51Z</LastSaved>
  <Version>14.00</Version>
 </DocumentProperties>
 <OfficeDocumentSettings xmlns="urn:schemas-microsoft-com:office:office">
  <AllowPNG/>
 </OfficeDocumentSettings>
 <ExcelWorkbook xmlns="urn:schemas-microsoft-com:office:excel">
  <WindowHeight>14340</WindowHeight>
  <WindowWidth>25605</WindowWidth>
  <WindowTopX>0</WindowTopX>
  <WindowTopY>465</WindowTopY>
  <TabRatio>500</TabRatio>
  <ProtectStructure>False</ProtectStructure>
  <ProtectWindows>False</ProtectWindows>
  <DisplayInkNotes>False</DisplayInkNotes>
 </ExcelWorkbook>
 <Styles>
  <Style ss:ID="Default" ss:Name="Normal">
   <Alignment ss:Vertical="Bottom"/>
   <Borders/>
   <Font ss:FontName="宋体" x:CharSet="134" ss:Size="12" ss:Color="#000000"/>
   <Interior/>
   <NumberFormat/>
   <Protection/>
  </Style>
  <Style ss:ID="s62">
   <Font ss:FontName="Times New Roman" x:Family="Roman" ss:Size="12" ss:Color="#000000"/>
  </Style>
  <Style ss:ID="s63">
   <Font ss:FontName="Times New Roman" x:Family="Roman" ss:Size="12" ss:Color="#000000"/>
   <Interior/>
  </Style>
  <Style ss:ID="s64">
   <Font ss:FontName="Times New Roman" x:Family="Roman" ss:Size="12" ss:Color="#000000" ss:Bold="1"/>
   <Interior/>
  </Style>
  <Style ss:ID="s65">
   <Font ss:FontName="Times New Roman" x:Family="Roman" ss:Size="12" ss:Color="#000000" ss:Bold="1"/>
  </Style>
  <Style ss:ID="s66">
   <Alignment ss:Horizontal="Left" ss:Vertical="Bottom"/>
   <Borders>
    <Border ss:Position="Bottom" ss:LineStyle="Continuous" ss:Weight="1"/>
    <Border ss:Position="Top" ss:LineStyle="Continuous" ss:Weight="1"/>
   </Borders>
   <Font ss:FontName="Times New Roman" x:Family="Roman" ss:Size="12" ss:Color="#000000"/>
   <Interior/>
  </Style>
  <Style ss:ID="s67">
   <Alignment ss:Horizontal="Left" ss:Vertical="Bottom"/>
   <Borders/>
   <Font ss:FontName="Times New Roman" x:Family="Roman" ss:Size="12" ss:Color="#000000"/>
   <Interior/>
  </Style>
  <Style ss:ID="s68">
   <Alignment ss:Horizontal="Left" ss:Vertical="Bottom"/>
   <Font ss:FontName="Times New Roman" x:Family="Roman" ss:Size="12" ss:Color="#000000"/>
   <Interior/>
  </Style>
  <Style ss:ID="s69">
   <Alignment ss:Horizontal="Left" ss:Vertical="Bottom"/>
   <Borders/>
   <Font ss:FontName="Times New Roman" x:Family="Roman" ss:Size="12" ss:Color="#000000"/>
   <Interior/>
   <NumberFormat ss:Format="Scientific"/>
  </Style>
  <Style ss:ID="s70">
   <Alignment ss:Horizontal="Left" ss:Vertical="Bottom"/>
   <Borders>
    <Border ss:Position="Bottom" ss:LineStyle="Continuous" ss:Weight="1"/>
   </Borders>
   <Font ss:FontName="Times New Roman" x:Family="Roman" ss:Size="12" ss:Color="#000000"/>
   <Interior/>
  </Style>
  <Style ss:ID="s71">
   <Font ss:FontName="Times New Roman" x:Family="Roman" ss:Size="12" ss:Color="#FF0000"/>
   <Interior/>
  </Style>
  <Style ss:ID="s72">
   <Font ss:FontName="Times New Roman" x:Family="Roman" ss:Size="12" ss:Color="#FF0000"/>
  </Style>
  <Style ss:ID="s73">
   <Font ss:FontName="Times New Roman" x:Family="Roman" ss:Size="12" ss:Color="#FF0000"/>
   <Interior/>
   <NumberFormat ss:Format="Scientific"/>
  </Style>
  <Style ss:ID="s74">
   <Font ss:FontName="Times New Roman" x:Family="Roman" ss:Size="12" ss:Color="#000000"/>
   <Interior/>
   <NumberFormat ss:Format="Scientific"/>
  </Style>
 </Styles>
 <Worksheet ss:Name="工作表1">
  <Table ss:ExpandedColumnCount="14" ss:ExpandedRowCount="1493" x:FullColumns="1" x:FullRows="1" ss:StyleID="s62" ss:DefaultColumnWidth="65.25" ss:DefaultRowHeight="15.75">
   <Column ss:StyleID="s63" ss:AutoFitWidth="0" ss:Width="72.75"/>
   <Column ss:StyleID="s63" ss:AutoFitWidth="0" ss:Span="6"/>
   <Column ss:Index="9" ss:StyleID="s63" ss:AutoFitWidth="0" ss:Width="105.75"/>
   <Column ss:StyleID="s63" ss:AutoFitWidth="0" ss:Span="2"/>
   <Column ss:Index="13" ss:StyleID="s63" ss:AutoFitWidth="0" ss:Width="402.75"/>
   <Column ss:StyleID="s63" ss:AutoFitWidth="0"/>
   <Row ss:AutoFitHeight="0" ss:StyleID="s65">
    <Cell ss:StyleID="s64"><ss:Data ss:Type="String" xmlns="http://www.w3.org/TR/REC-html40"><B><Font html:Color="#000000">Supplementary Table S13 GO enriched results of positive selectived genes of </Font><I><Font html:Color="#000000">P. cactorum</Font></I><Font html:Color="#000000"> compared to 7 </Font><I><Font html:Color="#000000">Phytophthora</Font></I><Font html:Color="#000000"> species.</Font></B></ss:Data></Cell>
    <Cell ss:StyleID="s64"/>
    <Cell ss:StyleID="s64"/>
    <Cell ss:StyleID="s64"/>
    <Cell ss:StyleID="s64"/>
    <Cell ss:StyleID="s64"/>
    <Cell ss:StyleID="s64"/>
    <Cell ss:StyleID="s64"/>
    <Cell ss:StyleID="s64"/>
    <Cell ss:StyleID="s64"/>
    <Cell ss:StyleID="s64"/>
    <Cell ss:StyleID="s64"/>
    <Cell ss:StyleID="s64"/>
    <Cell ss:StyleID="s64"/>
   </Row>
   <Row ss:AutoFitHeight="0">
    <Cell ss:StyleID="s66"><Data ss:Type="String">ID</Data></Cell>
    <Cell ss:StyleID="s66"><Data ss:Type="String">Pop.total</Data></Cell>
    <Cell ss:StyleID="s66"><Data ss:Type="String">Pop.term</Data></Cell>
    <Cell ss:StyleID="s66"><Data ss:Type="String">Study.total</Data></Cell>
    <Cell ss:StyleID="s66"><Data ss:Type="String">Study.term</Data></Cell>
    <Cell ss:StyleID="s66"><Data ss:Type="String">Pop.family</Data></Cell>
    <Cell ss:StyleID="s66"><Data ss:Type="String">Study.family</Data></Cell>
    <Cell ss:StyleID="s66"><Data ss:Type="String">nparents</Data></Cell>
    <Cell ss:StyleID="s66"><Data ss:Type="String">Classification</Data></Cell>
    <Cell ss:StyleID="s66"><Data ss:Type="String">p</Data></Cell>
    <Cell ss:StyleID="s66"><Data ss:Type="String">p.adjusted</Data></Cell>
    <Cell ss:StyleID="s66"><Data ss:Type="String">p.min</Data></Cell>
    <Cell ss:StyleID="s66"><Data ss:Type="String">Description</Data></Cell>
   </Row>
   <Row ss:AutoFitHeight="0">
    <Cell ss:StyleID="s67"><Data ss:Type="String">GO:0043283</Data></Cell>
    <Cell ss:StyleID="s67"><Data ss:Type="Number">27318</Data></Cell>
    <Cell ss:StyleID="s67"><Data ss:Type="Number">1756</Data></Cell>
    <Cell ss:StyleID="s67"><Data ss:Type="Number">2966</Data></Cell>
    <Cell ss:StyleID="s67"><Data ss:Type="Number">335</Data></Cell>
    <Cell ss:StyleID="s67"><Data ss:Type="Number">2691</Data></Cell>
    <Cell ss:StyleID="s67"><Data ss:Type="Number">469</Data></Cell>
    <Cell ss:StyleID="s67"><Data ss:Type="Number">1</Data></Cell>
    <Cell ss:StyleID="s68"><Data ss:Type="String">biological process </Data></Cell>
    <Cell ss:StyleID="s67"><Data ss:Type="Number">1.0686085625376399E-3</Data></Cell>
    <Cell ss:StyleID="s67"><Data ss:Type="Number">1.0686085625376399E-3</Data></Cell>
    <Cell ss:StyleID="s67"><Data ss:Type="Number">0</Data></Cell>
    <Cell ss:StyleID="s67"><Data ss:Type="String">biopolymer metabolism</Data></Cell>
   </Row>
   <Row ss:AutoFitHeight="0">
    <Cell ss:StyleID="s67"><Data ss:Type="String">GO:0044260</Data></Cell>
    <Cell ss:StyleID="s67"><Data ss:Type="Number">27318</Data></Cell>
    <Cell ss:StyleID="s67"><Data ss:Type="Number">1594</Data></Cell>
    <Cell ss:StyleID="s67"><Data ss:Type="Number">2966</Data></Cell>
    <Cell ss:StyleID="s67"><Data ss:Type="Number">308</Data></Cell>
    <Cell ss:StyleID="s67"><Data ss:Type="Number">3287</Data></Cell>
    <Cell ss:StyleID="s67"><Data ss:Type="Number">566</Data></Cell>
    <Cell ss:StyleID="s67"><Data ss:Type="Number">2</Data></Cell>
    <Cell ss:StyleID="s68"><Data ss:Type="String">biological process </Data></Cell>
    <Cell ss:StyleID="s67"><Data ss:Type="Number">1.1339011326796701E-3</Data></Cell>
    <Cell ss:StyleID="s67"><Data ss:Type="Number">1.1339011326796701E-3</Data></Cell>
    <Cell ss:StyleID="s67"><Data ss:Type="Number">0</Data></Cell>
    <Cell ss:StyleID="s67"><Data ss:Type="String">cellular macromolecule metabolism</Data></Cell>
   </Row>
   <Row ss:AutoFitHeight="0">
    <Cell ss:StyleID="s67"><Data ss:Type="String">GO:0030705</Data></Cell>
    <Cell ss:StyleID="s67"><Data ss:Type="Number">27318</Data></Cell>
    <Cell ss:StyleID="s67"><Data ss:Type="Number">139</Data></Cell>
    <Cell ss:StyleID="s67"><Data ss:Type="Number">2966</Data></Cell>
    <Cell ss:StyleID="s67"><Data ss:Type="Number">39</Data></Cell>
    <Cell ss:StyleID="s67"><Data ss:Type="Number">327</Data></Cell>
    <Cell ss:StyleID="s67"><Data ss:Type="Number">62</Data></Cell>
    <Cell ss:StyleID="s67"><Data ss:Type="Number">1</Data></Cell>
    <Cell ss:StyleID="s68"><Data ss:Type="String">biological process </Data></Cell>
    <Cell ss:StyleID="s69"><Data ss:Type="Number">2.78554462112737E-4</Data></Cell>
    <Cell ss:StyleID="s69"><Data ss:Type="Number">2.78554462112737E-4</Data></Cell>
    <Cell ss:StyleID="s69"><Data ss:Type="Number">3.2686043724252099E-96</Data></Cell>
    <Cell ss:StyleID="s67"><Data ss:Type="String">cytoskeleton-dependent intracellular transport</Data></Cell>
   </Row>
   <Row ss:AutoFitHeight="0">
    <Cell ss:StyleID="s67"><Data ss:Type="String">GO:0006112</Data></Cell>
    <Cell ss:StyleID="s67"><Data ss:Type="Number">27318</Data></Cell>
    <Cell ss:StyleID="s67"><Data ss:Type="Number">17</Data></Cell>
    <Cell ss:StyleID="s67"><Data ss:Type="Number">2966</Data></Cell>
    <Cell ss:StyleID="s67"><Data ss:Type="Number">6</Data></Cell>
    <Cell ss:StyleID="s67"><Data ss:Type="Number">92</Data></Cell>
    <Cell ss:StyleID="s67"><Data ss:Type="Number">12</Data></Cell>
    <Cell ss:StyleID="s67"><Data ss:Type="Number">1</Data></Cell>
    <Cell ss:StyleID="s68"><Data ss:Type="String">biological process </Data></Cell>
    <Cell ss:StyleID="s67"><Data ss:Type="Number">7.8795835436047002E-3</Data></Cell>
    <Cell ss:StyleID="s67"><Data ss:Type="Number">7.8795835436047002E-3</Data></Cell>
    <Cell ss:StyleID="s69"><Data ss:Type="Number">7.09439278167742E-19</Data></Cell>
    <Cell ss:StyleID="s67"><Data ss:Type="String">energy reserve metabolism</Data></Cell>
   </Row>
   <Row ss:AutoFitHeight="0">
    <Cell ss:StyleID="s67"><Data ss:Type="String">GO:0009101</Data></Cell>
    <Cell ss:StyleID="s67"><Data ss:Type="Number">27318</Data></Cell>
    <Cell ss:StyleID="s67"><Data ss:Type="Number">62</Data></Cell>
    <Cell ss:StyleID="s67"><Data ss:Type="Number">2966</Data></Cell>
    <Cell ss:StyleID="s67"><Data ss:Type="Number">20</Data></Cell>
    <Cell ss:StyleID="s67"><Data ss:Type="Number">324</Data></Cell>
    <Cell ss:StyleID="s67"><Data ss:Type="Number">60</Data></Cell>
    <Cell ss:StyleID="s67"><Data ss:Type="Number">2</Data></Cell>
    <Cell ss:StyleID="s68"><Data ss:Type="String">biological process </Data></Cell>
    <Cell ss:StyleID="s67"><Data ss:Type="Number">2.6524077709762501E-3</Data></Cell>
    <Cell ss:StyleID="s67"><Data ss:Type="Number">2.6524077709762501E-3</Data></Cell>
    <Cell ss:StyleID="s69"><Data ss:Type="Number">3.6009230796196698E-68</Data></Cell>
    <Cell ss:StyleID="s67"><Data ss:Type="String">glycoprotein biosynthesis</Data></Cell>
   </Row>
   <Row ss:AutoFitHeight="0">
    <Cell ss:StyleID="s67"><Data ss:Type="String">GO:0009100</Data></Cell>
    <Cell ss:StyleID="s67"><Data ss:Type="Number">27318</Data></Cell>
    <Cell ss:StyleID="s67"><Data ss:Type="Number">62</Data></Cell>
    <Cell ss:StyleID="s67"><Data ss:Type="Number">2966</Data></Cell>
    <Cell ss:StyleID="s67"><Data ss:Type="Number">20</Data></Cell>
    <Cell ss:StyleID="s67"><Data ss:Type="Number">1569</Data></Cell>
    <Cell ss:StyleID="s67"><Data ss:Type="Number">299</Data></Cell>
    <Cell ss:StyleID="s67"><Data ss:Type="Number">1</Data></Cell>
    <Cell ss:StyleID="s68"><Data ss:Type="String">biological process </Data></Cell>
    <Cell ss:StyleID="s67"><Data ss:Type="Number">8.0327588421329199E-3</Data></Cell>
    <Cell ss:StyleID="s67"><Data ss:Type="Number">8.0327588421329199E-3</Data></Cell>
    <Cell ss:StyleID="s69"><Data ss:Type="Number">7.9373056690621502E-113</Data></Cell>
    <Cell ss:StyleID="s67"><Data ss:Type="String">glycoprotein metabolism</Data></Cell>
   </Row>
   <Row ss:AutoFitHeight="0">
    <Cell ss:StyleID="s67"><Data ss:Type="String">GO:0000279</Data></Cell>
    <Cell ss:StyleID="s67"><Data ss:Type="Number">27318</Data></Cell>
    <Cell ss:StyleID="s67"><Data ss:Type="Number">31</Data></Cell>
    <Cell ss:StyleID="s67"><Data ss:Type="Number">2966</Data></Cell>
    <Cell ss:StyleID="s67"><Data ss:Type="Number">12</Data></Cell>
    <Cell ss:StyleID="s67"><Data ss:Type="Number">88</Data></Cell>
    <Cell ss:StyleID="s67"><Data ss:Type="Number">20</Data></Cell>
    <Cell ss:StyleID="s67"><Data ss:Type="Number">1</Data></Cell>
    <Cell ss:StyleID="s68"><Data ss:Type="String">biological process </Data></Cell>
    <Cell ss:StyleID="s67"><Data ss:Type="Number">9.7175070471751408E-3</Data></Cell>
    <Cell ss:StyleID="s67"><Data ss:Type="Number">9.7175070471751408E-3</Data></Cell>
    <Cell ss:StyleID="s69"><Data ss:Type="Number">1.79664423680681E-24</Data></Cell>
    <Cell ss:StyleID="s67"><Data ss:Type="String">M phase</Data></Cell>
   </Row>
   <Row ss:AutoFitHeight="0">
    <Cell ss:StyleID="s67"><Data ss:Type="String">GO:0000278</Data></Cell>
    <Cell ss:StyleID="s67"><Data ss:Type="Number">27318</Data></Cell>
    <Cell ss:StyleID="s67"><Data ss:Type="Number">30</Data></Cell>
    <Cell ss:StyleID="s67"><Data ss:Type="Number">2966</Data></Cell>
    <Cell ss:StyleID="s67"><Data ss:Type="Number">12</Data></Cell>
    <Cell ss:StyleID="s67"><Data ss:Type="Number">88</Data></Cell>
    <Cell ss:StyleID="s67"><Data ss:Type="Number">20</Data></Cell>
    <Cell ss:StyleID="s67"><Data ss:Type="Number">1</Data></Cell>
    <Cell ss:StyleID="s68"><Data ss:Type="String">biological process </Data></Cell>
    <Cell ss:StyleID="s67"><Data ss:Type="Number">6.7811613373955498E-3</Data></Cell>
    <Cell ss:StyleID="s67"><Data ss:Type="Number">6.7811613373955498E-3</Data></Cell>
    <Cell ss:StyleID="s69"><Data ss:Type="Number">3.3614634107998497E-24</Data></Cell>
    <Cell ss:StyleID="s67"><Data ss:Type="String">mitotic cell cycle</Data></Cell>
   </Row>
   <Row ss:AutoFitHeight="0">
    <Cell ss:StyleID="s67"><Data ss:Type="String">GO:0006996</Data></Cell>
    <Cell ss:StyleID="s67"><Data ss:Type="Number">27318</Data></Cell>
    <Cell ss:StyleID="s67"><Data ss:Type="Number">321</Data></Cell>
    <Cell ss:StyleID="s67"><Data ss:Type="Number">2966</Data></Cell>
    <Cell ss:StyleID="s67"><Data ss:Type="Number">68</Data></Cell>
    <Cell ss:StyleID="s67"><Data ss:Type="Number">549</Data></Cell>
    <Cell ss:StyleID="s67"><Data ss:Type="Number">98</Data></Cell>
    <Cell ss:StyleID="s67"><Data ss:Type="Number">1</Data></Cell>
    <Cell ss:StyleID="s68"><Data ss:Type="String">biological process </Data></Cell>
    <Cell ss:StyleID="s67"><Data ss:Type="Number">9.8606372077238505E-3</Data></Cell>
    <Cell ss:StyleID="s67"><Data ss:Type="Number">9.8606372077238505E-3</Data></Cell>
    <Cell ss:StyleID="s69"><Data ss:Type="Number">4.3030131471009501E-161</Data></Cell>
    <Cell ss:StyleID="s67"><Data ss:Type="String">organelle organization and biogenesis</Data></Cell>
   </Row>
   <Row ss:AutoFitHeight="0">
    <Cell ss:StyleID="s67"><Data ss:Type="String">GO:0006464</Data></Cell>
    <Cell ss:StyleID="s67"><Data ss:Type="Number">27318</Data></Cell>
    <Cell ss:StyleID="s67"><Data ss:Type="Number">903</Data></Cell>
    <Cell ss:StyleID="s67"><Data ss:Type="Number">2966</Data></Cell>
    <Cell ss:StyleID="s67"><Data ss:Type="Number">192</Data></Cell>
    <Cell ss:StyleID="s67"><Data ss:Type="Number">1668</Data></Cell>
    <Cell ss:StyleID="s67"><Data ss:Type="Number">316</Data></Cell>
    <Cell ss:StyleID="s67"><Data ss:Type="Number">2</Data></Cell>
    <Cell ss:StyleID="s68"><Data ss:Type="String">biological process </Data></Cell>
    <Cell ss:StyleID="s67"><Data ss:Type="Number">5.0815116733836903E-3</Data></Cell>
    <Cell ss:StyleID="s67"><Data ss:Type="Number">5.0815116733836903E-3</Data></Cell>
    <Cell ss:StyleID="s67"><Data ss:Type="Number">0</Data></Cell>
    <Cell ss:StyleID="s67"><Data ss:Type="String">protein modification</Data></Cell>
   </Row>
   <Row ss:AutoFitHeight="0">
    <Cell ss:StyleID="s67"><Data ss:Type="String">GO:0005576</Data></Cell>
    <Cell ss:StyleID="s67"><Data ss:Type="Number">27318</Data></Cell>
    <Cell ss:StyleID="s67"><Data ss:Type="Number">87</Data></Cell>
    <Cell ss:StyleID="s67"><Data ss:Type="Number">2966</Data></Cell>
    <Cell ss:StyleID="s67"><Data ss:Type="Number">24</Data></Cell>
    <Cell ss:StyleID="s67"><Data ss:Type="Number">2565</Data></Cell>
    <Cell ss:StyleID="s67"><Data ss:Type="Number">423</Data></Cell>
    <Cell ss:StyleID="s67"><Data ss:Type="Number">1</Data></Cell>
    <Cell ss:StyleID="s67"><Data ss:Type="String">cellular component </Data></Cell>
    <Cell ss:StyleID="s67"><Data ss:Type="Number">5.4795847832959897E-3</Data></Cell>
    <Cell ss:StyleID="s67"><Data ss:Type="Number">5.4795847832959897E-3</Data></Cell>
    <Cell ss:StyleID="s69"><Data ss:Type="Number">2.3652214589232399E-164</Data></Cell>
    <Cell ss:StyleID="s67"><Data ss:Type="String">extracellular region</Data></Cell>
   </Row>
   <Row ss:AutoFitHeight="0">
    <Cell ss:StyleID="s67"><Data ss:Type="String">GO:0044428</Data></Cell>
    <Cell ss:StyleID="s67"><Data ss:Type="Number">27318</Data></Cell>
    <Cell ss:StyleID="s67"><Data ss:Type="Number">143</Data></Cell>
    <Cell ss:StyleID="s67"><Data ss:Type="Number">2966</Data></Cell>
    <Cell ss:StyleID="s67"><Data ss:Type="Number">33</Data></Cell>
    <Cell ss:StyleID="s67"><Data ss:Type="Number">685</Data></Cell>
    <Cell ss:StyleID="s67"><Data ss:Type="Number">109</Data></Cell>
    <Cell ss:StyleID="s67"><Data ss:Type="Number">2</Data></Cell>
    <Cell ss:StyleID="s67"><Data ss:Type="String">cellular component </Data></Cell>
    <Cell ss:StyleID="s67"><Data ss:Type="Number">7.50511578401147E-3</Data></Cell>
    <Cell ss:StyleID="s67"><Data ss:Type="Number">7.50511578401147E-3</Data></Cell>
    <Cell ss:StyleID="s69"><Data ss:Type="Number">1.0442500961970601E-151</Data></Cell>
    <Cell ss:StyleID="s67"><Data ss:Type="String">nuclear part</Data></Cell>
   </Row>
   <Row ss:AutoFitHeight="0">
    <Cell ss:StyleID="s67"><Data ss:Type="String">GO:0005657</Data></Cell>
    <Cell ss:StyleID="s67"><Data ss:Type="Number">27318</Data></Cell>
    <Cell ss:StyleID="s67"><Data ss:Type="Number">8</Data></Cell>
    <Cell ss:StyleID="s67"><Data ss:Type="Number">2966</Data></Cell>
    <Cell ss:StyleID="s67"><Data ss:Type="Number">5</Data></Cell>
    <Cell ss:StyleID="s67"><Data ss:Type="Number">88</Data></Cell>
    <Cell ss:StyleID="s67"><Data ss:Type="Number">15</Data></Cell>
    <Cell ss:StyleID="s67"><Data ss:Type="Number">1</Data></Cell>
    <Cell ss:StyleID="s67"><Data ss:Type="String">cellular component </Data></Cell>
    <Cell ss:StyleID="s67"><Data ss:Type="Number">3.1178210148528401E-3</Data></Cell>
    <Cell ss:StyleID="s67"><Data ss:Type="Number">3.1178210148528401E-3</Data></Cell>
    <Cell ss:StyleID="s69"><Data ss:Type="Number">1.55576849293573E-11</Data></Cell>
    <Cell ss:StyleID="s67"><Data ss:Type="String">replication fork</Data></Cell>
   </Row>
   <Row ss:AutoFitHeight="0">
    <Cell ss:StyleID="s67"><Data ss:Type="String">GO:0003857</Data></Cell>
    <Cell ss:StyleID="s67"><Data ss:Type="Number">27318</Data></Cell>
    <Cell ss:StyleID="s67"><Data ss:Type="Number">5</Data></Cell>
    <Cell ss:StyleID="s67"><Data ss:Type="Number">2966</Data></Cell>
    <Cell ss:StyleID="s67"><Data ss:Type="Number">3</Data></Cell>
    <Cell ss:StyleID="s67"><Data ss:Type="Number">55</Data></Cell>
    <Cell ss:StyleID="s67"><Data ss:Type="Number">5</Data></Cell>
    <Cell ss:StyleID="s67"><Data ss:Type="Number">1</Data></Cell>
    <Cell ss:StyleID="s67"><Data ss:Type="String">molecular function </Data></Cell>
    <Cell ss:StyleID="s67"><Data ss:Type="Number">3.5935207966283798E-3</Data></Cell>
    <Cell ss:StyleID="s67"><Data ss:Type="Number">3.5935207966283798E-3</Data></Cell>
    <Cell ss:StyleID="s69"><Data ss:Type="Number">2.8745866703690702E-7</Data></Cell>
    <Cell ss:StyleID="s67"><Data ss:Type="String">3-hydroxyacyl-CoA dehydrogenase activity</Data></Cell>
   </Row>
   <Row ss:AutoFitHeight="0">
    <Cell ss:StyleID="s67"><Data ss:Type="String">GO:0030554</Data></Cell>
    <Cell ss:StyleID="s67"><Data ss:Type="Number">27318</Data></Cell>
    <Cell ss:StyleID="s67"><Data ss:Type="Number">1370</Data></Cell>
    <Cell ss:StyleID="s67"><Data ss:Type="Number">2966</Data></Cell>
    <Cell ss:StyleID="s67"><Data ss:Type="Number">279</Data></Cell>
    <Cell ss:StyleID="s67"><Data ss:Type="Number">1539</Data></Cell>
    <Cell ss:StyleID="s67"><Data ss:Type="Number">298</Data></Cell>
    <Cell ss:StyleID="s67"><Data ss:Type="Number">1</Data></Cell>
    <Cell ss:StyleID="s67"><Data ss:Type="String">molecular function </Data></Cell>
    <Cell ss:StyleID="s67"><Data ss:Type="Number">2.0963462683594898E-3</Data></Cell>
    <Cell ss:StyleID="s67"><Data ss:Type="Number">2.0963462683594898E-3</Data></Cell>
    <Cell ss:StyleID="s69"><Data ss:Type="Number">1.4053531559327001E-230</Data></Cell>
    <Cell ss:StyleID="s67"><Data ss:Type="String">adenyl nucleotide binding</Data></Cell>
   </Row>
   <Row ss:AutoFitHeight="0">
    <Cell ss:StyleID="s67"><Data ss:Type="String">GO:0005488</Data></Cell>
    <Cell ss:StyleID="s67"><Data ss:Type="Number">27318</Data></Cell>
    <Cell ss:StyleID="s67"><Data ss:Type="Number">6000</Data></Cell>
    <Cell ss:StyleID="s67"><Data ss:Type="Number">2966</Data></Cell>
    <Cell ss:StyleID="s67"><Data ss:Type="Number">1088</Data></Cell>
    <Cell ss:StyleID="s67"><Data ss:Type="Number">8838</Data></Cell>
    <Cell ss:StyleID="s67"><Data ss:Type="Number">1531</Data></Cell>
    <Cell ss:StyleID="s67"><Data ss:Type="Number">1</Data></Cell>
    <Cell ss:StyleID="s67"><Data ss:Type="String">molecular function </Data></Cell>
    <Cell ss:StyleID="s67"><Data ss:Type="Number">1.77436354712019E-3</Data></Cell>
    <Cell ss:StyleID="s67"><Data ss:Type="Number">1.77436354712019E-3</Data></Cell>
    <Cell ss:StyleID="s67"><Data ss:Type="Number">0</Data></Cell>
    <Cell ss:StyleID="s67"><Data ss:Type="String">binding</Data></Cell>
   </Row>
   <Row ss:AutoFitHeight="0">
    <Cell ss:StyleID="s67"><Data ss:Type="String">GO:0008238</Data></Cell>
    <Cell ss:StyleID="s67"><Data ss:Type="Number">27318</Data></Cell>
    <Cell ss:StyleID="s67"><Data ss:Type="Number">54</Data></Cell>
    <Cell ss:StyleID="s67"><Data ss:Type="Number">2966</Data></Cell>
    <Cell ss:StyleID="s67"><Data ss:Type="Number">17</Data></Cell>
    <Cell ss:StyleID="s67"><Data ss:Type="Number">400</Data></Cell>
    <Cell ss:StyleID="s67"><Data ss:Type="Number">67</Data></Cell>
    <Cell ss:StyleID="s67"><Data ss:Type="Number">1</Data></Cell>
    <Cell ss:StyleID="s67"><Data ss:Type="String">molecular function </Data></Cell>
    <Cell ss:StyleID="s67"><Data ss:Type="Number">2.9631845896615399E-3</Data></Cell>
    <Cell ss:StyleID="s67"><Data ss:Type="Number">2.9631845896615399E-3</Data></Cell>
    <Cell ss:StyleID="s69"><Data ss:Type="Number">3.02047934400674E-68</Data></Cell>
    <Cell ss:StyleID="s67"><Data ss:Type="String">exopeptidase activity</Data></Cell>
   </Row>
   <Row ss:AutoFitHeight="0">
    <Cell ss:StyleID="s67"><Data ss:Type="String">GO:0046527</Data></Cell>
    <Cell ss:StyleID="s67"><Data ss:Type="Number">27318</Data></Cell>
    <Cell ss:StyleID="s67"><Data ss:Type="Number">9</Data></Cell>
    <Cell ss:StyleID="s67"><Data ss:Type="Number">2966</Data></Cell>
    <Cell ss:StyleID="s67"><Data ss:Type="Number">6</Data></Cell>
    <Cell ss:StyleID="s67"><Data ss:Type="Number">54</Data></Cell>
    <Cell ss:StyleID="s67"><Data ss:Type="Number">13</Data></Cell>
    <Cell ss:StyleID="s67"><Data ss:Type="Number">1</Data></Cell>
    <Cell ss:StyleID="s67"><Data ss:Type="String">molecular function </Data></Cell>
    <Cell ss:StyleID="s67"><Data ss:Type="Number">3.71444128591337E-3</Data></Cell>
    <Cell ss:StyleID="s67"><Data ss:Type="Number">3.71444128591337E-3</Data></Cell>
    <Cell ss:StyleID="s69"><Data ss:Type="Number">1.8804287060032999E-10</Data></Cell>
    <Cell ss:StyleID="s67"><Data ss:Type="String">glucosyltransferase activity</Data></Cell>
   </Row>
   <Row ss:AutoFitHeight="0">
    <Cell ss:StyleID="s67"><Data ss:Type="String">GO:0016814</Data></Cell>
    <Cell ss:StyleID="s67"><Data ss:Type="Number">27318</Data></Cell>
    <Cell ss:StyleID="s67"><Data ss:Type="Number">12</Data></Cell>
    <Cell ss:StyleID="s67"><Data ss:Type="Number">2966</Data></Cell>
    <Cell ss:StyleID="s67"><Data ss:Type="Number">6</Data></Cell>
    <Cell ss:StyleID="s67"><Data ss:Type="Number">78</Data></Cell>
    <Cell ss:StyleID="s67"><Data ss:Type="Number">15</Data></Cell>
    <Cell ss:StyleID="s67"><Data ss:Type="Number">1</Data></Cell>
    <Cell ss:StyleID="s67"><Data ss:Type="String">molecular function </Data></Cell>
    <Cell ss:StyleID="s67"><Data ss:Type="Number">8.9644741233989092E-3</Data></Cell>
    <Cell ss:StyleID="s67"><Data ss:Type="Number">8.9644741233989092E-3</Data></Cell>
    <Cell ss:StyleID="s69"><Data ss:Type="Number">2.30250461523145E-14</Data></Cell>
    <Cell ss:StyleID="s67"><Data ss:Type="String">hydrolase activity, acting on carbon-nitrogen (but not peptide) bonds, in cyclic amidines</Data></Cell>
   </Row>
   <Row ss:AutoFitHeight="0">
    <Cell ss:StyleID="s67"><Data ss:Type="String">GO:0015075</Data></Cell>
    <Cell ss:StyleID="s67"><Data ss:Type="Number">27318</Data></Cell>
    <Cell ss:StyleID="s67"><Data ss:Type="Number">293</Data></Cell>
    <Cell ss:StyleID="s67"><Data ss:Type="Number">2966</Data></Cell>
    <Cell ss:StyleID="s67"><Data ss:Type="Number">64</Data></Cell>
    <Cell ss:StyleID="s67"><Data ss:Type="Number">635</Data></Cell>
    <Cell ss:StyleID="s67"><Data ss:Type="Number">110</Data></Cell>
    <Cell ss:StyleID="s67"><Data ss:Type="Number">1</Data></Cell>
    <Cell ss:StyleID="s67"><Data ss:Type="String">molecular function </Data></Cell>
    <Cell ss:StyleID="s67"><Data ss:Type="Number">3.69844218054745E-3</Data></Cell>
    <Cell ss:StyleID="s67"><Data ss:Type="Number">3.69844218054745E-3</Data></Cell>
    <Cell ss:StyleID="s69"><Data ss:Type="Number">1.46604653864567E-189</Data></Cell>
    <Cell ss:StyleID="s67"><Data ss:Type="String">ion transporter activity</Data></Cell>
   </Row>
   <Row ss:AutoFitHeight="0">
    <Cell ss:StyleID="s67"><Data ss:Type="String">GO:0003674</Data></Cell>
    <Cell ss:StyleID="s67"><Data ss:Type="Number">27318</Data></Cell>
    <Cell ss:StyleID="s67"><Data ss:Type="Number">8838</Data></Cell>
    <Cell ss:StyleID="s67"><Data ss:Type="Number">2966</Data></Cell>
    <Cell ss:StyleID="s67"><Data ss:Type="Number">1531</Data></Cell>
    <Cell ss:StyleID="s67"><Data ss:Type="Number">9787</Data></Cell>
    <Cell ss:StyleID="s67"><Data ss:Type="Number">1666</Data></Cell>
    <Cell ss:StyleID="s67"><Data ss:Type="Number">1</Data></Cell>
    <Cell ss:StyleID="s67"><Data ss:Type="String">molecular function </Data></Cell>
    <Cell ss:StyleID="s67"><Data ss:Type="Number">8.0279522264953499E-3</Data></Cell>
    <Cell ss:StyleID="s67"><Data ss:Type="Number">8.0279522264953499E-3</Data></Cell>
    <Cell ss:StyleID="s67"><Data ss:Type="Number">0</Data></Cell>
    <Cell ss:StyleID="s67"><Data ss:Type="String">molecular function</Data></Cell>
   </Row>
   <Row ss:AutoFitHeight="0">
    <Cell ss:StyleID="s67"><Data ss:Type="String">GO:0003774</Data></Cell>
    <Cell ss:StyleID="s67"><Data ss:Type="Number">27318</Data></Cell>
    <Cell ss:StyleID="s67"><Data ss:Type="Number">173</Data></Cell>
    <Cell ss:StyleID="s67"><Data ss:Type="Number">2966</Data></Cell>
    <Cell ss:StyleID="s67"><Data ss:Type="Number">44</Data></Cell>
    <Cell ss:StyleID="s67"><Data ss:Type="Number">8838</Data></Cell>
    <Cell ss:StyleID="s67"><Data ss:Type="Number">1531</Data></Cell>
    <Cell ss:StyleID="s67"><Data ss:Type="Number">1</Data></Cell>
    <Cell ss:StyleID="s67"><Data ss:Type="String">molecular function </Data></Cell>
    <Cell ss:StyleID="s67"><Data ss:Type="Number">4.2507645227049798E-3</Data></Cell>
    <Cell ss:StyleID="s67"><Data ss:Type="Number">4.2507645227049798E-3</Data></Cell>
    <Cell ss:StyleID="s67"><Data ss:Type="Number">0</Data></Cell>
    <Cell ss:StyleID="s67"><Data ss:Type="String">motor activity</Data></Cell>
   </Row>
   <Row ss:AutoFitHeight="0">
    <Cell ss:StyleID="s67"><Data ss:Type="String">GO:0005515</Data></Cell>
    <Cell ss:StyleID="s67"><Data ss:Type="Number">27318</Data></Cell>
    <Cell ss:StyleID="s67"><Data ss:Type="Number">2404</Data></Cell>
    <Cell ss:StyleID="s67"><Data ss:Type="Number">2966</Data></Cell>
    <Cell ss:StyleID="s67"><Data ss:Type="Number">472</Data></Cell>
    <Cell ss:StyleID="s67"><Data ss:Type="Number">6000</Data></Cell>
    <Cell ss:StyleID="s67"><Data ss:Type="Number">1088</Data></Cell>
    <Cell ss:StyleID="s67"><Data ss:Type="Number">1</Data></Cell>
    <Cell ss:StyleID="s67"><Data ss:Type="String">molecular function </Data></Cell>
    <Cell ss:StyleID="s67"><Data ss:Type="Number">7.6316245244524303E-3</Data></Cell>
    <Cell ss:StyleID="s67"><Data ss:Type="Number">7.6316245244524303E-3</Data></Cell>
    <Cell ss:StyleID="s67"><Data ss:Type="Number">0</Data></Cell>
    <Cell ss:StyleID="s67"><Data ss:Type="String">protein binding</Data></Cell>
   </Row>
   <Row ss:AutoFitHeight="0">
    <Cell ss:StyleID="s70"><Data ss:Type="String">GO:0016740</Data></Cell>
    <Cell ss:StyleID="s70"><Data ss:Type="Number">27318</Data></Cell>
    <Cell ss:StyleID="s70"><Data ss:Type="Number">1417</Data></Cell>
    <Cell ss:StyleID="s70"><Data ss:Type="Number">2966</Data></Cell>
    <Cell ss:StyleID="s70"><Data ss:Type="Number">276</Data></Cell>
    <Cell ss:StyleID="s70"><Data ss:Type="Number">4519</Data></Cell>
    <Cell ss:StyleID="s70"><Data ss:Type="Number">786</Data></Cell>
    <Cell ss:StyleID="s70"><Data ss:Type="Number">1</Data></Cell>
    <Cell ss:StyleID="s70"><Data ss:Type="String">molecular function </Data></Cell>
    <Cell ss:StyleID="s70"><Data ss:Type="Number">7.3347852645295397E-3</Data></Cell>
    <Cell ss:StyleID="s70"><Data ss:Type="Number">7.3347852645295397E-3</Data></Cell>
    <Cell ss:StyleID="s70"><Data ss:Type="Number">0</Data></Cell>
    <Cell ss:StyleID="s70"><Data ss:Type="String">transferase activity</Data></Cell>
   </Row>
   <Row ss:AutoFitHeight="0" ss:StyleID="s72">
    <Cell ss:StyleID="s71"/>
    <Cell ss:StyleID="s71"/>
    <Cell ss:StyleID="s71"/>
    <Cell ss:StyleID="s71"/>
    <Cell ss:StyleID="s71"/>
    <Cell ss:StyleID="s71"/>
    <Cell ss:StyleID="s71"/>
    <Cell ss:StyleID="s71"/>
    <Cell ss:StyleID="s71"/>
    <Cell ss:StyleID="s71"/>
    <Cell ss:StyleID="s71"/>
    <Cell ss:StyleID="s73"/>
    <Cell ss:StyleID="s71"/>
    <Cell ss:StyleID="s71"/>
   </Row>
   <Row ss:Index="29" ss:AutoFitHeight="0">
    <Cell ss:Index="12" ss:StyleID="s74"/>
   </Row>
   <Row ss:AutoFitHeight="0">
    <Cell ss:Index="12" ss:StyleID="s74"/>
   </Row>
   <Row ss:AutoFitHeight="0">
    <Cell ss:Index="12" ss:StyleID="s74"/>
   </Row>
   <Row ss:Index="34" ss:AutoFitHeight="0">
    <Cell ss:Index="12" ss:StyleID="s74"/>
   </Row>
   <Row ss:Index="36" ss:AutoFitHeight="0">
    <Cell ss:Index="12" ss:StyleID="s74"/>
   </Row>
   <Row ss:AutoFitHeight="0">
    <Cell ss:Index="12" ss:StyleID="s74"/>
   </Row>
   <Row ss:AutoFitHeight="0">
    <Cell ss:Index="12" ss:StyleID="s74"/>
   </Row>
   <Row ss:AutoFitHeight="0">
    <Cell ss:Index="12" ss:StyleID="s74"/>
   </Row>
   <Row ss:AutoFitHeight="0">
    <Cell ss:Index="12" ss:StyleID="s74"/>
   </Row>
   <Row ss:AutoFitHeight="0">
    <Cell ss:Index="12" ss:StyleID="s74"/>
   </Row>
   <Row ss:AutoFitHeight="0">
    <Cell ss:Index="12" ss:StyleID="s74"/>
   </Row>
   <Row ss:AutoFitHeight="0">
    <Cell ss:Index="12" ss:StyleID="s74"/>
   </Row>
   <Row ss:AutoFitHeight="0">
    <Cell ss:Index="12" ss:StyleID="s74"/>
   </Row>
   <Row ss:AutoFitHeight="0">
    <Cell ss:Index="12" ss:StyleID="s74"/>
   </Row>
   <Row ss:AutoFitHeight="0">
    <Cell ss:Index="12" ss:StyleID="s74"/>
   </Row>
   <Row ss:AutoFitHeight="0">
    <Cell ss:Index="12" ss:StyleID="s74"/>
   </Row>
   <Row ss:AutoFitHeight="0">
    <Cell ss:Index="12" ss:StyleID="s74"/>
   </Row>
   <Row ss:AutoFitHeight="0">
    <Cell ss:Index="12" ss:StyleID="s74"/>
   </Row>
   <Row ss:AutoFitHeight="0">
    <Cell ss:Index="12" ss:StyleID="s74"/>
   </Row>
   <Row ss:AutoFitHeight="0">
    <Cell ss:Index="12" ss:StyleID="s74"/>
   </Row>
   <Row ss:AutoFitHeight="0">
    <Cell ss:Index="12" ss:StyleID="s74"/>
   </Row>
   <Row ss:AutoFitHeight="0">
    <Cell ss:Index="12" ss:StyleID="s74"/>
   </Row>
   <Row ss:AutoFitHeight="0">
    <Cell ss:Index="12" ss:StyleID="s74"/>
   </Row>
   <Row ss:AutoFitHeight="0">
    <Cell ss:Index="12" ss:StyleID="s74"/>
   </Row>
   <Row ss:Index="57" ss:AutoFitHeight="0">
    <Cell ss:Index="12" ss:StyleID="s74"/>
   </Row>
   <Row ss:AutoFitHeight="0">
    <Cell ss:Index="12" ss:StyleID="s74"/>
   </Row>
   <Row ss:AutoFitHeight="0">
    <Cell ss:Index="12" ss:StyleID="s74"/>
   </Row>
   <Row ss:Index="61" ss:AutoFitHeight="0">
    <Cell ss:Index="12" ss:StyleID="s74"/>
   </Row>
   <Row ss:AutoFitHeight="0">
    <Cell ss:Index="12" ss:StyleID="s74"/>
   </Row>
   <Row ss:Index="65" ss:AutoFitHeight="0">
    <Cell ss:Index="12" ss:StyleID="s74"/>
   </Row>
   <Row ss:AutoFitHeight="0">
    <Cell ss:Index="12" ss:StyleID="s74"/>
   </Row>
   <Row ss:AutoFitHeight="0">
    <Cell ss:Index="12" ss:StyleID="s74"/>
   </Row>
   <Row ss:Index="69" ss:AutoFitHeight="0">
    <Cell ss:Index="12" ss:StyleID="s74"/>
   </Row>
   <Row ss:AutoFitHeight="0">
    <Cell ss:Index="12" ss:StyleID="s74"/>
   </Row>
   <Row ss:AutoFitHeight="0">
    <Cell ss:Index="12" ss:StyleID="s74"/>
   </Row>
   <Row ss:AutoFitHeight="0">
    <Cell ss:Index="12" ss:StyleID="s74"/>
   </Row>
   <Row ss:AutoFitHeight="0">
    <Cell ss:Index="12" ss:StyleID="s74"/>
   </Row>
   <Row ss:AutoFitHeight="0">
    <Cell ss:Index="12" ss:StyleID="s74"/>
   </Row>
   <Row ss:AutoFitHeight="0">
    <Cell ss:Index="12" ss:StyleID="s74"/>
   </Row>
   <Row ss:AutoFitHeight="0">
    <Cell ss:Index="12" ss:StyleID="s74"/>
   </Row>
   <Row ss:AutoFitHeight="0">
    <Cell ss:Index="12" ss:StyleID="s74"/>
   </Row>
   <Row ss:AutoFitHeight="0">
    <Cell ss:Index="12" ss:StyleID="s74"/>
   </Row>
   <Row ss:AutoFitHeight="0">
    <Cell ss:Index="12" ss:StyleID="s74"/>
   </Row>
   <Row ss:AutoFitHeight="0">
    <Cell ss:Index="12" ss:StyleID="s74"/>
   </Row>
   <Row ss:AutoFitHeight="0">
    <Cell ss:Index="12" ss:StyleID="s74"/>
   </Row>
   <Row ss:AutoFitHeight="0">
    <Cell ss:Index="12" ss:StyleID="s74"/>
   </Row>
   <Row ss:AutoFitHeight="0">
    <Cell ss:Index="12" ss:StyleID="s74"/>
   </Row>
   <Row ss:AutoFitHeight="0">
    <Cell ss:Index="12" ss:StyleID="s74"/>
   </Row>
   <Row ss:AutoFitHeight="0">
    <Cell ss:Index="12" ss:StyleID="s74"/>
   </Row>
   <Row ss:AutoFitHeight="0">
    <Cell ss:Index="12" ss:StyleID="s74"/>
   </Row>
   <Row ss:AutoFitHeight="0">
    <Cell ss:Index="12" ss:StyleID="s74"/>
   </Row>
   <Row ss:AutoFitHeight="0">
    <Cell ss:Index="12" ss:StyleID="s74"/>
   </Row>
   <Row ss:Index="90" ss:AutoFitHeight="0">
    <Cell ss:Index="12" ss:StyleID="s74"/>
   </Row>
   <Row ss:AutoFitHeight="0">
    <Cell ss:Index="12" ss:StyleID="s74"/>
   </Row>
   <Row ss:AutoFitHeight="0">
    <Cell ss:Index="12" ss:StyleID="s74"/>
   </Row>
   <Row ss:Index="95" ss:AutoFitHeight="0">
    <Cell ss:Index="12" ss:StyleID="s74"/>
   </Row>
   <Row ss:AutoFitHeight="0">
    <Cell ss:Index="12" ss:StyleID="s74"/>
   </Row>
   <Row ss:AutoFitHeight="0">
    <Cell ss:Index="12" ss:StyleID="s74"/>
   </Row>
   <Row ss:Index="99" ss:AutoFitHeight="0">
    <Cell ss:Index="12" ss:StyleID="s74"/>
   </Row>
   <Row ss:AutoFitHeight="0">
    <Cell ss:Index="12" ss:StyleID="s74"/>
   </Row>
   <Row ss:Index="102" ss:AutoFitHeight="0">
    <Cell ss:Index="12" ss:StyleID="s74"/>
   </Row>
   <Row ss:AutoFitHeight="0">
    <Cell ss:Index="12" ss:StyleID="s74"/>
   </Row>
   <Row ss:AutoFitHeight="0">
    <Cell ss:Index="12" ss:StyleID="s74"/>
   </Row>
   <Row ss:AutoFitHeight="0">
    <Cell ss:Index="12" ss:StyleID="s74"/>
   </Row>
   <Row ss:AutoFitHeight="0">
    <Cell ss:Index="12" ss:StyleID="s74"/>
   </Row>
   <Row ss:Index="108" ss:AutoFitHeight="0">
    <Cell ss:Index="12" ss:StyleID="s74"/>
   </Row>
   <Row ss:AutoFitHeight="0">
    <Cell ss:Index="12" ss:StyleID="s74"/>
   </Row>
   <Row ss:Index="111" ss:AutoFitHeight="0">
    <Cell ss:Index="12" ss:StyleID="s74"/>
   </Row>
   <Row ss:AutoFitHeight="0">
    <Cell ss:Index="12" ss:StyleID="s74"/>
   </Row>
   <Row ss:AutoFitHeight="0">
    <Cell ss:Index="12" ss:StyleID="s74"/>
   </Row>
   <Row ss:AutoFitHeight="0">
    <Cell ss:Index="12" ss:StyleID="s74"/>
   </Row>
   <Row ss:AutoFitHeight="0">
    <Cell ss:Index="12" ss:StyleID="s74"/>
   </Row>
   <Row ss:AutoFitHeight="0">
    <Cell ss:Index="12" ss:StyleID="s74"/>
   </Row>
   <Row ss:Index="118" ss:AutoFitHeight="0">
    <Cell ss:Index="12" ss:StyleID="s74"/>
   </Row>
   <Row ss:AutoFitHeight="0">
    <Cell ss:Index="12" ss:StyleID="s74"/>
   </Row>
   <Row ss:Index="121" ss:AutoFitHeight="0">
    <Cell ss:Index="12" ss:StyleID="s74"/>
   </Row>
   <Row ss:AutoFitHeight="0">
    <Cell ss:Index="12" ss:StyleID="s74"/>
   </Row>
   <Row ss:AutoFitHeight="0">
    <Cell ss:Index="12" ss:StyleID="s74"/>
   </Row>
   <Row ss:AutoFitHeight="0">
    <Cell ss:Index="12" ss:StyleID="s74"/>
   </Row>
   <Row ss:AutoFitHeight="0">
    <Cell ss:Index="12" ss:StyleID="s74"/>
   </Row>
   <Row ss:AutoFitHeight="0">
    <Cell ss:Index="12" ss:StyleID="s74"/>
   </Row>
   <Row ss:AutoFitHeight="0">
    <Cell ss:Index="12" ss:StyleID="s74"/>
   </Row>
   <Row ss:AutoFitHeight="0">
    <Cell ss:Index="12" ss:StyleID="s74"/>
   </Row>
   <Row ss:AutoFitHeight="0">
    <Cell ss:Index="12" ss:StyleID="s74"/>
   </Row>
   <Row ss:AutoFitHeight="0">
    <Cell ss:Index="12" ss:StyleID="s74"/>
   </Row>
   <Row ss:AutoFitHeight="0">
    <Cell ss:Index="12" ss:StyleID="s74"/>
   </Row>
   <Row ss:Index="133" ss:AutoFitHeight="0">
    <Cell ss:Index="12" ss:StyleID="s74"/>
   </Row>
   <Row ss:Index="135" ss:AutoFitHeight="0">
    <Cell ss:Index="12" ss:StyleID="s74"/>
   </Row>
   <Row ss:Index="137" ss:AutoFitHeight="0">
    <Cell ss:Index="12" ss:StyleID="s74"/>
   </Row>
   <Row ss:AutoFitHeight="0">
    <Cell ss:Index="12" ss:StyleID="s74"/>
   </Row>
   <Row ss:AutoFitHeight="0">
    <Cell ss:Index="12" ss:StyleID="s74"/>
   </Row>
   <Row ss:AutoFitHeight="0">
    <Cell ss:Index="12" ss:StyleID="s74"/>
   </Row>
   <Row ss:AutoFitHeight="0">
    <Cell ss:Index="12" ss:StyleID="s74"/>
   </Row>
   <Row ss:AutoFitHeight="0">
    <Cell ss:Index="12" ss:StyleID="s74"/>
   </Row>
   <Row ss:Index="145" ss:AutoFitHeight="0">
    <Cell ss:Index="12" ss:StyleID="s74"/>
   </Row>
   <Row ss:AutoFitHeight="0">
    <Cell ss:Index="12" ss:StyleID="s74"/>
   </Row>
   <Row ss:AutoFitHeight="0">
    <Cell ss:Index="12" ss:StyleID="s74"/>
   </Row>
   <Row ss:AutoFitHeight="0">
    <Cell ss:Index="12" ss:StyleID="s74"/>
   </Row>
   <Row ss:Index="150" ss:AutoFitHeight="0">
    <Cell ss:Index="12" ss:StyleID="s74"/>
   </Row>
   <Row ss:AutoFitHeight="0">
    <Cell ss:Index="12" ss:StyleID="s74"/>
   </Row>
   <Row ss:AutoFitHeight="0">
    <Cell ss:Index="12" ss:StyleID="s74"/>
   </Row>
   <Row ss:AutoFitHeight="0">
    <Cell ss:Index="12" ss:StyleID="s74"/>
   </Row>
   <Row ss:AutoFitHeight="0">
    <Cell ss:Index="12" ss:StyleID="s74"/>
   </Row>
   <Row ss:AutoFitHeight="0">
    <Cell ss:Index="12" ss:StyleID="s74"/>
   </Row>
   <Row ss:AutoFitHeight="0">
    <Cell ss:Index="12" ss:StyleID="s74"/>
   </Row>
   <Row ss:AutoFitHeight="0">
    <Cell ss:Index="12" ss:StyleID="s74"/>
   </Row>
   <Row ss:Index="160" ss:AutoFitHeight="0">
    <Cell ss:Index="12" ss:StyleID="s74"/>
   </Row>
   <Row ss:AutoFitHeight="0">
    <Cell ss:Index="12" ss:StyleID="s74"/>
   </Row>
   <Row ss:Index="166" ss:AutoFitHeight="0">
    <Cell ss:Index="12" ss:StyleID="s74"/>
   </Row>
   <Row ss:AutoFitHeight="0">
    <Cell ss:Index="12" ss:StyleID="s74"/>
   </Row>
   <Row ss:AutoFitHeight="0">
    <Cell ss:Index="12" ss:StyleID="s74"/>
   </Row>
   <Row ss:AutoFitHeight="0">
    <Cell ss:Index="12" ss:StyleID="s74"/>
   </Row>
   <Row ss:AutoFitHeight="0">
    <Cell ss:Index="12" ss:StyleID="s74"/>
   </Row>
   <Row ss:AutoFitHeight="0">
    <Cell ss:Index="12" ss:StyleID="s74"/>
   </Row>
   <Row ss:Index="174" ss:AutoFitHeight="0">
    <Cell ss:Index="12" ss:StyleID="s74"/>
   </Row>
   <Row ss:AutoFitHeight="0">
    <Cell ss:Index="12" ss:StyleID="s74"/>
   </Row>
   <Row ss:AutoFitHeight="0">
    <Cell ss:Index="12" ss:StyleID="s74"/>
   </Row>
   <Row ss:AutoFitHeight="0">
    <Cell ss:Index="12" ss:StyleID="s74"/>
   </Row>
   <Row ss:Index="179" ss:AutoFitHeight="0">
    <Cell ss:Index="12" ss:StyleID="s74"/>
   </Row>
   <Row ss:AutoFitHeight="0">
    <Cell ss:Index="12" ss:StyleID="s74"/>
   </Row>
   <Row ss:Index="182" ss:AutoFitHeight="0">
    <Cell ss:Index="12" ss:StyleID="s74"/>
   </Row>
   <Row ss:AutoFitHeight="0">
    <Cell ss:Index="12" ss:StyleID="s74"/>
   </Row>
   <Row ss:Index="185" ss:AutoFitHeight="0">
    <Cell ss:Index="12" ss:StyleID="s74"/>
   </Row>
   <Row ss:AutoFitHeight="0">
    <Cell ss:Index="12" ss:StyleID="s74"/>
   </Row>
   <Row ss:AutoFitHeight="0">
    <Cell ss:Index="12" ss:StyleID="s74"/>
   </Row>
   <Row ss:AutoFitHeight="0">
    <Cell ss:Index="12" ss:StyleID="s74"/>
   </Row>
   <Row ss:AutoFitHeight="0">
    <Cell ss:Index="12" ss:StyleID="s74"/>
   </Row>
   <Row ss:Index="191" ss:AutoFitHeight="0">
    <Cell ss:Index="12" ss:StyleID="s74"/>
   </Row>
   <Row ss:AutoFitHeight="0">
    <Cell ss:Index="12" ss:StyleID="s74"/>
   </Row>
   <Row ss:Index="195" ss:AutoFitHeight="0">
    <Cell ss:Index="12" ss:StyleID="s74"/>
   </Row>
   <Row ss:Index="197" ss:AutoFitHeight="0">
    <Cell ss:Index="12" ss:StyleID="s74"/>
   </Row>
   <Row ss:AutoFitHeight="0">
    <Cell ss:Index="12" ss:StyleID="s74"/>
   </Row>
   <Row ss:Index="201" ss:AutoFitHeight="0">
    <Cell ss:Index="12" ss:StyleID="s74"/>
   </Row>
   <Row ss:AutoFitHeight="0">
    <Cell ss:Index="12" ss:StyleID="s74"/>
   </Row>
   <Row ss:Index="204" ss:AutoFitHeight="0">
    <Cell ss:Index="12" ss:StyleID="s74"/>
   </Row>
   <Row ss:Index="207" ss:AutoFitHeight="0">
    <Cell ss:Index="12" ss:StyleID="s74"/>
   </Row>
   <Row ss:Index="209" ss:AutoFitHeight="0">
    <Cell ss:Index="12" ss:StyleID="s74"/>
   </Row>
   <Row ss:AutoFitHeight="0">
    <Cell ss:Index="12" ss:StyleID="s74"/>
   </Row>
   <Row ss:AutoFitHeight="0">
    <Cell ss:Index="12" ss:StyleID="s74"/>
   </Row>
   <Row ss:AutoFitHeight="0">
    <Cell ss:Index="12" ss:StyleID="s74"/>
   </Row>
   <Row ss:AutoFitHeight="0">
    <Cell ss:Index="12" ss:StyleID="s74"/>
   </Row>
   <Row ss:Index="218" ss:AutoFitHeight="0">
    <Cell ss:Index="12" ss:StyleID="s74"/>
   </Row>
   <Row ss:AutoFitHeight="0">
    <Cell ss:Index="12" ss:StyleID="s74"/>
   </Row>
   <Row ss:AutoFitHeight="0">
    <Cell ss:Index="12" ss:StyleID="s74"/>
   </Row>
   <Row ss:AutoFitHeight="0">
    <Cell ss:Index="12" ss:StyleID="s74"/>
   </Row>
   <Row ss:AutoFitHeight="0">
    <Cell ss:Index="12" ss:StyleID="s74"/>
   </Row>
   <Row ss:AutoFitHeight="0">
    <Cell ss:Index="12" ss:StyleID="s74"/>
   </Row>
   <Row ss:Index="225" ss:AutoFitHeight="0">
    <Cell ss:Index="12" ss:StyleID="s74"/>
   </Row>
   <Row ss:AutoFitHeight="0">
    <Cell ss:Index="12" ss:StyleID="s74"/>
   </Row>
   <Row ss:Index="228" ss:AutoFitHeight="0">
    <Cell ss:Index="12" ss:StyleID="s74"/>
   </Row>
   <Row ss:AutoFitHeight="0">
    <Cell ss:Index="12" ss:StyleID="s74"/>
   </Row>
   <Row ss:AutoFitHeight="0">
    <Cell ss:Index="12" ss:StyleID="s74"/>
   </Row>
   <Row ss:Index="232" ss:AutoFitHeight="0">
    <Cell ss:Index="12" ss:StyleID="s74"/>
   </Row>
   <Row ss:Index="239" ss:AutoFitHeight="0">
    <Cell ss:Index="12" ss:StyleID="s74"/>
   </Row>
   <Row ss:Index="241" ss:AutoFitHeight="0">
    <Cell ss:Index="12" ss:StyleID="s74"/>
   </Row>
   <Row ss:Index="243" ss:AutoFitHeight="0">
    <Cell ss:Index="12" ss:StyleID="s74"/>
   </Row>
   <Row ss:Index="246" ss:AutoFitHeight="0">
    <Cell ss:Index="12" ss:StyleID="s74"/>
   </Row>
   <Row ss:Index="248" ss:AutoFitHeight="0">
    <Cell ss:Index="12" ss:StyleID="s74"/>
   </Row>
   <Row ss:AutoFitHeight="0">
    <Cell ss:Index="12" ss:StyleID="s74"/>
   </Row>
   <Row ss:AutoFitHeight="0">
    <Cell ss:Index="12" ss:StyleID="s74"/>
   </Row>
   <Row ss:AutoFitHeight="0">
    <Cell ss:Index="12" ss:StyleID="s74"/>
   </Row>
   <Row ss:AutoFitHeight="0">
    <Cell ss:Index="12" ss:StyleID="s74"/>
   </Row>
   <Row ss:AutoFitHeight="0">
    <Cell ss:Index="12" ss:StyleID="s74"/>
   </Row>
   <Row ss:Index="255" ss:AutoFitHeight="0">
    <Cell ss:Index="12" ss:StyleID="s74"/>
   </Row>
   <Row ss:AutoFitHeight="0">
    <Cell ss:Index="12" ss:StyleID="s74"/>
   </Row>
   <Row ss:Index="259" ss:AutoFitHeight="0">
    <Cell ss:Index="12" ss:StyleID="s74"/>
   </Row>
   <Row ss:Index="261" ss:AutoFitHeight="0">
    <Cell ss:Index="12" ss:StyleID="s74"/>
   </Row>
   <Row ss:AutoFitHeight="0">
    <Cell ss:Index="12" ss:StyleID="s74"/>
   </Row>
   <Row ss:AutoFitHeight="0">
    <Cell ss:Index="12" ss:StyleID="s74"/>
   </Row>
   <Row ss:AutoFitHeight="0">
    <Cell ss:Index="12" ss:StyleID="s74"/>
   </Row>
   <Row ss:AutoFitHeight="0">
    <Cell ss:Index="12" ss:StyleID="s74"/>
   </Row>
   <Row ss:Index="270" ss:AutoFitHeight="0">
    <Cell ss:Index="12" ss:StyleID="s74"/>
   </Row>
   <Row ss:AutoFitHeight="0">
    <Cell ss:Index="12" ss:StyleID="s74"/>
   </Row>
   <Row ss:AutoFitHeight="0">
    <Cell ss:Index="12" ss:StyleID="s74"/>
   </Row>
   <Row ss:AutoFitHeight="0">
    <Cell ss:Index="12" ss:StyleID="s74"/>
   </Row>
   <Row ss:AutoFitHeight="0">
    <Cell ss:Index="12" ss:StyleID="s74"/>
   </Row>
   <Row ss:Index="276" ss:AutoFitHeight="0">
    <Cell ss:Index="12" ss:StyleID="s74"/>
   </Row>
   <Row ss:Index="278" ss:AutoFitHeight="0">
    <Cell ss:Index="12" ss:StyleID="s74"/>
   </Row>
   <Row ss:AutoFitHeight="0">
    <Cell ss:Index="12" ss:StyleID="s74"/>
   </Row>
   <Row ss:Index="281" ss:AutoFitHeight="0">
    <Cell ss:Index="12" ss:StyleID="s74"/>
   </Row>
   <Row ss:AutoFitHeight="0">
    <Cell ss:Index="12" ss:StyleID="s74"/>
   </Row>
   <Row ss:AutoFitHeight="0">
    <Cell ss:Index="12" ss:StyleID="s74"/>
   </Row>
   <Row ss:AutoFitHeight="0">
    <Cell ss:Index="12" ss:StyleID="s74"/>
   </Row>
   <Row ss:Index="287" ss:AutoFitHeight="0">
    <Cell ss:Index="12" ss:StyleID="s74"/>
   </Row>
   <Row ss:AutoFitHeight="0">
    <Cell ss:Index="12" ss:StyleID="s74"/>
   </Row>
   <Row ss:AutoFitHeight="0">
    <Cell ss:Index="12" ss:StyleID="s74"/>
   </Row>
   <Row ss:AutoFitHeight="0">
    <Cell ss:Index="12" ss:StyleID="s74"/>
   </Row>
   <Row ss:AutoFitHeight="0">
    <Cell ss:Index="12" ss:StyleID="s74"/>
   </Row>
   <Row ss:Index="293" ss:AutoFitHeight="0">
    <Cell ss:Index="12" ss:StyleID="s74"/>
   </Row>
   <Row ss:Index="297" ss:AutoFitHeight="0">
    <Cell ss:Index="12" ss:StyleID="s74"/>
   </Row>
   <Row ss:AutoFitHeight="0">
    <Cell ss:Index="12" ss:StyleID="s74"/>
   </Row>
   <Row ss:AutoFitHeight="0">
    <Cell ss:Index="12" ss:StyleID="s74"/>
   </Row>
   <Row ss:AutoFitHeight="0">
    <Cell ss:Index="12" ss:StyleID="s74"/>
   </Row>
   <Row ss:AutoFitHeight="0">
    <Cell ss:Index="12" ss:StyleID="s74"/>
   </Row>
   <Row ss:AutoFitHeight="0">
    <Cell ss:Index="12" ss:StyleID="s74"/>
   </Row>
   <Row ss:Index="306" ss:AutoFitHeight="0">
    <Cell ss:Index="12" ss:StyleID="s74"/>
   </Row>
   <Row ss:AutoFitHeight="0">
    <Cell ss:Index="12" ss:StyleID="s74"/>
   </Row>
   <Row ss:Index="309" ss:AutoFitHeight="0">
    <Cell ss:Index="12" ss:StyleID="s74"/>
   </Row>
   <Row ss:Index="311" ss:AutoFitHeight="0">
    <Cell ss:Index="12" ss:StyleID="s74"/>
   </Row>
   <Row ss:AutoFitHeight="0">
    <Cell ss:Index="12" ss:StyleID="s74"/>
   </Row>
   <Row ss:AutoFitHeight="0">
    <Cell ss:Index="12" ss:StyleID="s74"/>
   </Row>
   <Row ss:AutoFitHeight="0">
    <Cell ss:Index="12" ss:StyleID="s74"/>
   </Row>
   <Row ss:AutoFitHeight="0">
    <Cell ss:Index="12" ss:StyleID="s74"/>
   </Row>
   <Row ss:Index="318" ss:AutoFitHeight="0">
    <Cell ss:Index="12" ss:StyleID="s74"/>
   </Row>
   <Row ss:Index="321" ss:AutoFitHeight="0">
    <Cell ss:Index="12" ss:StyleID="s74"/>
   </Row>
   <Row ss:AutoFitHeight="0">
    <Cell ss:Index="12" ss:StyleID="s74"/>
   </Row>
   <Row ss:AutoFitHeight="0">
    <Cell ss:Index="12" ss:StyleID="s74"/>
   </Row>
   <Row ss:Index="325" ss:AutoFitHeight="0">
    <Cell ss:Index="12" ss:StyleID="s74"/>
   </Row>
   <Row ss:AutoFitHeight="0">
    <Cell ss:Index="12" ss:StyleID="s74"/>
   </Row>
   <Row ss:AutoFitHeight="0">
    <Cell ss:Index="12" ss:StyleID="s74"/>
   </Row>
   <Row ss:Index="329" ss:AutoFitHeight="0">
    <Cell ss:Index="12" ss:StyleID="s74"/>
   </Row>
   <Row ss:AutoFitHeight="0">
    <Cell ss:Index="12" ss:StyleID="s74"/>
   </Row>
   <Row ss:Index="332" ss:AutoFitHeight="0">
    <Cell ss:Index="12" ss:StyleID="s74"/>
   </Row>
   <Row ss:Index="336" ss:AutoFitHeight="0">
    <Cell ss:Index="12" ss:StyleID="s74"/>
   </Row>
   <Row ss:AutoFitHeight="0">
    <Cell ss:Index="12" ss:StyleID="s74"/>
   </Row>
   <Row ss:AutoFitHeight="0">
    <Cell ss:Index="12" ss:StyleID="s74"/>
   </Row>
   <Row ss:Index="342" ss:AutoFitHeight="0">
    <Cell ss:Index="12" ss:StyleID="s74"/>
   </Row>
   <Row ss:AutoFitHeight="0">
    <Cell ss:Index="12" ss:StyleID="s74"/>
   </Row>
   <Row ss:AutoFitHeight="0">
    <Cell ss:Index="12" ss:StyleID="s74"/>
   </Row>
   <Row ss:AutoFitHeight="0">
    <Cell ss:Index="12" ss:StyleID="s74"/>
   </Row>
   <Row ss:AutoFitHeight="0">
    <Cell ss:Index="12" ss:StyleID="s74"/>
   </Row>
   <Row ss:AutoFitHeight="0">
    <Cell ss:Index="12" ss:StyleID="s74"/>
   </Row>
   <Row ss:AutoFitHeight="0">
    <Cell ss:Index="12" ss:StyleID="s74"/>
   </Row>
   <Row ss:Index="350" ss:AutoFitHeight="0">
    <Cell ss:Index="12" ss:StyleID="s74"/>
   </Row>
   <Row ss:AutoFitHeight="0">
    <Cell ss:Index="12" ss:StyleID="s74"/>
   </Row>
   <Row ss:AutoFitHeight="0">
    <Cell ss:Index="12" ss:StyleID="s74"/>
   </Row>
   <Row ss:AutoFitHeight="0">
    <Cell ss:Index="12" ss:StyleID="s74"/>
   </Row>
   <Row ss:AutoFitHeight="0">
    <Cell ss:Index="12" ss:StyleID="s74"/>
   </Row>
   <Row ss:AutoFitHeight="0">
    <Cell ss:Index="12" ss:StyleID="s74"/>
   </Row>
   <Row ss:AutoFitHeight="0">
    <Cell ss:Index="12" ss:StyleID="s74"/>
   </Row>
   <Row ss:Index="359" ss:AutoFitHeight="0">
    <Cell ss:Index="12" ss:StyleID="s74"/>
   </Row>
   <Row ss:AutoFitHeight="0">
    <Cell ss:Index="12" ss:StyleID="s74"/>
   </Row>
   <Row ss:AutoFitHeight="0">
    <Cell ss:Index="12" ss:StyleID="s74"/>
   </Row>
   <Row ss:AutoFitHeight="0">
    <Cell ss:Index="12" ss:StyleID="s74"/>
   </Row>
   <Row ss:Index="364" ss:AutoFitHeight="0">
    <Cell ss:Index="12" ss:StyleID="s74"/>
   </Row>
   <Row ss:AutoFitHeight="0">
    <Cell ss:Index="12" ss:StyleID="s74"/>
   </Row>
   <Row ss:AutoFitHeight="0">
    <Cell ss:Index="12" ss:StyleID="s74"/>
   </Row>
   <Row ss:AutoFitHeight="0">
    <Cell ss:Index="12" ss:StyleID="s74"/>
   </Row>
   <Row ss:AutoFitHeight="0">
    <Cell ss:Index="12" ss:StyleID="s74"/>
   </Row>
   <Row ss:AutoFitHeight="0">
    <Cell ss:Index="12" ss:StyleID="s74"/>
   </Row>
   <Row ss:AutoFitHeight="0">
    <Cell ss:Index="12" ss:StyleID="s74"/>
   </Row>
   <Row ss:AutoFitHeight="0">
    <Cell ss:Index="12" ss:StyleID="s74"/>
   </Row>
   <Row ss:AutoFitHeight="0">
    <Cell ss:Index="12" ss:StyleID="s74"/>
   </Row>
   <Row ss:Index="376" ss:AutoFitHeight="0">
    <Cell ss:Index="12" ss:StyleID="s74"/>
   </Row>
   <Row ss:AutoFitHeight="0">
    <Cell ss:Index="12" ss:StyleID="s74"/>
   </Row>
   <Row ss:AutoFitHeight="0">
    <Cell ss:Index="12" ss:StyleID="s74"/>
   </Row>
   <Row ss:AutoFitHeight="0">
    <Cell ss:Index="12" ss:StyleID="s74"/>
   </Row>
   <Row ss:AutoFitHeight="0">
    <Cell ss:Index="12" ss:StyleID="s74"/>
   </Row>
   <Row ss:AutoFitHeight="0">
    <Cell ss:Index="12" ss:StyleID="s74"/>
   </Row>
   <Row ss:AutoFitHeight="0">
    <Cell ss:Index="12" ss:StyleID="s74"/>
   </Row>
   <Row ss:AutoFitHeight="0">
    <Cell ss:Index="12" ss:StyleID="s74"/>
   </Row>
   <Row ss:AutoFitHeight="0">
    <Cell ss:Index="12" ss:StyleID="s74"/>
   </Row>
   <Row ss:AutoFitHeight="0">
    <Cell ss:Index="12" ss:StyleID="s74"/>
   </Row>
   <Row ss:AutoFitHeight="0">
    <Cell ss:Index="12" ss:StyleID="s74"/>
   </Row>
   <Row ss:AutoFitHeight="0">
    <Cell ss:Index="12" ss:StyleID="s74"/>
   </Row>
   <Row ss:AutoFitHeight="0">
    <Cell ss:Index="12" ss:StyleID="s74"/>
   </Row>
   <Row ss:AutoFitHeight="0">
    <Cell ss:Index="12" ss:StyleID="s74"/>
   </Row>
   <Row ss:AutoFitHeight="0">
    <Cell ss:Index="12" ss:StyleID="s74"/>
   </Row>
   <Row ss:Index="392" ss:AutoFitHeight="0">
    <Cell ss:Index="12" ss:StyleID="s74"/>
   </Row>
   <Row ss:AutoFitHeight="0">
    <Cell ss:Index="12" ss:StyleID="s74"/>
   </Row>
   <Row ss:AutoFitHeight="0">
    <Cell ss:Index="12" ss:StyleID="s74"/>
   </Row>
   <Row ss:AutoFitHeight="0">
    <Cell ss:Index="12" ss:StyleID="s74"/>
   </Row>
   <Row ss:AutoFitHeight="0">
    <Cell ss:Index="12" ss:StyleID="s74"/>
   </Row>
   <Row ss:AutoFitHeight="0">
    <Cell ss:Index="12" ss:StyleID="s74"/>
   </Row>
   <Row ss:AutoFitHeight="0">
    <Cell ss:Index="12" ss:StyleID="s74"/>
   </Row>
   <Row ss:AutoFitHeight="0">
    <Cell ss:Index="12" ss:StyleID="s74"/>
   </Row>
   <Row ss:AutoFitHeight="0">
    <Cell ss:Index="12" ss:StyleID="s74"/>
   </Row>
   <Row ss:Index="403" ss:AutoFitHeight="0">
    <Cell ss:Index="12" ss:StyleID="s74"/>
   </Row>
   <Row ss:AutoFitHeight="0">
    <Cell ss:Index="12" ss:StyleID="s74"/>
   </Row>
   <Row ss:AutoFitHeight="0">
    <Cell ss:Index="12" ss:StyleID="s74"/>
   </Row>
   <Row ss:AutoFitHeight="0">
    <Cell ss:Index="12" ss:StyleID="s74"/>
   </Row>
   <Row ss:AutoFitHeight="0">
    <Cell ss:Index="12" ss:StyleID="s74"/>
   </Row>
   <Row ss:AutoFitHeight="0">
    <Cell ss:Index="12" ss:StyleID="s74"/>
   </Row>
   <Row ss:Index="410" ss:AutoFitHeight="0">
    <Cell ss:Index="12" ss:StyleID="s74"/>
   </Row>
   <Row ss:AutoFitHeight="0">
    <Cell ss:Index="12" ss:StyleID="s74"/>
   </Row>
   <Row ss:AutoFitHeight="0">
    <Cell ss:Index="12" ss:StyleID="s74"/>
   </Row>
   <Row ss:AutoFitHeight="0">
    <Cell ss:Index="12" ss:StyleID="s74"/>
   </Row>
   <Row ss:AutoFitHeight="0">
    <Cell ss:Index="12" ss:StyleID="s74"/>
   </Row>
   <Row ss:Index="416" ss:AutoFitHeight="0">
    <Cell ss:Index="12" ss:StyleID="s74"/>
   </Row>
   <Row ss:AutoFitHeight="0">
    <Cell ss:Index="12" ss:StyleID="s74"/>
   </Row>
   <Row ss:AutoFitHeight="0">
    <Cell ss:Index="12" ss:StyleID="s74"/>
   </Row>
   <Row ss:AutoFitHeight="0">
    <Cell ss:Index="12" ss:StyleID="s74"/>
   </Row>
   <Row ss:AutoFitHeight="0">
    <Cell ss:Index="12" ss:StyleID="s74"/>
   </Row>
   <Row ss:Index="422" ss:AutoFitHeight="0">
    <Cell ss:Index="12" ss:StyleID="s74"/>
   </Row>
   <Row ss:AutoFitHeight="0">
    <Cell ss:Index="12" ss:StyleID="s74"/>
   </Row>
   <Row ss:Index="425" ss:AutoFitHeight="0">
    <Cell ss:Index="12" ss:StyleID="s74"/>
   </Row>
   <Row ss:AutoFitHeight="0">
    <Cell ss:Index="12" ss:StyleID="s74"/>
   </Row>
   <Row ss:AutoFitHeight="0">
    <Cell ss:Index="12" ss:StyleID="s74"/>
   </Row>
   <Row ss:AutoFitHeight="0">
    <Cell ss:Index="12" ss:StyleID="s74"/>
   </Row>
   <Row ss:Index="430" ss:AutoFitHeight="0">
    <Cell ss:Index="12" ss:StyleID="s74"/>
   </Row>
   <Row ss:AutoFitHeight="0">
    <Cell ss:Index="12" ss:StyleID="s74"/>
   </Row>
   <Row ss:AutoFitHeight="0">
    <Cell ss:Index="12" ss:StyleID="s74"/>
   </Row>
   <Row ss:Index="434" ss:AutoFitHeight="0">
    <Cell ss:Index="12" ss:StyleID="s74"/>
   </Row>
   <Row ss:AutoFitHeight="0">
    <Cell ss:Index="12" ss:StyleID="s74"/>
   </Row>
   <Row ss:AutoFitHeight="0">
    <Cell ss:Index="12" ss:StyleID="s74"/>
   </Row>
   <Row ss:Index="438" ss:AutoFitHeight="0">
    <Cell ss:Index="12" ss:StyleID="s74"/>
   </Row>
   <Row ss:AutoFitHeight="0">
    <Cell ss:Index="12" ss:StyleID="s74"/>
   </Row>
   <Row ss:Index="444" ss:AutoFitHeight="0">
    <Cell ss:Index="12" ss:StyleID="s74"/>
   </Row>
   <Row ss:AutoFitHeight="0">
    <Cell ss:Index="12" ss:StyleID="s74"/>
   </Row>
   <Row ss:AutoFitHeight="0">
    <Cell ss:Index="12" ss:StyleID="s74"/>
   </Row>
   <Row ss:AutoFitHeight="0">
    <Cell ss:Index="12" ss:StyleID="s74"/>
   </Row>
   <Row ss:AutoFitHeight="0">
    <Cell ss:Index="12" ss:StyleID="s74"/>
   </Row>
   <Row ss:AutoFitHeight="0">
    <Cell ss:Index="12" ss:StyleID="s74"/>
   </Row>
   <Row ss:AutoFitHeight="0">
    <Cell ss:Index="12" ss:StyleID="s74"/>
   </Row>
   <Row ss:AutoFitHeight="0">
    <Cell ss:Index="12" ss:StyleID="s74"/>
   </Row>
   <Row ss:AutoFitHeight="0">
    <Cell ss:Index="12" ss:StyleID="s74"/>
   </Row>
   <Row ss:AutoFitHeight="0">
    <Cell ss:Index="12" ss:StyleID="s74"/>
   </Row>
   <Row ss:AutoFitHeight="0">
    <Cell ss:Index="12" ss:StyleID="s74"/>
   </Row>
   <Row ss:AutoFitHeight="0">
    <Cell ss:Index="12" ss:StyleID="s74"/>
   </Row>
   <Row ss:AutoFitHeight="0">
    <Cell ss:Index="12" ss:StyleID="s74"/>
   </Row>
   <Row ss:Index="458" ss:AutoFitHeight="0">
    <Cell ss:Index="12" ss:StyleID="s74"/>
   </Row>
   <Row ss:Index="460" ss:AutoFitHeight="0">
    <Cell ss:Index="12" ss:StyleID="s74"/>
   </Row>
   <Row ss:AutoFitHeight="0">
    <Cell ss:Index="12" ss:StyleID="s74"/>
   </Row>
   <Row ss:AutoFitHeight="0">
    <Cell ss:Index="12" ss:StyleID="s74"/>
   </Row>
   <Row ss:AutoFitHeight="0">
    <Cell ss:Index="12" ss:StyleID="s74"/>
   </Row>
   <Row ss:Index="466" ss:AutoFitHeight="0">
    <Cell ss:Index="12" ss:StyleID="s74"/>
   </Row>
   <Row ss:AutoFitHeight="0">
    <Cell ss:Index="12" ss:StyleID="s74"/>
   </Row>
   <Row ss:AutoFitHeight="0">
    <Cell ss:Index="12" ss:StyleID="s74"/>
   </Row>
   <Row ss:AutoFitHeight="0">
    <Cell ss:Index="12" ss:StyleID="s74"/>
   </Row>
   <Row ss:AutoFitHeight="0">
    <Cell ss:Index="12" ss:StyleID="s74"/>
   </Row>
   <Row ss:AutoFitHeight="0">
    <Cell ss:Index="12" ss:StyleID="s74"/>
   </Row>
   <Row ss:Index="473" ss:AutoFitHeight="0">
    <Cell ss:Index="12" ss:StyleID="s74"/>
   </Row>
   <Row ss:AutoFitHeight="0">
    <Cell ss:Index="12" ss:StyleID="s74"/>
   </Row>
   <Row ss:AutoFitHeight="0">
    <Cell ss:Index="12" ss:StyleID="s74"/>
   </Row>
   <Row ss:AutoFitHeight="0">
    <Cell ss:Index="12" ss:StyleID="s74"/>
   </Row>
   <Row ss:AutoFitHeight="0">
    <Cell ss:Index="12" ss:StyleID="s74"/>
   </Row>
   <Row ss:AutoFitHeight="0">
    <Cell ss:Index="12" ss:StyleID="s74"/>
   </Row>
   <Row ss:Index="480" ss:AutoFitHeight="0">
    <Cell ss:Index="12" ss:StyleID="s74"/>
   </Row>
   <Row ss:Index="482" ss:AutoFitHeight="0">
    <Cell ss:Index="12" ss:StyleID="s74"/>
   </Row>
   <Row ss:AutoFitHeight="0">
    <Cell ss:Index="12" ss:StyleID="s74"/>
   </Row>
   <Row ss:AutoFitHeight="0">
    <Cell ss:Index="12" ss:StyleID="s74"/>
   </Row>
   <Row ss:AutoFitHeight="0">
    <Cell ss:Index="12" ss:StyleID="s74"/>
   </Row>
   <Row ss:Index="488" ss:AutoFitHeight="0">
    <Cell ss:Index="12" ss:StyleID="s74"/>
   </Row>
   <Row ss:AutoFitHeight="0">
    <Cell ss:Index="12" ss:StyleID="s74"/>
   </Row>
   <Row ss:AutoFitHeight="0">
    <Cell ss:Index="12" ss:StyleID="s74"/>
   </Row>
   <Row ss:AutoFitHeight="0">
    <Cell ss:Index="12" ss:StyleID="s74"/>
   </Row>
   <Row ss:AutoFitHeight="0">
    <Cell ss:Index="12" ss:StyleID="s74"/>
   </Row>
   <Row ss:AutoFitHeight="0">
    <Cell ss:Index="12" ss:StyleID="s74"/>
   </Row>
   <Row ss:AutoFitHeight="0">
    <Cell ss:Index="12" ss:StyleID="s74"/>
   </Row>
   <Row ss:AutoFitHeight="0">
    <Cell ss:Index="12" ss:StyleID="s74"/>
   </Row>
   <Row ss:AutoFitHeight="0">
    <Cell ss:Index="12" ss:StyleID="s74"/>
   </Row>
   <Row ss:AutoFitHeight="0">
    <Cell ss:Index="12" ss:StyleID="s74"/>
   </Row>
   <Row ss:Index="499" ss:AutoFitHeight="0">
    <Cell ss:Index="12" ss:StyleID="s74"/>
   </Row>
   <Row ss:AutoFitHeight="0">
    <Cell ss:Index="12" ss:StyleID="s74"/>
   </Row>
   <Row ss:AutoFitHeight="0">
    <Cell ss:Index="12" ss:StyleID="s74"/>
   </Row>
   <Row ss:Index="503" ss:AutoFitHeight="0">
    <Cell ss:Index="12" ss:StyleID="s74"/>
   </Row>
   <Row ss:AutoFitHeight="0">
    <Cell ss:Index="12" ss:StyleID="s74"/>
   </Row>
   <Row ss:AutoFitHeight="0">
    <Cell ss:Index="12" ss:StyleID="s74"/>
   </Row>
   <Row ss:AutoFitHeight="0">
    <Cell ss:Index="12" ss:StyleID="s74"/>
   </Row>
   <Row ss:AutoFitHeight="0">
    <Cell ss:Index="12" ss:StyleID="s74"/>
   </Row>
   <Row ss:AutoFitHeight="0">
    <Cell ss:Index="12" ss:StyleID="s74"/>
   </Row>
   <Row ss:AutoFitHeight="0">
    <Cell ss:Index="12" ss:StyleID="s74"/>
   </Row>
   <Row ss:AutoFitHeight="0">
    <Cell ss:Index="12" ss:StyleID="s74"/>
   </Row>
   <Row ss:AutoFitHeight="0">
    <Cell ss:Index="12" ss:StyleID="s74"/>
   </Row>
   <Row ss:AutoFitHeight="0">
    <Cell ss:Index="12" ss:StyleID="s74"/>
   </Row>
   <Row ss:AutoFitHeight="0">
    <Cell ss:Index="12" ss:StyleID="s74"/>
   </Row>
   <Row ss:AutoFitHeight="0">
    <Cell ss:Index="12" ss:StyleID="s74"/>
   </Row>
   <Row ss:AutoFitHeight="0">
    <Cell ss:Index="12" ss:StyleID="s74"/>
   </Row>
   <Row ss:AutoFitHeight="0">
    <Cell ss:Index="12" ss:StyleID="s74"/>
   </Row>
   <Row ss:AutoFitHeight="0">
    <Cell ss:Index="12" ss:StyleID="s74"/>
   </Row>
   <Row ss:Index="519" ss:AutoFitHeight="0">
    <Cell ss:Index="12" ss:StyleID="s74"/>
   </Row>
   <Row ss:AutoFitHeight="0">
    <Cell ss:Index="12" ss:StyleID="s74"/>
   </Row>
   <Row ss:AutoFitHeight="0">
    <Cell ss:Index="12" ss:StyleID="s74"/>
   </Row>
   <Row ss:AutoFitHeight="0">
    <Cell ss:Index="12" ss:StyleID="s74"/>
   </Row>
   <Row ss:AutoFitHeight="0">
    <Cell ss:Index="12" ss:StyleID="s74"/>
   </Row>
   <Row ss:AutoFitHeight="0">
    <Cell ss:Index="12" ss:StyleID="s74"/>
   </Row>
   <Row ss:AutoFitHeight="0">
    <Cell ss:Index="12" ss:StyleID="s74"/>
   </Row>
   <Row ss:AutoFitHeight="0">
    <Cell ss:Index="12" ss:StyleID="s74"/>
   </Row>
   <Row ss:AutoFitHeight="0">
    <Cell ss:Index="12" ss:StyleID="s74"/>
   </Row>
   <Row ss:AutoFitHeight="0">
    <Cell ss:Index="12" ss:StyleID="s74"/>
   </Row>
   <Row ss:Index="530" ss:AutoFitHeight="0">
    <Cell ss:Index="12" ss:StyleID="s74"/>
   </Row>
   <Row ss:AutoFitHeight="0">
    <Cell ss:Index="12" ss:StyleID="s74"/>
   </Row>
   <Row ss:AutoFitHeight="0">
    <Cell ss:Index="12" ss:StyleID="s74"/>
   </Row>
   <Row ss:AutoFitHeight="0">
    <Cell ss:Index="12" ss:StyleID="s74"/>
   </Row>
   <Row ss:AutoFitHeight="0">
    <Cell ss:Index="12" ss:StyleID="s74"/>
   </Row>
   <Row ss:Index="539" ss:AutoFitHeight="0">
    <Cell ss:Index="12" ss:StyleID="s74"/>
   </Row>
   <Row ss:AutoFitHeight="0">
    <Cell ss:Index="12" ss:StyleID="s74"/>
   </Row>
   <Row ss:AutoFitHeight="0">
    <Cell ss:Index="12" ss:StyleID="s74"/>
   </Row>
   <Row ss:AutoFitHeight="0">
    <Cell ss:Index="12" ss:StyleID="s74"/>
   </Row>
   <Row ss:AutoFitHeight="0">
    <Cell ss:Index="12" ss:StyleID="s74"/>
   </Row>
   <Row ss:AutoFitHeight="0">
    <Cell ss:Index="12" ss:StyleID="s74"/>
   </Row>
   <Row ss:Index="546" ss:AutoFitHeight="0">
    <Cell ss:Index="12" ss:StyleID="s74"/>
   </Row>
   <Row ss:AutoFitHeight="0">
    <Cell ss:Index="12" ss:StyleID="s74"/>
   </Row>
   <Row ss:AutoFitHeight="0">
    <Cell ss:Index="12" ss:StyleID="s74"/>
   </Row>
   <Row ss:AutoFitHeight="0">
    <Cell ss:Index="12" ss:StyleID="s74"/>
   </Row>
   <Row ss:AutoFitHeight="0">
    <Cell ss:Index="12" ss:StyleID="s74"/>
   </Row>
   <Row ss:AutoFitHeight="0">
    <Cell ss:Index="12" ss:StyleID="s74"/>
   </Row>
   <Row ss:AutoFitHeight="0">
    <Cell ss:Index="12" ss:StyleID="s74"/>
   </Row>
   <Row ss:AutoFitHeight="0">
    <Cell ss:Index="12" ss:StyleID="s74"/>
   </Row>
   <Row ss:AutoFitHeight="0">
    <Cell ss:Index="12" ss:StyleID="s74"/>
   </Row>
   <Row ss:AutoFitHeight="0">
    <Cell ss:Index="12" ss:StyleID="s74"/>
   </Row>
   <Row ss:AutoFitHeight="0">
    <Cell ss:Index="12" ss:StyleID="s74"/>
   </Row>
   <Row ss:AutoFitHeight="0">
    <Cell ss:Index="12" ss:StyleID="s74"/>
   </Row>
   <Row ss:AutoFitHeight="0">
    <Cell ss:Index="12" ss:StyleID="s74"/>
   </Row>
   <Row ss:AutoFitHeight="0">
    <Cell ss:Index="12" ss:StyleID="s74"/>
   </Row>
   <Row ss:AutoFitHeight="0">
    <Cell ss:Index="12" ss:StyleID="s74"/>
   </Row>
   <Row ss:AutoFitHeight="0">
    <Cell ss:Index="12" ss:StyleID="s74"/>
   </Row>
   <Row ss:Index="563" ss:AutoFitHeight="0">
    <Cell ss:Index="12" ss:StyleID="s74"/>
   </Row>
   <Row ss:AutoFitHeight="0">
    <Cell ss:Index="12" ss:StyleID="s74"/>
   </Row>
   <Row ss:AutoFitHeight="0">
    <Cell ss:Index="12" ss:StyleID="s74"/>
   </Row>
   <Row ss:Index="567" ss:AutoFitHeight="0">
    <Cell ss:Index="12" ss:StyleID="s74"/>
   </Row>
   <Row ss:AutoFitHeight="0">
    <Cell ss:Index="12" ss:StyleID="s74"/>
   </Row>
   <Row ss:Index="570" ss:AutoFitHeight="0">
    <Cell ss:Index="12" ss:StyleID="s74"/>
   </Row>
   <Row ss:AutoFitHeight="0">
    <Cell ss:Index="12" ss:StyleID="s74"/>
   </Row>
   <Row ss:AutoFitHeight="0">
    <Cell ss:Index="12" ss:StyleID="s74"/>
   </Row>
   <Row ss:AutoFitHeight="0">
    <Cell ss:Index="12" ss:StyleID="s74"/>
   </Row>
   <Row ss:Index="575" ss:AutoFitHeight="0">
    <Cell ss:Index="12" ss:StyleID="s74"/>
   </Row>
   <Row ss:AutoFitHeight="0">
    <Cell ss:Index="12" ss:StyleID="s74"/>
   </Row>
   <Row ss:AutoFitHeight="0">
    <Cell ss:Index="12" ss:StyleID="s74"/>
   </Row>
   <Row ss:AutoFitHeight="0">
    <Cell ss:Index="12" ss:StyleID="s74"/>
   </Row>
   <Row ss:Index="580" ss:AutoFitHeight="0">
    <Cell ss:Index="12" ss:StyleID="s74"/>
   </Row>
   <Row ss:AutoFitHeight="0">
    <Cell ss:Index="12" ss:StyleID="s74"/>
   </Row>
   <Row ss:AutoFitHeight="0">
    <Cell ss:Index="12" ss:StyleID="s74"/>
   </Row>
   <Row ss:AutoFitHeight="0">
    <Cell ss:Index="12" ss:StyleID="s74"/>
   </Row>
   <Row ss:AutoFitHeight="0">
    <Cell ss:Index="12" ss:StyleID="s74"/>
   </Row>
   <Row ss:AutoFitHeight="0">
    <Cell ss:Index="12" ss:StyleID="s74"/>
   </Row>
   <Row ss:Index="587" ss:AutoFitHeight="0">
    <Cell ss:Index="12" ss:StyleID="s74"/>
   </Row>
   <Row ss:AutoFitHeight="0">
    <Cell ss:Index="12" ss:StyleID="s74"/>
   </Row>
   <Row ss:AutoFitHeight="0">
    <Cell ss:Index="12" ss:StyleID="s74"/>
   </Row>
   <Row ss:AutoFitHeight="0">
    <Cell ss:Index="12" ss:StyleID="s74"/>
   </Row>
   <Row ss:AutoFitHeight="0">
    <Cell ss:Index="12" ss:StyleID="s74"/>
   </Row>
   <Row ss:AutoFitHeight="0">
    <Cell ss:Index="12" ss:StyleID="s74"/>
   </Row>
   <Row ss:AutoFitHeight="0">
    <Cell ss:Index="12" ss:StyleID="s74"/>
   </Row>
   <Row ss:AutoFitHeight="0">
    <Cell ss:Index="12" ss:StyleID="s74"/>
   </Row>
   <Row ss:AutoFitHeight="0">
    <Cell ss:Index="12" ss:StyleID="s74"/>
   </Row>
   <Row ss:Index="598" ss:AutoFitHeight="0">
    <Cell ss:Index="12" ss:StyleID="s74"/>
   </Row>
   <Row ss:AutoFitHeight="0">
    <Cell ss:Index="12" ss:StyleID="s74"/>
   </Row>
   <Row ss:AutoFitHeight="0">
    <Cell ss:Index="12" ss:StyleID="s74"/>
   </Row>
   <Row ss:Index="602" ss:AutoFitHeight="0">
    <Cell ss:Index="12" ss:StyleID="s74"/>
   </Row>
   <Row ss:AutoFitHeight="0">
    <Cell ss:Index="12" ss:StyleID="s74"/>
   </Row>
   <Row ss:AutoFitHeight="0">
    <Cell ss:Index="12" ss:StyleID="s74"/>
   </Row>
   <Row ss:AutoFitHeight="0">
    <Cell ss:Index="12" ss:StyleID="s74"/>
   </Row>
   <Row ss:AutoFitHeight="0">
    <Cell ss:Index="12" ss:StyleID="s74"/>
   </Row>
   <Row ss:AutoFitHeight="0">
    <Cell ss:Index="12" ss:StyleID="s74"/>
   </Row>
   <Row ss:Index="609" ss:AutoFitHeight="0">
    <Cell ss:Index="12" ss:StyleID="s74"/>
   </Row>
   <Row ss:Index="611" ss:AutoFitHeight="0">
    <Cell ss:Index="12" ss:StyleID="s74"/>
   </Row>
   <Row ss:AutoFitHeight="0">
    <Cell ss:Index="12" ss:StyleID="s74"/>
   </Row>
   <Row ss:AutoFitHeight="0">
    <Cell ss:Index="12" ss:StyleID="s74"/>
   </Row>
   <Row ss:AutoFitHeight="0">
    <Cell ss:Index="12" ss:StyleID="s74"/>
   </Row>
   <Row ss:AutoFitHeight="0">
    <Cell ss:Index="12" ss:StyleID="s74"/>
   </Row>
   <Row ss:Index="617" ss:AutoFitHeight="0">
    <Cell ss:Index="12" ss:StyleID="s74"/>
   </Row>
   <Row ss:Index="619" ss:AutoFitHeight="0">
    <Cell ss:Index="12" ss:StyleID="s74"/>
   </Row>
   <Row ss:AutoFitHeight="0">
    <Cell ss:Index="12" ss:StyleID="s74"/>
   </Row>
   <Row ss:Index="624" ss:AutoFitHeight="0">
    <Cell ss:Index="12" ss:StyleID="s74"/>
   </Row>
   <Row ss:AutoFitHeight="0">
    <Cell ss:Index="12" ss:StyleID="s74"/>
   </Row>
   <Row ss:AutoFitHeight="0">
    <Cell ss:Index="12" ss:StyleID="s74"/>
   </Row>
   <Row ss:AutoFitHeight="0">
    <Cell ss:Index="12" ss:StyleID="s74"/>
   </Row>
   <Row ss:AutoFitHeight="0">
    <Cell ss:Index="12" ss:StyleID="s74"/>
   </Row>
   <Row ss:AutoFitHeight="0">
    <Cell ss:Index="12" ss:StyleID="s74"/>
   </Row>
   <Row ss:Index="631" ss:AutoFitHeight="0">
    <Cell ss:Index="12" ss:StyleID="s74"/>
   </Row>
   <Row ss:AutoFitHeight="0">
    <Cell ss:Index="12" ss:StyleID="s74"/>
   </Row>
   <Row ss:Index="634" ss:AutoFitHeight="0">
    <Cell ss:Index="12" ss:StyleID="s74"/>
   </Row>
   <Row ss:AutoFitHeight="0">
    <Cell ss:Index="12" ss:StyleID="s74"/>
   </Row>
   <Row ss:AutoFitHeight="0">
    <Cell ss:Index="12" ss:StyleID="s74"/>
   </Row>
   <Row ss:AutoFitHeight="0">
    <Cell ss:Index="12" ss:StyleID="s74"/>
   </Row>
   <Row ss:AutoFitHeight="0">
    <Cell ss:Index="12" ss:StyleID="s74"/>
   </Row>
   <Row ss:AutoFitHeight="0">
    <Cell ss:Index="12" ss:StyleID="s74"/>
   </Row>
   <Row ss:AutoFitHeight="0">
    <Cell ss:Index="12" ss:StyleID="s74"/>
   </Row>
   <Row ss:AutoFitHeight="0">
    <Cell ss:Index="12" ss:StyleID="s74"/>
   </Row>
   <Row ss:AutoFitHeight="0">
    <Cell ss:Index="12" ss:StyleID="s74"/>
   </Row>
   <Row ss:AutoFitHeight="0">
    <Cell ss:Index="12" ss:StyleID="s74"/>
   </Row>
   <Row ss:AutoFitHeight="0">
    <Cell ss:Index="12" ss:StyleID="s74"/>
   </Row>
   <Row ss:Index="646" ss:AutoFitHeight="0">
    <Cell ss:Index="12" ss:StyleID="s74"/>
   </Row>
   <Row ss:AutoFitHeight="0">
    <Cell ss:Index="12" ss:StyleID="s74"/>
   </Row>
   <Row ss:AutoFitHeight="0">
    <Cell ss:Index="12" ss:StyleID="s74"/>
   </Row>
   <Row ss:AutoFitHeight="0">
    <Cell ss:Index="12" ss:StyleID="s74"/>
   </Row>
   <Row ss:AutoFitHeight="0">
    <Cell ss:Index="12" ss:StyleID="s74"/>
   </Row>
   <Row ss:AutoFitHeight="0">
    <Cell ss:Index="12" ss:StyleID="s74"/>
   </Row>
   <Row ss:AutoFitHeight="0">
    <Cell ss:Index="12" ss:StyleID="s74"/>
   </Row>
   <Row ss:AutoFitHeight="0">
    <Cell ss:Index="12" ss:StyleID="s74"/>
   </Row>
   <Row ss:AutoFitHeight="0">
    <Cell ss:Index="12" ss:StyleID="s74"/>
   </Row>
   <Row ss:AutoFitHeight="0">
    <Cell ss:Index="12" ss:StyleID="s74"/>
   </Row>
   <Row ss:AutoFitHeight="0">
    <Cell ss:Index="12" ss:StyleID="s74"/>
   </Row>
   <Row ss:Index="666" ss:AutoFitHeight="0">
    <Cell ss:Index="12" ss:StyleID="s74"/>
   </Row>
   <Row ss:Index="670" ss:AutoFitHeight="0">
    <Cell ss:Index="12" ss:StyleID="s74"/>
   </Row>
   <Row ss:AutoFitHeight="0">
    <Cell ss:Index="12" ss:StyleID="s74"/>
   </Row>
   <Row ss:AutoFitHeight="0">
    <Cell ss:Index="12" ss:StyleID="s74"/>
   </Row>
   <Row ss:AutoFitHeight="0">
    <Cell ss:Index="12" ss:StyleID="s74"/>
   </Row>
   <Row ss:AutoFitHeight="0">
    <Cell ss:Index="12" ss:StyleID="s74"/>
   </Row>
   <Row ss:AutoFitHeight="0">
    <Cell ss:Index="12" ss:StyleID="s74"/>
   </Row>
   <Row ss:AutoFitHeight="0">
    <Cell ss:Index="12" ss:StyleID="s74"/>
   </Row>
   <Row ss:AutoFitHeight="0">
    <Cell ss:Index="12" ss:StyleID="s74"/>
   </Row>
   <Row ss:AutoFitHeight="0">
    <Cell ss:Index="12" ss:StyleID="s74"/>
   </Row>
   <Row ss:AutoFitHeight="0">
    <Cell ss:Index="12" ss:StyleID="s74"/>
   </Row>
   <Row ss:AutoFitHeight="0">
    <Cell ss:Index="12" ss:StyleID="s74"/>
   </Row>
   <Row ss:AutoFitHeight="0">
    <Cell ss:Index="12" ss:StyleID="s74"/>
   </Row>
   <Row ss:AutoFitHeight="0">
    <Cell ss:Index="12" ss:StyleID="s74"/>
   </Row>
   <Row ss:AutoFitHeight="0">
    <Cell ss:Index="12" ss:StyleID="s74"/>
   </Row>
   <Row ss:AutoFitHeight="0">
    <Cell ss:Index="12" ss:StyleID="s74"/>
   </Row>
   <Row ss:AutoFitHeight="0">
    <Cell ss:Index="12" ss:StyleID="s74"/>
   </Row>
   <Row ss:AutoFitHeight="0">
    <Cell ss:Index="12" ss:StyleID="s74"/>
   </Row>
   <Row ss:AutoFitHeight="0">
    <Cell ss:Index="12" ss:StyleID="s74"/>
   </Row>
   <Row ss:AutoFitHeight="0">
    <Cell ss:Index="12" ss:StyleID="s74"/>
   </Row>
   <Row ss:AutoFitHeight="0">
    <Cell ss:Index="12" ss:StyleID="s74"/>
   </Row>
   <Row ss:Index="691" ss:AutoFitHeight="0">
    <Cell ss:Index="12" ss:StyleID="s74"/>
   </Row>
   <Row ss:AutoFitHeight="0">
    <Cell ss:Index="12" ss:StyleID="s74"/>
   </Row>
   <Row ss:AutoFitHeight="0">
    <Cell ss:Index="12" ss:StyleID="s74"/>
   </Row>
   <Row ss:AutoFitHeight="0">
    <Cell ss:Index="12" ss:StyleID="s74"/>
   </Row>
   <Row ss:AutoFitHeight="0">
    <Cell ss:Index="12" ss:StyleID="s74"/>
   </Row>
   <Row ss:AutoFitHeight="0">
    <Cell ss:Index="12" ss:StyleID="s74"/>
   </Row>
   <Row ss:AutoFitHeight="0">
    <Cell ss:Index="12" ss:StyleID="s74"/>
   </Row>
   <Row ss:AutoFitHeight="0">
    <Cell ss:Index="12" ss:StyleID="s74"/>
   </Row>
   <Row ss:AutoFitHeight="0">
    <Cell ss:Index="12" ss:StyleID="s74"/>
   </Row>
   <Row ss:AutoFitHeight="0">
    <Cell ss:Index="12" ss:StyleID="s74"/>
   </Row>
   <Row ss:AutoFitHeight="0">
    <Cell ss:Index="12" ss:StyleID="s74"/>
   </Row>
   <Row ss:AutoFitHeight="0">
    <Cell ss:Index="12" ss:StyleID="s74"/>
   </Row>
   <Row ss:AutoFitHeight="0">
    <Cell ss:Index="12" ss:StyleID="s74"/>
   </Row>
   <Row ss:AutoFitHeight="0">
    <Cell ss:Index="12" ss:StyleID="s74"/>
   </Row>
   <Row ss:AutoFitHeight="0">
    <Cell ss:Index="12" ss:StyleID="s74"/>
   </Row>
   <Row ss:AutoFitHeight="0">
    <Cell ss:Index="12" ss:StyleID="s74"/>
   </Row>
   <Row ss:AutoFitHeight="0">
    <Cell ss:Index="12" ss:StyleID="s74"/>
   </Row>
   <Row ss:AutoFitHeight="0">
    <Cell ss:Index="12" ss:StyleID="s74"/>
   </Row>
   <Row ss:AutoFitHeight="0">
    <Cell ss:Index="12" ss:StyleID="s74"/>
   </Row>
   <Row ss:AutoFitHeight="0">
    <Cell ss:Index="12" ss:StyleID="s74"/>
   </Row>
   <Row ss:AutoFitHeight="0">
    <Cell ss:Index="12" ss:StyleID="s74"/>
   </Row>
   <Row ss:AutoFitHeight="0">
    <Cell ss:Index="12" ss:StyleID="s74"/>
   </Row>
   <Row ss:Index="716" ss:AutoFitHeight="0">
    <Cell ss:Index="12" ss:StyleID="s74"/>
   </Row>
   <Row ss:AutoFitHeight="0">
    <Cell ss:Index="12" ss:StyleID="s74"/>
   </Row>
   <Row ss:AutoFitHeight="0">
    <Cell ss:Index="12" ss:StyleID="s74"/>
   </Row>
   <Row ss:AutoFitHeight="0">
    <Cell ss:Index="12" ss:StyleID="s74"/>
   </Row>
   <Row ss:Index="721" ss:AutoFitHeight="0">
    <Cell ss:Index="12" ss:StyleID="s74"/>
   </Row>
   <Row ss:AutoFitHeight="0">
    <Cell ss:Index="12" ss:StyleID="s74"/>
   </Row>
   <Row ss:AutoFitHeight="0">
    <Cell ss:Index="12" ss:StyleID="s74"/>
   </Row>
   <Row ss:Index="725" ss:AutoFitHeight="0">
    <Cell ss:Index="12" ss:StyleID="s74"/>
   </Row>
   <Row ss:AutoFitHeight="0">
    <Cell ss:Index="12" ss:StyleID="s74"/>
   </Row>
   <Row ss:AutoFitHeight="0">
    <Cell ss:Index="12" ss:StyleID="s74"/>
   </Row>
   <Row ss:AutoFitHeight="0">
    <Cell ss:Index="12" ss:StyleID="s74"/>
   </Row>
   <Row ss:AutoFitHeight="0">
    <Cell ss:Index="12" ss:StyleID="s74"/>
   </Row>
   <Row ss:AutoFitHeight="0">
    <Cell ss:Index="12" ss:StyleID="s74"/>
   </Row>
   <Row ss:AutoFitHeight="0">
    <Cell ss:Index="12" ss:StyleID="s74"/>
   </Row>
   <Row ss:AutoFitHeight="0">
    <Cell ss:Index="12" ss:StyleID="s74"/>
   </Row>
   <Row ss:Index="734" ss:AutoFitHeight="0">
    <Cell ss:Index="12" ss:StyleID="s74"/>
   </Row>
   <Row ss:AutoFitHeight="0">
    <Cell ss:Index="12" ss:StyleID="s74"/>
   </Row>
   <Row ss:AutoFitHeight="0">
    <Cell ss:Index="12" ss:StyleID="s74"/>
   </Row>
   <Row ss:AutoFitHeight="0">
    <Cell ss:Index="12" ss:StyleID="s74"/>
   </Row>
   <Row ss:AutoFitHeight="0">
    <Cell ss:Index="12" ss:StyleID="s74"/>
   </Row>
   <Row ss:AutoFitHeight="0">
    <Cell ss:Index="12" ss:StyleID="s74"/>
   </Row>
   <Row ss:AutoFitHeight="0">
    <Cell ss:Index="12" ss:StyleID="s74"/>
   </Row>
   <Row ss:AutoFitHeight="0">
    <Cell ss:Index="12" ss:StyleID="s74"/>
   </Row>
   <Row ss:AutoFitHeight="0">
    <Cell ss:Index="12" ss:StyleID="s74"/>
   </Row>
   <Row ss:AutoFitHeight="0">
    <Cell ss:Index="12" ss:StyleID="s74"/>
   </Row>
   <Row ss:AutoFitHeight="0">
    <Cell ss:Index="12" ss:StyleID="s74"/>
   </Row>
   <Row ss:AutoFitHeight="0">
    <Cell ss:Index="12" ss:StyleID="s74"/>
   </Row>
   <Row ss:AutoFitHeight="0">
    <Cell ss:Index="12" ss:StyleID="s74"/>
   </Row>
   <Row ss:AutoFitHeight="0">
    <Cell ss:Index="12" ss:StyleID="s74"/>
   </Row>
   <Row ss:AutoFitHeight="0">
    <Cell ss:Index="12" ss:StyleID="s74"/>
   </Row>
   <Row ss:Index="751" ss:AutoFitHeight="0">
    <Cell ss:Index="12" ss:StyleID="s74"/>
   </Row>
   <Row ss:AutoFitHeight="0">
    <Cell ss:Index="12" ss:StyleID="s74"/>
   </Row>
   <Row ss:AutoFitHeight="0">
    <Cell ss:Index="12" ss:StyleID="s74"/>
   </Row>
   <Row ss:Index="755" ss:AutoFitHeight="0">
    <Cell ss:Index="12" ss:StyleID="s74"/>
   </Row>
   <Row ss:AutoFitHeight="0">
    <Cell ss:Index="12" ss:StyleID="s74"/>
   </Row>
   <Row ss:AutoFitHeight="0">
    <Cell ss:Index="12" ss:StyleID="s74"/>
   </Row>
   <Row ss:AutoFitHeight="0">
    <Cell ss:Index="12" ss:StyleID="s74"/>
   </Row>
   <Row ss:AutoFitHeight="0">
    <Cell ss:Index="12" ss:StyleID="s74"/>
   </Row>
   <Row ss:AutoFitHeight="0">
    <Cell ss:Index="12" ss:StyleID="s74"/>
   </Row>
   <Row ss:AutoFitHeight="0">
    <Cell ss:Index="12" ss:StyleID="s74"/>
   </Row>
   <Row ss:AutoFitHeight="0">
    <Cell ss:Index="12" ss:StyleID="s74"/>
   </Row>
   <Row ss:AutoFitHeight="0">
    <Cell ss:Index="12" ss:StyleID="s74"/>
   </Row>
   <Row ss:AutoFitHeight="0">
    <Cell ss:Index="12" ss:StyleID="s74"/>
   </Row>
   <Row ss:AutoFitHeight="0">
    <Cell ss:Index="12" ss:StyleID="s74"/>
   </Row>
   <Row ss:Index="768" ss:AutoFitHeight="0">
    <Cell ss:Index="12" ss:StyleID="s74"/>
   </Row>
   <Row ss:AutoFitHeight="0">
    <Cell ss:Index="12" ss:StyleID="s74"/>
   </Row>
   <Row ss:AutoFitHeight="0">
    <Cell ss:Index="12" ss:StyleID="s74"/>
   </Row>
   <Row ss:AutoFitHeight="0">
    <Cell ss:Index="12" ss:StyleID="s74"/>
   </Row>
   <Row ss:AutoFitHeight="0">
    <Cell ss:Index="12" ss:StyleID="s74"/>
   </Row>
   <Row ss:AutoFitHeight="0">
    <Cell ss:Index="12" ss:StyleID="s74"/>
   </Row>
   <Row ss:AutoFitHeight="0">
    <Cell ss:Index="12" ss:StyleID="s74"/>
   </Row>
   <Row ss:AutoFitHeight="0">
    <Cell ss:Index="12" ss:StyleID="s74"/>
   </Row>
   <Row ss:AutoFitHeight="0">
    <Cell ss:Index="12" ss:StyleID="s74"/>
   </Row>
   <Row ss:AutoFitHeight="0">
    <Cell ss:Index="12" ss:StyleID="s74"/>
   </Row>
   <Row ss:AutoFitHeight="0">
    <Cell ss:Index="12" ss:StyleID="s74"/>
   </Row>
   <Row ss:AutoFitHeight="0">
    <Cell ss:Index="12" ss:StyleID="s74"/>
   </Row>
   <Row ss:AutoFitHeight="0">
    <Cell ss:Index="12" ss:StyleID="s74"/>
   </Row>
   <Row ss:AutoFitHeight="0">
    <Cell ss:Index="12" ss:StyleID="s74"/>
   </Row>
   <Row ss:AutoFitHeight="0">
    <Cell ss:Index="12" ss:StyleID="s74"/>
   </Row>
   <Row ss:AutoFitHeight="0">
    <Cell ss:Index="12" ss:StyleID="s74"/>
   </Row>
   <Row ss:AutoFitHeight="0">
    <Cell ss:Index="12" ss:StyleID="s74"/>
   </Row>
   <Row ss:AutoFitHeight="0">
    <Cell ss:Index="12" ss:StyleID="s74"/>
   </Row>
   <Row ss:Index="791" ss:AutoFitHeight="0">
    <Cell ss:Index="12" ss:StyleID="s74"/>
   </Row>
   <Row ss:AutoFitHeight="0">
    <Cell ss:Index="12" ss:StyleID="s74"/>
   </Row>
   <Row ss:AutoFitHeight="0">
    <Cell ss:Index="12" ss:StyleID="s74"/>
   </Row>
   <Row ss:AutoFitHeight="0">
    <Cell ss:Index="12" ss:StyleID="s74"/>
   </Row>
   <Row ss:AutoFitHeight="0">
    <Cell ss:Index="12" ss:StyleID="s74"/>
   </Row>
   <Row ss:AutoFitHeight="0">
    <Cell ss:Index="12" ss:StyleID="s74"/>
   </Row>
   <Row ss:AutoFitHeight="0">
    <Cell ss:Index="12" ss:StyleID="s74"/>
   </Row>
   <Row ss:AutoFitHeight="0">
    <Cell ss:Index="12" ss:StyleID="s74"/>
   </Row>
   <Row ss:AutoFitHeight="0">
    <Cell ss:Index="12" ss:StyleID="s74"/>
   </Row>
   <Row ss:AutoFitHeight="0">
    <Cell ss:Index="12" ss:StyleID="s74"/>
   </Row>
   <Row ss:AutoFitHeight="0">
    <Cell ss:Index="12" ss:StyleID="s74"/>
   </Row>
   <Row ss:AutoFitHeight="0">
    <Cell ss:Index="12" ss:StyleID="s74"/>
   </Row>
   <Row ss:AutoFitHeight="0">
    <Cell ss:Index="12" ss:StyleID="s74"/>
   </Row>
   <Row ss:AutoFitHeight="0">
    <Cell ss:Index="12" ss:StyleID="s74"/>
   </Row>
   <Row ss:AutoFitHeight="0">
    <Cell ss:Index="12" ss:StyleID="s74"/>
   </Row>
   <Row ss:AutoFitHeight="0">
    <Cell ss:Index="12" ss:StyleID="s74"/>
   </Row>
   <Row ss:AutoFitHeight="0">
    <Cell ss:Index="12" ss:StyleID="s74"/>
   </Row>
   <Row ss:AutoFitHeight="0">
    <Cell ss:Index="12" ss:StyleID="s74"/>
   </Row>
   <Row ss:AutoFitHeight="0">
    <Cell ss:Index="12" ss:StyleID="s74"/>
   </Row>
   <Row ss:AutoFitHeight="0">
    <Cell ss:Index="12" ss:StyleID="s74"/>
   </Row>
   <Row ss:AutoFitHeight="0">
    <Cell ss:Index="12" ss:StyleID="s74"/>
   </Row>
   <Row ss:AutoFitHeight="0">
    <Cell ss:Index="12" ss:StyleID="s74"/>
   </Row>
   <Row ss:AutoFitHeight="0">
    <Cell ss:Index="12" ss:StyleID="s74"/>
   </Row>
   <Row ss:AutoFitHeight="0">
    <Cell ss:Index="12" ss:StyleID="s74"/>
   </Row>
   <Row ss:AutoFitHeight="0">
    <Cell ss:Index="12" ss:StyleID="s74"/>
   </Row>
   <Row ss:AutoFitHeight="0">
    <Cell ss:Index="12" ss:StyleID="s74"/>
   </Row>
   <Row ss:AutoFitHeight="0">
    <Cell ss:Index="12" ss:StyleID="s74"/>
   </Row>
   <Row ss:AutoFitHeight="0">
    <Cell ss:Index="12" ss:StyleID="s74"/>
   </Row>
   <Row ss:AutoFitHeight="0">
    <Cell ss:Index="12" ss:StyleID="s74"/>
   </Row>
   <Row ss:Index="823" ss:AutoFitHeight="0">
    <Cell ss:Index="12" ss:StyleID="s74"/>
   </Row>
   <Row ss:AutoFitHeight="0">
    <Cell ss:Index="12" ss:StyleID="s74"/>
   </Row>
   <Row ss:AutoFitHeight="0">
    <Cell ss:Index="12" ss:StyleID="s74"/>
   </Row>
   <Row ss:AutoFitHeight="0">
    <Cell ss:Index="12" ss:StyleID="s74"/>
   </Row>
   <Row ss:AutoFitHeight="0">
    <Cell ss:Index="12" ss:StyleID="s74"/>
   </Row>
   <Row ss:AutoFitHeight="0">
    <Cell ss:Index="12" ss:StyleID="s74"/>
   </Row>
   <Row ss:AutoFitHeight="0">
    <Cell ss:Index="12" ss:StyleID="s74"/>
   </Row>
   <Row ss:AutoFitHeight="0">
    <Cell ss:Index="12" ss:StyleID="s74"/>
   </Row>
   <Row ss:AutoFitHeight="0">
    <Cell ss:Index="12" ss:StyleID="s74"/>
   </Row>
   <Row ss:AutoFitHeight="0">
    <Cell ss:Index="12" ss:StyleID="s74"/>
   </Row>
   <Row ss:AutoFitHeight="0">
    <Cell ss:Index="12" ss:StyleID="s74"/>
   </Row>
   <Row ss:AutoFitHeight="0">
    <Cell ss:Index="12" ss:StyleID="s74"/>
   </Row>
   <Row ss:AutoFitHeight="0">
    <Cell ss:Index="12" ss:StyleID="s74"/>
   </Row>
   <Row ss:AutoFitHeight="0">
    <Cell ss:Index="12" ss:StyleID="s74"/>
   </Row>
   <Row ss:AutoFitHeight="0">
    <Cell ss:Index="12" ss:StyleID="s74"/>
   </Row>
   <Row ss:AutoFitHeight="0">
    <Cell ss:Index="12" ss:StyleID="s74"/>
   </Row>
   <Row ss:AutoFitHeight="0">
    <Cell ss:Index="12" ss:StyleID="s74"/>
   </Row>
   <Row ss:AutoFitHeight="0">
    <Cell ss:Index="12" ss:StyleID="s74"/>
   </Row>
   <Row ss:AutoFitHeight="0">
    <Cell ss:Index="12" ss:StyleID="s74"/>
   </Row>
   <Row ss:AutoFitHeight="0">
    <Cell ss:Index="12" ss:StyleID="s74"/>
   </Row>
   <Row ss:AutoFitHeight="0">
    <Cell ss:Index="12" ss:StyleID="s74"/>
   </Row>
   <Row ss:AutoFitHeight="0">
    <Cell ss:Index="12" ss:StyleID="s74"/>
   </Row>
   <Row ss:AutoFitHeight="0">
    <Cell ss:Index="12" ss:StyleID="s74"/>
   </Row>
   <Row ss:AutoFitHeight="0">
    <Cell ss:Index="12" ss:StyleID="s74"/>
   </Row>
   <Row ss:AutoFitHeight="0">
    <Cell ss:Index="12" ss:StyleID="s74"/>
   </Row>
   <Row ss:AutoFitHeight="0">
    <Cell ss:Index="12" ss:StyleID="s74"/>
   </Row>
   <Row ss:Index="851" ss:AutoFitHeight="0">
    <Cell ss:Index="12" ss:StyleID="s74"/>
   </Row>
   <Row ss:AutoFitHeight="0">
    <Cell ss:Index="12" ss:StyleID="s74"/>
   </Row>
   <Row ss:AutoFitHeight="0">
    <Cell ss:Index="12" ss:StyleID="s74"/>
   </Row>
   <Row ss:AutoFitHeight="0">
    <Cell ss:Index="12" ss:StyleID="s74"/>
   </Row>
   <Row ss:AutoFitHeight="0">
    <Cell ss:Index="12" ss:StyleID="s74"/>
   </Row>
   <Row ss:AutoFitHeight="0">
    <Cell ss:Index="12" ss:StyleID="s74"/>
   </Row>
   <Row ss:Index="858" ss:AutoFitHeight="0">
    <Cell ss:Index="12" ss:StyleID="s74"/>
   </Row>
   <Row ss:Index="860" ss:AutoFitHeight="0">
    <Cell ss:Index="12" ss:StyleID="s74"/>
   </Row>
   <Row ss:AutoFitHeight="0">
    <Cell ss:Index="12" ss:StyleID="s74"/>
   </Row>
   <Row ss:AutoFitHeight="0">
    <Cell ss:Index="12" ss:StyleID="s74"/>
   </Row>
   <Row ss:AutoFitHeight="0">
    <Cell ss:Index="12" ss:StyleID="s74"/>
   </Row>
   <Row ss:AutoFitHeight="0">
    <Cell ss:Index="12" ss:StyleID="s74"/>
   </Row>
   <Row ss:AutoFitHeight="0">
    <Cell ss:Index="12" ss:StyleID="s74"/>
   </Row>
   <Row ss:AutoFitHeight="0">
    <Cell ss:Index="12" ss:StyleID="s74"/>
   </Row>
   <Row ss:AutoFitHeight="0">
    <Cell ss:Index="12" ss:StyleID="s74"/>
   </Row>
   <Row ss:AutoFitHeight="0">
    <Cell ss:Index="12" ss:StyleID="s74"/>
   </Row>
   <Row ss:AutoFitHeight="0">
    <Cell ss:Index="12" ss:StyleID="s74"/>
   </Row>
   <Row ss:AutoFitHeight="0">
    <Cell ss:Index="12" ss:StyleID="s74"/>
   </Row>
   <Row ss:AutoFitHeight="0">
    <Cell ss:Index="12" ss:StyleID="s74"/>
   </Row>
   <Row ss:AutoFitHeight="0">
    <Cell ss:Index="12" ss:StyleID="s74"/>
   </Row>
   <Row ss:AutoFitHeight="0">
    <Cell ss:Index="12" ss:StyleID="s74"/>
   </Row>
   <Row ss:AutoFitHeight="0">
    <Cell ss:Index="12" ss:StyleID="s74"/>
   </Row>
   <Row ss:Index="876" ss:AutoFitHeight="0">
    <Cell ss:Index="12" ss:StyleID="s74"/>
   </Row>
   <Row ss:AutoFitHeight="0">
    <Cell ss:Index="12" ss:StyleID="s74"/>
   </Row>
   <Row ss:AutoFitHeight="0">
    <Cell ss:Index="12" ss:StyleID="s74"/>
   </Row>
   <Row ss:Index="887" ss:AutoFitHeight="0">
    <Cell ss:Index="12" ss:StyleID="s74"/>
   </Row>
   <Row ss:AutoFitHeight="0">
    <Cell ss:Index="12" ss:StyleID="s74"/>
   </Row>
   <Row ss:AutoFitHeight="0">
    <Cell ss:Index="12" ss:StyleID="s74"/>
   </Row>
   <Row ss:Index="893" ss:AutoFitHeight="0">
    <Cell ss:Index="12" ss:StyleID="s74"/>
   </Row>
   <Row ss:AutoFitHeight="0">
    <Cell ss:Index="12" ss:StyleID="s74"/>
   </Row>
   <Row ss:AutoFitHeight="0">
    <Cell ss:Index="12" ss:StyleID="s74"/>
   </Row>
   <Row ss:Index="897" ss:AutoFitHeight="0">
    <Cell ss:Index="12" ss:StyleID="s74"/>
   </Row>
   <Row ss:AutoFitHeight="0">
    <Cell ss:Index="12" ss:StyleID="s74"/>
   </Row>
   <Row ss:AutoFitHeight="0">
    <Cell ss:Index="12" ss:StyleID="s74"/>
   </Row>
   <Row ss:AutoFitHeight="0">
    <Cell ss:Index="12" ss:StyleID="s74"/>
   </Row>
   <Row ss:AutoFitHeight="0">
    <Cell ss:Index="12" ss:StyleID="s74"/>
   </Row>
   <Row ss:AutoFitHeight="0">
    <Cell ss:Index="12" ss:StyleID="s74"/>
   </Row>
   <Row ss:AutoFitHeight="0">
    <Cell ss:Index="12" ss:StyleID="s74"/>
   </Row>
   <Row ss:Index="905" ss:AutoFitHeight="0">
    <Cell ss:Index="12" ss:StyleID="s74"/>
   </Row>
   <Row ss:AutoFitHeight="0">
    <Cell ss:Index="12" ss:StyleID="s74"/>
   </Row>
   <Row ss:AutoFitHeight="0">
    <Cell ss:Index="12" ss:StyleID="s74"/>
   </Row>
   <Row ss:AutoFitHeight="0">
    <Cell ss:Index="12" ss:StyleID="s74"/>
   </Row>
   <Row ss:Index="911" ss:AutoFitHeight="0">
    <Cell ss:Index="12" ss:StyleID="s74"/>
   </Row>
   <Row ss:AutoFitHeight="0">
    <Cell ss:Index="12" ss:StyleID="s74"/>
   </Row>
   <Row ss:AutoFitHeight="0">
    <Cell ss:Index="12" ss:StyleID="s74"/>
   </Row>
   <Row ss:AutoFitHeight="0">
    <Cell ss:Index="12" ss:StyleID="s74"/>
   </Row>
   <Row ss:AutoFitHeight="0">
    <Cell ss:Index="12" ss:StyleID="s74"/>
   </Row>
   <Row ss:AutoFitHeight="0">
    <Cell ss:Index="12" ss:StyleID="s74"/>
   </Row>
   <Row ss:Index="918" ss:AutoFitHeight="0">
    <Cell ss:Index="12" ss:StyleID="s74"/>
   </Row>
   <Row ss:AutoFitHeight="0">
    <Cell ss:Index="12" ss:StyleID="s74"/>
   </Row>
   <Row ss:AutoFitHeight="0">
    <Cell ss:Index="12" ss:StyleID="s74"/>
   </Row>
   <Row ss:AutoFitHeight="0">
    <Cell ss:Index="12" ss:StyleID="s74"/>
   </Row>
   <Row ss:AutoFitHeight="0">
    <Cell ss:Index="12" ss:StyleID="s74"/>
   </Row>
   <Row ss:AutoFitHeight="0">
    <Cell ss:Index="12" ss:StyleID="s74"/>
   </Row>
   <Row ss:AutoFitHeight="0">
    <Cell ss:Index="12" ss:StyleID="s74"/>
   </Row>
   <Row ss:AutoFitHeight="0">
    <Cell ss:Index="12" ss:StyleID="s74"/>
   </Row>
   <Row ss:AutoFitHeight="0">
    <Cell ss:Index="12" ss:StyleID="s74"/>
   </Row>
   <Row ss:AutoFitHeight="0">
    <Cell ss:Index="12" ss:StyleID="s74"/>
   </Row>
   <Row ss:AutoFitHeight="0">
    <Cell ss:Index="12" ss:StyleID="s74"/>
   </Row>
   <Row ss:AutoFitHeight="0">
    <Cell ss:Index="12" ss:StyleID="s74"/>
   </Row>
   <Row ss:Index="931" ss:AutoFitHeight="0">
    <Cell ss:Index="12" ss:StyleID="s74"/>
   </Row>
   <Row ss:AutoFitHeight="0">
    <Cell ss:Index="12" ss:StyleID="s74"/>
   </Row>
   <Row ss:AutoFitHeight="0">
    <Cell ss:Index="12" ss:StyleID="s74"/>
   </Row>
   <Row ss:AutoFitHeight="0">
    <Cell ss:Index="12" ss:StyleID="s74"/>
   </Row>
   <Row ss:AutoFitHeight="0">
    <Cell ss:Index="12" ss:StyleID="s74"/>
   </Row>
   <Row ss:AutoFitHeight="0">
    <Cell ss:Index="12" ss:StyleID="s74"/>
   </Row>
   <Row ss:Index="938" ss:AutoFitHeight="0">
    <Cell ss:Index="12" ss:StyleID="s74"/>
   </Row>
   <Row ss:AutoFitHeight="0">
    <Cell ss:Index="12" ss:StyleID="s74"/>
   </Row>
   <Row ss:AutoFitHeight="0">
    <Cell ss:Index="12" ss:StyleID="s74"/>
   </Row>
   <Row ss:AutoFitHeight="0">
    <Cell ss:Index="12" ss:StyleID="s74"/>
   </Row>
   <Row ss:AutoFitHeight="0">
    <Cell ss:Index="12" ss:StyleID="s74"/>
   </Row>
   <Row ss:AutoFitHeight="0">
    <Cell ss:Index="12" ss:StyleID="s74"/>
   </Row>
   <Row ss:AutoFitHeight="0">
    <Cell ss:Index="12" ss:StyleID="s74"/>
   </Row>
   <Row ss:AutoFitHeight="0">
    <Cell ss:Index="12" ss:StyleID="s74"/>
   </Row>
   <Row ss:AutoFitHeight="0">
    <Cell ss:Index="12" ss:StyleID="s74"/>
   </Row>
   <Row ss:AutoFitHeight="0">
    <Cell ss:Index="12" ss:StyleID="s74"/>
   </Row>
   <Row ss:Index="955" ss:AutoFitHeight="0">
    <Cell ss:Index="12" ss:StyleID="s74"/>
   </Row>
   <Row ss:AutoFitHeight="0">
    <Cell ss:Index="12" ss:StyleID="s74"/>
   </Row>
   <Row ss:AutoFitHeight="0">
    <Cell ss:Index="12" ss:StyleID="s74"/>
   </Row>
   <Row ss:AutoFitHeight="0">
    <Cell ss:Index="12" ss:StyleID="s74"/>
   </Row>
   <Row ss:AutoFitHeight="0">
    <Cell ss:Index="12" ss:StyleID="s74"/>
   </Row>
   <Row ss:AutoFitHeight="0">
    <Cell ss:Index="12" ss:StyleID="s74"/>
   </Row>
   <Row ss:AutoFitHeight="0">
    <Cell ss:Index="12" ss:StyleID="s74"/>
   </Row>
   <Row ss:Index="963" ss:AutoFitHeight="0">
    <Cell ss:Index="12" ss:StyleID="s74"/>
   </Row>
   <Row ss:AutoFitHeight="0">
    <Cell ss:Index="12" ss:StyleID="s74"/>
   </Row>
   <Row ss:AutoFitHeight="0">
    <Cell ss:Index="12" ss:StyleID="s74"/>
   </Row>
   <Row ss:AutoFitHeight="0">
    <Cell ss:Index="12" ss:StyleID="s74"/>
   </Row>
   <Row ss:AutoFitHeight="0">
    <Cell ss:Index="12" ss:StyleID="s74"/>
   </Row>
   <Row ss:AutoFitHeight="0">
    <Cell ss:Index="12" ss:StyleID="s74"/>
   </Row>
   <Row ss:AutoFitHeight="0">
    <Cell ss:Index="12" ss:StyleID="s74"/>
   </Row>
   <Row ss:AutoFitHeight="0">
    <Cell ss:Index="12" ss:StyleID="s74"/>
   </Row>
   <Row ss:AutoFitHeight="0">
    <Cell ss:Index="12" ss:StyleID="s74"/>
   </Row>
   <Row ss:AutoFitHeight="0">
    <Cell ss:Index="12" ss:StyleID="s74"/>
   </Row>
   <Row ss:AutoFitHeight="0">
    <Cell ss:Index="12" ss:StyleID="s74"/>
   </Row>
   <Row ss:AutoFitHeight="0">
    <Cell ss:Index="12" ss:StyleID="s74"/>
   </Row>
   <Row ss:AutoFitHeight="0">
    <Cell ss:Index="12" ss:StyleID="s74"/>
   </Row>
   <Row ss:Index="977" ss:AutoFitHeight="0">
    <Cell ss:Index="12" ss:StyleID="s74"/>
   </Row>
   <Row ss:Index="979" ss:AutoFitHeight="0">
    <Cell ss:Index="12" ss:StyleID="s74"/>
   </Row>
   <Row ss:AutoFitHeight="0">
    <Cell ss:Index="12" ss:StyleID="s74"/>
   </Row>
   <Row ss:AutoFitHeight="0">
    <Cell ss:Index="12" ss:StyleID="s74"/>
   </Row>
   <Row ss:AutoFitHeight="0">
    <Cell ss:Index="12" ss:StyleID="s74"/>
   </Row>
   <Row ss:AutoFitHeight="0">
    <Cell ss:Index="12" ss:StyleID="s74"/>
   </Row>
   <Row ss:AutoFitHeight="0">
    <Cell ss:Index="12" ss:StyleID="s74"/>
   </Row>
   <Row ss:AutoFitHeight="0">
    <Cell ss:Index="12" ss:StyleID="s74"/>
   </Row>
   <Row ss:AutoFitHeight="0">
    <Cell ss:Index="12" ss:StyleID="s74"/>
   </Row>
   <Row ss:Index="992" ss:AutoFitHeight="0">
    <Cell ss:Index="12" ss:StyleID="s74"/>
   </Row>
   <Row ss:AutoFitHeight="0">
    <Cell ss:Index="12" ss:StyleID="s74"/>
   </Row>
   <Row ss:AutoFitHeight="0">
    <Cell ss:Index="12" ss:StyleID="s74"/>
   </Row>
   <Row ss:AutoFitHeight="0">
    <Cell ss:Index="12" ss:StyleID="s74"/>
   </Row>
   <Row ss:AutoFitHeight="0">
    <Cell ss:Index="12" ss:StyleID="s74"/>
   </Row>
   <Row ss:Index="998" ss:AutoFitHeight="0">
    <Cell ss:Index="12" ss:StyleID="s74"/>
   </Row>
   <Row ss:Index="1001" ss:AutoFitHeight="0">
    <Cell ss:Index="12" ss:StyleID="s74"/>
   </Row>
   <Row ss:AutoFitHeight="0">
    <Cell ss:Index="12" ss:StyleID="s74"/>
   </Row>
   <Row ss:AutoFitHeight="0">
    <Cell ss:Index="12" ss:StyleID="s74"/>
   </Row>
   <Row ss:AutoFitHeight="0">
    <Cell ss:Index="12" ss:StyleID="s74"/>
   </Row>
   <Row ss:AutoFitHeight="0">
    <Cell ss:Index="12" ss:StyleID="s74"/>
   </Row>
   <Row ss:Index="1007" ss:AutoFitHeight="0">
    <Cell ss:Index="12" ss:StyleID="s74"/>
   </Row>
   <Row ss:AutoFitHeight="0">
    <Cell ss:Index="12" ss:StyleID="s74"/>
   </Row>
   <Row ss:AutoFitHeight="0">
    <Cell ss:Index="12" ss:StyleID="s74"/>
   </Row>
   <Row ss:Index="1011" ss:AutoFitHeight="0">
    <Cell ss:Index="12" ss:StyleID="s74"/>
   </Row>
   <Row ss:AutoFitHeight="0">
    <Cell ss:Index="12" ss:StyleID="s74"/>
   </Row>
   <Row ss:AutoFitHeight="0">
    <Cell ss:Index="12" ss:StyleID="s74"/>
   </Row>
   <Row ss:AutoFitHeight="0">
    <Cell ss:Index="12" ss:StyleID="s74"/>
   </Row>
   <Row ss:AutoFitHeight="0">
    <Cell ss:Index="12" ss:StyleID="s74"/>
   </Row>
   <Row ss:AutoFitHeight="0">
    <Cell ss:Index="12" ss:StyleID="s74"/>
   </Row>
   <Row ss:AutoFitHeight="0">
    <Cell ss:Index="12" ss:StyleID="s74"/>
   </Row>
   <Row ss:AutoFitHeight="0">
    <Cell ss:Index="12" ss:StyleID="s74"/>
   </Row>
   <Row ss:AutoFitHeight="0">
    <Cell ss:Index="12" ss:StyleID="s74"/>
   </Row>
   <Row ss:AutoFitHeight="0">
    <Cell ss:Index="12" ss:StyleID="s74"/>
   </Row>
   <Row ss:AutoFitHeight="0">
    <Cell ss:Index="12" ss:StyleID="s74"/>
   </Row>
   <Row ss:AutoFitHeight="0">
    <Cell ss:Index="12" ss:StyleID="s74"/>
   </Row>
   <Row ss:AutoFitHeight="0">
    <Cell ss:Index="12" ss:StyleID="s74"/>
   </Row>
   <Row ss:AutoFitHeight="0">
    <Cell ss:Index="12" ss:StyleID="s74"/>
   </Row>
   <Row ss:AutoFitHeight="0">
    <Cell ss:Index="12" ss:StyleID="s74"/>
   </Row>
   <Row ss:Index="1027" ss:AutoFitHeight="0">
    <Cell ss:Index="12" ss:StyleID="s74"/>
   </Row>
   <Row ss:AutoFitHeight="0">
    <Cell ss:Index="12" ss:StyleID="s74"/>
   </Row>
   <Row ss:AutoFitHeight="0">
    <Cell ss:Index="12" ss:StyleID="s74"/>
   </Row>
   <Row ss:AutoFitHeight="0">
    <Cell ss:Index="12" ss:StyleID="s74"/>
   </Row>
   <Row ss:AutoFitHeight="0">
    <Cell ss:Index="12" ss:StyleID="s74"/>
   </Row>
   <Row ss:Index="1033" ss:AutoFitHeight="0">
    <Cell ss:Index="12" ss:StyleID="s74"/>
   </Row>
   <Row ss:Index="1035" ss:AutoFitHeight="0">
    <Cell ss:Index="12" ss:StyleID="s74"/>
   </Row>
   <Row ss:AutoFitHeight="0">
    <Cell ss:Index="12" ss:StyleID="s74"/>
   </Row>
   <Row ss:AutoFitHeight="0">
    <Cell ss:Index="12" ss:StyleID="s74"/>
   </Row>
   <Row ss:AutoFitHeight="0">
    <Cell ss:Index="12" ss:StyleID="s74"/>
   </Row>
   <Row ss:AutoFitHeight="0">
    <Cell ss:Index="12" ss:StyleID="s74"/>
   </Row>
   <Row ss:AutoFitHeight="0">
    <Cell ss:Index="12" ss:StyleID="s74"/>
   </Row>
   <Row ss:AutoFitHeight="0">
    <Cell ss:Index="12" ss:StyleID="s74"/>
   </Row>
   <Row ss:AutoFitHeight="0">
    <Cell ss:Index="12" ss:StyleID="s74"/>
   </Row>
   <Row ss:AutoFitHeight="0">
    <Cell ss:Index="12" ss:StyleID="s74"/>
   </Row>
   <Row ss:AutoFitHeight="0">
    <Cell ss:Index="12" ss:StyleID="s74"/>
   </Row>
   <Row ss:AutoFitHeight="0">
    <Cell ss:Index="12" ss:StyleID="s74"/>
   </Row>
   <Row ss:AutoFitHeight="0">
    <Cell ss:Index="12" ss:StyleID="s74"/>
   </Row>
   <Row ss:Index="1049" ss:AutoFitHeight="0">
    <Cell ss:Index="12" ss:StyleID="s74"/>
   </Row>
   <Row ss:AutoFitHeight="0">
    <Cell ss:Index="12" ss:StyleID="s74"/>
   </Row>
   <Row ss:AutoFitHeight="0">
    <Cell ss:Index="12" ss:StyleID="s74"/>
   </Row>
   <Row ss:AutoFitHeight="0">
    <Cell ss:Index="12" ss:StyleID="s74"/>
   </Row>
   <Row ss:Index="1054" ss:AutoFitHeight="0">
    <Cell ss:Index="12" ss:StyleID="s74"/>
   </Row>
   <Row ss:AutoFitHeight="0">
    <Cell ss:Index="12" ss:StyleID="s74"/>
   </Row>
   <Row ss:AutoFitHeight="0">
    <Cell ss:Index="12" ss:StyleID="s74"/>
   </Row>
   <Row ss:AutoFitHeight="0">
    <Cell ss:Index="12" ss:StyleID="s74"/>
   </Row>
   <Row ss:AutoFitHeight="0">
    <Cell ss:Index="12" ss:StyleID="s74"/>
   </Row>
   <Row ss:AutoFitHeight="0">
    <Cell ss:Index="12" ss:StyleID="s74"/>
   </Row>
   <Row ss:AutoFitHeight="0">
    <Cell ss:Index="12" ss:StyleID="s74"/>
   </Row>
   <Row ss:AutoFitHeight="0">
    <Cell ss:Index="12" ss:StyleID="s74"/>
   </Row>
   <Row ss:AutoFitHeight="0">
    <Cell ss:Index="12" ss:StyleID="s74"/>
   </Row>
   <Row ss:Index="1064" ss:AutoFitHeight="0">
    <Cell ss:Index="12" ss:StyleID="s74"/>
   </Row>
   <Row ss:AutoFitHeight="0">
    <Cell ss:Index="12" ss:StyleID="s74"/>
   </Row>
   <Row ss:AutoFitHeight="0">
    <Cell ss:Index="12" ss:StyleID="s74"/>
   </Row>
   <Row ss:AutoFitHeight="0">
    <Cell ss:Index="12" ss:StyleID="s74"/>
   </Row>
   <Row ss:Index="1069" ss:AutoFitHeight="0">
    <Cell ss:Index="12" ss:StyleID="s74"/>
   </Row>
   <Row ss:AutoFitHeight="0">
    <Cell ss:Index="12" ss:StyleID="s74"/>
   </Row>
   <Row ss:AutoFitHeight="0">
    <Cell ss:Index="12" ss:StyleID="s74"/>
   </Row>
   <Row ss:AutoFitHeight="0">
    <Cell ss:Index="12" ss:StyleID="s74"/>
   </Row>
   <Row ss:AutoFitHeight="0">
    <Cell ss:Index="12" ss:StyleID="s74"/>
   </Row>
   <Row ss:AutoFitHeight="0">
    <Cell ss:Index="12" ss:StyleID="s74"/>
   </Row>
   <Row ss:AutoFitHeight="0">
    <Cell ss:Index="12" ss:StyleID="s74"/>
   </Row>
   <Row ss:AutoFitHeight="0">
    <Cell ss:Index="12" ss:StyleID="s74"/>
   </Row>
   <Row ss:AutoFitHeight="0">
    <Cell ss:Index="12" ss:StyleID="s74"/>
   </Row>
   <Row ss:Index="1079" ss:AutoFitHeight="0">
    <Cell ss:Index="12" ss:StyleID="s74"/>
   </Row>
   <Row ss:AutoFitHeight="0">
    <Cell ss:Index="12" ss:StyleID="s74"/>
   </Row>
   <Row ss:AutoFitHeight="0">
    <Cell ss:Index="12" ss:StyleID="s74"/>
   </Row>
   <Row ss:AutoFitHeight="0">
    <Cell ss:Index="12" ss:StyleID="s74"/>
   </Row>
   <Row ss:Index="1084" ss:AutoFitHeight="0">
    <Cell ss:Index="12" ss:StyleID="s74"/>
   </Row>
   <Row ss:AutoFitHeight="0">
    <Cell ss:Index="12" ss:StyleID="s74"/>
   </Row>
   <Row ss:AutoFitHeight="0">
    <Cell ss:Index="12" ss:StyleID="s74"/>
   </Row>
   <Row ss:Index="1088" ss:AutoFitHeight="0">
    <Cell ss:Index="12" ss:StyleID="s74"/>
   </Row>
   <Row ss:AutoFitHeight="0">
    <Cell ss:Index="12" ss:StyleID="s74"/>
   </Row>
   <Row ss:AutoFitHeight="0">
    <Cell ss:Index="12" ss:StyleID="s74"/>
   </Row>
   <Row ss:AutoFitHeight="0">
    <Cell ss:Index="12" ss:StyleID="s74"/>
   </Row>
   <Row ss:AutoFitHeight="0">
    <Cell ss:Index="12" ss:StyleID="s74"/>
   </Row>
   <Row ss:AutoFitHeight="0">
    <Cell ss:Index="12" ss:StyleID="s74"/>
   </Row>
   <Row ss:AutoFitHeight="0">
    <Cell ss:Index="12" ss:StyleID="s74"/>
   </Row>
   <Row ss:AutoFitHeight="0">
    <Cell ss:Index="12" ss:StyleID="s74"/>
   </Row>
   <Row ss:AutoFitHeight="0">
    <Cell ss:Index="12" ss:StyleID="s74"/>
   </Row>
   <Row ss:Index="1098" ss:AutoFitHeight="0">
    <Cell ss:Index="12" ss:StyleID="s74"/>
   </Row>
   <Row ss:AutoFitHeight="0">
    <Cell ss:Index="12" ss:StyleID="s74"/>
   </Row>
   <Row ss:AutoFitHeight="0">
    <Cell ss:Index="12" ss:StyleID="s74"/>
   </Row>
   <Row ss:AutoFitHeight="0">
    <Cell ss:Index="12" ss:StyleID="s74"/>
   </Row>
   <Row ss:AutoFitHeight="0">
    <Cell ss:Index="12" ss:StyleID="s74"/>
   </Row>
   <Row ss:Index="1105" ss:AutoFitHeight="0">
    <Cell ss:Index="12" ss:StyleID="s74"/>
   </Row>
   <Row ss:AutoFitHeight="0">
    <Cell ss:Index="12" ss:StyleID="s74"/>
   </Row>
   <Row ss:AutoFitHeight="0">
    <Cell ss:Index="12" ss:StyleID="s74"/>
   </Row>
   <Row ss:AutoFitHeight="0">
    <Cell ss:Index="12" ss:StyleID="s74"/>
   </Row>
   <Row ss:AutoFitHeight="0">
    <Cell ss:Index="12" ss:StyleID="s74"/>
   </Row>
   <Row ss:AutoFitHeight="0">
    <Cell ss:Index="12" ss:StyleID="s74"/>
   </Row>
   <Row ss:AutoFitHeight="0">
    <Cell ss:Index="12" ss:StyleID="s74"/>
   </Row>
   <Row ss:Index="1113" ss:AutoFitHeight="0">
    <Cell ss:Index="12" ss:StyleID="s74"/>
   </Row>
   <Row ss:AutoFitHeight="0">
    <Cell ss:Index="12" ss:StyleID="s74"/>
   </Row>
   <Row ss:AutoFitHeight="0">
    <Cell ss:Index="12" ss:StyleID="s74"/>
   </Row>
   <Row ss:AutoFitHeight="0">
    <Cell ss:Index="12" ss:StyleID="s74"/>
   </Row>
   <Row ss:AutoFitHeight="0">
    <Cell ss:Index="12" ss:StyleID="s74"/>
   </Row>
   <Row ss:AutoFitHeight="0">
    <Cell ss:Index="12" ss:StyleID="s74"/>
   </Row>
   <Row ss:AutoFitHeight="0">
    <Cell ss:Index="12" ss:StyleID="s74"/>
   </Row>
   <Row ss:AutoFitHeight="0">
    <Cell ss:Index="12" ss:StyleID="s74"/>
   </Row>
   <Row ss:AutoFitHeight="0">
    <Cell ss:Index="12" ss:StyleID="s74"/>
   </Row>
   <Row ss:AutoFitHeight="0">
    <Cell ss:Index="12" ss:StyleID="s74"/>
   </Row>
   <Row ss:AutoFitHeight="0">
    <Cell ss:Index="12" ss:StyleID="s74"/>
   </Row>
   <Row ss:AutoFitHeight="0">
    <Cell ss:Index="12" ss:StyleID="s74"/>
   </Row>
   <Row ss:AutoFitHeight="0">
    <Cell ss:Index="12" ss:StyleID="s74"/>
   </Row>
   <Row ss:AutoFitHeight="0">
    <Cell ss:Index="12" ss:StyleID="s74"/>
   </Row>
   <Row ss:AutoFitHeight="0">
    <Cell ss:Index="12" ss:StyleID="s74"/>
   </Row>
   <Row ss:AutoFitHeight="0">
    <Cell ss:Index="12" ss:StyleID="s74"/>
   </Row>
   <Row ss:AutoFitHeight="0">
    <Cell ss:Index="12" ss:StyleID="s74"/>
   </Row>
   <Row ss:AutoFitHeight="0">
    <Cell ss:Index="12" ss:StyleID="s74"/>
   </Row>
   <Row ss:AutoFitHeight="0">
    <Cell ss:Index="12" ss:StyleID="s74"/>
   </Row>
   <Row ss:AutoFitHeight="0">
    <Cell ss:Index="12" ss:StyleID="s74"/>
   </Row>
   <Row ss:Index="1134" ss:AutoFitHeight="0">
    <Cell ss:Index="12" ss:StyleID="s74"/>
   </Row>
   <Row ss:AutoFitHeight="0">
    <Cell ss:Index="12" ss:StyleID="s74"/>
   </Row>
   <Row ss:AutoFitHeight="0">
    <Cell ss:Index="12" ss:StyleID="s74"/>
   </Row>
   <Row ss:AutoFitHeight="0">
    <Cell ss:Index="12" ss:StyleID="s74"/>
   </Row>
   <Row ss:AutoFitHeight="0">
    <Cell ss:Index="12" ss:StyleID="s74"/>
   </Row>
   <Row ss:Index="1140" ss:AutoFitHeight="0">
    <Cell ss:Index="12" ss:StyleID="s74"/>
   </Row>
   <Row ss:AutoFitHeight="0">
    <Cell ss:Index="12" ss:StyleID="s74"/>
   </Row>
   <Row ss:AutoFitHeight="0">
    <Cell ss:Index="12" ss:StyleID="s74"/>
   </Row>
   <Row ss:AutoFitHeight="0">
    <Cell ss:Index="12" ss:StyleID="s74"/>
   </Row>
   <Row ss:AutoFitHeight="0">
    <Cell ss:Index="12" ss:StyleID="s74"/>
   </Row>
   <Row ss:AutoFitHeight="0">
    <Cell ss:Index="12" ss:StyleID="s74"/>
   </Row>
   <Row ss:AutoFitHeight="0">
    <Cell ss:Index="12" ss:StyleID="s74"/>
   </Row>
   <Row ss:AutoFitHeight="0">
    <Cell ss:Index="12" ss:StyleID="s74"/>
   </Row>
   <Row ss:AutoFitHeight="0">
    <Cell ss:Index="12" ss:StyleID="s74"/>
   </Row>
   <Row ss:AutoFitHeight="0">
    <Cell ss:Index="12" ss:StyleID="s74"/>
   </Row>
   <Row ss:AutoFitHeight="0">
    <Cell ss:Index="12" ss:StyleID="s74"/>
   </Row>
   <Row ss:Index="1152" ss:AutoFitHeight="0">
    <Cell ss:Index="12" ss:StyleID="s74"/>
   </Row>
   <Row ss:AutoFitHeight="0">
    <Cell ss:Index="12" ss:StyleID="s74"/>
   </Row>
   <Row ss:AutoFitHeight="0">
    <Cell ss:Index="12" ss:StyleID="s74"/>
   </Row>
   <Row ss:AutoFitHeight="0">
    <Cell ss:Index="12" ss:StyleID="s74"/>
   </Row>
   <Row ss:AutoFitHeight="0">
    <Cell ss:Index="12" ss:StyleID="s74"/>
   </Row>
   <Row ss:AutoFitHeight="0">
    <Cell ss:Index="12" ss:StyleID="s74"/>
   </Row>
   <Row ss:AutoFitHeight="0">
    <Cell ss:Index="12" ss:StyleID="s74"/>
   </Row>
   <Row ss:AutoFitHeight="0">
    <Cell ss:Index="12" ss:StyleID="s74"/>
   </Row>
   <Row ss:AutoFitHeight="0">
    <Cell ss:Index="12" ss:StyleID="s74"/>
   </Row>
   <Row ss:AutoFitHeight="0">
    <Cell ss:Index="12" ss:StyleID="s74"/>
   </Row>
   <Row ss:AutoFitHeight="0">
    <Cell ss:Index="12" ss:StyleID="s74"/>
   </Row>
   <Row ss:AutoFitHeight="0">
    <Cell ss:Index="12" ss:StyleID="s74"/>
   </Row>
   <Row ss:Index="1165" ss:AutoFitHeight="0">
    <Cell ss:Index="12" ss:StyleID="s74"/>
   </Row>
   <Row ss:AutoFitHeight="0">
    <Cell ss:Index="12" ss:StyleID="s74"/>
   </Row>
   <Row ss:AutoFitHeight="0">
    <Cell ss:Index="12" ss:StyleID="s74"/>
   </Row>
   <Row ss:AutoFitHeight="0">
    <Cell ss:Index="12" ss:StyleID="s74"/>
   </Row>
   <Row ss:AutoFitHeight="0">
    <Cell ss:Index="12" ss:StyleID="s74"/>
   </Row>
   <Row ss:AutoFitHeight="0">
    <Cell ss:Index="12" ss:StyleID="s74"/>
   </Row>
   <Row ss:AutoFitHeight="0">
    <Cell ss:Index="12" ss:StyleID="s74"/>
   </Row>
   <Row ss:AutoFitHeight="0">
    <Cell ss:Index="12" ss:StyleID="s74"/>
   </Row>
   <Row ss:AutoFitHeight="0">
    <Cell ss:Index="12" ss:StyleID="s74"/>
   </Row>
   <Row ss:AutoFitHeight="0">
    <Cell ss:Index="12" ss:StyleID="s74"/>
   </Row>
   <Row ss:Index="1176" ss:AutoFitHeight="0">
    <Cell ss:Index="12" ss:StyleID="s74"/>
   </Row>
   <Row ss:AutoFitHeight="0">
    <Cell ss:Index="12" ss:StyleID="s74"/>
   </Row>
   <Row ss:AutoFitHeight="0">
    <Cell ss:Index="12" ss:StyleID="s74"/>
   </Row>
   <Row ss:AutoFitHeight="0">
    <Cell ss:Index="12" ss:StyleID="s74"/>
   </Row>
   <Row ss:AutoFitHeight="0">
    <Cell ss:Index="12" ss:StyleID="s74"/>
   </Row>
   <Row ss:AutoFitHeight="0">
    <Cell ss:Index="12" ss:StyleID="s74"/>
   </Row>
   <Row ss:AutoFitHeight="0">
    <Cell ss:Index="12" ss:StyleID="s74"/>
   </Row>
   <Row ss:AutoFitHeight="0">
    <Cell ss:Index="12" ss:StyleID="s74"/>
   </Row>
   <Row ss:AutoFitHeight="0">
    <Cell ss:Index="12" ss:StyleID="s74"/>
   </Row>
   <Row ss:AutoFitHeight="0">
    <Cell ss:Index="12" ss:StyleID="s74"/>
   </Row>
   <Row ss:Index="1187" ss:AutoFitHeight="0">
    <Cell ss:Index="12" ss:StyleID="s74"/>
   </Row>
   <Row ss:AutoFitHeight="0">
    <Cell ss:Index="12" ss:StyleID="s74"/>
   </Row>
   <Row ss:AutoFitHeight="0">
    <Cell ss:Index="12" ss:StyleID="s74"/>
   </Row>
   <Row ss:AutoFitHeight="0">
    <Cell ss:Index="12" ss:StyleID="s74"/>
   </Row>
   <Row ss:AutoFitHeight="0">
    <Cell ss:Index="12" ss:StyleID="s74"/>
   </Row>
   <Row ss:AutoFitHeight="0">
    <Cell ss:Index="12" ss:StyleID="s74"/>
   </Row>
   <Row ss:AutoFitHeight="0">
    <Cell ss:Index="12" ss:StyleID="s74"/>
   </Row>
   <Row ss:AutoFitHeight="0">
    <Cell ss:Index="12" ss:StyleID="s74"/>
   </Row>
   <Row ss:AutoFitHeight="0">
    <Cell ss:Index="12" ss:StyleID="s74"/>
   </Row>
   <Row ss:Index="1198" ss:AutoFitHeight="0">
    <Cell ss:Index="12" ss:StyleID="s74"/>
   </Row>
   <Row ss:AutoFitHeight="0">
    <Cell ss:Index="12" ss:StyleID="s74"/>
   </Row>
   <Row ss:AutoFitHeight="0">
    <Cell ss:Index="12" ss:StyleID="s74"/>
   </Row>
   <Row ss:AutoFitHeight="0">
    <Cell ss:Index="12" ss:StyleID="s74"/>
   </Row>
   <Row ss:AutoFitHeight="0">
    <Cell ss:Index="12" ss:StyleID="s74"/>
   </Row>
   <Row ss:AutoFitHeight="0">
    <Cell ss:Index="12" ss:StyleID="s74"/>
   </Row>
   <Row ss:AutoFitHeight="0">
    <Cell ss:Index="12" ss:StyleID="s74"/>
   </Row>
   <Row ss:AutoFitHeight="0">
    <Cell ss:Index="12" ss:StyleID="s74"/>
   </Row>
   <Row ss:AutoFitHeight="0">
    <Cell ss:Index="12" ss:StyleID="s74"/>
   </Row>
   <Row ss:AutoFitHeight="0">
    <Cell ss:Index="12" ss:StyleID="s74"/>
   </Row>
   <Row ss:AutoFitHeight="0">
    <Cell ss:Index="12" ss:StyleID="s74"/>
   </Row>
   <Row ss:AutoFitHeight="0">
    <Cell ss:Index="12" ss:StyleID="s74"/>
   </Row>
   <Row ss:AutoFitHeight="0">
    <Cell ss:Index="12" ss:StyleID="s74"/>
   </Row>
   <Row ss:AutoFitHeight="0">
    <Cell ss:Index="12" ss:StyleID="s74"/>
   </Row>
   <Row ss:AutoFitHeight="0">
    <Cell ss:Index="12" ss:StyleID="s74"/>
   </Row>
   <Row ss:AutoFitHeight="0">
    <Cell ss:Index="12" ss:StyleID="s74"/>
   </Row>
   <Row ss:AutoFitHeight="0">
    <Cell ss:Index="12" ss:StyleID="s74"/>
   </Row>
   <Row ss:AutoFitHeight="0">
    <Cell ss:Index="12" ss:StyleID="s74"/>
   </Row>
   <Row ss:AutoFitHeight="0">
    <Cell ss:Index="12" ss:StyleID="s74"/>
   </Row>
   <Row ss:Index="1218" ss:AutoFitHeight="0">
    <Cell ss:Index="12" ss:StyleID="s74"/>
   </Row>
   <Row ss:AutoFitHeight="0">
    <Cell ss:Index="12" ss:StyleID="s74"/>
   </Row>
   <Row ss:AutoFitHeight="0">
    <Cell ss:Index="12" ss:StyleID="s74"/>
   </Row>
   <Row ss:AutoFitHeight="0">
    <Cell ss:Index="12" ss:StyleID="s74"/>
   </Row>
   <Row ss:Index="1223" ss:AutoFitHeight="0">
    <Cell ss:Index="12" ss:StyleID="s74"/>
   </Row>
   <Row ss:AutoFitHeight="0">
    <Cell ss:Index="12" ss:StyleID="s74"/>
   </Row>
   <Row ss:Index="1226" ss:AutoFitHeight="0">
    <Cell ss:Index="12" ss:StyleID="s74"/>
   </Row>
   <Row ss:AutoFitHeight="0">
    <Cell ss:Index="12" ss:StyleID="s74"/>
   </Row>
   <Row ss:AutoFitHeight="0">
    <Cell ss:Index="12" ss:StyleID="s74"/>
   </Row>
   <Row ss:Index="1230" ss:AutoFitHeight="0">
    <Cell ss:Index="12" ss:StyleID="s74"/>
   </Row>
   <Row ss:AutoFitHeight="0">
    <Cell ss:Index="12" ss:StyleID="s74"/>
   </Row>
   <Row ss:AutoFitHeight="0">
    <Cell ss:Index="12" ss:StyleID="s74"/>
   </Row>
   <Row ss:AutoFitHeight="0">
    <Cell ss:Index="12" ss:StyleID="s74"/>
   </Row>
   <Row ss:AutoFitHeight="0">
    <Cell ss:Index="12" ss:StyleID="s74"/>
   </Row>
   <Row ss:AutoFitHeight="0">
    <Cell ss:Index="12" ss:StyleID="s74"/>
   </Row>
   <Row ss:AutoFitHeight="0">
    <Cell ss:Index="12" ss:StyleID="s74"/>
   </Row>
   <Row ss:AutoFitHeight="0">
    <Cell ss:Index="12" ss:StyleID="s74"/>
   </Row>
   <Row ss:AutoFitHeight="0">
    <Cell ss:Index="12" ss:StyleID="s74"/>
   </Row>
   <Row ss:AutoFitHeight="0">
    <Cell ss:Index="12" ss:StyleID="s74"/>
   </Row>
   <Row ss:AutoFitHeight="0">
    <Cell ss:Index="12" ss:StyleID="s74"/>
   </Row>
   <Row ss:AutoFitHeight="0">
    <Cell ss:Index="12" ss:StyleID="s74"/>
   </Row>
   <Row ss:AutoFitHeight="0">
    <Cell ss:Index="12" ss:StyleID="s74"/>
   </Row>
   <Row ss:Index="1245" ss:AutoFitHeight="0">
    <Cell ss:Index="12" ss:StyleID="s74"/>
   </Row>
   <Row ss:AutoFitHeight="0">
    <Cell ss:Index="12" ss:StyleID="s74"/>
   </Row>
   <Row ss:AutoFitHeight="0">
    <Cell ss:Index="12" ss:StyleID="s74"/>
   </Row>
   <Row ss:AutoFitHeight="0">
    <Cell ss:Index="12" ss:StyleID="s74"/>
   </Row>
   <Row ss:AutoFitHeight="0">
    <Cell ss:Index="12" ss:StyleID="s74"/>
   </Row>
   <Row ss:AutoFitHeight="0">
    <Cell ss:Index="12" ss:StyleID="s74"/>
   </Row>
   <Row ss:AutoFitHeight="0">
    <Cell ss:Index="12" ss:StyleID="s74"/>
   </Row>
   <Row ss:AutoFitHeight="0">
    <Cell ss:Index="12" ss:StyleID="s74"/>
   </Row>
   <Row ss:AutoFitHeight="0">
    <Cell ss:Index="12" ss:StyleID="s74"/>
   </Row>
   <Row ss:AutoFitHeight="0">
    <Cell ss:Index="12" ss:StyleID="s74"/>
   </Row>
   <Row ss:AutoFitHeight="0">
    <Cell ss:Index="12" ss:StyleID="s74"/>
   </Row>
   <Row ss:AutoFitHeight="0">
    <Cell ss:Index="12" ss:StyleID="s74"/>
   </Row>
   <Row ss:AutoFitHeight="0">
    <Cell ss:Index="12" ss:StyleID="s74"/>
   </Row>
   <Row ss:AutoFitHeight="0">
    <Cell ss:Index="12" ss:StyleID="s74"/>
   </Row>
   <Row ss:AutoFitHeight="0">
    <Cell ss:Index="12" ss:StyleID="s74"/>
   </Row>
   <Row ss:AutoFitHeight="0">
    <Cell ss:Index="12" ss:StyleID="s74"/>
   </Row>
   <Row ss:AutoFitHeight="0">
    <Cell ss:Index="12" ss:StyleID="s74"/>
   </Row>
   <Row ss:AutoFitHeight="0">
    <Cell ss:Index="12" ss:StyleID="s74"/>
   </Row>
   <Row ss:AutoFitHeight="0">
    <Cell ss:Index="12" ss:StyleID="s74"/>
   </Row>
   <Row ss:Index="1265" ss:AutoFitHeight="0">
    <Cell ss:Index="12" ss:StyleID="s74"/>
   </Row>
   <Row ss:AutoFitHeight="0">
    <Cell ss:Index="12" ss:StyleID="s74"/>
   </Row>
   <Row ss:AutoFitHeight="0">
    <Cell ss:Index="12" ss:StyleID="s74"/>
   </Row>
   <Row ss:AutoFitHeight="0">
    <Cell ss:Index="12" ss:StyleID="s74"/>
   </Row>
   <Row ss:AutoFitHeight="0">
    <Cell ss:Index="12" ss:StyleID="s74"/>
   </Row>
   <Row ss:AutoFitHeight="0">
    <Cell ss:Index="12" ss:StyleID="s74"/>
   </Row>
   <Row ss:AutoFitHeight="0">
    <Cell ss:Index="12" ss:StyleID="s74"/>
   </Row>
   <Row ss:Index="1274" ss:AutoFitHeight="0">
    <Cell ss:Index="12" ss:StyleID="s74"/>
   </Row>
   <Row ss:Index="1276" ss:AutoFitHeight="0">
    <Cell ss:Index="12" ss:StyleID="s74"/>
   </Row>
   <Row ss:Index="1278" ss:AutoFitHeight="0">
    <Cell ss:Index="12" ss:StyleID="s74"/>
   </Row>
   <Row ss:AutoFitHeight="0">
    <Cell ss:Index="12" ss:StyleID="s74"/>
   </Row>
   <Row ss:Index="1281" ss:AutoFitHeight="0">
    <Cell ss:Index="12" ss:StyleID="s74"/>
   </Row>
   <Row ss:AutoFitHeight="0">
    <Cell ss:Index="12" ss:StyleID="s74"/>
   </Row>
   <Row ss:AutoFitHeight="0">
    <Cell ss:Index="12" ss:StyleID="s74"/>
   </Row>
   <Row ss:AutoFitHeight="0">
    <Cell ss:Index="12" ss:StyleID="s74"/>
   </Row>
   <Row ss:AutoFitHeight="0">
    <Cell ss:Index="12" ss:StyleID="s74"/>
   </Row>
   <Row ss:AutoFitHeight="0">
    <Cell ss:Index="12" ss:StyleID="s74"/>
   </Row>
   <Row ss:AutoFitHeight="0">
    <Cell ss:Index="12" ss:StyleID="s74"/>
   </Row>
   <Row ss:AutoFitHeight="0">
    <Cell ss:Index="12" ss:StyleID="s74"/>
   </Row>
   <Row ss:AutoFitHeight="0">
    <Cell ss:Index="12" ss:StyleID="s74"/>
   </Row>
   <Row ss:AutoFitHeight="0">
    <Cell ss:Index="12" ss:StyleID="s74"/>
   </Row>
   <Row ss:Index="1292" ss:AutoFitHeight="0">
    <Cell ss:Index="12" ss:StyleID="s74"/>
   </Row>
   <Row ss:AutoFitHeight="0">
    <Cell ss:Index="12" ss:StyleID="s74"/>
   </Row>
   <Row ss:AutoFitHeight="0">
    <Cell ss:Index="12" ss:StyleID="s74"/>
   </Row>
   <Row ss:Index="1296" ss:AutoFitHeight="0">
    <Cell ss:Index="12" ss:StyleID="s74"/>
   </Row>
   <Row ss:AutoFitHeight="0">
    <Cell ss:Index="12" ss:StyleID="s74"/>
   </Row>
   <Row ss:AutoFitHeight="0">
    <Cell ss:Index="12" ss:StyleID="s74"/>
   </Row>
   <Row ss:AutoFitHeight="0">
    <Cell ss:Index="12" ss:StyleID="s74"/>
   </Row>
   <Row ss:AutoFitHeight="0">
    <Cell ss:Index="12" ss:StyleID="s74"/>
   </Row>
   <Row ss:AutoFitHeight="0">
    <Cell ss:Index="12" ss:StyleID="s74"/>
   </Row>
   <Row ss:AutoFitHeight="0">
    <Cell ss:Index="12" ss:StyleID="s74"/>
   </Row>
   <Row ss:AutoFitHeight="0">
    <Cell ss:Index="12" ss:StyleID="s74"/>
   </Row>
   <Row ss:AutoFitHeight="0">
    <Cell ss:Index="12" ss:StyleID="s74"/>
   </Row>
   <Row ss:AutoFitHeight="0">
    <Cell ss:Index="12" ss:StyleID="s74"/>
   </Row>
   <Row ss:AutoFitHeight="0">
    <Cell ss:Index="12" ss:StyleID="s74"/>
   </Row>
   <Row ss:AutoFitHeight="0">
    <Cell ss:Index="12" ss:StyleID="s74"/>
   </Row>
   <Row ss:AutoFitHeight="0">
    <Cell ss:Index="12" ss:StyleID="s74"/>
   </Row>
   <Row ss:Index="1313" ss:AutoFitHeight="0">
    <Cell ss:Index="12" ss:StyleID="s74"/>
   </Row>
   <Row ss:AutoFitHeight="0">
    <Cell ss:Index="12" ss:StyleID="s74"/>
   </Row>
   <Row ss:AutoFitHeight="0">
    <Cell ss:Index="12" ss:StyleID="s74"/>
   </Row>
   <Row ss:Index="1318" ss:AutoFitHeight="0">
    <Cell ss:Index="12" ss:StyleID="s74"/>
   </Row>
   <Row ss:AutoFitHeight="0">
    <Cell ss:Index="12" ss:StyleID="s74"/>
   </Row>
   <Row ss:AutoFitHeight="0">
    <Cell ss:Index="12" ss:StyleID="s74"/>
   </Row>
   <Row ss:AutoFitHeight="0">
    <Cell ss:Index="12" ss:StyleID="s74"/>
   </Row>
   <Row ss:AutoFitHeight="0">
    <Cell ss:Index="12" ss:StyleID="s74"/>
   </Row>
   <Row ss:AutoFitHeight="0">
    <Cell ss:Index="12" ss:StyleID="s74"/>
   </Row>
   <Row ss:Index="1325" ss:AutoFitHeight="0">
    <Cell ss:Index="12" ss:StyleID="s74"/>
   </Row>
   <Row ss:AutoFitHeight="0">
    <Cell ss:Index="12" ss:StyleID="s74"/>
   </Row>
   <Row ss:AutoFitHeight="0">
    <Cell ss:Index="12" ss:StyleID="s74"/>
   </Row>
   <Row ss:AutoFitHeight="0">
    <Cell ss:Index="12" ss:StyleID="s74"/>
   </Row>
   <Row ss:AutoFitHeight="0">
    <Cell ss:Index="12" ss:StyleID="s74"/>
   </Row>
   <Row ss:AutoFitHeight="0">
    <Cell ss:Index="12" ss:StyleID="s74"/>
   </Row>
   <Row ss:AutoFitHeight="0">
    <Cell ss:Index="12" ss:StyleID="s74"/>
   </Row>
   <Row ss:AutoFitHeight="0">
    <Cell ss:Index="12" ss:StyleID="s74"/>
   </Row>
   <Row ss:AutoFitHeight="0">
    <Cell ss:Index="12" ss:StyleID="s74"/>
   </Row>
   <Row ss:AutoFitHeight="0">
    <Cell ss:Index="12" ss:StyleID="s74"/>
   </Row>
   <Row ss:AutoFitHeight="0">
    <Cell ss:Index="12" ss:StyleID="s74"/>
   </Row>
   <Row ss:AutoFitHeight="0">
    <Cell ss:Index="12" ss:StyleID="s74"/>
   </Row>
   <Row ss:AutoFitHeight="0">
    <Cell ss:Index="12" ss:StyleID="s74"/>
   </Row>
   <Row ss:Index="1493" ss:AutoFitHeight="0">
    <Cell ss:Index="12" ss:StyleID="s74"/>
   </Row>
  </Table>
  <WorksheetOptions xmlns="urn:schemas-microsoft-com:office:excel">
   <Unsynced/>
   <Print>
    <ValidPrinterInfo/>
    <PaperSizeIndex>9</PaperSizeIndex>
    <HorizontalResolution>-4</HorizontalResolution>
    <VerticalResolution>-4</VerticalResolution>
   </Print>
   <Selected/>
   <Panes>
    <Pane>
     <Number>3</Number>
     <ActiveRow>33</ActiveRow>
     <ActiveCol>5</ActiveCol>
    </Pane>
   </Panes>
   <ProtectObjects>False</ProtectObjects>
   <ProtectScenarios>False</ProtectScenarios>
  </WorksheetOptions>
  <Sorting xmlns="urn:schemas-microsoft-com:office:excel">
   <Sort>列 I</Sort>
  </Sorting>
 </Worksheet>
</Workbook>
