# Supplementary material for: The Phytophthora cactorum genome provides insights into the adaptation to host defense compounds and fungicides
Source: Sci Rep. 2018 Apr 25;8:6534. doi: 10.1038/s41598-018-24939-2 (PMC5916904; doi:10.1038/s41598-018-24939-2)
Supplement: Supplementary file 11 — Supplementary Table S14 [file 41598_2018_24939_MOESM11_ESM.xml]

<?xml version="1.0" encoding="UTF-8"?>
<?mso-application progid="Excel.Sheet"?><Workbook xmlns:o="urn:schemas-microsoft-com:office:office" xmlns:x="urn:schemas-microsoft-com:office:excel" xmlns:html="http://www.w3.org/TR/REC-html40" xmlns:ss="urn:schemas-microsoft-com:office:spreadsheet">
 <DocumentProperties xmlns="urn:schemas-microsoft-com:office:office">
  <Author>zac</Author>
  <LastAuthor>shushengzhu</LastAuthor>
  <LastPrinted>2018-02-28T01:26:34Z</LastPrinted>
  <Created>2016-09-27T09:40:41Z</Created>
  <LastSaved>2018-02-28T00:00:36Z</LastSaved>
  <Version>14.00</Version>
 </DocumentProperties>
 <OfficeDocumentSettings xmlns="urn:schemas-microsoft-com:office:office">
  <AllowPNG/>
 </OfficeDocumentSettings>
 <ExcelWorkbook xmlns="urn:schemas-microsoft-com:office:excel">
  <WindowHeight>16440</WindowHeight>
  <WindowWidth>25605</WindowWidth>
  <WindowTopX>6960</WindowTopX>
  <WindowTopY>465</WindowTopY>
  <TabRatio>500</TabRatio>
  <ActiveSheet>1</ActiveSheet>
  <ProtectStructure>False</ProtectStructure>
  <ProtectWindows>False</ProtectWindows>
  <DisplayInkNotes>False</DisplayInkNotes>
 </ExcelWorkbook>
 <Styles>
  <Style ss:ID="Default" ss:Name="Normal">
   <Alignment ss:Vertical="Bottom"/>
   <Borders/>
   <Font ss:FontName="宋体" x:CharSet="134" ss:Size="12" ss:Color="#000000"/>
   <Interior/>
   <NumberFormat/>
   <Protection/>
  </Style>
  <Style ss:ID="s62">
   <Font ss:FontName="宋体" x:CharSet="134" ss:Size="12" ss:Color="#000000" ss:Bold="1"/>
  </Style>
  <Style ss:ID="s64">
   <Alignment ss:Vertical="Bottom"/>
   <Font ss:FontName="Times New Roman" x:Family="Roman" ss:Size="10.5" ss:Color="#000000" ss:Bold="1"/>
  </Style>
  <Style ss:ID="s65">
   <Alignment ss:Horizontal="Left" ss:Vertical="Bottom"/>
  </Style>
  <Style ss:ID="s66">
   <Alignment ss:Horizontal="Left" ss:Vertical="Bottom"/>
   <Font ss:FontName="Times" x:Family="Roman" ss:Size="12" ss:Color="#000000" ss:Bold="1"/>
  </Style>
  <Style ss:ID="s67">
   <Alignment ss:Horizontal="Left" ss:Vertical="Bottom"/>
   <Font ss:FontName="Times" x:Family="Roman" ss:Size="12" ss:Color="#000000"/>
  </Style>
  <Style ss:ID="s68">
   <Font ss:FontName="Times" x:Family="Roman" ss:Size="12" ss:Color="#000000"/>
  </Style>
  <Style ss:ID="s70">
   <Alignment ss:Horizontal="Left" ss:Vertical="Center" ss:WrapText="1"/>
   <Interior ss:Color="#92D050" ss:Pattern="Solid"/>
  </Style>
  <Style ss:ID="s71">
   <Alignment ss:Horizontal="Left" ss:Vertical="Bottom"/>
   <Font ss:FontName="Times" x:Family="Roman" ss:Size="12" ss:Color="#000000"/>
   <NumberFormat ss:Format="Scientific"/>
  </Style>
  <Style ss:ID="s73">
   <Alignment ss:Horizontal="Left" ss:Vertical="Center"/>
   <Interior ss:Color="#FFC000" ss:Pattern="Solid"/>
  </Style>
  <Style ss:ID="s74">
   <Alignment ss:Horizontal="Left" ss:Vertical="Bottom"/>
   <Font ss:FontName="Times" x:Family="Roman" ss:Size="12" ss:Color="#000000"/>
   <Interior/>
  </Style>
  <Style ss:ID="s76">
   <Alignment ss:Horizontal="Left" ss:Vertical="Center"/>
   <Interior ss:Color="#00B0F0" ss:Pattern="Solid"/>
  </Style>
  <Style ss:ID="s78">
   <Alignment ss:Horizontal="Left" ss:Vertical="Center"/>
   <Interior ss:Color="#BFBFBF" ss:Pattern="Solid"/>
  </Style>
  <Style ss:ID="s79">
   <Interior/>
  </Style>
  <Style ss:ID="s82">
   <Alignment ss:Vertical="Bottom"/>
   <Font ss:FontName="Times New Roman" x:Family="Roman" ss:Size="12" ss:Color="#000000" ss:Bold="1"/>
  </Style>
  <Style ss:ID="s83">
   <Font ss:FontName="Times" x:Family="Roman" ss:Size="12" ss:Color="#000000" ss:Bold="1"/>
  </Style>
  <Style ss:ID="s84">
   <Font ss:FontName="Times" x:Family="Roman" ss:Size="12" ss:Color="#000000" ss:Bold="1"/>
   <Interior/>
  </Style>
  <Style ss:ID="s85">
   <Font ss:FontName="Times" x:Family="Roman" ss:Size="12" ss:Color="#000000"/>
   <NumberFormat ss:Format="Scientific"/>
  </Style>
  <Style ss:ID="s86">
   <Font ss:FontName="Times" x:Family="Roman" ss:Size="12" ss:Color="#000000"/>
   <Interior/>
  </Style>
 </Styles>
 <Worksheet ss:Name="up">
  <Table ss:ExpandedColumnCount="16" ss:ExpandedRowCount="61" x:FullColumns="1" x:FullRows="1" ss:DefaultColumnWidth="66" ss:DefaultRowHeight="14.25">
   <Column ss:AutoFitWidth="0" ss:Width="98.25"/>
   <Column ss:Index="7" ss:AutoFitWidth="0" ss:Width="54"/>
   <Column ss:AutoFitWidth="0" ss:Width="123.75"/>
   <Column ss:AutoFitWidth="0" ss:Width="96.75"/>
   <Column ss:AutoFitWidth="0" ss:Width="84"/>
   <Row ss:AutoFitHeight="0" ss:Height="15.75" ss:StyleID="s62">
    <Cell ss:MergeAcross="6" ss:StyleID="s64"><ss:Data ss:Type="String" xmlns="http://www.w3.org/TR/REC-html40"><B><Font html:Color="#000000">Table S14 The differentially expressed genes (up-regulated) in </Font><I><Font html:Color="#000000">P. cactorum </Font></I><Font html:Color="#000000">angaist ginsenoside for 24h.</Font></B></ss:Data></Cell>
   </Row>
   <Row ss:AutoFitHeight="0" ss:Height="15.75">
    <Cell ss:StyleID="s65"/>
    <Cell ss:StyleID="s66"><Data ss:Type="String">Gene_id</Data></Cell>
    <Cell ss:StyleID="s66"><Data ss:Type="String">CK_FPKM</Data></Cell>
    <Cell ss:StyleID="s66"><Data ss:Type="String">treatment_FPKM</Data></Cell>
    <Cell ss:StyleID="s66"><Data ss:Type="String">log2(fold_change)</Data></Cell>
    <Cell ss:StyleID="s66"><Data ss:Type="String">p_value</Data></Cell>
    <Cell ss:StyleID="s66"><Data ss:Type="String">ipr_number</Data></Cell>
    <Cell ss:StyleID="s66"><Data ss:Type="String">Annotation</Data></Cell>
    <Cell ss:StyleID="s67"/>
    <Cell ss:StyleID="s68"/>
    <Cell ss:StyleID="s68"/>
    <Cell ss:StyleID="s68"/>
    <Cell ss:StyleID="s68"/>
    <Cell ss:StyleID="s68"/>
    <Cell ss:StyleID="s68"/>
    <Cell ss:StyleID="s68"/>
   </Row>
   <Row ss:AutoFitHeight="0" ss:Height="15.75">
    <Cell ss:MergeDown="13" ss:StyleID="s70"><Data ss:Type="String">Detoxification metabolism</Data></Cell>
    <Cell ss:StyleID="s67"><Data ss:Type="String">Phyca_scf2779_5945</Data></Cell>
    <Cell ss:StyleID="s67"><Data ss:Type="Number">9.2570700000000006</Data></Cell>
    <Cell ss:StyleID="s67"><Data ss:Type="Number">35.235599999999998</Data></Cell>
    <Cell ss:StyleID="s67"><Data ss:Type="Number">1.92841</Data></Cell>
    <Cell ss:StyleID="s71"><Data ss:Type="Number">5.0000000000000002E-5</Data></Cell>
    <Cell ss:StyleID="s67"><Data ss:Type="Number">1</Data></Cell>
    <Cell ss:StyleID="s67"><Data ss:Type="String">IPR004316; SWEET sugar transporter</Data></Cell>
    <Cell ss:StyleID="s67"/>
    <Cell ss:StyleID="s68"/>
    <Cell ss:StyleID="s68"/>
    <Cell ss:StyleID="s68"/>
    <Cell ss:StyleID="s68"/>
    <Cell ss:StyleID="s68"/>
    <Cell ss:StyleID="s68"/>
    <Cell ss:StyleID="s68"/>
   </Row>
   <Row ss:AutoFitHeight="0" ss:Height="15.75">
    <Cell ss:Index="2" ss:StyleID="s67"><Data ss:Type="String">Phyca_scf5226_2075</Data></Cell>
    <Cell ss:StyleID="s67"><Data ss:Type="Number">11.1477</Data></Cell>
    <Cell ss:StyleID="s67"><Data ss:Type="Number">39.316299999999998</Data></Cell>
    <Cell ss:StyleID="s67"><Data ss:Type="Number">1.8183800000000001</Data></Cell>
    <Cell ss:StyleID="s67"><Data ss:Type="Number">2.0000000000000001E-4</Data></Cell>
    <Cell ss:StyleID="s67"><Data ss:Type="Number">3</Data></Cell>
    <Cell ss:StyleID="s67"><Data ss:Type="String">IPR005828; Major facilitator,  sugar transporter-like</Data></Cell>
    <Cell ss:StyleID="s67"><Data ss:Type="String">IPR005829; Sugar transporter, conserved site</Data></Cell>
    <Cell ss:StyleID="s68"><Data ss:Type="String">IPR020846; Major facilitator superfamily domain</Data></Cell>
    <Cell ss:StyleID="s68"/>
    <Cell ss:StyleID="s68"/>
    <Cell ss:StyleID="s68"/>
    <Cell ss:StyleID="s68"/>
    <Cell ss:StyleID="s68"/>
    <Cell ss:StyleID="s68"/>
   </Row>
   <Row ss:AutoFitHeight="0" ss:Height="15.75">
    <Cell ss:Index="2" ss:StyleID="s67"><Data ss:Type="String">Phyca_scf3077_738</Data></Cell>
    <Cell ss:StyleID="s67"><Data ss:Type="Number">3.1550500000000001</Data></Cell>
    <Cell ss:StyleID="s67"><Data ss:Type="Number">11.4389</Data></Cell>
    <Cell ss:StyleID="s67"><Data ss:Type="Number">1.85822</Data></Cell>
    <Cell ss:StyleID="s71"><Data ss:Type="Number">5.0000000000000002E-5</Data></Cell>
    <Cell ss:StyleID="s67"><Data ss:Type="Number">5</Data></Cell>
    <Cell ss:StyleID="s67"><Data ss:Type="String">IPR001752; Kinesin motor domain</Data></Cell>
    <Cell ss:StyleID="s67"><Data ss:Type="String">IPR011701; Major facilitator superfamily</Data></Cell>
    <Cell ss:StyleID="s68"><Data ss:Type="String">IPR019821; Kinesin motor domain, conserved site</Data></Cell>
    <Cell ss:StyleID="s68"><Data ss:Type="String">IPR020846; Major facilitator superfamily domain</Data></Cell>
    <Cell ss:StyleID="s68"><Data ss:Type="String">IPR027417; P-loop containing nucleoside triphosphate hydrolase</Data></Cell>
    <Cell ss:StyleID="s68"/>
    <Cell ss:StyleID="s68"/>
    <Cell ss:StyleID="s68"/>
    <Cell ss:StyleID="s68"/>
   </Row>
   <Row ss:AutoFitHeight="0" ss:Height="15.75">
    <Cell ss:Index="2" ss:StyleID="s67"><Data ss:Type="String">Phyca_scf1075_1894</Data></Cell>
    <Cell ss:StyleID="s67"><Data ss:Type="Number">19.6539</Data></Cell>
    <Cell ss:StyleID="s67"><Data ss:Type="Number">89.460099999999997</Data></Cell>
    <Cell ss:StyleID="s67"><Data ss:Type="Number">2.1864300000000001</Data></Cell>
    <Cell ss:StyleID="s71"><Data ss:Type="Number">5.0000000000000002E-5</Data></Cell>
    <Cell ss:StyleID="s67"><Data ss:Type="Number">5</Data></Cell>
    <Cell ss:StyleID="s67"><Data ss:Type="String">IPR002085; Alcohol dehydrogenase superfamily, zinc-type</Data></Cell>
    <Cell ss:StyleID="s67"><Data ss:Type="String">IPR011032; GroES-like</Data></Cell>
    <Cell ss:StyleID="s68"><Data ss:Type="String">IPR013149; Alcohol dehydrogenase, C-terminal</Data></Cell>
    <Cell ss:StyleID="s68"><Data ss:Type="String">IPR016040; NAD(P)-binding domain</Data></Cell>
    <Cell ss:StyleID="s68"><Data ss:Type="String">IPR020843; Polyketide synthase, enoylreductase domain</Data></Cell>
    <Cell ss:StyleID="s68"/>
    <Cell ss:StyleID="s68"/>
    <Cell ss:StyleID="s68"/>
    <Cell ss:StyleID="s68"/>
   </Row>
   <Row ss:AutoFitHeight="0" ss:Height="15.75">
    <Cell ss:Index="2" ss:StyleID="s67"><Data ss:Type="String">Phyca_scf0262_11163</Data></Cell>
    <Cell ss:StyleID="s67"><Data ss:Type="Number">29.762799999999999</Data></Cell>
    <Cell ss:StyleID="s67"><Data ss:Type="Number">81.572199999999995</Data></Cell>
    <Cell ss:StyleID="s67"><Data ss:Type="Number">1.4545699999999999</Data></Cell>
    <Cell ss:StyleID="s67"><Data ss:Type="Number">2.9999999999999997E-4</Data></Cell>
    <Cell ss:StyleID="s67"><Data ss:Type="Number">3</Data></Cell>
    <Cell ss:StyleID="s67"><Data ss:Type="String">IPR002198; Short-chain dehydrogenase/reductase SDR</Data></Cell>
    <Cell ss:StyleID="s67"><Data ss:Type="String">IPR002347; Glucose/ribitol dehydrogenase</Data></Cell>
    <Cell ss:StyleID="s68"><Data ss:Type="String">IPR016040; NAD(P)-binding domain</Data></Cell>
    <Cell ss:StyleID="s68"/>
    <Cell ss:StyleID="s68"/>
    <Cell ss:StyleID="s68"/>
    <Cell ss:StyleID="s68"/>
    <Cell ss:StyleID="s68"/>
    <Cell ss:StyleID="s68"/>
   </Row>
   <Row ss:AutoFitHeight="0" ss:Height="15.75">
    <Cell ss:Index="2" ss:StyleID="s67"><Data ss:Type="String">Phyca_scf0265_10044</Data></Cell>
    <Cell ss:StyleID="s67"><Data ss:Type="Number">30.693999999999999</Data></Cell>
    <Cell ss:StyleID="s67"><Data ss:Type="Number">123.053</Data></Cell>
    <Cell ss:StyleID="s67"><Data ss:Type="Number">2.00325</Data></Cell>
    <Cell ss:StyleID="s71"><Data ss:Type="Number">5.0000000000000002E-5</Data></Cell>
    <Cell ss:StyleID="s67"><Data ss:Type="Number">3</Data></Cell>
    <Cell ss:StyleID="s67"><Data ss:Type="String">IPR002198; Short-chain dehydrogenase/reductase SDR</Data></Cell>
    <Cell ss:StyleID="s67"><Data ss:Type="String">IPR002347; Glucose/ribitol dehydrogenase</Data></Cell>
    <Cell ss:StyleID="s68"><Data ss:Type="String">IPR016040; NAD(P)-binding domain</Data></Cell>
    <Cell ss:StyleID="s68"/>
    <Cell ss:StyleID="s68"/>
    <Cell ss:StyleID="s68"/>
    <Cell ss:StyleID="s68"/>
    <Cell ss:StyleID="s68"/>
    <Cell ss:StyleID="s68"/>
   </Row>
   <Row ss:AutoFitHeight="0" ss:Height="15.75">
    <Cell ss:Index="2" ss:StyleID="s67"><Data ss:Type="String">Phyca_scf2834_23798</Data></Cell>
    <Cell ss:StyleID="s67"><Data ss:Type="Number">33.470799999999997</Data></Cell>
    <Cell ss:StyleID="s67"><Data ss:Type="Number">89.051299999999998</Data></Cell>
    <Cell ss:StyleID="s67"><Data ss:Type="Number">1.4117299999999999</Data></Cell>
    <Cell ss:StyleID="s67"><Data ss:Type="Number">6.4999999999999997E-4</Data></Cell>
    <Cell ss:StyleID="s67"><Data ss:Type="Number">3</Data></Cell>
    <Cell ss:StyleID="s67"><Data ss:Type="String">IPR002198; Short-chain dehydrogenase/reductase SDR</Data></Cell>
    <Cell ss:StyleID="s67"><Data ss:Type="String">IPR002347; Glucose/ribitol dehydrogenase</Data></Cell>
    <Cell ss:StyleID="s68"><Data ss:Type="String">IPR016040; NAD(P)-binding domain</Data></Cell>
    <Cell ss:StyleID="s68"/>
    <Cell ss:StyleID="s68"/>
    <Cell ss:StyleID="s68"/>
    <Cell ss:StyleID="s68"/>
    <Cell ss:StyleID="s68"/>
    <Cell ss:StyleID="s68"/>
   </Row>
   <Row ss:AutoFitHeight="0" ss:Height="15.75">
    <Cell ss:Index="2" ss:StyleID="s67"><Data ss:Type="String">Phyca_scf3164_14326</Data></Cell>
    <Cell ss:StyleID="s67"><Data ss:Type="Number">36.2059</Data></Cell>
    <Cell ss:StyleID="s67"><Data ss:Type="Number">120.96899999999999</Data></Cell>
    <Cell ss:StyleID="s67"><Data ss:Type="Number">1.74034</Data></Cell>
    <Cell ss:StyleID="s71"><Data ss:Type="Number">5.0000000000000002E-5</Data></Cell>
    <Cell ss:StyleID="s67"><Data ss:Type="Number">3</Data></Cell>
    <Cell ss:StyleID="s67"><Data ss:Type="String">IPR002198; Short-chain dehydrogenase/reductase SDR</Data></Cell>
    <Cell ss:StyleID="s67"><Data ss:Type="String">IPR002347; Glucose/ribitol dehydrogenase</Data></Cell>
    <Cell ss:StyleID="s68"><Data ss:Type="String">IPR016040; NAD(P)-binding domain</Data></Cell>
    <Cell ss:StyleID="s68"/>
    <Cell ss:StyleID="s68"/>
    <Cell ss:StyleID="s68"/>
    <Cell ss:StyleID="s68"/>
    <Cell ss:StyleID="s68"/>
    <Cell ss:StyleID="s68"/>
   </Row>
   <Row ss:AutoFitHeight="0" ss:Height="15.75">
    <Cell ss:Index="2" ss:StyleID="s67"><Data ss:Type="String">Phyca_scf3732_27578</Data></Cell>
    <Cell ss:StyleID="s67"><Data ss:Type="Number">38.700400000000002</Data></Cell>
    <Cell ss:StyleID="s67"><Data ss:Type="Number">90.365399999999994</Data></Cell>
    <Cell ss:StyleID="s67"><Data ss:Type="Number">1.22342</Data></Cell>
    <Cell ss:StyleID="s67"><Data ss:Type="Number">1.1000000000000001E-3</Data></Cell>
    <Cell ss:StyleID="s67"><Data ss:Type="Number">4</Data></Cell>
    <Cell ss:StyleID="s67"><Data ss:Type="String">IPR002198; Short-chain dehydrogenase/reductase SDR</Data></Cell>
    <Cell ss:StyleID="s67"><Data ss:Type="String">IPR002347; Glucose/ribitol dehydrogenase</Data></Cell>
    <Cell ss:StyleID="s68"><Data ss:Type="String">IPR006785; Peroxisome membrane anchor protein Pex14p, N-terminal</Data></Cell>
    <Cell ss:StyleID="s68"><Data ss:Type="String">IPR016040; NAD(P)-binding domain</Data></Cell>
    <Cell ss:StyleID="s68"/>
    <Cell ss:StyleID="s68"/>
    <Cell ss:StyleID="s68"/>
    <Cell ss:StyleID="s68"/>
    <Cell ss:StyleID="s68"/>
   </Row>
   <Row ss:AutoFitHeight="0" ss:Height="15.75">
    <Cell ss:Index="2" ss:StyleID="s67"><Data ss:Type="String">Phyca_scf5226_2052</Data></Cell>
    <Cell ss:StyleID="s67"><Data ss:Type="Number">37.332599999999999</Data></Cell>
    <Cell ss:StyleID="s67"><Data ss:Type="Number">146.31700000000001</Data></Cell>
    <Cell ss:StyleID="s67"><Data ss:Type="Number">1.9705900000000001</Data></Cell>
    <Cell ss:StyleID="s71"><Data ss:Type="Number">5.0000000000000002E-5</Data></Cell>
    <Cell ss:StyleID="s67"><Data ss:Type="Number">4</Data></Cell>
    <Cell ss:StyleID="s67"><Data ss:Type="String">IPR002198; Short-chain dehydrogenase/reductase SDR</Data></Cell>
    <Cell ss:StyleID="s67"><Data ss:Type="String">IPR002347; Glucose/ribitol dehydrogenase</Data></Cell>
    <Cell ss:StyleID="s68"><Data ss:Type="String">IPR016040; NAD(P)-binding domain</Data></Cell>
    <Cell ss:StyleID="s68"><Data ss:Type="String">IPR029063; S-adenosyl-L-methionine-dependent methyltransferase</Data></Cell>
    <Cell ss:StyleID="s68"/>
    <Cell ss:StyleID="s68"/>
    <Cell ss:StyleID="s68"/>
    <Cell ss:StyleID="s68"/>
    <Cell ss:StyleID="s68"/>
   </Row>
   <Row ss:AutoFitHeight="0" ss:Height="15.75">
    <Cell ss:Index="2" ss:StyleID="s67"><Data ss:Type="String">Phyca_scf0980_16219</Data></Cell>
    <Cell ss:StyleID="s67"><Data ss:Type="Number">8.7208699999999997</Data></Cell>
    <Cell ss:StyleID="s67"><Data ss:Type="Number">22.943999999999999</Data></Cell>
    <Cell ss:StyleID="s67"><Data ss:Type="Number">1.39557</Data></Cell>
    <Cell ss:StyleID="s67"><Data ss:Type="Number">3.5E-4</Data></Cell>
    <Cell ss:StyleID="s67"><Data ss:Type="Number">5</Data></Cell>
    <Cell ss:StyleID="s67"><Data ss:Type="String">IPR002110; Ankyrin repeat</Data></Cell>
    <Cell ss:StyleID="s67"><Data ss:Type="String">IPR005097; Saccharopine dehydrogenase, NADP binding domain</Data></Cell>
    <Cell ss:StyleID="s68"><Data ss:Type="String">IPR006816; ELMO domain</Data></Cell>
    <Cell ss:StyleID="s68"><Data ss:Type="String">IPR016040; NAD(P)-binding domain</Data></Cell>
    <Cell ss:StyleID="s68"><Data ss:Type="String">IPR020683; Ankyrin repeat-containing domain</Data></Cell>
    <Cell ss:StyleID="s68"/>
    <Cell ss:StyleID="s68"/>
    <Cell ss:StyleID="s68"/>
    <Cell ss:StyleID="s68"/>
   </Row>
   <Row ss:AutoFitHeight="0" ss:Height="15.75">
    <Cell ss:Index="2" ss:StyleID="s67"><Data ss:Type="String">Phyca_scf5116_13014</Data></Cell>
    <Cell ss:StyleID="s67"><Data ss:Type="Number">37.674599999999998</Data></Cell>
    <Cell ss:StyleID="s67"><Data ss:Type="Number">254.00800000000001</Data></Cell>
    <Cell ss:StyleID="s67"><Data ss:Type="Number">2.7532100000000002</Data></Cell>
    <Cell ss:StyleID="s71"><Data ss:Type="Number">5.0000000000000002E-5</Data></Cell>
    <Cell ss:StyleID="s67"><Data ss:Type="Number">7</Data></Cell>
    <Cell ss:StyleID="s67"><Data ss:Type="String">IPR002655; Acyl-CoA oxidase, C-terminal</Data></Cell>
    <Cell ss:StyleID="s67"><Data ss:Type="String">IPR006091; Acyl-CoA oxidase/dehydrogenase, central domain</Data></Cell>
    <Cell ss:StyleID="s68"><Data ss:Type="String">IPR009075; Acyl-CoA dehydrogenase/oxidase C-terminal</Data></Cell>
    <Cell ss:StyleID="s68"><Data ss:Type="String">IPR009100; Acyl-CoA dehydrogenase/oxidase, N-terminal and middle domain</Data></Cell>
    <Cell ss:StyleID="s68"><Data ss:Type="String">IPR013786; Acyl-CoA dehydrogenase/oxidase, N-terminal</Data></Cell>
    <Cell ss:StyleID="s68"><Data ss:Type="String">IPR014044; CAP domain</Data></Cell>
    <Cell ss:StyleID="s68"><Data ss:Type="String">IPR029320; Acyl-coenzyme A oxidase, N-terminal</Data></Cell>
    <Cell ss:StyleID="s68"/>
    <Cell ss:StyleID="s68"/>
   </Row>
   <Row ss:AutoFitHeight="0" ss:Height="15.75">
    <Cell ss:Index="2" ss:StyleID="s67"><Data ss:Type="String">Phyca_scf1493_21467</Data></Cell>
    <Cell ss:StyleID="s67"><Data ss:Type="Number">215.75299999999999</Data></Cell>
    <Cell ss:StyleID="s67"><Data ss:Type="Number">526.03</Data></Cell>
    <Cell ss:StyleID="s67"><Data ss:Type="Number">1.28576</Data></Cell>
    <Cell ss:StyleID="s67"><Data ss:Type="Number">5.0000000000000001E-4</Data></Cell>
    <Cell ss:StyleID="s67"><Data ss:Type="Number">1</Data></Cell>
    <Cell ss:StyleID="s67"><Data ss:Type="String">IPR007130; Diacylglycerol acyltransferase</Data></Cell>
    <Cell ss:StyleID="s67"/>
    <Cell ss:StyleID="s68"/>
    <Cell ss:StyleID="s68"/>
    <Cell ss:StyleID="s68"/>
    <Cell ss:StyleID="s68"/>
    <Cell ss:StyleID="s68"/>
    <Cell ss:StyleID="s68"/>
    <Cell ss:StyleID="s68"/>
   </Row>
   <Row ss:AutoFitHeight="0" ss:Height="15.75">
    <Cell ss:Index="2" ss:StyleID="s67"><Data ss:Type="String">Phyca_scf3894_22147</Data></Cell>
    <Cell ss:StyleID="s67"><Data ss:Type="Number">52.3842</Data></Cell>
    <Cell ss:StyleID="s67"><Data ss:Type="Number">216.21199999999999</Data></Cell>
    <Cell ss:StyleID="s67"><Data ss:Type="Number">2.0452400000000002</Data></Cell>
    <Cell ss:StyleID="s71"><Data ss:Type="Number">5.0000000000000002E-5</Data></Cell>
    <Cell ss:StyleID="s67"><Data ss:Type="Number">2</Data></Cell>
    <Cell ss:StyleID="s67"><Data ss:Type="String">IPR000182; GNAT domain</Data></Cell>
    <Cell ss:StyleID="s67"><Data ss:Type="String">IPR016181; Acyl-CoA N-acyltransferase</Data></Cell>
    <Cell ss:StyleID="s68"/>
    <Cell ss:StyleID="s68"/>
    <Cell ss:StyleID="s68"/>
    <Cell ss:StyleID="s68"/>
    <Cell ss:StyleID="s68"/>
    <Cell ss:StyleID="s68"/>
    <Cell ss:StyleID="s68"/>
   </Row>
   <Row ss:AutoFitHeight="0" ss:Height="15.75">
    <Cell ss:MergeDown="3" ss:StyleID="s73"><Data ss:Type="String">Hydrolase</Data></Cell>
    <Cell ss:StyleID="s67"><Data ss:Type="String">Phyca_scf0429_9831</Data></Cell>
    <Cell ss:StyleID="s67"><Data ss:Type="Number">4.9553799999999999</Data></Cell>
    <Cell ss:StyleID="s67"><Data ss:Type="Number">54.607300000000002</Data></Cell>
    <Cell ss:StyleID="s67"><Data ss:Type="Number">3.4620299999999999</Data></Cell>
    <Cell ss:StyleID="s71"><Data ss:Type="Number">5.0000000000000002E-5</Data></Cell>
    <Cell ss:StyleID="s67"><Data ss:Type="Number">3</Data></Cell>
    <Cell ss:StyleID="s74"><Data ss:Type="String">IPR011683; Glycosyl hydrolase family 53</Data></Cell>
    <Cell ss:StyleID="s67"><Data ss:Type="String">IPR013781; Glycoside hydrolase, catalytic domain</Data></Cell>
    <Cell ss:StyleID="s68"><Data ss:Type="String">IPR017853; Glycoside hydrolase superfamily</Data></Cell>
    <Cell ss:StyleID="s68"/>
    <Cell ss:StyleID="s68"/>
    <Cell ss:StyleID="s68"/>
    <Cell ss:StyleID="s68"/>
    <Cell ss:StyleID="s68"/>
    <Cell ss:StyleID="s68"/>
   </Row>
   <Row ss:AutoFitHeight="0" ss:Height="15.75">
    <Cell ss:Index="2" ss:StyleID="s67"><Data ss:Type="String">Phyca_scf0529_15027</Data></Cell>
    <Cell ss:StyleID="s67"><Data ss:Type="Number">4.43065</Data></Cell>
    <Cell ss:StyleID="s67"><Data ss:Type="Number">13.399800000000001</Data></Cell>
    <Cell ss:StyleID="s67"><Data ss:Type="Number">1.5966199999999999</Data></Cell>
    <Cell ss:StyleID="s67"><Data ss:Type="Number">1E-4</Data></Cell>
    <Cell ss:StyleID="s67"><Data ss:Type="Number">3</Data></Cell>
    <Cell ss:StyleID="s67"><Data ss:Type="String">IPR000073; Alpha/beta hydrolase fold-1</Data></Cell>
    <Cell ss:StyleID="s67"><Data ss:Type="String">IPR029058; Alpha/Beta hydrolase fold</Data></Cell>
    <Cell ss:StyleID="s68"><Data ss:Type="String">IPR032816; SNARE associated Golgi protein</Data></Cell>
    <Cell ss:StyleID="s68"/>
    <Cell ss:StyleID="s68"/>
    <Cell ss:StyleID="s68"/>
    <Cell ss:StyleID="s68"/>
    <Cell ss:StyleID="s68"/>
    <Cell ss:StyleID="s68"/>
   </Row>
   <Row ss:AutoFitHeight="0" ss:Height="15.75">
    <Cell ss:Index="2" ss:StyleID="s67"><Data ss:Type="String">Phyca_scf4492_11468</Data></Cell>
    <Cell ss:StyleID="s67"><Data ss:Type="Number">4.7122700000000002</Data></Cell>
    <Cell ss:StyleID="s67"><Data ss:Type="Number">23.935600000000001</Data></Cell>
    <Cell ss:StyleID="s67"><Data ss:Type="Number">2.3446699999999998</Data></Cell>
    <Cell ss:StyleID="s71"><Data ss:Type="Number">5.0000000000000002E-5</Data></Cell>
    <Cell ss:StyleID="s67"><Data ss:Type="Number">3</Data></Cell>
    <Cell ss:StyleID="s67"><Data ss:Type="String">IPR001972; Stomatin family</Data></Cell>
    <Cell ss:StyleID="s67"><Data ss:Type="String">IPR005645; Serine hydrolase FSH</Data></Cell>
    <Cell ss:StyleID="s68"><Data ss:Type="String">IPR029058; Alpha/Beta hydrolase fold</Data></Cell>
    <Cell ss:StyleID="s68"/>
    <Cell ss:StyleID="s68"/>
    <Cell ss:StyleID="s68"/>
    <Cell ss:StyleID="s68"/>
    <Cell ss:StyleID="s68"/>
    <Cell ss:StyleID="s68"/>
   </Row>
   <Row ss:AutoFitHeight="0" ss:Height="15.75">
    <Cell ss:Index="2" ss:StyleID="s67"><Data ss:Type="String">Phyca_scf2472_21356</Data></Cell>
    <Cell ss:StyleID="s67"><Data ss:Type="Number">0.68706400000000001</Data></Cell>
    <Cell ss:StyleID="s67"><Data ss:Type="Number">7.2294600000000004</Data></Cell>
    <Cell ss:StyleID="s67"><Data ss:Type="Number">3.3953700000000002</Data></Cell>
    <Cell ss:StyleID="s71"><Data ss:Type="Number">5.0000000000000002E-5</Data></Cell>
    <Cell ss:StyleID="s67"><Data ss:Type="Number">4</Data></Cell>
    <Cell ss:StyleID="s67"><Data ss:Type="String">IPR000073; Alpha/beta hydrolase fold-1</Data></Cell>
    <Cell ss:StyleID="s67"><Data ss:Type="String">IPR000639; Epoxide hydrolase-like</Data></Cell>
    <Cell ss:StyleID="s68"><Data ss:Type="String">IPR029058; Alpha/Beta hydrolase fold</Data></Cell>
    <Cell ss:StyleID="s68"><Data ss:Type="String">IPR032816; SNARE associated Golgi protein</Data></Cell>
    <Cell ss:StyleID="s68"/>
    <Cell ss:StyleID="s68"/>
    <Cell ss:StyleID="s68"/>
    <Cell ss:StyleID="s68"/>
    <Cell ss:StyleID="s68"/>
   </Row>
   <Row ss:AutoFitHeight="0" ss:Height="15.75">
    <Cell ss:MergeDown="2" ss:StyleID="s76"><Data ss:Type="String">Kinase</Data></Cell>
    <Cell ss:StyleID="s67"><Data ss:Type="String">Phyca_scf1272_23178</Data></Cell>
    <Cell ss:StyleID="s67"><Data ss:Type="Number">8.2992799999999995</Data></Cell>
    <Cell ss:StyleID="s67"><Data ss:Type="Number">28.6721</Data></Cell>
    <Cell ss:StyleID="s67"><Data ss:Type="Number">1.7885899999999999</Data></Cell>
    <Cell ss:StyleID="s67"><Data ss:Type="Number">1.25E-3</Data></Cell>
    <Cell ss:StyleID="s67"><Data ss:Type="Number">1</Data></Cell>
    <Cell ss:StyleID="s67"><Data ss:Type="String">IPR011009; Protein kinase-like domain</Data></Cell>
    <Cell ss:StyleID="s67"/>
    <Cell ss:StyleID="s68"/>
    <Cell ss:StyleID="s68"/>
    <Cell ss:StyleID="s68"/>
    <Cell ss:StyleID="s68"/>
    <Cell ss:StyleID="s68"/>
    <Cell ss:StyleID="s68"/>
    <Cell ss:StyleID="s68"/>
   </Row>
   <Row ss:AutoFitHeight="0" ss:Height="15.75">
    <Cell ss:Index="2" ss:StyleID="s67"><Data ss:Type="String">Phyca_scf2502_10359</Data></Cell>
    <Cell ss:StyleID="s67"><Data ss:Type="Number">3.2435900000000002</Data></Cell>
    <Cell ss:StyleID="s67"><Data ss:Type="Number">14.597899999999999</Data></Cell>
    <Cell ss:StyleID="s67"><Data ss:Type="Number">2.1701000000000001</Data></Cell>
    <Cell ss:StyleID="s71"><Data ss:Type="Number">5.0000000000000002E-5</Data></Cell>
    <Cell ss:StyleID="s67"><Data ss:Type="Number">9</Data></Cell>
    <Cell ss:StyleID="s67"><Data ss:Type="String">IPR000719; Protein kinase domain</Data></Cell>
    <Cell ss:StyleID="s67"><Data ss:Type="String">IPR002655; Acyl-CoA oxidase, C-terminal</Data></Cell>
    <Cell ss:StyleID="s68"><Data ss:Type="String">IPR006091; Acyl-CoA oxidase/dehydrogenase, central domain</Data></Cell>
    <Cell ss:StyleID="s68"><Data ss:Type="String">IPR009075; Acyl-CoA dehydrogenase/oxidase C-terminal</Data></Cell>
    <Cell ss:StyleID="s68"><Data ss:Type="String">IPR009100; Acyl-CoA dehydrogenase/oxidase, N-terminal and middle domain</Data></Cell>
    <Cell ss:StyleID="s68"><Data ss:Type="String">IPR011009; Protein kinase-like domain</Data></Cell>
    <Cell ss:StyleID="s68"><Data ss:Type="String">IPR013786; Acyl-CoA dehydrogenase/oxidase, N-terminal</Data></Cell>
    <Cell ss:StyleID="s68"><Data ss:Type="String">IPR017441; Protein kinase, ATP binding site</Data></Cell>
    <Cell ss:StyleID="s68"><Data ss:Type="String">IPR029320; Acyl-coenzyme A oxidase, N-terminal</Data></Cell>
   </Row>
   <Row ss:AutoFitHeight="0" ss:Height="15.75">
    <Cell ss:Index="2" ss:StyleID="s67"><Data ss:Type="String">Phyca_scf2763_9605</Data></Cell>
    <Cell ss:StyleID="s67"><Data ss:Type="Number">77.358400000000003</Data></Cell>
    <Cell ss:StyleID="s67"><Data ss:Type="Number">202.76300000000001</Data></Cell>
    <Cell ss:StyleID="s67"><Data ss:Type="Number">1.3901699999999999</Data></Cell>
    <Cell ss:StyleID="s67"><Data ss:Type="Number">1.4999999999999999E-4</Data></Cell>
    <Cell ss:StyleID="s67"><Data ss:Type="Number">9</Data></Cell>
    <Cell ss:StyleID="s67"><Data ss:Type="String">IPR000705; Galactokinase</Data></Cell>
    <Cell ss:StyleID="s67"><Data ss:Type="String">IPR006203; GHMP kinase, ATP-binding, conserved site</Data></Cell>
    <Cell ss:StyleID="s68"><Data ss:Type="String">IPR006204; GHMP kinase N-terminal domain</Data></Cell>
    <Cell ss:StyleID="s68"><Data ss:Type="String">IPR006206; Mevalonate/galactokinase</Data></Cell>
    <Cell ss:StyleID="s68"><Data ss:Type="String">IPR013750; GHMP kinase, C-terminal domain</Data></Cell>
    <Cell ss:StyleID="s68"><Data ss:Type="String">IPR014721; Ribosomal protein S5 domain 2-type fold, subgroup</Data></Cell>
    <Cell ss:StyleID="s68"><Data ss:Type="String">IPR019539; Galactokinase galactose-binding domain</Data></Cell>
    <Cell ss:StyleID="s68"><Data ss:Type="String">IPR019741; Galactokinase, conserved site</Data></Cell>
    <Cell ss:StyleID="s68"><Data ss:Type="String">IPR020568; Ribosomal protein S5 domain 2-type fold</Data></Cell>
   </Row>
   <Row ss:AutoFitHeight="0" ss:Height="15.75">
    <Cell ss:MergeDown="37" ss:StyleID="s78"><Data ss:Type="String">Others</Data></Cell>
    <Cell ss:StyleID="s67"><Data ss:Type="String">Phyca_scf0020_5744</Data></Cell>
    <Cell ss:StyleID="s67"><Data ss:Type="Number">5.8114999999999997</Data></Cell>
    <Cell ss:StyleID="s67"><Data ss:Type="Number">21.308499999999999</Data></Cell>
    <Cell ss:StyleID="s67"><Data ss:Type="Number">1.8744499999999999</Data></Cell>
    <Cell ss:StyleID="s67"><Data ss:Type="Number">8.9999999999999998E-4</Data></Cell>
    <Cell ss:StyleID="s67"><Data ss:Type="Number">2</Data></Cell>
    <Cell ss:StyleID="s67"><Data ss:Type="String">IPR011993; PH domain-like</Data></Cell>
    <Cell ss:StyleID="s67"><Data ss:Type="String">IPR012544; Bacterial Pleckstrin homology domain</Data></Cell>
    <Cell ss:StyleID="s68"/>
    <Cell ss:StyleID="s68"/>
    <Cell ss:StyleID="s68"/>
    <Cell ss:StyleID="s68"/>
    <Cell ss:StyleID="s68"/>
    <Cell ss:StyleID="s68"/>
    <Cell ss:StyleID="s68"/>
   </Row>
   <Row ss:AutoFitHeight="0" ss:Height="15.75">
    <Cell ss:Index="2" ss:StyleID="s67"><Data ss:Type="String">Phyca_scf0085_1321</Data></Cell>
    <Cell ss:StyleID="s67"><Data ss:Type="Number">0</Data></Cell>
    <Cell ss:StyleID="s67"><Data ss:Type="Number">7.3790899999999997</Data></Cell>
    <Cell ss:StyleID="s67"><Data ss:Type="String">inf</Data></Cell>
    <Cell ss:StyleID="s67"><Data ss:Type="Number">2.9999999999999997E-4</Data></Cell>
    <Cell ss:StyleID="s67"><Data ss:Type="Number">2</Data></Cell>
    <Cell ss:StyleID="s67"><Data ss:Type="String">IPR003656; Zinc finger, BED-type</Data></Cell>
    <Cell ss:StyleID="s67"><Data ss:Type="String">IPR012337; Ribonuclease H-like domain</Data></Cell>
    <Cell ss:StyleID="s68"/>
    <Cell ss:StyleID="s68"/>
    <Cell ss:StyleID="s68"/>
    <Cell ss:StyleID="s68"/>
    <Cell ss:StyleID="s68"/>
    <Cell ss:StyleID="s68"/>
    <Cell ss:StyleID="s68"/>
   </Row>
   <Row ss:AutoFitHeight="0" ss:Height="15.75">
    <Cell ss:Index="2" ss:StyleID="s67"><Data ss:Type="String">Phyca_scf0092_14129</Data></Cell>
    <Cell ss:StyleID="s67"><Data ss:Type="Number">2.4066800000000002</Data></Cell>
    <Cell ss:StyleID="s67"><Data ss:Type="Number">7.6173400000000004</Data></Cell>
    <Cell ss:StyleID="s67"><Data ss:Type="Number">1.6622399999999999</Data></Cell>
    <Cell ss:StyleID="s67"><Data ss:Type="Number">1.1000000000000001E-3</Data></Cell>
    <Cell ss:StyleID="s67"><Data ss:Type="Number">5</Data></Cell>
    <Cell ss:StyleID="s67"><Data ss:Type="String">IPR001736; Phospholipase D/Transphosphatidylase</Data></Cell>
    <Cell ss:StyleID="s67"><Data ss:Type="String">IPR011993; PH domain-like</Data></Cell>
    <Cell ss:StyleID="s68"><Data ss:Type="String">IPR015679; Phospholipase D family</Data></Cell>
    <Cell ss:StyleID="s68"><Data ss:Type="String">IPR016555; Phospholipase D1/D2</Data></Cell>
    <Cell ss:StyleID="s68"><Data ss:Type="String">IPR025202; Phospholipase D-like domain</Data></Cell>
    <Cell ss:StyleID="s68"/>
    <Cell ss:StyleID="s68"/>
    <Cell ss:StyleID="s68"/>
    <Cell ss:StyleID="s68"/>
   </Row>
   <Row ss:AutoFitHeight="0" ss:Height="15.75">
    <Cell ss:Index="2" ss:StyleID="s67"><Data ss:Type="String">Phyca_scf1472_12825</Data></Cell>
    <Cell ss:StyleID="s67"><Data ss:Type="Number">3.0971600000000001</Data></Cell>
    <Cell ss:StyleID="s67"><Data ss:Type="Number">9.3357299999999999</Data></Cell>
    <Cell ss:StyleID="s67"><Data ss:Type="Number">1.59182</Data></Cell>
    <Cell ss:StyleID="s67"><Data ss:Type="Number">1.4E-3</Data></Cell>
    <Cell ss:StyleID="s67"><Data ss:Type="Number">3</Data></Cell>
    <Cell ss:StyleID="s67"><Data ss:Type="String">IPR003316; E2F/DP family, winged-helix DNA-binding domain</Data></Cell>
    <Cell ss:StyleID="s67"><Data ss:Type="String">IPR011991; Winged helix-turn-helix DNA-binding domain</Data></Cell>
    <Cell ss:StyleID="s68"><Data ss:Type="String">IPR015633; E2F Family</Data></Cell>
    <Cell ss:StyleID="s68"/>
    <Cell ss:StyleID="s68"/>
    <Cell ss:StyleID="s68"/>
    <Cell ss:StyleID="s68"/>
    <Cell ss:StyleID="s68"/>
    <Cell ss:StyleID="s68"/>
   </Row>
   <Row ss:AutoFitHeight="0" ss:Height="15.75">
    <Cell ss:Index="2" ss:StyleID="s67"><Data ss:Type="String">Phyca_scf1492_14312</Data></Cell>
    <Cell ss:StyleID="s67"><Data ss:Type="Number">3.7267399999999999</Data></Cell>
    <Cell ss:StyleID="s67"><Data ss:Type="Number">11.651199999999999</Data></Cell>
    <Cell ss:StyleID="s67"><Data ss:Type="Number">1.6445000000000001</Data></Cell>
    <Cell ss:StyleID="s67"><Data ss:Type="Number">1.4999999999999999E-4</Data></Cell>
    <Cell ss:StyleID="s67"><Data ss:Type="Number">1</Data></Cell>
    <Cell ss:StyleID="s67"><Data ss:Type="String">IPR032675; Leucine-rich repeat domain, L domain-like</Data></Cell>
    <Cell ss:StyleID="s67"/>
    <Cell ss:StyleID="s68"/>
    <Cell ss:StyleID="s68"/>
    <Cell ss:StyleID="s68"/>
    <Cell ss:StyleID="s68"/>
    <Cell ss:StyleID="s68"/>
    <Cell ss:StyleID="s68"/>
    <Cell ss:StyleID="s68"/>
   </Row>
   <Row ss:AutoFitHeight="0" ss:Height="15.75">
    <Cell ss:Index="2" ss:StyleID="s67"><Data ss:Type="String">Phyca_scf1532_13852</Data></Cell>
    <Cell ss:StyleID="s67"><Data ss:Type="Number">38.770699999999998</Data></Cell>
    <Cell ss:StyleID="s67"><Data ss:Type="Number">111.80800000000001</Data></Cell>
    <Cell ss:StyleID="s67"><Data ss:Type="Number">1.52799</Data></Cell>
    <Cell ss:StyleID="s67"><Data ss:Type="Number">5.9999999999999995E-4</Data></Cell>
    <Cell ss:StyleID="s67"><Data ss:Type="Number">1</Data></Cell>
    <Cell ss:StyleID="s67"><Data ss:Type="String">IPR002200; Elicitin</Data></Cell>
    <Cell ss:StyleID="s67"/>
    <Cell ss:StyleID="s68"/>
    <Cell ss:StyleID="s68"/>
    <Cell ss:StyleID="s68"/>
    <Cell ss:StyleID="s68"/>
    <Cell ss:StyleID="s68"/>
    <Cell ss:StyleID="s68"/>
    <Cell ss:StyleID="s68"/>
   </Row>
   <Row ss:AutoFitHeight="0" ss:Height="15.75">
    <Cell ss:Index="2" ss:StyleID="s67"><Data ss:Type="String">Phyca_scf2149_23188</Data></Cell>
    <Cell ss:StyleID="s67"><Data ss:Type="Number">194.876</Data></Cell>
    <Cell ss:StyleID="s67"><Data ss:Type="Number">470.14</Data></Cell>
    <Cell ss:StyleID="s67"><Data ss:Type="Number">1.27054</Data></Cell>
    <Cell ss:StyleID="s67"><Data ss:Type="Number">8.4999999999999995E-4</Data></Cell>
    <Cell ss:StyleID="s67"><Data ss:Type="Number">1</Data></Cell>
    <Cell ss:StyleID="s67"><Data ss:Type="String">IPR000467; G-patch domain</Data></Cell>
    <Cell ss:StyleID="s67"/>
    <Cell ss:StyleID="s68"/>
    <Cell ss:StyleID="s68"/>
    <Cell ss:StyleID="s68"/>
    <Cell ss:StyleID="s68"/>
    <Cell ss:StyleID="s68"/>
    <Cell ss:StyleID="s68"/>
    <Cell ss:StyleID="s68"/>
   </Row>
   <Row ss:AutoFitHeight="0" ss:Height="15.75">
    <Cell ss:Index="2" ss:StyleID="s67"><Data ss:Type="String">Phyca_scf2515_17016</Data></Cell>
    <Cell ss:StyleID="s67"><Data ss:Type="Number">45.496699999999997</Data></Cell>
    <Cell ss:StyleID="s67"><Data ss:Type="Number">102.17700000000001</Data></Cell>
    <Cell ss:StyleID="s67"><Data ss:Type="Number">1.16723</Data></Cell>
    <Cell ss:StyleID="s67"><Data ss:Type="Number">1.5E-3</Data></Cell>
    <Cell ss:StyleID="s67"><Data ss:Type="Number">5</Data></Cell>
    <Cell ss:StyleID="s67"><Data ss:Type="String">IPR000008; C2 domain</Data></Cell>
    <Cell ss:StyleID="s67"><Data ss:Type="String">IPR002048; EF-hand domain</Data></Cell>
    <Cell ss:StyleID="s68"><Data ss:Type="String">IPR011992; EF-hand domain pair</Data></Cell>
    <Cell ss:StyleID="s68"><Data ss:Type="String">IPR016024; Armadillo-type fold</Data></Cell>
    <Cell ss:StyleID="s68"><Data ss:Type="String">IPR018247; EF-Hand 1, calcium-binding site</Data></Cell>
    <Cell ss:StyleID="s68"/>
    <Cell ss:StyleID="s68"/>
    <Cell ss:StyleID="s68"/>
    <Cell ss:StyleID="s68"/>
   </Row>
   <Row ss:AutoFitHeight="0" ss:Height="15.75">
    <Cell ss:Index="2" ss:StyleID="s67"><Data ss:Type="String">Phyca_scf2537_24220</Data></Cell>
    <Cell ss:StyleID="s67"><Data ss:Type="Number">98.865200000000002</Data></Cell>
    <Cell ss:StyleID="s67"><Data ss:Type="Number">375.971</Data></Cell>
    <Cell ss:StyleID="s67"><Data ss:Type="Number">1.9270799999999999</Data></Cell>
    <Cell ss:StyleID="s67"><Data ss:Type="Number">8.9999999999999998E-4</Data></Cell>
    <Cell ss:StyleID="s67"><Data ss:Type="Number">6</Data></Cell>
    <Cell ss:StyleID="s67"><Data ss:Type="String">IPR016039; Thiolase-like</Data></Cell>
    <Cell ss:StyleID="s67"><Data ss:Type="String">IPR020610; Thiolase, active site</Data></Cell>
    <Cell ss:StyleID="s68"><Data ss:Type="String">IPR020613; Thiolase, conserved site</Data></Cell>
    <Cell ss:StyleID="s68"><Data ss:Type="String">IPR020615; Thiolase, acyl-enzyme intermediate active site</Data></Cell>
    <Cell ss:StyleID="s68"><Data ss:Type="String">IPR020616; Thiolase, N-terminal</Data></Cell>
    <Cell ss:StyleID="s68"><Data ss:Type="String">IPR020617; Thiolase, C-terminal</Data></Cell>
    <Cell ss:StyleID="s68"/>
    <Cell ss:StyleID="s68"/>
    <Cell ss:StyleID="s68"/>
   </Row>
   <Row ss:AutoFitHeight="0" ss:Height="15.75">
    <Cell ss:Index="2" ss:StyleID="s67"><Data ss:Type="String">Phyca_scf3058_21574</Data></Cell>
    <Cell ss:StyleID="s67"><Data ss:Type="Number">84.853800000000007</Data></Cell>
    <Cell ss:StyleID="s67"><Data ss:Type="Number">301.947</Data></Cell>
    <Cell ss:StyleID="s67"><Data ss:Type="Number">1.83124</Data></Cell>
    <Cell ss:StyleID="s71"><Data ss:Type="Number">5.0000000000000002E-5</Data></Cell>
    <Cell ss:StyleID="s67"><Data ss:Type="Number">7</Data></Cell>
    <Cell ss:StyleID="s67"><Data ss:Type="String">IPR002155; Thiolase</Data></Cell>
    <Cell ss:StyleID="s67"><Data ss:Type="String">IPR016039; Thiolase-like</Data></Cell>
    <Cell ss:StyleID="s68"><Data ss:Type="String">IPR020610; Thiolase, active site</Data></Cell>
    <Cell ss:StyleID="s68"><Data ss:Type="String">IPR020613; Thiolase, conserved site</Data></Cell>
    <Cell ss:StyleID="s68"><Data ss:Type="String">IPR020615; Thiolase, acyl-enzyme intermediate active site</Data></Cell>
    <Cell ss:StyleID="s68"><Data ss:Type="String">IPR020616; Thiolase, N-terminal</Data></Cell>
    <Cell ss:StyleID="s68"><Data ss:Type="String">IPR020617; Thiolase, C-terminal</Data></Cell>
    <Cell ss:StyleID="s68"/>
    <Cell ss:StyleID="s68"/>
   </Row>
   <Row ss:AutoFitHeight="0" ss:Height="15.75">
    <Cell ss:Index="2" ss:StyleID="s67"><Data ss:Type="String">Phyca_scf4380_11268</Data></Cell>
    <Cell ss:StyleID="s67"><Data ss:Type="Number">30.698499999999999</Data></Cell>
    <Cell ss:StyleID="s67"><Data ss:Type="Number">100.45399999999999</Data></Cell>
    <Cell ss:StyleID="s67"><Data ss:Type="Number">1.7102900000000001</Data></Cell>
    <Cell ss:StyleID="s67"><Data ss:Type="Number">6.4999999999999997E-4</Data></Cell>
    <Cell ss:StyleID="s67"><Data ss:Type="Number">2</Data></Cell>
    <Cell ss:StyleID="s67"><Data ss:Type="String">IPR009069; Cysteine alpha-hairpin motif superfamily</Data></Cell>
    <Cell ss:StyleID="s67"><Data ss:Type="String">IPR010625; CHCH</Data></Cell>
    <Cell ss:StyleID="s68"/>
    <Cell ss:StyleID="s68"/>
    <Cell ss:StyleID="s68"/>
    <Cell ss:StyleID="s68"/>
    <Cell ss:StyleID="s68"/>
    <Cell ss:StyleID="s68"/>
    <Cell ss:StyleID="s68"/>
   </Row>
   <Row ss:AutoFitHeight="0" ss:Height="15.75">
    <Cell ss:Index="2" ss:StyleID="s67"><Data ss:Type="String">Phyca_scf4390_18756</Data></Cell>
    <Cell ss:StyleID="s67"><Data ss:Type="Number">2.79216</Data></Cell>
    <Cell ss:StyleID="s67"><Data ss:Type="Number">24.177299999999999</Data></Cell>
    <Cell ss:StyleID="s67"><Data ss:Type="Number">3.1141999999999999</Data></Cell>
    <Cell ss:StyleID="s67"><Data ss:Type="Number">1E-4</Data></Cell>
    <Cell ss:StyleID="s67"><Data ss:Type="Number">2</Data></Cell>
    <Cell ss:StyleID="s67"><Data ss:Type="String">IPR001451; Hexapeptide repeat</Data></Cell>
    <Cell ss:StyleID="s67"><Data ss:Type="String">IPR011004; Trimeric LpxA-like</Data></Cell>
    <Cell ss:StyleID="s68"/>
    <Cell ss:StyleID="s68"/>
    <Cell ss:StyleID="s68"/>
    <Cell ss:StyleID="s68"/>
    <Cell ss:StyleID="s68"/>
    <Cell ss:StyleID="s68"/>
    <Cell ss:StyleID="s68"/>
   </Row>
   <Row ss:AutoFitHeight="0" ss:Height="15.75">
    <Cell ss:Index="2" ss:StyleID="s67"><Data ss:Type="String">Phyca_scf4496_18477</Data></Cell>
    <Cell ss:StyleID="s67"><Data ss:Type="Number">19.417899999999999</Data></Cell>
    <Cell ss:StyleID="s67"><Data ss:Type="Number">150.77099999999999</Data></Cell>
    <Cell ss:StyleID="s67"><Data ss:Type="Number">2.9569100000000001</Data></Cell>
    <Cell ss:StyleID="s71"><Data ss:Type="Number">5.0000000000000002E-5</Data></Cell>
    <Cell ss:StyleID="s67"><Data ss:Type="Number">4</Data></Cell>
    <Cell ss:StyleID="s67"><Data ss:Type="String">IPR000873; AMP-dependent synthetase/ligase</Data></Cell>
    <Cell ss:StyleID="s67"><Data ss:Type="String">IPR020845; AMP-binding, conserved site</Data></Cell>
    <Cell ss:StyleID="s68"><Data ss:Type="String">IPR025110; AMP-binding enzyme C-terminal domain</Data></Cell>
    <Cell ss:StyleID="s68"><Data ss:Type="String">IPR032675; Leucine-rich repeat domain, L domain-like</Data></Cell>
    <Cell ss:StyleID="s68"/>
    <Cell ss:StyleID="s68"/>
    <Cell ss:StyleID="s68"/>
    <Cell ss:StyleID="s68"/>
    <Cell ss:StyleID="s68"/>
   </Row>
   <Row ss:AutoFitHeight="0" ss:Height="15.75">
    <Cell ss:Index="2" ss:StyleID="s67"><Data ss:Type="String">Phyca_scf4728_3880</Data></Cell>
    <Cell ss:StyleID="s67"><Data ss:Type="Number">3.8589600000000002</Data></Cell>
    <Cell ss:StyleID="s67"><Data ss:Type="Number">11.005800000000001</Data></Cell>
    <Cell ss:StyleID="s67"><Data ss:Type="Number">1.51197</Data></Cell>
    <Cell ss:StyleID="s67"><Data ss:Type="Number">1.0499999999999999E-3</Data></Cell>
    <Cell ss:StyleID="s67"><Data ss:Type="Number">5</Data></Cell>
    <Cell ss:StyleID="s67"><Data ss:Type="String">IPR004531; Phenylalanyl-tRNA synthetase, class IIc, beta subunit, archae/euk cytosolic</Data></Cell>
    <Cell ss:StyleID="s67"><Data ss:Type="String">IPR005146; B3/B4 tRNA-binding domain</Data></Cell>
    <Cell ss:StyleID="s68"><Data ss:Type="String">IPR005147; tRNA synthetase, B5-domain</Data></Cell>
    <Cell ss:StyleID="s68"><Data ss:Type="String">IPR009061; Putative DNA-binding domain</Data></Cell>
    <Cell ss:StyleID="s68"><Data ss:Type="String">IPR020825; Phenylalanyl-tRNA synthetase, B3/B4</Data></Cell>
    <Cell ss:StyleID="s68"/>
    <Cell ss:StyleID="s68"/>
    <Cell ss:StyleID="s68"/>
    <Cell ss:StyleID="s68"/>
   </Row>
   <Row ss:AutoFitHeight="0" ss:Height="15.75">
    <Cell ss:Index="2" ss:StyleID="s67"><Data ss:Type="String">Phyca_scf5169_8054</Data></Cell>
    <Cell ss:StyleID="s67"><Data ss:Type="Number">0</Data></Cell>
    <Cell ss:StyleID="s67"><Data ss:Type="Number">62.009300000000003</Data></Cell>
    <Cell ss:StyleID="s67"><Data ss:Type="String">inf</Data></Cell>
    <Cell ss:StyleID="s67"><Data ss:Type="Number">2.0000000000000001E-4</Data></Cell>
    <Cell ss:StyleID="s67"><Data ss:Type="String">NO</Data></Cell>
    <Cell ss:StyleID="s67"/>
    <Cell ss:StyleID="s67"/>
    <Cell ss:StyleID="s68"/>
    <Cell ss:StyleID="s68"/>
    <Cell ss:StyleID="s68"/>
    <Cell ss:StyleID="s68"/>
    <Cell ss:StyleID="s68"/>
    <Cell ss:StyleID="s68"/>
    <Cell ss:StyleID="s68"/>
   </Row>
   <Row ss:AutoFitHeight="0" ss:Height="15.75">
    <Cell ss:Index="2" ss:StyleID="s67"><Data ss:Type="String">Phyca_scf5179_1486</Data></Cell>
    <Cell ss:StyleID="s67"><Data ss:Type="Number">5.31508</Data></Cell>
    <Cell ss:StyleID="s67"><Data ss:Type="Number">12.7683</Data></Cell>
    <Cell ss:StyleID="s67"><Data ss:Type="Number">1.2644</Data></Cell>
    <Cell ss:StyleID="s67"><Data ss:Type="Number">8.9999999999999998E-4</Data></Cell>
    <Cell ss:StyleID="s67"><Data ss:Type="String">NO</Data></Cell>
    <Cell ss:StyleID="s67"/>
    <Cell ss:StyleID="s67"/>
    <Cell ss:StyleID="s68"/>
    <Cell ss:StyleID="s68"/>
    <Cell ss:StyleID="s68"/>
    <Cell ss:StyleID="s68"/>
    <Cell ss:StyleID="s68"/>
    <Cell ss:StyleID="s68"/>
    <Cell ss:StyleID="s68"/>
   </Row>
   <Row ss:AutoFitHeight="0" ss:Height="15.75">
    <Cell ss:Index="2" ss:StyleID="s67"><Data ss:Type="String">Phyca_scf5294_8989</Data></Cell>
    <Cell ss:StyleID="s67"><Data ss:Type="Number">0</Data></Cell>
    <Cell ss:StyleID="s67"><Data ss:Type="Number">34.8643</Data></Cell>
    <Cell ss:StyleID="s67"><Data ss:Type="String">inf</Data></Cell>
    <Cell ss:StyleID="s67"><Data ss:Type="Number">1E-4</Data></Cell>
    <Cell ss:StyleID="s67"><Data ss:Type="String">NO</Data></Cell>
    <Cell ss:StyleID="s74"/>
    <Cell ss:StyleID="s67"/>
    <Cell ss:StyleID="s68"/>
    <Cell ss:StyleID="s68"/>
    <Cell ss:StyleID="s68"/>
    <Cell ss:StyleID="s68"/>
    <Cell ss:StyleID="s68"/>
    <Cell ss:StyleID="s68"/>
    <Cell ss:StyleID="s68"/>
   </Row>
   <Row ss:AutoFitHeight="0" ss:Height="15.75">
    <Cell ss:Index="2" ss:StyleID="s67"><Data ss:Type="String">Phyca_scf0252_5567</Data></Cell>
    <Cell ss:StyleID="s67"><Data ss:Type="Number">446.99599999999998</Data></Cell>
    <Cell ss:StyleID="s67"><Data ss:Type="Number">1399.78</Data></Cell>
    <Cell ss:StyleID="s67"><Data ss:Type="Number">1.64686</Data></Cell>
    <Cell ss:StyleID="s71"><Data ss:Type="Number">5.0000000000000002E-5</Data></Cell>
    <Cell ss:StyleID="s67"><Data ss:Type="String">NO</Data></Cell>
    <Cell ss:StyleID="s74"/>
    <Cell ss:StyleID="s67"/>
    <Cell ss:StyleID="s68"/>
    <Cell ss:StyleID="s68"/>
    <Cell ss:StyleID="s68"/>
    <Cell ss:StyleID="s68"/>
    <Cell ss:StyleID="s68"/>
    <Cell ss:StyleID="s68"/>
    <Cell ss:StyleID="s68"/>
   </Row>
   <Row ss:AutoFitHeight="0" ss:Height="15.75">
    <Cell ss:Index="2" ss:StyleID="s67"><Data ss:Type="String">Phyca_scf0252_5625</Data></Cell>
    <Cell ss:StyleID="s67"><Data ss:Type="Number">212.59299999999999</Data></Cell>
    <Cell ss:StyleID="s67"><Data ss:Type="Number">1181.1400000000001</Data></Cell>
    <Cell ss:StyleID="s67"><Data ss:Type="Number">2.4740199999999999</Data></Cell>
    <Cell ss:StyleID="s71"><Data ss:Type="Number">5.0000000000000002E-5</Data></Cell>
    <Cell ss:StyleID="s67"><Data ss:Type="String">NO</Data></Cell>
    <Cell ss:StyleID="s74"/>
    <Cell ss:StyleID="s67"/>
    <Cell ss:StyleID="s68"/>
    <Cell ss:StyleID="s68"/>
    <Cell ss:StyleID="s68"/>
    <Cell ss:StyleID="s68"/>
    <Cell ss:StyleID="s68"/>
    <Cell ss:StyleID="s68"/>
    <Cell ss:StyleID="s68"/>
   </Row>
   <Row ss:AutoFitHeight="0" ss:Height="15.75">
    <Cell ss:Index="2" ss:StyleID="s67"><Data ss:Type="String">Phyca_scf0344_2703</Data></Cell>
    <Cell ss:StyleID="s67"><Data ss:Type="Number">0</Data></Cell>
    <Cell ss:StyleID="s67"><Data ss:Type="Number">8.5742999999999991</Data></Cell>
    <Cell ss:StyleID="s67"><Data ss:Type="String">inf</Data></Cell>
    <Cell ss:StyleID="s71"><Data ss:Type="Number">5.0000000000000002E-5</Data></Cell>
    <Cell ss:StyleID="s67"><Data ss:Type="String">NO</Data></Cell>
    <Cell ss:StyleID="s74"/>
    <Cell ss:StyleID="s67"/>
    <Cell ss:StyleID="s68"/>
    <Cell ss:StyleID="s68"/>
    <Cell ss:StyleID="s68"/>
    <Cell ss:StyleID="s68"/>
    <Cell ss:StyleID="s68"/>
    <Cell ss:StyleID="s68"/>
    <Cell ss:StyleID="s68"/>
   </Row>
   <Row ss:AutoFitHeight="0" ss:Height="15.75">
    <Cell ss:Index="2" ss:StyleID="s67"><Data ss:Type="String">Phyca_scf0640_25534</Data></Cell>
    <Cell ss:StyleID="s67"><Data ss:Type="Number">79.4011</Data></Cell>
    <Cell ss:StyleID="s67"><Data ss:Type="Number">182.15600000000001</Data></Cell>
    <Cell ss:StyleID="s67"><Data ss:Type="Number">1.19794</Data></Cell>
    <Cell ss:StyleID="s67"><Data ss:Type="Number">1.25E-3</Data></Cell>
    <Cell ss:StyleID="s67"><Data ss:Type="String">NO</Data></Cell>
    <Cell ss:StyleID="s74"/>
    <Cell ss:StyleID="s67"/>
    <Cell ss:StyleID="s68"/>
    <Cell ss:StyleID="s68"/>
    <Cell ss:StyleID="s68"/>
    <Cell ss:StyleID="s68"/>
    <Cell ss:StyleID="s68"/>
    <Cell ss:StyleID="s68"/>
    <Cell ss:StyleID="s68"/>
   </Row>
   <Row ss:AutoFitHeight="0" ss:Height="15.75">
    <Cell ss:Index="2" ss:StyleID="s67"><Data ss:Type="String">Phyca_scf0769_9274</Data></Cell>
    <Cell ss:StyleID="s67"><Data ss:Type="Number">27.980399999999999</Data></Cell>
    <Cell ss:StyleID="s67"><Data ss:Type="Number">123.033</Data></Cell>
    <Cell ss:StyleID="s67"><Data ss:Type="Number">2.1365500000000002</Data></Cell>
    <Cell ss:StyleID="s71"><Data ss:Type="Number">5.0000000000000002E-5</Data></Cell>
    <Cell ss:StyleID="s67"><Data ss:Type="String">NO</Data></Cell>
    <Cell ss:StyleID="s74"/>
    <Cell ss:StyleID="s67"/>
    <Cell ss:StyleID="s68"/>
    <Cell ss:StyleID="s68"/>
    <Cell ss:StyleID="s68"/>
    <Cell ss:StyleID="s68"/>
    <Cell ss:StyleID="s68"/>
    <Cell ss:StyleID="s68"/>
    <Cell ss:StyleID="s68"/>
   </Row>
   <Row ss:AutoFitHeight="0" ss:Height="15.75">
    <Cell ss:Index="2" ss:StyleID="s67"><Data ss:Type="String">Phyca_scf0773_26629</Data></Cell>
    <Cell ss:StyleID="s67"><Data ss:Type="Number">0</Data></Cell>
    <Cell ss:StyleID="s67"><Data ss:Type="Number">41.445599999999999</Data></Cell>
    <Cell ss:StyleID="s67"><Data ss:Type="String">inf</Data></Cell>
    <Cell ss:StyleID="s71"><Data ss:Type="Number">5.0000000000000002E-5</Data></Cell>
    <Cell ss:StyleID="s67"><Data ss:Type="String">NO</Data></Cell>
    <Cell ss:StyleID="s74"/>
    <Cell ss:StyleID="s67"/>
    <Cell ss:StyleID="s68"/>
    <Cell ss:StyleID="s68"/>
    <Cell ss:StyleID="s68"/>
    <Cell ss:StyleID="s68"/>
    <Cell ss:StyleID="s68"/>
    <Cell ss:StyleID="s68"/>
    <Cell ss:StyleID="s68"/>
   </Row>
   <Row ss:AutoFitHeight="0" ss:Height="15.75">
    <Cell ss:Index="2" ss:StyleID="s67"><Data ss:Type="String">Phyca_scf0798_22556</Data></Cell>
    <Cell ss:StyleID="s67"><Data ss:Type="Number">3.18146</Data></Cell>
    <Cell ss:StyleID="s67"><Data ss:Type="Number">18.123799999999999</Data></Cell>
    <Cell ss:StyleID="s67"><Data ss:Type="Number">2.5101200000000001</Data></Cell>
    <Cell ss:StyleID="s67"><Data ss:Type="Number">4.0000000000000002E-4</Data></Cell>
    <Cell ss:StyleID="s67"><Data ss:Type="String">NO</Data></Cell>
    <Cell ss:StyleID="s74"/>
    <Cell ss:StyleID="s67"/>
    <Cell ss:StyleID="s68"/>
    <Cell ss:StyleID="s68"/>
    <Cell ss:StyleID="s68"/>
    <Cell ss:StyleID="s68"/>
    <Cell ss:StyleID="s68"/>
    <Cell ss:StyleID="s68"/>
    <Cell ss:StyleID="s68"/>
   </Row>
   <Row ss:AutoFitHeight="0" ss:Height="15.75">
    <Cell ss:Index="2" ss:StyleID="s67"><Data ss:Type="String">Phyca_scf1033_26950</Data></Cell>
    <Cell ss:StyleID="s67"><Data ss:Type="Number">9.7727699999999995</Data></Cell>
    <Cell ss:StyleID="s67"><Data ss:Type="Number">28.259699999999999</Data></Cell>
    <Cell ss:StyleID="s67"><Data ss:Type="Number">1.5319100000000001</Data></Cell>
    <Cell ss:StyleID="s67"><Data ss:Type="Number">1.25E-3</Data></Cell>
    <Cell ss:StyleID="s67"><Data ss:Type="String">NO</Data></Cell>
    <Cell ss:StyleID="s74"/>
    <Cell ss:StyleID="s67"/>
    <Cell ss:StyleID="s68"/>
    <Cell ss:StyleID="s68"/>
    <Cell ss:StyleID="s68"/>
    <Cell ss:StyleID="s68"/>
    <Cell ss:StyleID="s68"/>
    <Cell ss:StyleID="s68"/>
    <Cell ss:StyleID="s68"/>
   </Row>
   <Row ss:AutoFitHeight="0" ss:Height="15.75">
    <Cell ss:Index="2" ss:StyleID="s67"><Data ss:Type="String">Phyca_scf1072_2870</Data></Cell>
    <Cell ss:StyleID="s67"><Data ss:Type="Number">0</Data></Cell>
    <Cell ss:StyleID="s67"><Data ss:Type="Number">5.2620399999999998</Data></Cell>
    <Cell ss:StyleID="s67"><Data ss:Type="String">inf</Data></Cell>
    <Cell ss:StyleID="s67"><Data ss:Type="Number">1.4999999999999999E-4</Data></Cell>
    <Cell ss:StyleID="s67"><Data ss:Type="String">NO</Data></Cell>
    <Cell ss:StyleID="s74"/>
    <Cell ss:StyleID="s67"/>
    <Cell ss:StyleID="s68"/>
    <Cell ss:StyleID="s68"/>
    <Cell ss:StyleID="s68"/>
    <Cell ss:StyleID="s68"/>
    <Cell ss:StyleID="s68"/>
    <Cell ss:StyleID="s68"/>
    <Cell ss:StyleID="s68"/>
   </Row>
   <Row ss:AutoFitHeight="0" ss:Height="15.75">
    <Cell ss:Index="2" ss:StyleID="s67"><Data ss:Type="String">Phyca_scf1155_21694</Data></Cell>
    <Cell ss:StyleID="s67"><Data ss:Type="Number">0</Data></Cell>
    <Cell ss:StyleID="s67"><Data ss:Type="Number">3.1653600000000002</Data></Cell>
    <Cell ss:StyleID="s67"><Data ss:Type="String">inf</Data></Cell>
    <Cell ss:StyleID="s71"><Data ss:Type="Number">5.0000000000000002E-5</Data></Cell>
    <Cell ss:StyleID="s67"><Data ss:Type="String">NO</Data></Cell>
    <Cell ss:StyleID="s74"/>
    <Cell ss:StyleID="s67"/>
    <Cell ss:StyleID="s68"/>
    <Cell ss:StyleID="s68"/>
    <Cell ss:StyleID="s68"/>
    <Cell ss:StyleID="s68"/>
    <Cell ss:StyleID="s68"/>
    <Cell ss:StyleID="s68"/>
    <Cell ss:StyleID="s68"/>
   </Row>
   <Row ss:AutoFitHeight="0" ss:Height="15.75">
    <Cell ss:Index="2" ss:StyleID="s67"><Data ss:Type="String">Phyca_scf1419_20714</Data></Cell>
    <Cell ss:StyleID="s67"><Data ss:Type="Number">0</Data></Cell>
    <Cell ss:StyleID="s67"><Data ss:Type="Number">320.11700000000002</Data></Cell>
    <Cell ss:StyleID="s67"><Data ss:Type="String">inf</Data></Cell>
    <Cell ss:StyleID="s71"><Data ss:Type="Number">5.0000000000000002E-5</Data></Cell>
    <Cell ss:StyleID="s67"><Data ss:Type="String">NO</Data></Cell>
    <Cell ss:StyleID="s74"/>
    <Cell ss:StyleID="s67"/>
    <Cell ss:StyleID="s68"/>
    <Cell ss:StyleID="s68"/>
    <Cell ss:StyleID="s68"/>
    <Cell ss:StyleID="s68"/>
    <Cell ss:StyleID="s68"/>
    <Cell ss:StyleID="s68"/>
    <Cell ss:StyleID="s68"/>
   </Row>
   <Row ss:AutoFitHeight="0" ss:Height="15.75">
    <Cell ss:Index="2" ss:StyleID="s67"><Data ss:Type="String">Phyca_scf1564_20196</Data></Cell>
    <Cell ss:StyleID="s67"><Data ss:Type="Number">0</Data></Cell>
    <Cell ss:StyleID="s67"><Data ss:Type="Number">11.0015</Data></Cell>
    <Cell ss:StyleID="s67"><Data ss:Type="String">inf</Data></Cell>
    <Cell ss:StyleID="s71"><Data ss:Type="Number">5.0000000000000002E-5</Data></Cell>
    <Cell ss:StyleID="s67"><Data ss:Type="String">NO</Data></Cell>
    <Cell ss:StyleID="s74"/>
    <Cell ss:StyleID="s67"/>
    <Cell ss:StyleID="s68"/>
    <Cell ss:StyleID="s68"/>
    <Cell ss:StyleID="s68"/>
    <Cell ss:StyleID="s68"/>
    <Cell ss:StyleID="s68"/>
    <Cell ss:StyleID="s68"/>
    <Cell ss:StyleID="s68"/>
   </Row>
   <Row ss:AutoFitHeight="0" ss:Height="15.75">
    <Cell ss:Index="2" ss:StyleID="s67"><Data ss:Type="String">Phyca_scf1650_12059</Data></Cell>
    <Cell ss:StyleID="s67"><Data ss:Type="Number">20.331299999999999</Data></Cell>
    <Cell ss:StyleID="s67"><Data ss:Type="Number">73.953000000000003</Data></Cell>
    <Cell ss:StyleID="s67"><Data ss:Type="Number">1.8629</Data></Cell>
    <Cell ss:StyleID="s71"><Data ss:Type="Number">5.0000000000000002E-5</Data></Cell>
    <Cell ss:StyleID="s67"><Data ss:Type="String">NO</Data></Cell>
    <Cell ss:StyleID="s74"/>
    <Cell ss:StyleID="s67"/>
    <Cell ss:StyleID="s68"/>
    <Cell ss:StyleID="s68"/>
    <Cell ss:StyleID="s68"/>
    <Cell ss:StyleID="s68"/>
    <Cell ss:StyleID="s68"/>
    <Cell ss:StyleID="s68"/>
    <Cell ss:StyleID="s68"/>
   </Row>
   <Row ss:AutoFitHeight="0" ss:Height="15.75">
    <Cell ss:Index="2" ss:StyleID="s67"><Data ss:Type="String">Phyca_scf1659_23425</Data></Cell>
    <Cell ss:StyleID="s67"><Data ss:Type="Number">0</Data></Cell>
    <Cell ss:StyleID="s67"><Data ss:Type="Number">30.174299999999999</Data></Cell>
    <Cell ss:StyleID="s67"><Data ss:Type="String">inf</Data></Cell>
    <Cell ss:StyleID="s67"><Data ss:Type="Number">5.0000000000000001E-4</Data></Cell>
    <Cell ss:StyleID="s67"><Data ss:Type="String">NO</Data></Cell>
    <Cell ss:StyleID="s74"/>
    <Cell ss:StyleID="s67"/>
    <Cell ss:StyleID="s68"/>
    <Cell ss:StyleID="s68"/>
    <Cell ss:StyleID="s68"/>
    <Cell ss:StyleID="s68"/>
    <Cell ss:StyleID="s68"/>
    <Cell ss:StyleID="s68"/>
    <Cell ss:StyleID="s68"/>
   </Row>
   <Row ss:AutoFitHeight="0" ss:Height="15.75">
    <Cell ss:Index="2" ss:StyleID="s67"><Data ss:Type="String">Phyca_scf1833_20117</Data></Cell>
    <Cell ss:StyleID="s67"><Data ss:Type="Number">15.182600000000001</Data></Cell>
    <Cell ss:StyleID="s67"><Data ss:Type="Number">66.094399999999993</Data></Cell>
    <Cell ss:StyleID="s67"><Data ss:Type="Number">2.1221100000000002</Data></Cell>
    <Cell ss:StyleID="s67"><Data ss:Type="Number">3.5E-4</Data></Cell>
    <Cell ss:StyleID="s67"><Data ss:Type="String">NO</Data></Cell>
    <Cell ss:StyleID="s74"/>
    <Cell ss:StyleID="s67"/>
    <Cell ss:StyleID="s68"/>
    <Cell ss:StyleID="s68"/>
    <Cell ss:StyleID="s68"/>
    <Cell ss:StyleID="s68"/>
    <Cell ss:StyleID="s68"/>
    <Cell ss:StyleID="s68"/>
    <Cell ss:StyleID="s68"/>
   </Row>
   <Row ss:AutoFitHeight="0" ss:Height="15.75">
    <Cell ss:Index="2" ss:StyleID="s67"><Data ss:Type="String">Phyca_scf1955_14404</Data></Cell>
    <Cell ss:StyleID="s67"><Data ss:Type="Number">6.1329099999999999</Data></Cell>
    <Cell ss:StyleID="s67"><Data ss:Type="Number">60.0747</Data></Cell>
    <Cell ss:StyleID="s67"><Data ss:Type="Number">3.2921100000000001</Data></Cell>
    <Cell ss:StyleID="s71"><Data ss:Type="Number">5.0000000000000002E-5</Data></Cell>
    <Cell ss:StyleID="s67"><Data ss:Type="String">NO</Data></Cell>
    <Cell ss:StyleID="s67"/>
    <Cell ss:StyleID="s67"/>
    <Cell ss:StyleID="s68"/>
    <Cell ss:StyleID="s68"/>
    <Cell ss:StyleID="s68"/>
    <Cell ss:StyleID="s68"/>
    <Cell ss:StyleID="s68"/>
    <Cell ss:StyleID="s68"/>
    <Cell ss:StyleID="s68"/>
   </Row>
   <Row ss:AutoFitHeight="0" ss:Height="15.75">
    <Cell ss:Index="2" ss:StyleID="s67"><Data ss:Type="String">Phyca_scf2537_24217</Data></Cell>
    <Cell ss:StyleID="s67"><Data ss:Type="Number">56.725000000000001</Data></Cell>
    <Cell ss:StyleID="s67"><Data ss:Type="Number">159.13300000000001</Data></Cell>
    <Cell ss:StyleID="s67"><Data ss:Type="Number">1.4881800000000001</Data></Cell>
    <Cell ss:StyleID="s67"><Data ss:Type="Number">1E-3</Data></Cell>
    <Cell ss:StyleID="s67"><Data ss:Type="String">NO</Data></Cell>
    <Cell ss:StyleID="s67"/>
    <Cell ss:StyleID="s67"/>
    <Cell ss:StyleID="s68"/>
    <Cell ss:StyleID="s68"/>
    <Cell ss:StyleID="s68"/>
    <Cell ss:StyleID="s68"/>
    <Cell ss:StyleID="s68"/>
    <Cell ss:StyleID="s68"/>
    <Cell ss:StyleID="s68"/>
   </Row>
   <Row ss:AutoFitHeight="0" ss:Height="15.75">
    <Cell ss:Index="2" ss:StyleID="s67"><Data ss:Type="String">Phyca_scf2728_17936</Data></Cell>
    <Cell ss:StyleID="s67"><Data ss:Type="Number">0</Data></Cell>
    <Cell ss:StyleID="s67"><Data ss:Type="Number">1491.99</Data></Cell>
    <Cell ss:StyleID="s67"><Data ss:Type="String">inf</Data></Cell>
    <Cell ss:StyleID="s67"><Data ss:Type="Number">1E-4</Data></Cell>
    <Cell ss:StyleID="s67"><Data ss:Type="String">NO</Data></Cell>
    <Cell ss:StyleID="s67"/>
    <Cell ss:StyleID="s67"/>
    <Cell ss:StyleID="s68"/>
    <Cell ss:StyleID="s68"/>
    <Cell ss:StyleID="s68"/>
    <Cell ss:StyleID="s68"/>
    <Cell ss:StyleID="s68"/>
    <Cell ss:StyleID="s68"/>
    <Cell ss:StyleID="s68"/>
   </Row>
   <Row ss:AutoFitHeight="0" ss:Height="15.75">
    <Cell ss:Index="2" ss:StyleID="s67"><Data ss:Type="String">Phyca_scf2770_26867</Data></Cell>
    <Cell ss:StyleID="s67"><Data ss:Type="Number">0</Data></Cell>
    <Cell ss:StyleID="s67"><Data ss:Type="Number">3.8934299999999999</Data></Cell>
    <Cell ss:StyleID="s67"><Data ss:Type="String">inf</Data></Cell>
    <Cell ss:StyleID="s71"><Data ss:Type="Number">5.0000000000000002E-5</Data></Cell>
    <Cell ss:StyleID="s67"><Data ss:Type="String">NO</Data></Cell>
    <Cell ss:StyleID="s67"/>
    <Cell ss:StyleID="s67"/>
    <Cell ss:StyleID="s68"/>
    <Cell ss:StyleID="s68"/>
    <Cell ss:StyleID="s68"/>
    <Cell ss:StyleID="s68"/>
    <Cell ss:StyleID="s68"/>
    <Cell ss:StyleID="s68"/>
    <Cell ss:StyleID="s68"/>
   </Row>
   <Row ss:AutoFitHeight="0" ss:Height="15.75">
    <Cell ss:Index="2" ss:StyleID="s67"><Data ss:Type="String">Phyca_scf3908_21721</Data></Cell>
    <Cell ss:StyleID="s67"><Data ss:Type="Number">2.6023900000000002</Data></Cell>
    <Cell ss:StyleID="s67"><Data ss:Type="Number">12.787699999999999</Data></Cell>
    <Cell ss:StyleID="s67"><Data ss:Type="Number">2.29684</Data></Cell>
    <Cell ss:StyleID="s67"><Data ss:Type="Number">1.25E-3</Data></Cell>
    <Cell ss:StyleID="s67"><Data ss:Type="String">NO</Data></Cell>
    <Cell ss:StyleID="s67"/>
    <Cell ss:StyleID="s67"/>
    <Cell ss:StyleID="s68"/>
    <Cell ss:StyleID="s68"/>
    <Cell ss:StyleID="s68"/>
    <Cell ss:StyleID="s68"/>
    <Cell ss:StyleID="s68"/>
    <Cell ss:StyleID="s68"/>
    <Cell ss:StyleID="s68"/>
   </Row>
   <Row ss:AutoFitHeight="0" ss:Height="15.75">
    <Cell ss:Index="2" ss:StyleID="s67"><Data ss:Type="String">Phyca_scf4706_1782</Data></Cell>
    <Cell ss:StyleID="s67"><Data ss:Type="Number">12.8581</Data></Cell>
    <Cell ss:StyleID="s67"><Data ss:Type="Number">320.51600000000002</Data></Cell>
    <Cell ss:StyleID="s67"><Data ss:Type="Number">4.6396499999999996</Data></Cell>
    <Cell ss:StyleID="s71"><Data ss:Type="Number">5.0000000000000002E-5</Data></Cell>
    <Cell ss:StyleID="s67"><Data ss:Type="String">NO</Data></Cell>
    <Cell ss:StyleID="s67"/>
    <Cell ss:StyleID="s67"/>
    <Cell ss:StyleID="s68"/>
    <Cell ss:StyleID="s68"/>
    <Cell ss:StyleID="s68"/>
    <Cell ss:StyleID="s68"/>
    <Cell ss:StyleID="s68"/>
    <Cell ss:StyleID="s68"/>
    <Cell ss:StyleID="s68"/>
   </Row>
  </Table>
  <WorksheetOptions xmlns="urn:schemas-microsoft-com:office:excel">
   <Unsynced/>
   <Print>
    <ValidPrinterInfo/>
    <PaperSizeIndex>9</PaperSizeIndex>
    <HorizontalResolution>-4</HorizontalResolution>
    <VerticalResolution>-4</VerticalResolution>
   </Print>
   <Panes>
    <Pane>
     <Number>3</Number>
     <RangeSelection>R1</RangeSelection>
    </Pane>
   </Panes>
   <ProtectObjects>False</ProtectObjects>
   <ProtectScenarios>False</ProtectScenarios>
  </WorksheetOptions>
 </Worksheet>
 <Worksheet ss:Name="down">
  <Table ss:ExpandedColumnCount="21" ss:ExpandedRowCount="210" x:FullColumns="1" x:FullRows="1" ss:DefaultColumnWidth="66" ss:DefaultRowHeight="14.25">
   <Column ss:Index="7" ss:StyleID="s79" ss:AutoFitWidth="0" ss:Width="216.75"/>
   <Column ss:AutoFitWidth="0" ss:Width="189"/>
   <Row ss:AutoFitHeight="0" ss:Height="15.75" ss:StyleID="s62">
    <Cell ss:MergeAcross="7" ss:StyleID="s82"><ss:Data ss:Type="String" xmlns="http://www.w3.org/TR/REC-html40"><B><Font html:Color="#000000">Supplementary Table S14 The differentially expressed genes (down-regulated) in </Font><I><Font html:Size="10.5" html:Color="#000000">P. cactorum </Font></I><Font html:Size="10.5" html:Color="#000000">angaist ginsenoside for 24h.</Font></B></ss:Data></Cell>
   </Row>
   <Row ss:AutoFitHeight="0" ss:Height="15.75">
    <Cell ss:StyleID="s83"><Data ss:Type="String">Gene_id</Data></Cell>
    <Cell ss:StyleID="s83"><Data ss:Type="String">CK_FPKM</Data></Cell>
    <Cell ss:StyleID="s83"><Data ss:Type="String">treatment_FPKM</Data></Cell>
    <Cell ss:StyleID="s83"><Data ss:Type="String">log2(fold_change)</Data></Cell>
    <Cell ss:StyleID="s83"><Data ss:Type="String">p_value</Data></Cell>
    <Cell ss:StyleID="s83"><Data ss:Type="String">ipr_number</Data></Cell>
    <Cell ss:StyleID="s84"><Data ss:Type="String">Annotation</Data></Cell>
    <Cell ss:StyleID="s68"/>
    <Cell ss:StyleID="s68"/>
    <Cell ss:StyleID="s68"/>
    <Cell ss:StyleID="s68"/>
    <Cell ss:StyleID="s68"/>
    <Cell ss:StyleID="s68"/>
    <Cell ss:StyleID="s68"/>
    <Cell ss:StyleID="s68"/>
    <Cell ss:StyleID="s68"/>
    <Cell ss:StyleID="s68"/>
    <Cell ss:StyleID="s68"/>
    <Cell ss:StyleID="s68"/>
    <Cell ss:StyleID="s68"/>
    <Cell ss:StyleID="s68"/>
   </Row>
   <Row ss:AutoFitHeight="0" ss:Height="15.75">
    <Cell ss:StyleID="s68"><Data ss:Type="String">Phyca_scf0059_26237</Data></Cell>
    <Cell ss:StyleID="s68"><Data ss:Type="Number">70.422600000000003</Data></Cell>
    <Cell ss:StyleID="s68"><Data ss:Type="Number">16.581199999999999</Data></Cell>
    <Cell ss:StyleID="s68"><Data ss:Type="Number">-2.08649</Data></Cell>
    <Cell ss:StyleID="s85"><Data ss:Type="Number">5.0000000000000002E-5</Data></Cell>
    <Cell ss:StyleID="s68"><Data ss:Type="Number">4</Data></Cell>
    <Cell ss:StyleID="s86"><Data ss:Type="String">IPR003439; ABC transporter-like</Data></Cell>
    <Cell ss:StyleID="s68"><Data ss:Type="String">IPR013525; ABC-2 type transporter</Data></Cell>
    <Cell ss:StyleID="s68"><Data ss:Type="String">IPR017871; ABC transporter, conserved site</Data></Cell>
    <Cell ss:StyleID="s68"><Data ss:Type="String">IPR027417; P-loop containing nucleoside triphosphate hydrolase</Data></Cell>
    <Cell ss:StyleID="s68"/>
    <Cell ss:StyleID="s68"/>
    <Cell ss:StyleID="s68"/>
    <Cell ss:StyleID="s68"/>
    <Cell ss:StyleID="s68"/>
    <Cell ss:StyleID="s68"/>
    <Cell ss:StyleID="s68"/>
    <Cell ss:StyleID="s68"/>
    <Cell ss:StyleID="s68"/>
    <Cell ss:StyleID="s68"/>
    <Cell ss:StyleID="s68"/>
   </Row>
   <Row ss:AutoFitHeight="0" ss:Height="15.75">
    <Cell ss:StyleID="s68"><Data ss:Type="String">Phyca_scf4238_17522</Data></Cell>
    <Cell ss:StyleID="s68"><Data ss:Type="Number">41.122900000000001</Data></Cell>
    <Cell ss:StyleID="s68"><Data ss:Type="Number">17.704699999999999</Data></Cell>
    <Cell ss:StyleID="s68"><Data ss:Type="Number">-1.2158100000000001</Data></Cell>
    <Cell ss:StyleID="s68"><Data ss:Type="Number">1.5499999999999999E-3</Data></Cell>
    <Cell ss:StyleID="s68"><Data ss:Type="Number">5</Data></Cell>
    <Cell ss:StyleID="s86"><Data ss:Type="String">IPR003439; ABC transporter-like</Data></Cell>
    <Cell ss:StyleID="s68"><Data ss:Type="String">IPR003593; AAA+ ATPase domain</Data></Cell>
    <Cell ss:StyleID="s68"><Data ss:Type="String">IPR013525; ABC-2 type transporter</Data></Cell>
    <Cell ss:StyleID="s68"><Data ss:Type="String">IPR017871; ABC transporter, conserved site</Data></Cell>
    <Cell ss:StyleID="s68"><Data ss:Type="String">IPR027417; P-loop containing nucleoside triphosphate hydrolase</Data></Cell>
    <Cell ss:StyleID="s68"/>
    <Cell ss:StyleID="s68"/>
    <Cell ss:StyleID="s68"/>
    <Cell ss:StyleID="s68"/>
    <Cell ss:StyleID="s68"/>
    <Cell ss:StyleID="s68"/>
    <Cell ss:StyleID="s68"/>
    <Cell ss:StyleID="s68"/>
    <Cell ss:StyleID="s68"/>
    <Cell ss:StyleID="s68"/>
   </Row>
   <Row ss:AutoFitHeight="0" ss:Height="15.75">
    <Cell ss:StyleID="s68"><Data ss:Type="String">Phyca_scf4920_12783</Data></Cell>
    <Cell ss:StyleID="s68"><Data ss:Type="Number">43.347099999999998</Data></Cell>
    <Cell ss:StyleID="s68"><Data ss:Type="Number">6.9892500000000002</Data></Cell>
    <Cell ss:StyleID="s68"><Data ss:Type="Number">-2.63273</Data></Cell>
    <Cell ss:StyleID="s85"><Data ss:Type="Number">5.0000000000000002E-5</Data></Cell>
    <Cell ss:StyleID="s68"><Data ss:Type="Number">4</Data></Cell>
    <Cell ss:StyleID="s86"><Data ss:Type="String">IPR003439; ABC transporter-like</Data></Cell>
    <Cell ss:StyleID="s68"><Data ss:Type="String">IPR010929; CDR ABC transporter</Data></Cell>
    <Cell ss:StyleID="s68"><Data ss:Type="String">IPR013525; ABC-2 type transporter</Data></Cell>
    <Cell ss:StyleID="s68"><Data ss:Type="String">IPR027417; P-loop containing nucleoside triphosphate hydrolase</Data></Cell>
    <Cell ss:StyleID="s68"/>
    <Cell ss:StyleID="s68"/>
    <Cell ss:StyleID="s68"/>
    <Cell ss:StyleID="s68"/>
    <Cell ss:StyleID="s68"/>
    <Cell ss:StyleID="s68"/>
    <Cell ss:StyleID="s68"/>
    <Cell ss:StyleID="s68"/>
    <Cell ss:StyleID="s68"/>
    <Cell ss:StyleID="s68"/>
    <Cell ss:StyleID="s68"/>
   </Row>
   <Row ss:AutoFitHeight="0" ss:Height="15.75">
    <Cell ss:StyleID="s68"><Data ss:Type="String">Phyca_scf0667_10695</Data></Cell>
    <Cell ss:StyleID="s68"><Data ss:Type="Number">8.3697900000000001</Data></Cell>
    <Cell ss:StyleID="s68"><Data ss:Type="Number">3.1104699999999998</Data></Cell>
    <Cell ss:StyleID="s68"><Data ss:Type="Number">-1.4280600000000001</Data></Cell>
    <Cell ss:StyleID="s68"><Data ss:Type="Number">5.0000000000000001E-4</Data></Cell>
    <Cell ss:StyleID="s68"><Data ss:Type="Number">1</Data></Cell>
    <Cell ss:StyleID="s86"><Data ss:Type="String">IPR013057; Amino acid transporter, transmembrane domain</Data></Cell>
    <Cell ss:StyleID="s68"/>
    <Cell ss:StyleID="s68"/>
    <Cell ss:StyleID="s68"/>
    <Cell ss:StyleID="s68"/>
    <Cell ss:StyleID="s68"/>
    <Cell ss:StyleID="s68"/>
    <Cell ss:StyleID="s68"/>
    <Cell ss:StyleID="s68"/>
    <Cell ss:StyleID="s68"/>
    <Cell ss:StyleID="s68"/>
    <Cell ss:StyleID="s68"/>
    <Cell ss:StyleID="s68"/>
    <Cell ss:StyleID="s68"/>
    <Cell ss:StyleID="s68"/>
   </Row>
   <Row ss:AutoFitHeight="0" ss:Height="15.75">
    <Cell ss:StyleID="s68"><Data ss:Type="String">Phyca_scf0785_27765</Data></Cell>
    <Cell ss:StyleID="s68"><Data ss:Type="Number">12.775399999999999</Data></Cell>
    <Cell ss:StyleID="s68"><Data ss:Type="Number">3.5090599999999998</Data></Cell>
    <Cell ss:StyleID="s68"><Data ss:Type="Number">-1.8642099999999999</Data></Cell>
    <Cell ss:StyleID="s68"><Data ss:Type="Number">1.6000000000000001E-3</Data></Cell>
    <Cell ss:StyleID="s68"><Data ss:Type="Number">3</Data></Cell>
    <Cell ss:StyleID="s86"><Data ss:Type="String">IPR001905; Ammonium transporter</Data></Cell>
    <Cell ss:StyleID="s68"><Data ss:Type="String">IPR024041; Ammonium transporter AmtB-like domain</Data></Cell>
    <Cell ss:StyleID="s68"><Data ss:Type="String">IPR029020; Ammonium/urea transporter</Data></Cell>
    <Cell ss:StyleID="s68"/>
    <Cell ss:StyleID="s68"/>
    <Cell ss:StyleID="s68"/>
    <Cell ss:StyleID="s68"/>
    <Cell ss:StyleID="s68"/>
    <Cell ss:StyleID="s68"/>
    <Cell ss:StyleID="s68"/>
    <Cell ss:StyleID="s68"/>
    <Cell ss:StyleID="s68"/>
    <Cell ss:StyleID="s68"/>
    <Cell ss:StyleID="s68"/>
    <Cell ss:StyleID="s68"/>
   </Row>
   <Row ss:AutoFitHeight="0" ss:Height="15.75">
    <Cell ss:StyleID="s68"><Data ss:Type="String">Phyca_scf1164_6953</Data></Cell>
    <Cell ss:StyleID="s68"><Data ss:Type="Number">1580.56</Data></Cell>
    <Cell ss:StyleID="s68"><Data ss:Type="Number">34.811900000000001</Data></Cell>
    <Cell ss:StyleID="s68"><Data ss:Type="Number">-5.5047199999999998</Data></Cell>
    <Cell ss:StyleID="s68"><Data ss:Type="Number">5.5000000000000003E-4</Data></Cell>
    <Cell ss:StyleID="s68"><Data ss:Type="Number">1</Data></Cell>
    <Cell ss:StyleID="s86"><Data ss:Type="String">IPR018937; Magnesium transporter</Data></Cell>
    <Cell ss:StyleID="s68"/>
    <Cell ss:StyleID="s68"/>
    <Cell ss:StyleID="s68"/>
    <Cell ss:StyleID="s68"/>
    <Cell ss:StyleID="s68"/>
    <Cell ss:StyleID="s68"/>
    <Cell ss:StyleID="s68"/>
    <Cell ss:StyleID="s68"/>
    <Cell ss:StyleID="s68"/>
    <Cell ss:StyleID="s68"/>
    <Cell ss:StyleID="s68"/>
    <Cell ss:StyleID="s68"/>
    <Cell ss:StyleID="s68"/>
    <Cell ss:StyleID="s68"/>
   </Row>
   <Row ss:AutoFitHeight="0" ss:Height="15.75">
    <Cell ss:StyleID="s68"><Data ss:Type="String">Phyca_scf4774_13246</Data></Cell>
    <Cell ss:StyleID="s68"><Data ss:Type="Number">365.93900000000002</Data></Cell>
    <Cell ss:StyleID="s68"><Data ss:Type="Number">163.99700000000001</Data></Cell>
    <Cell ss:StyleID="s68"><Data ss:Type="Number">-1.15794</Data></Cell>
    <Cell ss:StyleID="s68"><Data ss:Type="Number">1.25E-3</Data></Cell>
    <Cell ss:StyleID="s68"><Data ss:Type="Number">6</Data></Cell>
    <Cell ss:StyleID="s86"><Data ss:Type="String">IPR015590; Aldehyde dehydrogenase domain</Data></Cell>
    <Cell ss:StyleID="s68"><Data ss:Type="String">IPR016160; Aldehyde dehydrogenase, cysteine active site</Data></Cell>
    <Cell ss:StyleID="s68"><Data ss:Type="String">IPR016161; Aldehyde/histidinol dehydrogenase</Data></Cell>
    <Cell ss:StyleID="s68"><Data ss:Type="String">IPR016162; Aldehyde dehydrogenase N-terminal domain</Data></Cell>
    <Cell ss:StyleID="s68"><Data ss:Type="String">IPR016163; Aldehyde dehydrogenase, C-terminal</Data></Cell>
    <Cell ss:StyleID="s68"><Data ss:Type="String">IPR029510; Aldehyde dehydrogenase, glutamic acid active site</Data></Cell>
    <Cell ss:StyleID="s68"/>
    <Cell ss:StyleID="s68"/>
    <Cell ss:StyleID="s68"/>
    <Cell ss:StyleID="s68"/>
    <Cell ss:StyleID="s68"/>
    <Cell ss:StyleID="s68"/>
    <Cell ss:StyleID="s68"/>
    <Cell ss:StyleID="s68"/>
    <Cell ss:StyleID="s68"/>
   </Row>
   <Row ss:AutoFitHeight="0" ss:Height="15.75">
    <Cell ss:StyleID="s68"><Data ss:Type="String">Phyca_scf4897_17912</Data></Cell>
    <Cell ss:StyleID="s68"><Data ss:Type="Number">218.02500000000001</Data></Cell>
    <Cell ss:StyleID="s68"><Data ss:Type="Number">39.6126</Data></Cell>
    <Cell ss:StyleID="s68"><Data ss:Type="Number">-2.4604599999999999</Data></Cell>
    <Cell ss:StyleID="s68"><Data ss:Type="Number">8.4999999999999995E-4</Data></Cell>
    <Cell ss:StyleID="s68"><Data ss:Type="Number">6</Data></Cell>
    <Cell ss:StyleID="s86"><Data ss:Type="String">IPR015590; Aldehyde dehydrogenase domain</Data></Cell>
    <Cell ss:StyleID="s68"><Data ss:Type="String">IPR016160; Aldehyde dehydrogenase, cysteine active site</Data></Cell>
    <Cell ss:StyleID="s68"><Data ss:Type="String">IPR016161; Aldehyde/histidinol dehydrogenase</Data></Cell>
    <Cell ss:StyleID="s68"><Data ss:Type="String">IPR016162; Aldehyde dehydrogenase N-terminal domain</Data></Cell>
    <Cell ss:StyleID="s68"><Data ss:Type="String">IPR016163; Aldehyde dehydrogenase, C-terminal</Data></Cell>
    <Cell ss:StyleID="s68"><Data ss:Type="String">IPR029510; Aldehyde dehydrogenase, glutamic acid active site</Data></Cell>
    <Cell ss:StyleID="s68"/>
    <Cell ss:StyleID="s68"/>
    <Cell ss:StyleID="s68"/>
    <Cell ss:StyleID="s68"/>
    <Cell ss:StyleID="s68"/>
    <Cell ss:StyleID="s68"/>
    <Cell ss:StyleID="s68"/>
    <Cell ss:StyleID="s68"/>
    <Cell ss:StyleID="s68"/>
   </Row>
   <Row ss:AutoFitHeight="0" ss:Height="15.75">
    <Cell ss:StyleID="s68"><Data ss:Type="String">Phyca_scf0343_19144</Data></Cell>
    <Cell ss:StyleID="s68"><Data ss:Type="Number">327.38900000000001</Data></Cell>
    <Cell ss:StyleID="s68"><Data ss:Type="Number">145.226</Data></Cell>
    <Cell ss:StyleID="s68"><Data ss:Type="Number">-1.1727000000000001</Data></Cell>
    <Cell ss:StyleID="s68"><Data ss:Type="Number">8.9999999999999998E-4</Data></Cell>
    <Cell ss:StyleID="s68"><Data ss:Type="Number">2</Data></Cell>
    <Cell ss:StyleID="s86"><Data ss:Type="String">IPR011701; Major facilitator superfamily</Data></Cell>
    <Cell ss:StyleID="s68"><Data ss:Type="String">IPR020846; Major facilitator superfamily domain</Data></Cell>
    <Cell ss:StyleID="s68"/>
    <Cell ss:StyleID="s68"/>
    <Cell ss:StyleID="s68"/>
    <Cell ss:StyleID="s68"/>
    <Cell ss:StyleID="s68"/>
    <Cell ss:StyleID="s68"/>
    <Cell ss:StyleID="s68"/>
    <Cell ss:StyleID="s68"/>
    <Cell ss:StyleID="s68"/>
    <Cell ss:StyleID="s68"/>
    <Cell ss:StyleID="s68"/>
    <Cell ss:StyleID="s68"/>
    <Cell ss:StyleID="s68"/>
   </Row>
   <Row ss:AutoFitHeight="0" ss:Height="15.75">
    <Cell ss:StyleID="s68"><Data ss:Type="String">Phyca_scf2439_15322</Data></Cell>
    <Cell ss:StyleID="s68"><Data ss:Type="Number">32.363100000000003</Data></Cell>
    <Cell ss:StyleID="s68"><Data ss:Type="Number">12.530799999999999</Data></Cell>
    <Cell ss:StyleID="s68"><Data ss:Type="Number">-1.3688800000000001</Data></Cell>
    <Cell ss:StyleID="s68"><Data ss:Type="Number">6.4999999999999997E-4</Data></Cell>
    <Cell ss:StyleID="s68"><Data ss:Type="Number">4</Data></Cell>
    <Cell ss:StyleID="s86"><Data ss:Type="String">IPR003663; Sugar/inositol transporter</Data></Cell>
    <Cell ss:StyleID="s68"><Data ss:Type="String">IPR005828; Major facilitator,  sugar transporter-like</Data></Cell>
    <Cell ss:StyleID="s68"><Data ss:Type="String">IPR005829; Sugar transporter, conserved site</Data></Cell>
    <Cell ss:StyleID="s68"><Data ss:Type="String">IPR020846; Major facilitator superfamily domain</Data></Cell>
    <Cell ss:StyleID="s68"/>
    <Cell ss:StyleID="s68"/>
    <Cell ss:StyleID="s68"/>
    <Cell ss:StyleID="s68"/>
    <Cell ss:StyleID="s68"/>
    <Cell ss:StyleID="s68"/>
    <Cell ss:StyleID="s68"/>
    <Cell ss:StyleID="s68"/>
    <Cell ss:StyleID="s68"/>
    <Cell ss:StyleID="s68"/>
    <Cell ss:StyleID="s68"/>
   </Row>
   <Row ss:AutoFitHeight="0" ss:Height="15.75">
    <Cell ss:StyleID="s68"><Data ss:Type="String">Phyca_scf0079_18605</Data></Cell>
    <Cell ss:StyleID="s68"><Data ss:Type="Number">496.93</Data></Cell>
    <Cell ss:StyleID="s68"><Data ss:Type="Number">207.864</Data></Cell>
    <Cell ss:StyleID="s68"><Data ss:Type="Number">-1.2574000000000001</Data></Cell>
    <Cell ss:StyleID="s68"><Data ss:Type="Number">2.5000000000000001E-4</Data></Cell>
    <Cell ss:StyleID="s68"><Data ss:Type="Number">5</Data></Cell>
    <Cell ss:StyleID="s86"><Data ss:Type="String">IPR001547; Glycoside hydrolase, family 5</Data></Cell>
    <Cell ss:StyleID="s68"><Data ss:Type="String">IPR008278; 4'-phosphopantetheinyl transferase superfamily</Data></Cell>
    <Cell ss:StyleID="s68"><Data ss:Type="String">IPR012946; X8 domain</Data></Cell>
    <Cell ss:StyleID="s68"><Data ss:Type="String">IPR013781; Glycoside hydrolase, catalytic domain</Data></Cell>
    <Cell ss:StyleID="s68"><Data ss:Type="String">IPR017853; Glycoside hydrolase superfamily</Data></Cell>
    <Cell ss:StyleID="s68"/>
    <Cell ss:StyleID="s68"/>
    <Cell ss:StyleID="s68"/>
    <Cell ss:StyleID="s68"/>
    <Cell ss:StyleID="s68"/>
    <Cell ss:StyleID="s68"/>
    <Cell ss:StyleID="s68"/>
    <Cell ss:StyleID="s68"/>
    <Cell ss:StyleID="s68"/>
    <Cell ss:StyleID="s68"/>
   </Row>
   <Row ss:AutoFitHeight="0" ss:Height="15.75">
    <Cell ss:StyleID="s68"><Data ss:Type="String">Phyca_scf1679_12505</Data></Cell>
    <Cell ss:StyleID="s68"><Data ss:Type="Number">20.791799999999999</Data></Cell>
    <Cell ss:StyleID="s68"><Data ss:Type="Number">7.82972</Data></Cell>
    <Cell ss:StyleID="s68"><Data ss:Type="Number">-1.4089799999999999</Data></Cell>
    <Cell ss:StyleID="s68"><Data ss:Type="Number">6.4999999999999997E-4</Data></Cell>
    <Cell ss:StyleID="s68"><Data ss:Type="Number">8</Data></Cell>
    <Cell ss:StyleID="s86"><Data ss:Type="String">IPR000322; Glycoside hydrolase family 31</Data></Cell>
    <Cell ss:StyleID="s68"><Data ss:Type="String">IPR005085; Carbohydrate binding module family 25</Data></Cell>
    <Cell ss:StyleID="s68"><Data ss:Type="String">IPR011013; Galactose mutarotase-like domain</Data></Cell>
    <Cell ss:StyleID="s68"><Data ss:Type="String">IPR013785; Aldolase-type TIM barrel</Data></Cell>
    <Cell ss:StyleID="s68"><Data ss:Type="String">IPR017853; Glycoside hydrolase superfamily</Data></Cell>
    <Cell ss:StyleID="s68"><Data ss:Type="String">IPR030458; Glycosyl hydrolases family 31, active site</Data></Cell>
    <Cell ss:StyleID="s68"><Data ss:Type="String">IPR030459; Glycosyl hydrolases family 31, conserved site</Data></Cell>
    <Cell ss:StyleID="s68"><Data ss:Type="String">IPR031727; Galactose mutarotase, N-terminal barrel</Data></Cell>
    <Cell ss:StyleID="s68"/>
    <Cell ss:StyleID="s68"/>
    <Cell ss:StyleID="s68"/>
    <Cell ss:StyleID="s68"/>
    <Cell ss:StyleID="s68"/>
    <Cell ss:StyleID="s68"/>
    <Cell ss:StyleID="s68"/>
   </Row>
   <Row ss:AutoFitHeight="0" ss:Height="15.75">
    <Cell ss:StyleID="s68"><Data ss:Type="String">Phyca_scf2781_891</Data></Cell>
    <Cell ss:StyleID="s68"><Data ss:Type="Number">216.364</Data></Cell>
    <Cell ss:StyleID="s68"><Data ss:Type="Number">93.650999999999996</Data></Cell>
    <Cell ss:StyleID="s68"><Data ss:Type="Number">-1.2081</Data></Cell>
    <Cell ss:StyleID="s68"><Data ss:Type="Number">8.9999999999999998E-4</Data></Cell>
    <Cell ss:StyleID="s68"><Data ss:Type="Number">2</Data></Cell>
    <Cell ss:StyleID="s86"><Data ss:Type="String">IPR013781; Glycoside hydrolase, catalytic domain</Data></Cell>
    <Cell ss:StyleID="s68"><Data ss:Type="String">IPR017853; Glycoside hydrolase superfamily</Data></Cell>
    <Cell ss:StyleID="s68"/>
    <Cell ss:StyleID="s68"/>
    <Cell ss:StyleID="s68"/>
    <Cell ss:StyleID="s68"/>
    <Cell ss:StyleID="s68"/>
    <Cell ss:StyleID="s68"/>
    <Cell ss:StyleID="s68"/>
    <Cell ss:StyleID="s68"/>
    <Cell ss:StyleID="s68"/>
    <Cell ss:StyleID="s68"/>
    <Cell ss:StyleID="s68"/>
    <Cell ss:StyleID="s68"/>
    <Cell ss:StyleID="s68"/>
   </Row>
   <Row ss:AutoFitHeight="0" ss:Height="15.75">
    <Cell ss:StyleID="s68"><Data ss:Type="String">Phyca_scf3784_19095</Data></Cell>
    <Cell ss:StyleID="s68"><Data ss:Type="Number">63.321199999999997</Data></Cell>
    <Cell ss:StyleID="s68"><Data ss:Type="Number">25.583100000000002</Data></Cell>
    <Cell ss:StyleID="s68"><Data ss:Type="Number">-1.3075000000000001</Data></Cell>
    <Cell ss:StyleID="s68"><Data ss:Type="Number">2.9999999999999997E-4</Data></Cell>
    <Cell ss:StyleID="s68"><Data ss:Type="Number">3</Data></Cell>
    <Cell ss:StyleID="s86"><Data ss:Type="String">IPR001547; Glycoside hydrolase, family 5</Data></Cell>
    <Cell ss:StyleID="s68"><Data ss:Type="String">IPR013781; Glycoside hydrolase, catalytic domain</Data></Cell>
    <Cell ss:StyleID="s68"><Data ss:Type="String">IPR017853; Glycoside hydrolase superfamily</Data></Cell>
    <Cell ss:StyleID="s68"/>
    <Cell ss:StyleID="s68"/>
    <Cell ss:StyleID="s68"/>
    <Cell ss:StyleID="s68"/>
    <Cell ss:StyleID="s68"/>
    <Cell ss:StyleID="s68"/>
    <Cell ss:StyleID="s68"/>
    <Cell ss:StyleID="s68"/>
    <Cell ss:StyleID="s68"/>
    <Cell ss:StyleID="s68"/>
    <Cell ss:StyleID="s68"/>
    <Cell ss:StyleID="s68"/>
   </Row>
   <Row ss:AutoFitHeight="0" ss:Height="15.75">
    <Cell ss:StyleID="s68"><Data ss:Type="String">Phyca_scf4358_22991</Data></Cell>
    <Cell ss:StyleID="s68"><Data ss:Type="Number">293.11399999999998</Data></Cell>
    <Cell ss:StyleID="s68"><Data ss:Type="Number">102.786</Data></Cell>
    <Cell ss:StyleID="s68"><Data ss:Type="Number">-1.5118199999999999</Data></Cell>
    <Cell ss:StyleID="s68"><Data ss:Type="Number">1.4999999999999999E-4</Data></Cell>
    <Cell ss:StyleID="s68"><Data ss:Type="Number">3</Data></Cell>
    <Cell ss:StyleID="s86"><Data ss:Type="String">IPR001360; Glycoside hydrolase family 1</Data></Cell>
    <Cell ss:StyleID="s68"><Data ss:Type="String">IPR013781; Glycoside hydrolase, catalytic domain</Data></Cell>
    <Cell ss:StyleID="s68"><Data ss:Type="String">IPR017853; Glycoside hydrolase superfamily</Data></Cell>
    <Cell ss:StyleID="s68"/>
    <Cell ss:StyleID="s68"/>
    <Cell ss:StyleID="s68"/>
    <Cell ss:StyleID="s68"/>
    <Cell ss:StyleID="s68"/>
    <Cell ss:StyleID="s68"/>
    <Cell ss:StyleID="s68"/>
    <Cell ss:StyleID="s68"/>
    <Cell ss:StyleID="s68"/>
    <Cell ss:StyleID="s68"/>
    <Cell ss:StyleID="s68"/>
    <Cell ss:StyleID="s68"/>
   </Row>
   <Row ss:AutoFitHeight="0" ss:Height="15.75">
    <Cell ss:StyleID="s68"><Data ss:Type="String">Phyca_scf0158_17480</Data></Cell>
    <Cell ss:StyleID="s68"><Data ss:Type="Number">5335.93</Data></Cell>
    <Cell ss:StyleID="s68"><Data ss:Type="Number">1668.62</Data></Cell>
    <Cell ss:StyleID="s68"><Data ss:Type="Number">-1.6770799999999999</Data></Cell>
    <Cell ss:StyleID="s85"><Data ss:Type="Number">5.0000000000000002E-5</Data></Cell>
    <Cell ss:StyleID="s68"><Data ss:Type="Number">4</Data></Cell>
    <Cell ss:StyleID="s86"><Data ss:Type="String">IPR001892; Ribosomal protein S13</Data></Cell>
    <Cell ss:StyleID="s68"><Data ss:Type="String">IPR010979; Ribosomal protein S13-like, H2TH</Data></Cell>
    <Cell ss:StyleID="s68"><Data ss:Type="String">IPR018269; Ribosomal protein S13, conserved site</Data></Cell>
    <Cell ss:StyleID="s68"><Data ss:Type="String">IPR027437; 30s ribosomal protein S13, C-terminal</Data></Cell>
    <Cell ss:StyleID="s68"/>
    <Cell ss:StyleID="s68"/>
    <Cell ss:StyleID="s68"/>
    <Cell ss:StyleID="s68"/>
    <Cell ss:StyleID="s68"/>
    <Cell ss:StyleID="s68"/>
    <Cell ss:StyleID="s68"/>
    <Cell ss:StyleID="s68"/>
    <Cell ss:StyleID="s68"/>
    <Cell ss:StyleID="s68"/>
    <Cell ss:StyleID="s68"/>
   </Row>
   <Row ss:AutoFitHeight="0" ss:Height="15.75">
    <Cell ss:StyleID="s68"><Data ss:Type="String">Phyca_scf0242_4672</Data></Cell>
    <Cell ss:StyleID="s68"><Data ss:Type="Number">4171</Data></Cell>
    <Cell ss:StyleID="s68"><Data ss:Type="Number">1621.3</Data></Cell>
    <Cell ss:StyleID="s68"><Data ss:Type="Number">-1.36324</Data></Cell>
    <Cell ss:StyleID="s85"><Data ss:Type="Number">5.0000000000000002E-5</Data></Cell>
    <Cell ss:StyleID="s68"><Data ss:Type="Number">3</Data></Cell>
    <Cell ss:StyleID="s86"><Data ss:Type="String">IPR001377; Ribosomal protein S6e</Data></Cell>
    <Cell ss:StyleID="s68"><Data ss:Type="String">IPR014401; Ribosomal protein S6, eukaryotic</Data></Cell>
    <Cell ss:StyleID="s68"><Data ss:Type="String">IPR018282; Ribosomal protein S6e, conserved site</Data></Cell>
    <Cell ss:StyleID="s68"/>
    <Cell ss:StyleID="s68"/>
    <Cell ss:StyleID="s68"/>
    <Cell ss:StyleID="s68"/>
    <Cell ss:StyleID="s68"/>
    <Cell ss:StyleID="s68"/>
    <Cell ss:StyleID="s68"/>
    <Cell ss:StyleID="s68"/>
    <Cell ss:StyleID="s68"/>
    <Cell ss:StyleID="s68"/>
    <Cell ss:StyleID="s68"/>
    <Cell ss:StyleID="s68"/>
   </Row>
   <Row ss:AutoFitHeight="0" ss:Height="15.75">
    <Cell ss:StyleID="s68"><Data ss:Type="String">Phyca_scf0499_20462</Data></Cell>
    <Cell ss:StyleID="s68"><Data ss:Type="Number">3700.76</Data></Cell>
    <Cell ss:StyleID="s68"><Data ss:Type="Number">1589.15</Data></Cell>
    <Cell ss:StyleID="s68"><Data ss:Type="Number">-1.21957</Data></Cell>
    <Cell ss:StyleID="s68"><Data ss:Type="Number">1.1000000000000001E-3</Data></Cell>
    <Cell ss:StyleID="s68"><Data ss:Type="Number">3</Data></Cell>
    <Cell ss:StyleID="s86"><Data ss:Type="String">IPR001047; Ribosomal protein S8e</Data></Cell>
    <Cell ss:StyleID="s68"><Data ss:Type="String">IPR018283; Ribosomal protein S8e, conserved site</Data></Cell>
    <Cell ss:StyleID="s68"><Data ss:Type="String">IPR022309; Ribosomal protein S8e/ribosomal biogenesis NSA2</Data></Cell>
    <Cell ss:StyleID="s68"/>
    <Cell ss:StyleID="s68"/>
    <Cell ss:StyleID="s68"/>
    <Cell ss:StyleID="s68"/>
    <Cell ss:StyleID="s68"/>
    <Cell ss:StyleID="s68"/>
    <Cell ss:StyleID="s68"/>
    <Cell ss:StyleID="s68"/>
    <Cell ss:StyleID="s68"/>
    <Cell ss:StyleID="s68"/>
    <Cell ss:StyleID="s68"/>
    <Cell ss:StyleID="s68"/>
   </Row>
   <Row ss:AutoFitHeight="0" ss:Height="15.75">
    <Cell ss:StyleID="s68"><Data ss:Type="String">Phyca_scf0658_7837</Data></Cell>
    <Cell ss:StyleID="s68"><Data ss:Type="Number">7151.61</Data></Cell>
    <Cell ss:StyleID="s68"><Data ss:Type="Number">1910.86</Data></Cell>
    <Cell ss:StyleID="s68"><Data ss:Type="Number">-1.90404</Data></Cell>
    <Cell ss:StyleID="s85"><Data ss:Type="Number">5.0000000000000002E-5</Data></Cell>
    <Cell ss:StyleID="s68"><Data ss:Type="Number">2</Data></Cell>
    <Cell ss:StyleID="s86"><Data ss:Type="String">IPR001266; Ribosomal protein S19e</Data></Cell>
    <Cell ss:StyleID="s68"><Data ss:Type="String">IPR011991; Winged helix-turn-helix DNA-binding domain</Data></Cell>
    <Cell ss:StyleID="s68"/>
    <Cell ss:StyleID="s68"/>
    <Cell ss:StyleID="s68"/>
    <Cell ss:StyleID="s68"/>
    <Cell ss:StyleID="s68"/>
    <Cell ss:StyleID="s68"/>
    <Cell ss:StyleID="s68"/>
    <Cell ss:StyleID="s68"/>
    <Cell ss:StyleID="s68"/>
    <Cell ss:StyleID="s68"/>
    <Cell ss:StyleID="s68"/>
    <Cell ss:StyleID="s68"/>
    <Cell ss:StyleID="s68"/>
   </Row>
   <Row ss:AutoFitHeight="0" ss:Height="15.75">
    <Cell ss:StyleID="s68"><Data ss:Type="String">Phyca_scf1002_2569</Data></Cell>
    <Cell ss:StyleID="s68"><Data ss:Type="Number">19031.400000000001</Data></Cell>
    <Cell ss:StyleID="s68"><Data ss:Type="Number">7709.19</Data></Cell>
    <Cell ss:StyleID="s68"><Data ss:Type="Number">-1.3037300000000001</Data></Cell>
    <Cell ss:StyleID="s68"><Data ss:Type="Number">5.5000000000000003E-4</Data></Cell>
    <Cell ss:StyleID="s68"><Data ss:Type="Number">3</Data></Cell>
    <Cell ss:StyleID="s86"><Data ss:Type="String">IPR001196; Ribosomal protein L15, conserved site</Data></Cell>
    <Cell ss:StyleID="s68"><Data ss:Type="String">IPR021131; Ribosomal protein L18e/L15P</Data></Cell>
    <Cell ss:StyleID="s68"><Data ss:Type="String">IPR030878; Ribosomal protein L15</Data></Cell>
    <Cell ss:StyleID="s68"/>
    <Cell ss:StyleID="s68"/>
    <Cell ss:StyleID="s68"/>
    <Cell ss:StyleID="s68"/>
    <Cell ss:StyleID="s68"/>
    <Cell ss:StyleID="s68"/>
    <Cell ss:StyleID="s68"/>
    <Cell ss:StyleID="s68"/>
    <Cell ss:StyleID="s68"/>
    <Cell ss:StyleID="s68"/>
    <Cell ss:StyleID="s68"/>
    <Cell ss:StyleID="s68"/>
   </Row>
   <Row ss:AutoFitHeight="0" ss:Height="15.75">
    <Cell ss:StyleID="s68"><Data ss:Type="String">Phyca_scf1116_1284</Data></Cell>
    <Cell ss:StyleID="s68"><Data ss:Type="Number">6576.14</Data></Cell>
    <Cell ss:StyleID="s68"><Data ss:Type="Number">1773.02</Data></Cell>
    <Cell ss:StyleID="s68"><Data ss:Type="Number">-1.8910400000000001</Data></Cell>
    <Cell ss:StyleID="s85"><Data ss:Type="Number">5.0000000000000002E-5</Data></Cell>
    <Cell ss:StyleID="s68"><Data ss:Type="Number">4</Data></Cell>
    <Cell ss:StyleID="s86"><Data ss:Type="String">IPR001892; Ribosomal protein S13</Data></Cell>
    <Cell ss:StyleID="s68"><Data ss:Type="String">IPR010979; Ribosomal protein S13-like, H2TH</Data></Cell>
    <Cell ss:StyleID="s68"><Data ss:Type="String">IPR018269; Ribosomal protein S13, conserved site</Data></Cell>
    <Cell ss:StyleID="s68"><Data ss:Type="String">IPR027437; 30s ribosomal protein S13, C-terminal</Data></Cell>
    <Cell ss:StyleID="s68"/>
    <Cell ss:StyleID="s68"/>
    <Cell ss:StyleID="s68"/>
    <Cell ss:StyleID="s68"/>
    <Cell ss:StyleID="s68"/>
    <Cell ss:StyleID="s68"/>
    <Cell ss:StyleID="s68"/>
    <Cell ss:StyleID="s68"/>
    <Cell ss:StyleID="s68"/>
    <Cell ss:StyleID="s68"/>
    <Cell ss:StyleID="s68"/>
   </Row>
   <Row ss:AutoFitHeight="0" ss:Height="15.75">
    <Cell ss:StyleID="s68"><Data ss:Type="String">Phyca_scf1173_22728</Data></Cell>
    <Cell ss:StyleID="s68"><Data ss:Type="Number">3862.66</Data></Cell>
    <Cell ss:StyleID="s68"><Data ss:Type="Number">1540.64</Data></Cell>
    <Cell ss:StyleID="s68"><Data ss:Type="Number">-1.3260700000000001</Data></Cell>
    <Cell ss:StyleID="s68"><Data ss:Type="Number">1.3500000000000001E-3</Data></Cell>
    <Cell ss:StyleID="s68"><Data ss:Type="Number">4</Data></Cell>
    <Cell ss:StyleID="s86"><Data ss:Type="String">IPR000231; Ribosomal protein L30e</Data></Cell>
    <Cell ss:StyleID="s68"><Data ss:Type="String">IPR004038; Ribosomal protein L7Ae/L30e/S12e/Gadd45</Data></Cell>
    <Cell ss:StyleID="s68"><Data ss:Type="String">IPR022991; Ribosomal protein L30e, conserved site</Data></Cell>
    <Cell ss:StyleID="s68"><Data ss:Type="String">IPR029064; 50S ribosomal protein L30e-like</Data></Cell>
    <Cell ss:StyleID="s68"/>
    <Cell ss:StyleID="s68"/>
    <Cell ss:StyleID="s68"/>
    <Cell ss:StyleID="s68"/>
    <Cell ss:StyleID="s68"/>
    <Cell ss:StyleID="s68"/>
    <Cell ss:StyleID="s68"/>
    <Cell ss:StyleID="s68"/>
    <Cell ss:StyleID="s68"/>
    <Cell ss:StyleID="s68"/>
    <Cell ss:StyleID="s68"/>
   </Row>
   <Row ss:AutoFitHeight="0" ss:Height="15.75">
    <Cell ss:StyleID="s68"><Data ss:Type="String">Phyca_scf1652_15440</Data></Cell>
    <Cell ss:StyleID="s68"><Data ss:Type="Number">51882.9</Data></Cell>
    <Cell ss:StyleID="s68"><Data ss:Type="Number">1150.9100000000001</Data></Cell>
    <Cell ss:StyleID="s68"><Data ss:Type="Number">-5.4944100000000002</Data></Cell>
    <Cell ss:StyleID="s85"><Data ss:Type="Number">5.0000000000000002E-5</Data></Cell>
    <Cell ss:StyleID="s68"><Data ss:Type="Number">1</Data></Cell>
    <Cell ss:StyleID="s86"><Data ss:Type="String">IPR006846; Ribosomal protein S30</Data></Cell>
    <Cell ss:StyleID="s68"/>
    <Cell ss:StyleID="s68"/>
    <Cell ss:StyleID="s68"/>
    <Cell ss:StyleID="s68"/>
    <Cell ss:StyleID="s68"/>
    <Cell ss:StyleID="s68"/>
    <Cell ss:StyleID="s68"/>
    <Cell ss:StyleID="s68"/>
    <Cell ss:StyleID="s68"/>
    <Cell ss:StyleID="s68"/>
    <Cell ss:StyleID="s68"/>
    <Cell ss:StyleID="s68"/>
    <Cell ss:StyleID="s68"/>
    <Cell ss:StyleID="s68"/>
   </Row>
   <Row ss:AutoFitHeight="0" ss:Height="15.75">
    <Cell ss:StyleID="s68"><Data ss:Type="String">Phyca_scf1997_10421</Data></Cell>
    <Cell ss:StyleID="s68"><Data ss:Type="Number">2586.46</Data></Cell>
    <Cell ss:StyleID="s68"><Data ss:Type="Number">1072.7</Data></Cell>
    <Cell ss:StyleID="s68"><Data ss:Type="Number">-1.2697400000000001</Data></Cell>
    <Cell ss:StyleID="s68"><Data ss:Type="Number">3.5E-4</Data></Cell>
    <Cell ss:StyleID="s68"><Data ss:Type="Number">7</Data></Cell>
    <Cell ss:StyleID="s86"><Data ss:Type="String">IPR000876; Ribosomal protein S4e</Data></Cell>
    <Cell ss:StyleID="s68"><Data ss:Type="String">IPR002942; RNA-binding S4 domain</Data></Cell>
    <Cell ss:StyleID="s68"><Data ss:Type="String">IPR005824; KOW</Data></Cell>
    <Cell ss:StyleID="s68"><Data ss:Type="String">IPR013843; Ribosomal protein S4e, N-terminal</Data></Cell>
    <Cell ss:StyleID="s68"><Data ss:Type="String">IPR013845; Ribosomal protein S4e, central region</Data></Cell>
    <Cell ss:StyleID="s68"><Data ss:Type="String">IPR018199; Ribosomal protein S4e, N-terminal, conserved site</Data></Cell>
    <Cell ss:StyleID="s68"><Data ss:Type="String">IPR032277; 40S ribosomal protein S4, C-terminal domain</Data></Cell>
    <Cell ss:StyleID="s68"/>
    <Cell ss:StyleID="s68"/>
    <Cell ss:StyleID="s68"/>
    <Cell ss:StyleID="s68"/>
    <Cell ss:StyleID="s68"/>
    <Cell ss:StyleID="s68"/>
    <Cell ss:StyleID="s68"/>
    <Cell ss:StyleID="s68"/>
   </Row>
   <Row ss:AutoFitHeight="0" ss:Height="15.75">
    <Cell ss:StyleID="s68"><Data ss:Type="String">Phyca_scf2375_12753</Data></Cell>
    <Cell ss:StyleID="s68"><Data ss:Type="Number">18662.8</Data></Cell>
    <Cell ss:StyleID="s68"><Data ss:Type="Number">6460.55</Data></Cell>
    <Cell ss:StyleID="s68"><Data ss:Type="Number">-1.53043</Data></Cell>
    <Cell ss:StyleID="s85"><Data ss:Type="Number">5.0000000000000002E-5</Data></Cell>
    <Cell ss:StyleID="s68"><Data ss:Type="Number">1</Data></Cell>
    <Cell ss:StyleID="s86"><Data ss:Type="String">IPR000509; Ribosomal protein L36e</Data></Cell>
    <Cell ss:StyleID="s68"/>
    <Cell ss:StyleID="s68"/>
    <Cell ss:StyleID="s68"/>
    <Cell ss:StyleID="s68"/>
    <Cell ss:StyleID="s68"/>
    <Cell ss:StyleID="s68"/>
    <Cell ss:StyleID="s68"/>
    <Cell ss:StyleID="s68"/>
    <Cell ss:StyleID="s68"/>
    <Cell ss:StyleID="s68"/>
    <Cell ss:StyleID="s68"/>
    <Cell ss:StyleID="s68"/>
    <Cell ss:StyleID="s68"/>
    <Cell ss:StyleID="s68"/>
   </Row>
   <Row ss:AutoFitHeight="0" ss:Height="15.75">
    <Cell ss:StyleID="s68"><Data ss:Type="String">Phyca_scf2427_15940</Data></Cell>
    <Cell ss:StyleID="s68"><Data ss:Type="Number">33017.5</Data></Cell>
    <Cell ss:StyleID="s68"><Data ss:Type="Number">10137.799999999999</Data></Cell>
    <Cell ss:StyleID="s68"><Data ss:Type="Number">-1.7034899999999999</Data></Cell>
    <Cell ss:StyleID="s85"><Data ss:Type="Number">5.0000000000000002E-5</Data></Cell>
    <Cell ss:StyleID="s68"><Data ss:Type="Number">3</Data></Cell>
    <Cell ss:StyleID="s86"><Data ss:Type="String">IPR000218; Ribosomal protein L14b/L23e</Data></Cell>
    <Cell ss:StyleID="s68"><Data ss:Type="String">IPR019972; Ribosomal protein L14 conserved site</Data></Cell>
    <Cell ss:StyleID="s68"><Data ss:Type="String">IPR023571; Ribosomal protein L14 domain</Data></Cell>
    <Cell ss:StyleID="s68"/>
    <Cell ss:StyleID="s68"/>
    <Cell ss:StyleID="s68"/>
    <Cell ss:StyleID="s68"/>
    <Cell ss:StyleID="s68"/>
    <Cell ss:StyleID="s68"/>
    <Cell ss:StyleID="s68"/>
    <Cell ss:StyleID="s68"/>
    <Cell ss:StyleID="s68"/>
    <Cell ss:StyleID="s68"/>
    <Cell ss:StyleID="s68"/>
    <Cell ss:StyleID="s68"/>
   </Row>
   <Row ss:AutoFitHeight="0" ss:Height="15.75">
    <Cell ss:StyleID="s68"><Data ss:Type="String">Phyca_scf2580_25029</Data></Cell>
    <Cell ss:StyleID="s68"><Data ss:Type="Number">2820.91</Data></Cell>
    <Cell ss:StyleID="s68"><Data ss:Type="Number">1080.7</Data></Cell>
    <Cell ss:StyleID="s68"><Data ss:Type="Number">-1.3842000000000001</Data></Cell>
    <Cell ss:StyleID="s85"><Data ss:Type="Number">5.0000000000000002E-5</Data></Cell>
    <Cell ss:StyleID="s68"><Data ss:Type="Number">3</Data></Cell>
    <Cell ss:StyleID="s86"><Data ss:Type="String">IPR000915; 60S ribosomal protein L6E</Data></Cell>
    <Cell ss:StyleID="s68"><Data ss:Type="String">IPR008991; Translation protein SH3-like domain</Data></Cell>
    <Cell ss:StyleID="s68"><Data ss:Type="String">IPR014722; Ribosomal protein L2 domain 2</Data></Cell>
    <Cell ss:StyleID="s68"/>
    <Cell ss:StyleID="s68"/>
    <Cell ss:StyleID="s68"/>
    <Cell ss:StyleID="s68"/>
    <Cell ss:StyleID="s68"/>
    <Cell ss:StyleID="s68"/>
    <Cell ss:StyleID="s68"/>
    <Cell ss:StyleID="s68"/>
    <Cell ss:StyleID="s68"/>
    <Cell ss:StyleID="s68"/>
    <Cell ss:StyleID="s68"/>
    <Cell ss:StyleID="s68"/>
   </Row>
   <Row ss:AutoFitHeight="0" ss:Height="15.75">
    <Cell ss:StyleID="s68"><Data ss:Type="String">Phyca_scf2726_20245</Data></Cell>
    <Cell ss:StyleID="s68"><Data ss:Type="Number">42406.8</Data></Cell>
    <Cell ss:StyleID="s68"><Data ss:Type="Number">17678.2</Data></Cell>
    <Cell ss:StyleID="s68"><Data ss:Type="Number">-1.26233</Data></Cell>
    <Cell ss:StyleID="s68"><Data ss:Type="Number">4.0000000000000002E-4</Data></Cell>
    <Cell ss:StyleID="s68"><Data ss:Type="Number">3</Data></Cell>
    <Cell ss:StyleID="s86"><Data ss:Type="String">IPR002674; Ribosomal protein L37ae</Data></Cell>
    <Cell ss:StyleID="s68"><Data ss:Type="String">IPR011331; Ribosomal protein L37ae/L37e</Data></Cell>
    <Cell ss:StyleID="s68"><Data ss:Type="String">IPR011332; Zinc-binding ribosomal protein</Data></Cell>
    <Cell ss:StyleID="s68"/>
    <Cell ss:StyleID="s68"/>
    <Cell ss:StyleID="s68"/>
    <Cell ss:StyleID="s68"/>
    <Cell ss:StyleID="s68"/>
    <Cell ss:StyleID="s68"/>
    <Cell ss:StyleID="s68"/>
    <Cell ss:StyleID="s68"/>
    <Cell ss:StyleID="s68"/>
    <Cell ss:StyleID="s68"/>
    <Cell ss:StyleID="s68"/>
    <Cell ss:StyleID="s68"/>
   </Row>
   <Row ss:AutoFitHeight="0" ss:Height="15.75">
    <Cell ss:StyleID="s68"><Data ss:Type="String">Phyca_scf2805_15537</Data></Cell>
    <Cell ss:StyleID="s68"><Data ss:Type="Number">8432.1299999999992</Data></Cell>
    <Cell ss:StyleID="s68"><Data ss:Type="Number">1978.06</Data></Cell>
    <Cell ss:StyleID="s68"><Data ss:Type="Number">-2.0918100000000002</Data></Cell>
    <Cell ss:StyleID="s85"><Data ss:Type="Number">5.0000000000000002E-5</Data></Cell>
    <Cell ss:StyleID="s68"><Data ss:Type="Number">3</Data></Cell>
    <Cell ss:StyleID="s86"><Data ss:Type="String">IPR000911; Ribosomal protein L11/L12</Data></Cell>
    <Cell ss:StyleID="s68"><Data ss:Type="String">IPR020783; Ribosomal protein L11, C-terminal</Data></Cell>
    <Cell ss:StyleID="s68"><Data ss:Type="String">IPR020784; Ribosomal protein L11, N-terminal</Data></Cell>
    <Cell ss:StyleID="s68"/>
    <Cell ss:StyleID="s68"/>
    <Cell ss:StyleID="s68"/>
    <Cell ss:StyleID="s68"/>
    <Cell ss:StyleID="s68"/>
    <Cell ss:StyleID="s68"/>
    <Cell ss:StyleID="s68"/>
    <Cell ss:StyleID="s68"/>
    <Cell ss:StyleID="s68"/>
    <Cell ss:StyleID="s68"/>
    <Cell ss:StyleID="s68"/>
    <Cell ss:StyleID="s68"/>
   </Row>
   <Row ss:AutoFitHeight="0" ss:Height="15.75">
    <Cell ss:StyleID="s68"><Data ss:Type="String">Phyca_scf3149_17003</Data></Cell>
    <Cell ss:StyleID="s68"><Data ss:Type="Number">487.59</Data></Cell>
    <Cell ss:StyleID="s68"><Data ss:Type="Number">230.68600000000001</Data></Cell>
    <Cell ss:StyleID="s68"><Data ss:Type="Number">-1.0797399999999999</Data></Cell>
    <Cell ss:StyleID="s68"><Data ss:Type="Number">1.6000000000000001E-3</Data></Cell>
    <Cell ss:StyleID="s68"><Data ss:Type="Number">9</Data></Cell>
    <Cell ss:StyleID="s86"><Data ss:Type="String">IPR001976; Ribosomal protein S24e</Data></Cell>
    <Cell ss:StyleID="s68"><Data ss:Type="String">IPR003439; ABC transporter-like</Data></Cell>
    <Cell ss:StyleID="s68"><Data ss:Type="String">IPR003593; AAA+ ATPase domain</Data></Cell>
    <Cell ss:StyleID="s68"><Data ss:Type="String">IPR012677; Nucleotide-binding alpha-beta plait domain</Data></Cell>
    <Cell ss:StyleID="s68"><Data ss:Type="String">IPR012678; Ribosomal protein L23/L15e core domain</Data></Cell>
    <Cell ss:StyleID="s68"><Data ss:Type="String">IPR017871; ABC transporter, conserved site</Data></Cell>
    <Cell ss:StyleID="s68"><Data ss:Type="String">IPR018098; Ribosomal S24e conserved site</Data></Cell>
    <Cell ss:StyleID="s68"><Data ss:Type="String">IPR027417; P-loop containing nucleoside triphosphate hydrolase</Data></Cell>
    <Cell ss:StyleID="s68"><Data ss:Type="String">IPR032781; ABC-transporter extension domain</Data></Cell>
    <Cell ss:StyleID="s68"/>
    <Cell ss:StyleID="s68"/>
    <Cell ss:StyleID="s68"/>
    <Cell ss:StyleID="s68"/>
    <Cell ss:StyleID="s68"/>
    <Cell ss:StyleID="s68"/>
   </Row>
   <Row ss:AutoFitHeight="0" ss:Height="15.75">
    <Cell ss:StyleID="s68"><Data ss:Type="String">Phyca_scf0201_14444</Data></Cell>
    <Cell ss:StyleID="s68"><Data ss:Type="Number">1357.97</Data></Cell>
    <Cell ss:StyleID="s68"><Data ss:Type="Number">586.50300000000004</Data></Cell>
    <Cell ss:StyleID="s68"><Data ss:Type="Number">-1.2112400000000001</Data></Cell>
    <Cell ss:StyleID="s68"><Data ss:Type="Number">8.9999999999999998E-4</Data></Cell>
    <Cell ss:StyleID="s68"><Data ss:Type="Number">11</Data></Cell>
    <Cell ss:StyleID="s86"><Data ss:Type="String">IPR000640; Translation elongation factor EFG, V domain</Data></Cell>
    <Cell ss:StyleID="s68"><Data ss:Type="String">IPR000795; Transcription factor, GTP-binding domain</Data></Cell>
    <Cell ss:StyleID="s68"><Data ss:Type="String">IPR004161; Translation elongation factor EFTu/EF1A, domain 2</Data></Cell>
    <Cell ss:StyleID="s68"><Data ss:Type="String">IPR005225; Small GTP-binding protein domain</Data></Cell>
    <Cell ss:StyleID="s68"><Data ss:Type="String">IPR005517; Translation elongation factor EFG/EF2, domain IV</Data></Cell>
    <Cell ss:StyleID="s68"><Data ss:Type="String">IPR009000; Translation protein, beta-barrel domain</Data></Cell>
    <Cell ss:StyleID="s68"><Data ss:Type="String">IPR009022; Elongation factor G, III-V domain</Data></Cell>
    <Cell ss:StyleID="s68"><Data ss:Type="String">IPR014721; Ribosomal protein S5 domain 2-type fold, subgroup</Data></Cell>
    <Cell ss:StyleID="s68"><Data ss:Type="String">IPR020568; Ribosomal protein S5 domain 2-type fold</Data></Cell>
    <Cell ss:StyleID="s68"><Data ss:Type="String">IPR027417; P-loop containing nucleoside triphosphate hydrolase</Data></Cell>
    <Cell ss:StyleID="s68"><Data ss:Type="String">IPR031157; Tr-type G domain, conserved site</Data></Cell>
    <Cell ss:StyleID="s68"/>
    <Cell ss:StyleID="s68"/>
    <Cell ss:StyleID="s68"/>
    <Cell ss:StyleID="s68"/>
   </Row>
   <Row ss:AutoFitHeight="0" ss:Height="15.75">
    <Cell ss:StyleID="s68"><Data ss:Type="String">Phyca_scf3157_7734</Data></Cell>
    <Cell ss:StyleID="s68"><Data ss:Type="Number">3514.78</Data></Cell>
    <Cell ss:StyleID="s68"><Data ss:Type="Number">1281.43</Data></Cell>
    <Cell ss:StyleID="s68"><Data ss:Type="Number">-1.4556800000000001</Data></Cell>
    <Cell ss:StyleID="s85"><Data ss:Type="Number">5.0000000000000002E-5</Data></Cell>
    <Cell ss:StyleID="s68"><Data ss:Type="Number">4</Data></Cell>
    <Cell ss:StyleID="s86"><Data ss:Type="String">IPR001848; Ribosomal protein S10</Data></Cell>
    <Cell ss:StyleID="s68"><Data ss:Type="String">IPR005729; Ribosomal protein S10, eukaryotic/archaeal</Data></Cell>
    <Cell ss:StyleID="s68"><Data ss:Type="String">IPR018268; Ribosomal protein S10, conserved site</Data></Cell>
    <Cell ss:StyleID="s68"><Data ss:Type="String">IPR027486; Ribosomal protein S10 domain</Data></Cell>
    <Cell ss:StyleID="s68"/>
    <Cell ss:StyleID="s68"/>
    <Cell ss:StyleID="s68"/>
    <Cell ss:StyleID="s68"/>
    <Cell ss:StyleID="s68"/>
    <Cell ss:StyleID="s68"/>
    <Cell ss:StyleID="s68"/>
    <Cell ss:StyleID="s68"/>
    <Cell ss:StyleID="s68"/>
    <Cell ss:StyleID="s68"/>
    <Cell ss:StyleID="s68"/>
   </Row>
   <Row ss:AutoFitHeight="0" ss:Height="15.75">
    <Cell ss:StyleID="s68"><Data ss:Type="String">Phyca_scf3351_21176</Data></Cell>
    <Cell ss:StyleID="s68"><Data ss:Type="Number">4659.6400000000003</Data></Cell>
    <Cell ss:StyleID="s68"><Data ss:Type="Number">1643.41</Data></Cell>
    <Cell ss:StyleID="s68"><Data ss:Type="Number">-1.50352</Data></Cell>
    <Cell ss:StyleID="s85"><Data ss:Type="Number">5.0000000000000002E-5</Data></Cell>
    <Cell ss:StyleID="s68"><Data ss:Type="Number">1</Data></Cell>
    <Cell ss:StyleID="s86"><Data ss:Type="String">IPR002671; Ribosomal protein L22e</Data></Cell>
    <Cell ss:StyleID="s68"/>
    <Cell ss:StyleID="s68"/>
    <Cell ss:StyleID="s68"/>
    <Cell ss:StyleID="s68"/>
    <Cell ss:StyleID="s68"/>
    <Cell ss:StyleID="s68"/>
    <Cell ss:StyleID="s68"/>
    <Cell ss:StyleID="s68"/>
    <Cell ss:StyleID="s68"/>
    <Cell ss:StyleID="s68"/>
    <Cell ss:StyleID="s68"/>
    <Cell ss:StyleID="s68"/>
    <Cell ss:StyleID="s68"/>
    <Cell ss:StyleID="s68"/>
   </Row>
   <Row ss:AutoFitHeight="0" ss:Height="15.75">
    <Cell ss:StyleID="s68"><Data ss:Type="String">Phyca_scf3514_22496</Data></Cell>
    <Cell ss:StyleID="s68"><Data ss:Type="Number">2942.33</Data></Cell>
    <Cell ss:StyleID="s68"><Data ss:Type="Number">1040.27</Data></Cell>
    <Cell ss:StyleID="s68"><Data ss:Type="Number">-1.5</Data></Cell>
    <Cell ss:StyleID="s85"><Data ss:Type="Number">5.0000000000000002E-5</Data></Cell>
    <Cell ss:StyleID="s68"><Data ss:Type="Number">7</Data></Cell>
    <Cell ss:StyleID="s86"><Data ss:Type="String">IPR000876; Ribosomal protein S4e</Data></Cell>
    <Cell ss:StyleID="s68"><Data ss:Type="String">IPR002942; RNA-binding S4 domain</Data></Cell>
    <Cell ss:StyleID="s68"><Data ss:Type="String">IPR005824; KOW</Data></Cell>
    <Cell ss:StyleID="s68"><Data ss:Type="String">IPR013843; Ribosomal protein S4e, N-terminal</Data></Cell>
    <Cell ss:StyleID="s68"><Data ss:Type="String">IPR013845; Ribosomal protein S4e, central region</Data></Cell>
    <Cell ss:StyleID="s68"><Data ss:Type="String">IPR018199; Ribosomal protein S4e, N-terminal, conserved site</Data></Cell>
    <Cell ss:StyleID="s68"><Data ss:Type="String">IPR032277; 40S ribosomal protein S4, C-terminal domain</Data></Cell>
    <Cell ss:StyleID="s68"/>
    <Cell ss:StyleID="s68"/>
    <Cell ss:StyleID="s68"/>
    <Cell ss:StyleID="s68"/>
    <Cell ss:StyleID="s68"/>
    <Cell ss:StyleID="s68"/>
    <Cell ss:StyleID="s68"/>
    <Cell ss:StyleID="s68"/>
   </Row>
   <Row ss:AutoFitHeight="0" ss:Height="15.75">
    <Cell ss:StyleID="s68"><Data ss:Type="String">Phyca_scf3565_25188</Data></Cell>
    <Cell ss:StyleID="s85"><Data ss:Type="Number">28392300</Data></Cell>
    <Cell ss:StyleID="s85"><Data ss:Type="Number">2781050</Data></Cell>
    <Cell ss:StyleID="s68"><Data ss:Type="Number">-3.3517999999999999</Data></Cell>
    <Cell ss:StyleID="s85"><Data ss:Type="Number">5.0000000000000002E-5</Data></Cell>
    <Cell ss:StyleID="s68"><Data ss:Type="Number">3</Data></Cell>
    <Cell ss:StyleID="s86"><Data ss:Type="String">IPR000077; Ribosomal protein L39e</Data></Cell>
    <Cell ss:StyleID="s68"><Data ss:Type="String">IPR020083; Ribosomal protein L39e, conserved site</Data></Cell>
    <Cell ss:StyleID="s68"><Data ss:Type="String">IPR023626; Ribosomal protein L39e domain</Data></Cell>
    <Cell ss:StyleID="s68"/>
    <Cell ss:StyleID="s68"/>
    <Cell ss:StyleID="s68"/>
    <Cell ss:StyleID="s68"/>
    <Cell ss:StyleID="s68"/>
    <Cell ss:StyleID="s68"/>
    <Cell ss:StyleID="s68"/>
    <Cell ss:StyleID="s68"/>
    <Cell ss:StyleID="s68"/>
    <Cell ss:StyleID="s68"/>
    <Cell ss:StyleID="s68"/>
    <Cell ss:StyleID="s68"/>
   </Row>
   <Row ss:AutoFitHeight="0" ss:Height="15.75">
    <Cell ss:StyleID="s68"><Data ss:Type="String">Phyca_scf3700_3065</Data></Cell>
    <Cell ss:StyleID="s68"><Data ss:Type="Number">26211.5</Data></Cell>
    <Cell ss:StyleID="s68"><Data ss:Type="Number">4332.7299999999996</Data></Cell>
    <Cell ss:StyleID="s68"><Data ss:Type="Number">-2.5968599999999999</Data></Cell>
    <Cell ss:StyleID="s85"><Data ss:Type="Number">5.0000000000000002E-5</Data></Cell>
    <Cell ss:StyleID="s68"><Data ss:Type="Number">3</Data></Cell>
    <Cell ss:StyleID="s86"><Data ss:Type="String">IPR000592; Ribosomal protein S27e</Data></Cell>
    <Cell ss:StyleID="s68"><Data ss:Type="String">IPR011332; Zinc-binding ribosomal protein</Data></Cell>
    <Cell ss:StyleID="s68"><Data ss:Type="String">IPR023407; Ribosomal protein S27e, zinc-binding domain</Data></Cell>
    <Cell ss:StyleID="s68"/>
    <Cell ss:StyleID="s68"/>
    <Cell ss:StyleID="s68"/>
    <Cell ss:StyleID="s68"/>
    <Cell ss:StyleID="s68"/>
    <Cell ss:StyleID="s68"/>
    <Cell ss:StyleID="s68"/>
    <Cell ss:StyleID="s68"/>
    <Cell ss:StyleID="s68"/>
    <Cell ss:StyleID="s68"/>
    <Cell ss:StyleID="s68"/>
    <Cell ss:StyleID="s68"/>
   </Row>
   <Row ss:AutoFitHeight="0" ss:Height="15.75">
    <Cell ss:StyleID="s68"><Data ss:Type="String">Phyca_scf3814_8852</Data></Cell>
    <Cell ss:StyleID="s68"><Data ss:Type="Number">704.59900000000005</Data></Cell>
    <Cell ss:StyleID="s68"><Data ss:Type="Number">300.53300000000002</Data></Cell>
    <Cell ss:StyleID="s68"><Data ss:Type="Number">-1.2292799999999999</Data></Cell>
    <Cell ss:StyleID="s68"><Data ss:Type="Number">5.5000000000000003E-4</Data></Cell>
    <Cell ss:StyleID="s68"><Data ss:Type="Number">5</Data></Cell>
    <Cell ss:StyleID="s86"><Data ss:Type="String">IPR001921; Ribosomal protein L7A/L8</Data></Cell>
    <Cell ss:StyleID="s68"><Data ss:Type="String">IPR004037; Ribosomal protein L7Ae conserved site</Data></Cell>
    <Cell ss:StyleID="s68"><Data ss:Type="String">IPR004038; Ribosomal protein L7Ae/L30e/S12e/Gadd45</Data></Cell>
    <Cell ss:StyleID="s68"><Data ss:Type="String">IPR018492; Ribosomal protein L7Ae/L8/Nhp2 family</Data></Cell>
    <Cell ss:StyleID="s68"><Data ss:Type="String">IPR029064; 50S ribosomal protein L30e-like</Data></Cell>
    <Cell ss:StyleID="s68"/>
    <Cell ss:StyleID="s68"/>
    <Cell ss:StyleID="s68"/>
    <Cell ss:StyleID="s68"/>
    <Cell ss:StyleID="s68"/>
    <Cell ss:StyleID="s68"/>
    <Cell ss:StyleID="s68"/>
    <Cell ss:StyleID="s68"/>
    <Cell ss:StyleID="s68"/>
    <Cell ss:StyleID="s68"/>
   </Row>
   <Row ss:AutoFitHeight="0" ss:Height="15.75">
    <Cell ss:StyleID="s68"><Data ss:Type="String">Phyca_scf4360_27703</Data></Cell>
    <Cell ss:StyleID="s68"><Data ss:Type="Number">57959.3</Data></Cell>
    <Cell ss:StyleID="s68"><Data ss:Type="Number">2908.85</Data></Cell>
    <Cell ss:StyleID="s68"><Data ss:Type="Number">-4.3165199999999997</Data></Cell>
    <Cell ss:StyleID="s85"><Data ss:Type="Number">5.0000000000000002E-5</Data></Cell>
    <Cell ss:StyleID="s68"><Data ss:Type="Number">1</Data></Cell>
    <Cell ss:StyleID="s86"><Data ss:Type="String">IPR002675; Ribosomal protein L38e</Data></Cell>
    <Cell ss:StyleID="s68"/>
    <Cell ss:StyleID="s68"/>
    <Cell ss:StyleID="s68"/>
    <Cell ss:StyleID="s68"/>
    <Cell ss:StyleID="s68"/>
    <Cell ss:StyleID="s68"/>
    <Cell ss:StyleID="s68"/>
    <Cell ss:StyleID="s68"/>
    <Cell ss:StyleID="s68"/>
    <Cell ss:StyleID="s68"/>
    <Cell ss:StyleID="s68"/>
    <Cell ss:StyleID="s68"/>
    <Cell ss:StyleID="s68"/>
    <Cell ss:StyleID="s68"/>
   </Row>
   <Row ss:AutoFitHeight="0" ss:Height="15.75">
    <Cell ss:StyleID="s68"><Data ss:Type="String">Phyca_scf4462_20095</Data></Cell>
    <Cell ss:StyleID="s68"><Data ss:Type="Number">8294.59</Data></Cell>
    <Cell ss:StyleID="s68"><Data ss:Type="Number">3443.94</Data></Cell>
    <Cell ss:StyleID="s68"><Data ss:Type="Number">-1.2681100000000001</Data></Cell>
    <Cell ss:StyleID="s68"><Data ss:Type="Number">3.5E-4</Data></Cell>
    <Cell ss:StyleID="s68"><Data ss:Type="Number">5</Data></Cell>
    <Cell ss:StyleID="s86"><Data ss:Type="String">IPR001912; Ribosomal protein S4/S9, N-terminal</Data></Cell>
    <Cell ss:StyleID="s68"><Data ss:Type="String">IPR002942; RNA-binding S4 domain</Data></Cell>
    <Cell ss:StyleID="s68"><Data ss:Type="String">IPR005710; Ribosomal protein S4/S9, eukaryotic/archaeal</Data></Cell>
    <Cell ss:StyleID="s68"><Data ss:Type="String">IPR018079; Ribosomal protein S4, conserved site</Data></Cell>
    <Cell ss:StyleID="s68"><Data ss:Type="String">IPR022801; Ribosomal protein S4/S9</Data></Cell>
    <Cell ss:StyleID="s68"/>
    <Cell ss:StyleID="s68"/>
    <Cell ss:StyleID="s68"/>
    <Cell ss:StyleID="s68"/>
    <Cell ss:StyleID="s68"/>
    <Cell ss:StyleID="s68"/>
    <Cell ss:StyleID="s68"/>
    <Cell ss:StyleID="s68"/>
    <Cell ss:StyleID="s68"/>
    <Cell ss:StyleID="s68"/>
   </Row>
   <Row ss:AutoFitHeight="0" ss:Height="15.75">
    <Cell ss:StyleID="s68"><Data ss:Type="String">Phyca_scf4507_13216</Data></Cell>
    <Cell ss:StyleID="s68"><Data ss:Type="Number">5449.17</Data></Cell>
    <Cell ss:StyleID="s68"><Data ss:Type="Number">2412.62</Data></Cell>
    <Cell ss:StyleID="s68"><Data ss:Type="Number">-1.17544</Data></Cell>
    <Cell ss:StyleID="s68"><Data ss:Type="Number">6.4999999999999997E-4</Data></Cell>
    <Cell ss:StyleID="s68"><Data ss:Type="Number">3</Data></Cell>
    <Cell ss:StyleID="s86"><Data ss:Type="String">IPR000988; Ribosomal protein L24e-related</Data></Cell>
    <Cell ss:StyleID="s68"><Data ss:Type="String">IPR023441; Ribosomal protein L24e domain</Data></Cell>
    <Cell ss:StyleID="s68"><Data ss:Type="String">IPR023442; Ribosomal protein L24e, conserved site</Data></Cell>
    <Cell ss:StyleID="s68"/>
    <Cell ss:StyleID="s68"/>
    <Cell ss:StyleID="s68"/>
    <Cell ss:StyleID="s68"/>
    <Cell ss:StyleID="s68"/>
    <Cell ss:StyleID="s68"/>
    <Cell ss:StyleID="s68"/>
    <Cell ss:StyleID="s68"/>
    <Cell ss:StyleID="s68"/>
    <Cell ss:StyleID="s68"/>
    <Cell ss:StyleID="s68"/>
    <Cell ss:StyleID="s68"/>
   </Row>
   <Row ss:AutoFitHeight="0" ss:Height="15.75">
    <Cell ss:StyleID="s68"><Data ss:Type="String">Phyca_scf4620_6852</Data></Cell>
    <Cell ss:StyleID="s68"><Data ss:Type="Number">9806.4500000000007</Data></Cell>
    <Cell ss:StyleID="s68"><Data ss:Type="Number">3527.34</Data></Cell>
    <Cell ss:StyleID="s68"><Data ss:Type="Number">-1.47515</Data></Cell>
    <Cell ss:StyleID="s68"><Data ss:Type="Number">1E-4</Data></Cell>
    <Cell ss:StyleID="s68"><Data ss:Type="Number">4</Data></Cell>
    <Cell ss:StyleID="s86"><Data ss:Type="String">IPR002132; Ribosomal protein L5</Data></Cell>
    <Cell ss:StyleID="s68"><Data ss:Type="String">IPR022803; Ribosomal protein L5 domain</Data></Cell>
    <Cell ss:StyleID="s68"><Data ss:Type="String">IPR031309; Ribosomal protein L5, C-terminal</Data></Cell>
    <Cell ss:StyleID="s68"><Data ss:Type="String">IPR031310; Ribosomal protein L5, N-terminal</Data></Cell>
    <Cell ss:StyleID="s68"/>
    <Cell ss:StyleID="s68"/>
    <Cell ss:StyleID="s68"/>
    <Cell ss:StyleID="s68"/>
    <Cell ss:StyleID="s68"/>
    <Cell ss:StyleID="s68"/>
    <Cell ss:StyleID="s68"/>
    <Cell ss:StyleID="s68"/>
    <Cell ss:StyleID="s68"/>
    <Cell ss:StyleID="s68"/>
    <Cell ss:StyleID="s68"/>
   </Row>
   <Row ss:AutoFitHeight="0" ss:Height="15.75">
    <Cell ss:StyleID="s68"><Data ss:Type="String">Phyca_scf4620_6833</Data></Cell>
    <Cell ss:StyleID="s68"><Data ss:Type="Number">14012.6</Data></Cell>
    <Cell ss:StyleID="s68"><Data ss:Type="Number">4589.5</Data></Cell>
    <Cell ss:StyleID="s68"><Data ss:Type="Number">-1.61032</Data></Cell>
    <Cell ss:StyleID="s85"><Data ss:Type="Number">5.0000000000000002E-5</Data></Cell>
    <Cell ss:StyleID="s68"><Data ss:Type="Number">3</Data></Cell>
    <Cell ss:StyleID="s86"><Data ss:Type="String">IPR002784; Ribosomal protein L14</Data></Cell>
    <Cell ss:StyleID="s68"><Data ss:Type="String">IPR008991; Translation protein SH3-like domain</Data></Cell>
    <Cell ss:StyleID="s68"><Data ss:Type="String">IPR014722; Ribosomal protein L2 domain 2</Data></Cell>
    <Cell ss:StyleID="s68"/>
    <Cell ss:StyleID="s68"/>
    <Cell ss:StyleID="s68"/>
    <Cell ss:StyleID="s68"/>
    <Cell ss:StyleID="s68"/>
    <Cell ss:StyleID="s68"/>
    <Cell ss:StyleID="s68"/>
    <Cell ss:StyleID="s68"/>
    <Cell ss:StyleID="s68"/>
    <Cell ss:StyleID="s68"/>
    <Cell ss:StyleID="s68"/>
    <Cell ss:StyleID="s68"/>
   </Row>
   <Row ss:AutoFitHeight="0" ss:Height="15.75">
    <Cell ss:StyleID="s68"><Data ss:Type="String">Phyca_scf4718_20220</Data></Cell>
    <Cell ss:StyleID="s68"><Data ss:Type="Number">16506.900000000001</Data></Cell>
    <Cell ss:StyleID="s68"><Data ss:Type="Number">7191.33</Data></Cell>
    <Cell ss:StyleID="s68"><Data ss:Type="Number">-1.1987399999999999</Data></Cell>
    <Cell ss:StyleID="s68"><Data ss:Type="Number">1.15E-3</Data></Cell>
    <Cell ss:StyleID="s68"><Data ss:Type="Number">2</Data></Cell>
    <Cell ss:StyleID="s86"><Data ss:Type="String">IPR000039; Ribosomal protein L18e</Data></Cell>
    <Cell ss:StyleID="s68"><Data ss:Type="String">IPR021131; Ribosomal protein L18e/L15P</Data></Cell>
    <Cell ss:StyleID="s68"/>
    <Cell ss:StyleID="s68"/>
    <Cell ss:StyleID="s68"/>
    <Cell ss:StyleID="s68"/>
    <Cell ss:StyleID="s68"/>
    <Cell ss:StyleID="s68"/>
    <Cell ss:StyleID="s68"/>
    <Cell ss:StyleID="s68"/>
    <Cell ss:StyleID="s68"/>
    <Cell ss:StyleID="s68"/>
    <Cell ss:StyleID="s68"/>
    <Cell ss:StyleID="s68"/>
    <Cell ss:StyleID="s68"/>
   </Row>
   <Row ss:AutoFitHeight="0" ss:Height="15.75">
    <Cell ss:StyleID="s68"><Data ss:Type="String">Phyca_scf4747_25479</Data></Cell>
    <Cell ss:StyleID="s68"><Data ss:Type="Number">3019.6</Data></Cell>
    <Cell ss:StyleID="s68"><Data ss:Type="Number">1105.8499999999999</Data></Cell>
    <Cell ss:StyleID="s68"><Data ss:Type="Number">-1.4492100000000001</Data></Cell>
    <Cell ss:StyleID="s85"><Data ss:Type="Number">5.0000000000000002E-5</Data></Cell>
    <Cell ss:StyleID="s68"><Data ss:Type="Number">3</Data></Cell>
    <Cell ss:StyleID="s86"><Data ss:Type="String">IPR000597; Ribosomal protein L3</Data></Cell>
    <Cell ss:StyleID="s68"><Data ss:Type="String">IPR009000; Translation protein, beta-barrel domain</Data></Cell>
    <Cell ss:StyleID="s68"><Data ss:Type="String">IPR019926; Ribosomal protein L3, conserved site</Data></Cell>
    <Cell ss:StyleID="s68"/>
    <Cell ss:StyleID="s68"/>
    <Cell ss:StyleID="s68"/>
    <Cell ss:StyleID="s68"/>
    <Cell ss:StyleID="s68"/>
    <Cell ss:StyleID="s68"/>
    <Cell ss:StyleID="s68"/>
    <Cell ss:StyleID="s68"/>
    <Cell ss:StyleID="s68"/>
    <Cell ss:StyleID="s68"/>
    <Cell ss:StyleID="s68"/>
    <Cell ss:StyleID="s68"/>
   </Row>
   <Row ss:AutoFitHeight="0" ss:Height="15.75">
    <Cell ss:StyleID="s68"><Data ss:Type="String">Phyca_scf0407_14921</Data></Cell>
    <Cell ss:StyleID="s68"><Data ss:Type="Number">1405.89</Data></Cell>
    <Cell ss:StyleID="s68"><Data ss:Type="Number">411.27800000000002</Data></Cell>
    <Cell ss:StyleID="s68"><Data ss:Type="Number">-1.7733000000000001</Data></Cell>
    <Cell ss:StyleID="s85"><Data ss:Type="Number">5.0000000000000002E-5</Data></Cell>
    <Cell ss:StyleID="s68"><Data ss:Type="Number">4</Data></Cell>
    <Cell ss:StyleID="s86"><Data ss:Type="String">IPR002067; Mitochondrial carrier protein</Data></Cell>
    <Cell ss:StyleID="s68"><Data ss:Type="String">IPR002113; Adenine nucleotide translocator 1</Data></Cell>
    <Cell ss:StyleID="s68"><Data ss:Type="String">IPR018108; Mitochondrial substrate/solute carrier</Data></Cell>
    <Cell ss:StyleID="s68"><Data ss:Type="String">IPR023395; Mitochondrial carrier domain</Data></Cell>
    <Cell ss:StyleID="s68"/>
    <Cell ss:StyleID="s68"/>
    <Cell ss:StyleID="s68"/>
    <Cell ss:StyleID="s68"/>
    <Cell ss:StyleID="s68"/>
    <Cell ss:StyleID="s68"/>
    <Cell ss:StyleID="s68"/>
    <Cell ss:StyleID="s68"/>
    <Cell ss:StyleID="s68"/>
    <Cell ss:StyleID="s68"/>
    <Cell ss:StyleID="s68"/>
   </Row>
   <Row ss:AutoFitHeight="0" ss:Height="15.75">
    <Cell ss:StyleID="s68"><Data ss:Type="String">Phyca_scf0371_5671</Data></Cell>
    <Cell ss:StyleID="s68"><Data ss:Type="Number">80.009500000000003</Data></Cell>
    <Cell ss:StyleID="s68"><Data ss:Type="Number">32.559600000000003</Data></Cell>
    <Cell ss:StyleID="s68"><Data ss:Type="Number">-1.2970900000000001</Data></Cell>
    <Cell ss:StyleID="s68"><Data ss:Type="Number">5.5000000000000003E-4</Data></Cell>
    <Cell ss:StyleID="s68"><Data ss:Type="Number">2</Data></Cell>
    <Cell ss:StyleID="s86"><Data ss:Type="String">IPR004877; Cytochrome b561 domain</Data></Cell>
    <Cell ss:StyleID="s68"><Data ss:Type="String">IPR006593; Cytochrome b561/ferric reductase transmembrane</Data></Cell>
    <Cell ss:StyleID="s68"/>
    <Cell ss:StyleID="s68"/>
    <Cell ss:StyleID="s68"/>
    <Cell ss:StyleID="s68"/>
    <Cell ss:StyleID="s68"/>
    <Cell ss:StyleID="s68"/>
    <Cell ss:StyleID="s68"/>
    <Cell ss:StyleID="s68"/>
    <Cell ss:StyleID="s68"/>
    <Cell ss:StyleID="s68"/>
    <Cell ss:StyleID="s68"/>
    <Cell ss:StyleID="s68"/>
    <Cell ss:StyleID="s68"/>
   </Row>
   <Row ss:AutoFitHeight="0" ss:Height="15.75">
    <Cell ss:StyleID="s68"><Data ss:Type="String">Phyca_scf4492_11470</Data></Cell>
    <Cell ss:StyleID="s68"><Data ss:Type="Number">1970.4</Data></Cell>
    <Cell ss:StyleID="s68"><Data ss:Type="Number">756.46299999999997</Data></Cell>
    <Cell ss:StyleID="s68"><Data ss:Type="Number">-1.3811500000000001</Data></Cell>
    <Cell ss:StyleID="s68"><Data ss:Type="Number">1E-4</Data></Cell>
    <Cell ss:StyleID="s68"><Data ss:Type="Number">8</Data></Cell>
    <Cell ss:StyleID="s86"><Data ss:Type="String">IPR001349; Cytochrome c oxidase, subunit VIa</Data></Cell>
    <Cell ss:StyleID="s68"><Data ss:Type="String">IPR001650; Helicase, C-terminal</Data></Cell>
    <Cell ss:StyleID="s68"><Data ss:Type="String">IPR002110; Ankyrin repeat</Data></Cell>
    <Cell ss:StyleID="s68"><Data ss:Type="String">IPR011545; DEAD/DEAH box helicase domain</Data></Cell>
    <Cell ss:StyleID="s68"><Data ss:Type="String">IPR014001; Helicase superfamily 1/2, ATP-binding domain</Data></Cell>
    <Cell ss:StyleID="s68"><Data ss:Type="String">IPR014014; RNA helicase, DEAD-box type, Q motif</Data></Cell>
    <Cell ss:StyleID="s68"><Data ss:Type="String">IPR020683; Ankyrin repeat-containing domain</Data></Cell>
    <Cell ss:StyleID="s68"><Data ss:Type="String">IPR027417; P-loop containing nucleoside triphosphate hydrolase</Data></Cell>
    <Cell ss:StyleID="s68"/>
    <Cell ss:StyleID="s68"/>
    <Cell ss:StyleID="s68"/>
    <Cell ss:StyleID="s68"/>
    <Cell ss:StyleID="s68"/>
    <Cell ss:StyleID="s68"/>
    <Cell ss:StyleID="s68"/>
   </Row>
   <Row ss:AutoFitHeight="0" ss:Height="15.75">
    <Cell ss:StyleID="s68"><Data ss:Type="String">Phyca_scf0350_11946</Data></Cell>
    <Cell ss:StyleID="s68"><Data ss:Type="Number">525.33799999999997</Data></Cell>
    <Cell ss:StyleID="s68"><Data ss:Type="Number">149.29</Data></Cell>
    <Cell ss:StyleID="s68"><Data ss:Type="Number">-1.8151299999999999</Data></Cell>
    <Cell ss:StyleID="s68"><Data ss:Type="Number">1.6000000000000001E-3</Data></Cell>
    <Cell ss:StyleID="s68"><Data ss:Type="Number">1</Data></Cell>
    <Cell ss:StyleID="s86"><Data ss:Type="String">IPR010530; NADH-ubiquinone reductase complex 1 MLRQ subunit</Data></Cell>
    <Cell ss:StyleID="s68"/>
    <Cell ss:StyleID="s68"/>
    <Cell ss:StyleID="s68"/>
    <Cell ss:StyleID="s68"/>
    <Cell ss:StyleID="s68"/>
    <Cell ss:StyleID="s68"/>
    <Cell ss:StyleID="s68"/>
    <Cell ss:StyleID="s68"/>
    <Cell ss:StyleID="s68"/>
    <Cell ss:StyleID="s68"/>
    <Cell ss:StyleID="s68"/>
    <Cell ss:StyleID="s68"/>
    <Cell ss:StyleID="s68"/>
    <Cell ss:StyleID="s68"/>
   </Row>
   <Row ss:AutoFitHeight="0" ss:Height="15.75">
    <Cell ss:StyleID="s68"><Data ss:Type="String">Phyca_scf0508_22062</Data></Cell>
    <Cell ss:StyleID="s68"><Data ss:Type="Number">1425.3</Data></Cell>
    <Cell ss:StyleID="s68"><Data ss:Type="Number">642.07299999999998</Data></Cell>
    <Cell ss:StyleID="s68"><Data ss:Type="Number">-1.15046</Data></Cell>
    <Cell ss:StyleID="s68"><Data ss:Type="Number">1.4499999999999999E-3</Data></Cell>
    <Cell ss:StyleID="s68"><Data ss:Type="Number">4</Data></Cell>
    <Cell ss:StyleID="s86"><Data ss:Type="String">IPR005025; NADPH-dependent FMN reductase-like</Data></Cell>
    <Cell ss:StyleID="s68"><Data ss:Type="String">IPR008254; Flavodoxin/nitric oxide synthase</Data></Cell>
    <Cell ss:StyleID="s68"><Data ss:Type="String">IPR010089; Flavoprotein WrbA</Data></Cell>
    <Cell ss:StyleID="s68"><Data ss:Type="String">IPR029039; Flavoprotein-like domain</Data></Cell>
    <Cell ss:StyleID="s68"/>
    <Cell ss:StyleID="s68"/>
    <Cell ss:StyleID="s68"/>
    <Cell ss:StyleID="s68"/>
    <Cell ss:StyleID="s68"/>
    <Cell ss:StyleID="s68"/>
    <Cell ss:StyleID="s68"/>
    <Cell ss:StyleID="s68"/>
    <Cell ss:StyleID="s68"/>
    <Cell ss:StyleID="s68"/>
    <Cell ss:StyleID="s68"/>
   </Row>
   <Row ss:AutoFitHeight="0" ss:Height="15.75">
    <Cell ss:StyleID="s68"><Data ss:Type="String">Phyca_scf0510_8494</Data></Cell>
    <Cell ss:StyleID="s68"><Data ss:Type="Number">405.30900000000003</Data></Cell>
    <Cell ss:StyleID="s68"><Data ss:Type="Number">168.76900000000001</Data></Cell>
    <Cell ss:StyleID="s68"><Data ss:Type="Number">-1.26397</Data></Cell>
    <Cell ss:StyleID="s68"><Data ss:Type="Number">1E-4</Data></Cell>
    <Cell ss:StyleID="s68"><Data ss:Type="Number">6</Data></Cell>
    <Cell ss:StyleID="s86"><Data ss:Type="String">IPR003781; CoA-binding</Data></Cell>
    <Cell ss:StyleID="s68"><Data ss:Type="String">IPR005810; Succinyl-CoA ligase, alpha subunit</Data></Cell>
    <Cell ss:StyleID="s68"><Data ss:Type="String">IPR005811; ATP-citrate lyase/succinyl-CoA ligase</Data></Cell>
    <Cell ss:StyleID="s68"><Data ss:Type="String">IPR016040; NAD(P)-binding domain</Data></Cell>
    <Cell ss:StyleID="s68"><Data ss:Type="String">IPR016102; Succinyl-CoA synthetase-like</Data></Cell>
    <Cell ss:StyleID="s68"><Data ss:Type="String">IPR017440; ATP-citrate lyase/succinyl-CoA ligase, active site</Data></Cell>
    <Cell ss:StyleID="s68"/>
    <Cell ss:StyleID="s68"/>
    <Cell ss:StyleID="s68"/>
    <Cell ss:StyleID="s68"/>
    <Cell ss:StyleID="s68"/>
    <Cell ss:StyleID="s68"/>
    <Cell ss:StyleID="s68"/>
    <Cell ss:StyleID="s68"/>
    <Cell ss:StyleID="s68"/>
   </Row>
   <Row ss:AutoFitHeight="0" ss:Height="15.75">
    <Cell ss:StyleID="s68"><Data ss:Type="String">Phyca_scf0527_10404</Data></Cell>
    <Cell ss:StyleID="s68"><Data ss:Type="Number">533.80399999999997</Data></Cell>
    <Cell ss:StyleID="s68"><Data ss:Type="Number">203.191</Data></Cell>
    <Cell ss:StyleID="s68"><Data ss:Type="Number">-1.39347</Data></Cell>
    <Cell ss:StyleID="s85"><Data ss:Type="Number">5.0000000000000002E-5</Data></Cell>
    <Cell ss:StyleID="s68"><Data ss:Type="Number">4</Data></Cell>
    <Cell ss:StyleID="s86"><Data ss:Type="String">IPR005025; NADPH-dependent FMN reductase-like</Data></Cell>
    <Cell ss:StyleID="s68"><Data ss:Type="String">IPR008254; Flavodoxin/nitric oxide synthase</Data></Cell>
    <Cell ss:StyleID="s68"><Data ss:Type="String">IPR010089; Flavoprotein WrbA</Data></Cell>
    <Cell ss:StyleID="s68"><Data ss:Type="String">IPR029039; Flavoprotein-like domain</Data></Cell>
    <Cell ss:StyleID="s68"/>
    <Cell ss:StyleID="s68"/>
    <Cell ss:StyleID="s68"/>
    <Cell ss:StyleID="s68"/>
    <Cell ss:StyleID="s68"/>
    <Cell ss:StyleID="s68"/>
    <Cell ss:StyleID="s68"/>
    <Cell ss:StyleID="s68"/>
    <Cell ss:StyleID="s68"/>
    <Cell ss:StyleID="s68"/>
    <Cell ss:StyleID="s68"/>
   </Row>
   <Row ss:AutoFitHeight="0" ss:Height="15.75">
    <Cell ss:StyleID="s68"><Data ss:Type="String">Phyca_scf0557_4783</Data></Cell>
    <Cell ss:StyleID="s68"><Data ss:Type="Number">65.016499999999994</Data></Cell>
    <Cell ss:StyleID="s68"><Data ss:Type="Number">30.313300000000002</Data></Cell>
    <Cell ss:StyleID="s68"><Data ss:Type="Number">-1.1008500000000001</Data></Cell>
    <Cell ss:StyleID="s68"><Data ss:Type="Number">1.5499999999999999E-3</Data></Cell>
    <Cell ss:StyleID="s68"><Data ss:Type="Number">2</Data></Cell>
    <Cell ss:StyleID="s86"><Data ss:Type="String">IPR001395; Aldo/keto reductase/potassium channel subunit beta</Data></Cell>
    <Cell ss:StyleID="s68"><Data ss:Type="String">IPR023210; NADP-dependent oxidoreductase domain</Data></Cell>
    <Cell ss:StyleID="s68"/>
    <Cell ss:StyleID="s68"/>
    <Cell ss:StyleID="s68"/>
    <Cell ss:StyleID="s68"/>
    <Cell ss:StyleID="s68"/>
    <Cell ss:StyleID="s68"/>
    <Cell ss:StyleID="s68"/>
    <Cell ss:StyleID="s68"/>
    <Cell ss:StyleID="s68"/>
    <Cell ss:StyleID="s68"/>
    <Cell ss:StyleID="s68"/>
    <Cell ss:StyleID="s68"/>
    <Cell ss:StyleID="s68"/>
   </Row>
   <Row ss:AutoFitHeight="0" ss:Height="15.75">
    <Cell ss:StyleID="s68"><Data ss:Type="String">Phyca_scf1614_3756</Data></Cell>
    <Cell ss:StyleID="s68"><Data ss:Type="Number">9.6097900000000003</Data></Cell>
    <Cell ss:StyleID="s68"><Data ss:Type="Number">2.35364</Data></Cell>
    <Cell ss:StyleID="s68"><Data ss:Type="Number">-2.0296099999999999</Data></Cell>
    <Cell ss:StyleID="s68"><Data ss:Type="Number">8.4999999999999995E-4</Data></Cell>
    <Cell ss:StyleID="s68"><Data ss:Type="Number">1</Data></Cell>
    <Cell ss:StyleID="s86"><Data ss:Type="String">IPR023753; FAD/NAD(P)-binding domain</Data></Cell>
    <Cell ss:StyleID="s68"/>
    <Cell ss:StyleID="s68"/>
    <Cell ss:StyleID="s68"/>
    <Cell ss:StyleID="s68"/>
    <Cell ss:StyleID="s68"/>
    <Cell ss:StyleID="s68"/>
    <Cell ss:StyleID="s68"/>
    <Cell ss:StyleID="s68"/>
    <Cell ss:StyleID="s68"/>
    <Cell ss:StyleID="s68"/>
    <Cell ss:StyleID="s68"/>
    <Cell ss:StyleID="s68"/>
    <Cell ss:StyleID="s68"/>
    <Cell ss:StyleID="s68"/>
   </Row>
   <Row ss:AutoFitHeight="0" ss:Height="15.75">
    <Cell ss:StyleID="s68"><Data ss:Type="String">Phyca_scf1883_11926</Data></Cell>
    <Cell ss:StyleID="s68"><Data ss:Type="Number">8.2767300000000006</Data></Cell>
    <Cell ss:StyleID="s68"><Data ss:Type="Number">1.3839600000000001</Data></Cell>
    <Cell ss:StyleID="s68"><Data ss:Type="Number">-2.58026</Data></Cell>
    <Cell ss:StyleID="s85"><Data ss:Type="Number">5.0000000000000002E-5</Data></Cell>
    <Cell ss:StyleID="s68"><Data ss:Type="Number">2</Data></Cell>
    <Cell ss:StyleID="s86"><Data ss:Type="String">IPR016040; NAD(P)-binding domain</Data></Cell>
    <Cell ss:StyleID="s68"><Data ss:Type="String">IPR023753; FAD/NAD(P)-binding domain</Data></Cell>
    <Cell ss:StyleID="s68"/>
    <Cell ss:StyleID="s68"/>
    <Cell ss:StyleID="s68"/>
    <Cell ss:StyleID="s68"/>
    <Cell ss:StyleID="s68"/>
    <Cell ss:StyleID="s68"/>
    <Cell ss:StyleID="s68"/>
    <Cell ss:StyleID="s68"/>
    <Cell ss:StyleID="s68"/>
    <Cell ss:StyleID="s68"/>
    <Cell ss:StyleID="s68"/>
    <Cell ss:StyleID="s68"/>
    <Cell ss:StyleID="s68"/>
   </Row>
   <Row ss:AutoFitHeight="0" ss:Height="15.75">
    <Cell ss:StyleID="s68"><Data ss:Type="String">Phyca_scf2772_8082</Data></Cell>
    <Cell ss:StyleID="s68"><Data ss:Type="Number">74.817599999999999</Data></Cell>
    <Cell ss:StyleID="s68"><Data ss:Type="Number">24.803599999999999</Data></Cell>
    <Cell ss:StyleID="s68"><Data ss:Type="Number">-1.59283</Data></Cell>
    <Cell ss:StyleID="s85"><Data ss:Type="Number">5.0000000000000002E-5</Data></Cell>
    <Cell ss:StyleID="s68"><Data ss:Type="Number">5</Data></Cell>
    <Cell ss:StyleID="s86"><Data ss:Type="String">IPR000172; Glucose-methanol-choline oxidoreductase, N-terminal</Data></Cell>
    <Cell ss:StyleID="s68"><Data ss:Type="String">IPR000177; Apple domain</Data></Cell>
    <Cell ss:StyleID="s68"><Data ss:Type="String">IPR003609; PAN/Apple domain</Data></Cell>
    <Cell ss:StyleID="s68"><Data ss:Type="String">IPR007867; Glucose-methanol-choline oxidoreductase, C-terminal</Data></Cell>
    <Cell ss:StyleID="s68"><Data ss:Type="String">IPR023753; FAD/NAD(P)-binding domain</Data></Cell>
    <Cell ss:StyleID="s68"/>
    <Cell ss:StyleID="s68"/>
    <Cell ss:StyleID="s68"/>
    <Cell ss:StyleID="s68"/>
    <Cell ss:StyleID="s68"/>
    <Cell ss:StyleID="s68"/>
    <Cell ss:StyleID="s68"/>
    <Cell ss:StyleID="s68"/>
    <Cell ss:StyleID="s68"/>
    <Cell ss:StyleID="s68"/>
   </Row>
   <Row ss:AutoFitHeight="0" ss:Height="15.75">
    <Cell ss:StyleID="s68"><Data ss:Type="String">Phyca_scf2836_535</Data></Cell>
    <Cell ss:StyleID="s68"><Data ss:Type="Number">30.187799999999999</Data></Cell>
    <Cell ss:StyleID="s68"><Data ss:Type="Number">6.5772199999999996</Data></Cell>
    <Cell ss:StyleID="s68"><Data ss:Type="Number">-2.19842</Data></Cell>
    <Cell ss:StyleID="s85"><Data ss:Type="Number">5.0000000000000002E-5</Data></Cell>
    <Cell ss:StyleID="s68"><Data ss:Type="Number">6</Data></Cell>
    <Cell ss:StyleID="s86"><Data ss:Type="String">IPR007867; Glucose-methanol-choline oxidoreductase, C-terminal</Data></Cell>
    <Cell ss:StyleID="s68"><Data ss:Type="String">IPR015590; Aldehyde dehydrogenase domain</Data></Cell>
    <Cell ss:StyleID="s68"><Data ss:Type="String">IPR016161; Aldehyde/histidinol dehydrogenase</Data></Cell>
    <Cell ss:StyleID="s68"><Data ss:Type="String">IPR016162; Aldehyde dehydrogenase N-terminal domain</Data></Cell>
    <Cell ss:StyleID="s68"><Data ss:Type="String">IPR023753; FAD/NAD(P)-binding domain</Data></Cell>
    <Cell ss:StyleID="s68"><Data ss:Type="String">IPR029510; Aldehyde dehydrogenase, glutamic acid active site</Data></Cell>
    <Cell ss:StyleID="s68"/>
    <Cell ss:StyleID="s68"/>
    <Cell ss:StyleID="s68"/>
    <Cell ss:StyleID="s68"/>
    <Cell ss:StyleID="s68"/>
    <Cell ss:StyleID="s68"/>
    <Cell ss:StyleID="s68"/>
    <Cell ss:StyleID="s68"/>
    <Cell ss:StyleID="s68"/>
   </Row>
   <Row ss:AutoFitHeight="0" ss:Height="15.75">
    <Cell ss:StyleID="s68"><Data ss:Type="String">Phyca_scf4267_9517</Data></Cell>
    <Cell ss:StyleID="s68"><Data ss:Type="Number">216.708</Data></Cell>
    <Cell ss:StyleID="s68"><Data ss:Type="Number">68.717699999999994</Data></Cell>
    <Cell ss:StyleID="s68"><Data ss:Type="Number">-1.657</Data></Cell>
    <Cell ss:StyleID="s68"><Data ss:Type="Number">7.5000000000000002E-4</Data></Cell>
    <Cell ss:StyleID="s68"><Data ss:Type="Number">1</Data></Cell>
    <Cell ss:StyleID="s86"><Data ss:Type="String">IPR010530; NADH-ubiquinone reductase complex 1 MLRQ subunit</Data></Cell>
    <Cell ss:StyleID="s68"/>
    <Cell ss:StyleID="s68"/>
    <Cell ss:StyleID="s68"/>
    <Cell ss:StyleID="s68"/>
    <Cell ss:StyleID="s68"/>
    <Cell ss:StyleID="s68"/>
    <Cell ss:StyleID="s68"/>
    <Cell ss:StyleID="s68"/>
    <Cell ss:StyleID="s68"/>
    <Cell ss:StyleID="s68"/>
    <Cell ss:StyleID="s68"/>
    <Cell ss:StyleID="s68"/>
    <Cell ss:StyleID="s68"/>
    <Cell ss:StyleID="s68"/>
   </Row>
   <Row ss:AutoFitHeight="0" ss:Height="15.75">
    <Cell ss:StyleID="s68"><Data ss:Type="String">Phyca_scf5099_16603</Data></Cell>
    <Cell ss:StyleID="s68"><Data ss:Type="Number">53.268300000000004</Data></Cell>
    <Cell ss:StyleID="s68"><Data ss:Type="Number">22.962800000000001</Data></Cell>
    <Cell ss:StyleID="s68"><Data ss:Type="Number">-1.2139800000000001</Data></Cell>
    <Cell ss:StyleID="s68"><Data ss:Type="Number">1.3500000000000001E-3</Data></Cell>
    <Cell ss:StyleID="s68"><Data ss:Type="Number">2</Data></Cell>
    <Cell ss:StyleID="s86"><Data ss:Type="String">IPR001395; Aldo/keto reductase/potassium channel subunit beta</Data></Cell>
    <Cell ss:StyleID="s68"><Data ss:Type="String">IPR023210; NADP-dependent oxidoreductase domain</Data></Cell>
    <Cell ss:StyleID="s68"/>
    <Cell ss:StyleID="s68"/>
    <Cell ss:StyleID="s68"/>
    <Cell ss:StyleID="s68"/>
    <Cell ss:StyleID="s68"/>
    <Cell ss:StyleID="s68"/>
    <Cell ss:StyleID="s68"/>
    <Cell ss:StyleID="s68"/>
    <Cell ss:StyleID="s68"/>
    <Cell ss:StyleID="s68"/>
    <Cell ss:StyleID="s68"/>
    <Cell ss:StyleID="s68"/>
    <Cell ss:StyleID="s68"/>
   </Row>
   <Row ss:AutoFitHeight="0" ss:Height="15.75">
    <Cell ss:StyleID="s68"><Data ss:Type="String">Phyca_scf0568_23274</Data></Cell>
    <Cell ss:StyleID="s68"><Data ss:Type="Number">1099.77</Data></Cell>
    <Cell ss:StyleID="s68"><Data ss:Type="Number">418.34300000000002</Data></Cell>
    <Cell ss:StyleID="s68"><Data ss:Type="Number">-1.39445</Data></Cell>
    <Cell ss:StyleID="s85"><Data ss:Type="Number">5.0000000000000002E-5</Data></Cell>
    <Cell ss:StyleID="s68"><Data ss:Type="Number">5</Data></Cell>
    <Cell ss:StyleID="s86"><Data ss:Type="String">IPR001662; Translation elongation factor EF1B, gamma chain, conserved</Data></Cell>
    <Cell ss:StyleID="s68"><Data ss:Type="String">IPR004045; Glutathione S-transferase, N-terminal</Data></Cell>
    <Cell ss:StyleID="s68"><Data ss:Type="String">IPR004046; Glutathione S-transferase, C-terminal</Data></Cell>
    <Cell ss:StyleID="s68"><Data ss:Type="String">IPR010987; Glutathione S-transferase, C-terminal-like</Data></Cell>
    <Cell ss:StyleID="s68"><Data ss:Type="String">IPR012336; Thioredoxin-like fold</Data></Cell>
    <Cell ss:StyleID="s68"/>
    <Cell ss:StyleID="s68"/>
    <Cell ss:StyleID="s68"/>
    <Cell ss:StyleID="s68"/>
    <Cell ss:StyleID="s68"/>
    <Cell ss:StyleID="s68"/>
    <Cell ss:StyleID="s68"/>
    <Cell ss:StyleID="s68"/>
    <Cell ss:StyleID="s68"/>
    <Cell ss:StyleID="s68"/>
   </Row>
   <Row ss:AutoFitHeight="0" ss:Height="15.75">
    <Cell ss:StyleID="s68"><Data ss:Type="String">Phyca_scf0568_23297</Data></Cell>
    <Cell ss:StyleID="s68"><Data ss:Type="Number">203.41900000000001</Data></Cell>
    <Cell ss:StyleID="s68"><Data ss:Type="Number">69.751199999999997</Data></Cell>
    <Cell ss:StyleID="s68"><Data ss:Type="Number">-1.54416</Data></Cell>
    <Cell ss:StyleID="s85"><Data ss:Type="Number">5.0000000000000002E-5</Data></Cell>
    <Cell ss:StyleID="s68"><Data ss:Type="Number">4</Data></Cell>
    <Cell ss:StyleID="s86"><Data ss:Type="String">IPR001662; Translation elongation factor EF1B, gamma chain, conserved</Data></Cell>
    <Cell ss:StyleID="s68"><Data ss:Type="String">IPR004046; Glutathione S-transferase, C-terminal</Data></Cell>
    <Cell ss:StyleID="s68"><Data ss:Type="String">IPR010987; Glutathione S-transferase, C-terminal-like</Data></Cell>
    <Cell ss:StyleID="s68"><Data ss:Type="String">IPR012336; Thioredoxin-like fold</Data></Cell>
    <Cell ss:StyleID="s68"/>
    <Cell ss:StyleID="s68"/>
    <Cell ss:StyleID="s68"/>
    <Cell ss:StyleID="s68"/>
    <Cell ss:StyleID="s68"/>
    <Cell ss:StyleID="s68"/>
    <Cell ss:StyleID="s68"/>
    <Cell ss:StyleID="s68"/>
    <Cell ss:StyleID="s68"/>
    <Cell ss:StyleID="s68"/>
    <Cell ss:StyleID="s68"/>
   </Row>
   <Row ss:AutoFitHeight="0" ss:Height="15.75">
    <Cell ss:StyleID="s68"><Data ss:Type="String">Phyca_scf0675_3914</Data></Cell>
    <Cell ss:StyleID="s68"><Data ss:Type="Number">73.066999999999993</Data></Cell>
    <Cell ss:StyleID="s68"><Data ss:Type="Number">28.176200000000001</Data></Cell>
    <Cell ss:StyleID="s68"><Data ss:Type="Number">-1.3747400000000001</Data></Cell>
    <Cell ss:StyleID="s68"><Data ss:Type="Number">1.15E-3</Data></Cell>
    <Cell ss:StyleID="s68"><Data ss:Type="Number">3</Data></Cell>
    <Cell ss:StyleID="s86"><Data ss:Type="String">IPR004045; Glutathione S-transferase, N-terminal</Data></Cell>
    <Cell ss:StyleID="s68"><Data ss:Type="String">IPR010987; Glutathione S-transferase, C-terminal-like</Data></Cell>
    <Cell ss:StyleID="s68"><Data ss:Type="String">IPR012336; Thioredoxin-like fold</Data></Cell>
    <Cell ss:StyleID="s68"/>
    <Cell ss:StyleID="s68"/>
    <Cell ss:StyleID="s68"/>
    <Cell ss:StyleID="s68"/>
    <Cell ss:StyleID="s68"/>
    <Cell ss:StyleID="s68"/>
    <Cell ss:StyleID="s68"/>
    <Cell ss:StyleID="s68"/>
    <Cell ss:StyleID="s68"/>
    <Cell ss:StyleID="s68"/>
    <Cell ss:StyleID="s68"/>
    <Cell ss:StyleID="s68"/>
   </Row>
   <Row ss:AutoFitHeight="0" ss:Height="15.75">
    <Cell ss:StyleID="s68"><Data ss:Type="String">Phyca_scf0239_13964</Data></Cell>
    <Cell ss:StyleID="s68"><Data ss:Type="Number">67.691699999999997</Data></Cell>
    <Cell ss:StyleID="s68"><Data ss:Type="Number">24.360299999999999</Data></Cell>
    <Cell ss:StyleID="s68"><Data ss:Type="Number">-1.47445</Data></Cell>
    <Cell ss:StyleID="s68"><Data ss:Type="Number">4.0000000000000002E-4</Data></Cell>
    <Cell ss:StyleID="s68"><Data ss:Type="Number">5</Data></Cell>
    <Cell ss:StyleID="s86"><Data ss:Type="String">IPR001680; WD40 repeat</Data></Cell>
    <Cell ss:StyleID="s68"><Data ss:Type="String">IPR015943; WD40/YVTN repeat-like-containing domain</Data></Cell>
    <Cell ss:StyleID="s68"><Data ss:Type="String">IPR017986; WD40-repeat-containing domain</Data></Cell>
    <Cell ss:StyleID="s68"><Data ss:Type="String">IPR019775; WD40 repeat, conserved site</Data></Cell>
    <Cell ss:StyleID="s68"><Data ss:Type="String">IPR020472; G-protein beta WD-40 repeat</Data></Cell>
    <Cell ss:StyleID="s68"/>
    <Cell ss:StyleID="s68"/>
    <Cell ss:StyleID="s68"/>
    <Cell ss:StyleID="s68"/>
    <Cell ss:StyleID="s68"/>
    <Cell ss:StyleID="s68"/>
    <Cell ss:StyleID="s68"/>
    <Cell ss:StyleID="s68"/>
    <Cell ss:StyleID="s68"/>
    <Cell ss:StyleID="s68"/>
   </Row>
   <Row ss:AutoFitHeight="0" ss:Height="15.75">
    <Cell ss:StyleID="s68"><Data ss:Type="String">Phyca_scf3425_26495</Data></Cell>
    <Cell ss:StyleID="s68"><Data ss:Type="Number">7546.34</Data></Cell>
    <Cell ss:StyleID="s68"><Data ss:Type="Number">3317.31</Data></Cell>
    <Cell ss:StyleID="s68"><Data ss:Type="Number">-1.1857599999999999</Data></Cell>
    <Cell ss:StyleID="s68"><Data ss:Type="Number">5.9999999999999995E-4</Data></Cell>
    <Cell ss:StyleID="s68"><Data ss:Type="Number">3</Data></Cell>
    <Cell ss:StyleID="s86"><Data ss:Type="String">IPR001680; WD40 repeat</Data></Cell>
    <Cell ss:StyleID="s68"><Data ss:Type="String">IPR015943; WD40/YVTN repeat-like-containing domain</Data></Cell>
    <Cell ss:StyleID="s68"><Data ss:Type="String">IPR017986; WD40-repeat-containing domain</Data></Cell>
    <Cell ss:StyleID="s68"/>
    <Cell ss:StyleID="s68"/>
    <Cell ss:StyleID="s68"/>
    <Cell ss:StyleID="s68"/>
    <Cell ss:StyleID="s68"/>
    <Cell ss:StyleID="s68"/>
    <Cell ss:StyleID="s68"/>
    <Cell ss:StyleID="s68"/>
    <Cell ss:StyleID="s68"/>
    <Cell ss:StyleID="s68"/>
    <Cell ss:StyleID="s68"/>
    <Cell ss:StyleID="s68"/>
   </Row>
   <Row ss:AutoFitHeight="0" ss:Height="15.75">
    <Cell ss:StyleID="s68"><Data ss:Type="String">Phyca_scf1085_22955</Data></Cell>
    <Cell ss:StyleID="s68"><Data ss:Type="Number">367.54599999999999</Data></Cell>
    <Cell ss:StyleID="s68"><Data ss:Type="Number">89.165599999999998</Data></Cell>
    <Cell ss:StyleID="s68"><Data ss:Type="Number">-2.0433699999999999</Data></Cell>
    <Cell ss:StyleID="s68"><Data ss:Type="Number">4.4999999999999999E-4</Data></Cell>
    <Cell ss:StyleID="s68"><Data ss:Type="Number">3</Data></Cell>
    <Cell ss:StyleID="s86"><Data ss:Type="String">IPR001951; Histone H4</Data></Cell>
    <Cell ss:StyleID="s68"><Data ss:Type="String">IPR009072; Histone-fold</Data></Cell>
    <Cell ss:StyleID="s68"><Data ss:Type="String">IPR019809; Histone H4, conserved site</Data></Cell>
    <Cell ss:StyleID="s68"/>
    <Cell ss:StyleID="s68"/>
    <Cell ss:StyleID="s68"/>
    <Cell ss:StyleID="s68"/>
    <Cell ss:StyleID="s68"/>
    <Cell ss:StyleID="s68"/>
    <Cell ss:StyleID="s68"/>
    <Cell ss:StyleID="s68"/>
    <Cell ss:StyleID="s68"/>
    <Cell ss:StyleID="s68"/>
    <Cell ss:StyleID="s68"/>
    <Cell ss:StyleID="s68"/>
   </Row>
   <Row ss:AutoFitHeight="0" ss:Height="15.75">
    <Cell ss:StyleID="s68"><Data ss:Type="String">Phyca_scf3447_24883</Data></Cell>
    <Cell ss:StyleID="s68"><Data ss:Type="Number">48.879199999999997</Data></Cell>
    <Cell ss:StyleID="s68"><Data ss:Type="Number">12.3942</Data></Cell>
    <Cell ss:StyleID="s68"><Data ss:Type="Number">-1.9795499999999999</Data></Cell>
    <Cell ss:StyleID="s85"><Data ss:Type="Number">5.0000000000000002E-5</Data></Cell>
    <Cell ss:StyleID="s68"><Data ss:Type="Number">1</Data></Cell>
    <Cell ss:StyleID="s86"><Data ss:Type="String">IPR009072; Histone-fold</Data></Cell>
    <Cell ss:StyleID="s68"/>
    <Cell ss:StyleID="s68"/>
    <Cell ss:StyleID="s68"/>
    <Cell ss:StyleID="s68"/>
    <Cell ss:StyleID="s68"/>
    <Cell ss:StyleID="s68"/>
    <Cell ss:StyleID="s68"/>
    <Cell ss:StyleID="s68"/>
    <Cell ss:StyleID="s68"/>
    <Cell ss:StyleID="s68"/>
    <Cell ss:StyleID="s68"/>
    <Cell ss:StyleID="s68"/>
    <Cell ss:StyleID="s68"/>
    <Cell ss:StyleID="s68"/>
   </Row>
   <Row ss:AutoFitHeight="0" ss:Height="15.75">
    <Cell ss:StyleID="s68"><Data ss:Type="String">Phyca_scf5213_26705</Data></Cell>
    <Cell ss:StyleID="s68"><Data ss:Type="Number">7860.42</Data></Cell>
    <Cell ss:StyleID="s68"><Data ss:Type="Number">3287.67</Data></Cell>
    <Cell ss:StyleID="s68"><Data ss:Type="Number">-1.2575400000000001</Data></Cell>
    <Cell ss:StyleID="s68"><Data ss:Type="Number">4.4999999999999999E-4</Data></Cell>
    <Cell ss:StyleID="s68"><Data ss:Type="Number">5</Data></Cell>
    <Cell ss:StyleID="s86"><Data ss:Type="String">IPR000719; Protein kinase domain</Data></Cell>
    <Cell ss:StyleID="s68"><Data ss:Type="String">IPR005756; Ribosomal protein L26/L24P, eukaryotic/archaeal</Data></Cell>
    <Cell ss:StyleID="s68"><Data ss:Type="String">IPR008991; Translation protein SH3-like domain</Data></Cell>
    <Cell ss:StyleID="s68"><Data ss:Type="String">IPR011009; Protein kinase-like domain</Data></Cell>
    <Cell ss:StyleID="s68"><Data ss:Type="String">IPR014722; Ribosomal protein L2 domain 2</Data></Cell>
    <Cell ss:StyleID="s68"/>
    <Cell ss:StyleID="s68"/>
    <Cell ss:StyleID="s68"/>
    <Cell ss:StyleID="s68"/>
    <Cell ss:StyleID="s68"/>
    <Cell ss:StyleID="s68"/>
    <Cell ss:StyleID="s68"/>
    <Cell ss:StyleID="s68"/>
    <Cell ss:StyleID="s68"/>
    <Cell ss:StyleID="s68"/>
   </Row>
   <Row ss:AutoFitHeight="0" ss:Height="15.75">
    <Cell ss:StyleID="s68"><Data ss:Type="String">Phyca_scf0810_3220</Data></Cell>
    <Cell ss:StyleID="s68"><Data ss:Type="Number">203.48099999999999</Data></Cell>
    <Cell ss:StyleID="s68"><Data ss:Type="Number">93.984499999999997</Data></Cell>
    <Cell ss:StyleID="s68"><Data ss:Type="Number">-1.1144000000000001</Data></Cell>
    <Cell ss:StyleID="s68"><Data ss:Type="Number">1.5E-3</Data></Cell>
    <Cell ss:StyleID="s68"><Data ss:Type="Number">4</Data></Cell>
    <Cell ss:StyleID="s86"><Data ss:Type="String">IPR001576; Phosphoglycerate kinase</Data></Cell>
    <Cell ss:StyleID="s68"><Data ss:Type="String">IPR015824; Phosphoglycerate kinase, N-terminal</Data></Cell>
    <Cell ss:StyleID="s68"><Data ss:Type="String">IPR015901; Phosphoglycerate kinase, C-terminal</Data></Cell>
    <Cell ss:StyleID="s68"><Data ss:Type="String">IPR015911; Phosphoglycerate kinase, conserved site</Data></Cell>
    <Cell ss:StyleID="s68"/>
    <Cell ss:StyleID="s68"/>
    <Cell ss:StyleID="s68"/>
    <Cell ss:StyleID="s68"/>
    <Cell ss:StyleID="s68"/>
    <Cell ss:StyleID="s68"/>
    <Cell ss:StyleID="s68"/>
    <Cell ss:StyleID="s68"/>
    <Cell ss:StyleID="s68"/>
    <Cell ss:StyleID="s68"/>
    <Cell ss:StyleID="s68"/>
   </Row>
   <Row ss:AutoFitHeight="0" ss:Height="15.75">
    <Cell ss:StyleID="s68"><Data ss:Type="String">Phyca_scf5268_7266</Data></Cell>
    <Cell ss:StyleID="s68"><Data ss:Type="Number">284.03899999999999</Data></Cell>
    <Cell ss:StyleID="s68"><Data ss:Type="Number">123.44799999999999</Data></Cell>
    <Cell ss:StyleID="s68"><Data ss:Type="Number">-1.2021900000000001</Data></Cell>
    <Cell ss:StyleID="s68"><Data ss:Type="Number">1.25E-3</Data></Cell>
    <Cell ss:StyleID="s68"><Data ss:Type="Number">7</Data></Cell>
    <Cell ss:StyleID="s86"><Data ss:Type="String">IPR000719; Protein kinase domain</Data></Cell>
    <Cell ss:StyleID="s68"><Data ss:Type="String">IPR001202; WW domain</Data></Cell>
    <Cell ss:StyleID="s68"><Data ss:Type="String">IPR001509; NAD-dependent epimerase/dehydratase, N-terminal domain</Data></Cell>
    <Cell ss:StyleID="s68"><Data ss:Type="String">IPR002290; Serine/threonine/dual specificity protein kinase, catalytic  domain</Data></Cell>
    <Cell ss:StyleID="s68"><Data ss:Type="String">IPR008271; Serine/threonine-protein kinase, active site</Data></Cell>
    <Cell ss:StyleID="s68"><Data ss:Type="String">IPR011009; Protein kinase-like domain</Data></Cell>
    <Cell ss:StyleID="s68"><Data ss:Type="String">IPR016040; NAD(P)-binding domain</Data></Cell>
    <Cell ss:StyleID="s68"/>
    <Cell ss:StyleID="s68"/>
    <Cell ss:StyleID="s68"/>
    <Cell ss:StyleID="s68"/>
    <Cell ss:StyleID="s68"/>
    <Cell ss:StyleID="s68"/>
    <Cell ss:StyleID="s68"/>
    <Cell ss:StyleID="s68"/>
   </Row>
   <Row ss:AutoFitHeight="0" ss:Height="15.75">
    <Cell ss:StyleID="s68"><Data ss:Type="String">Phyca_scf0015_10056</Data></Cell>
    <Cell ss:StyleID="s68"><Data ss:Type="Number">57.174799999999998</Data></Cell>
    <Cell ss:StyleID="s68"><Data ss:Type="Number">11.8058</Data></Cell>
    <Cell ss:StyleID="s68"><Data ss:Type="Number">-2.2758799999999999</Data></Cell>
    <Cell ss:StyleID="s85"><Data ss:Type="Number">5.0000000000000002E-5</Data></Cell>
    <Cell ss:StyleID="s68"><Data ss:Type="Number">1</Data></Cell>
    <Cell ss:StyleID="s86"><Data ss:Type="String">IPR003689; Zinc/iron permease</Data></Cell>
    <Cell ss:StyleID="s68"/>
    <Cell ss:StyleID="s68"/>
    <Cell ss:StyleID="s68"/>
    <Cell ss:StyleID="s68"/>
    <Cell ss:StyleID="s68"/>
    <Cell ss:StyleID="s68"/>
    <Cell ss:StyleID="s68"/>
    <Cell ss:StyleID="s68"/>
    <Cell ss:StyleID="s68"/>
    <Cell ss:StyleID="s68"/>
    <Cell ss:StyleID="s68"/>
    <Cell ss:StyleID="s68"/>
    <Cell ss:StyleID="s68"/>
    <Cell ss:StyleID="s68"/>
   </Row>
   <Row ss:AutoFitHeight="0" ss:Height="15.75">
    <Cell ss:StyleID="s68"><Data ss:Type="String">Phyca_scf0025_13533</Data></Cell>
    <Cell ss:StyleID="s68"><Data ss:Type="Number">225.386</Data></Cell>
    <Cell ss:StyleID="s68"><Data ss:Type="Number">64.567499999999995</Data></Cell>
    <Cell ss:StyleID="s68"><Data ss:Type="Number">-1.80352</Data></Cell>
    <Cell ss:StyleID="s68"><Data ss:Type="Number">1.1000000000000001E-3</Data></Cell>
    <Cell ss:StyleID="s68"><Data ss:Type="Number">2</Data></Cell>
    <Cell ss:StyleID="s86"><Data ss:Type="String">IPR001129; Membrane-associated, eicosanoid/glutathione metabolism (MAPEG) protein</Data></Cell>
    <Cell ss:StyleID="s68"><Data ss:Type="String">IPR023352; Membrane associated eicosanoid/glutathione metabolism-like domain</Data></Cell>
    <Cell ss:StyleID="s68"/>
    <Cell ss:StyleID="s68"/>
    <Cell ss:StyleID="s68"/>
    <Cell ss:StyleID="s68"/>
    <Cell ss:StyleID="s68"/>
    <Cell ss:StyleID="s68"/>
    <Cell ss:StyleID="s68"/>
    <Cell ss:StyleID="s68"/>
    <Cell ss:StyleID="s68"/>
    <Cell ss:StyleID="s68"/>
    <Cell ss:StyleID="s68"/>
    <Cell ss:StyleID="s68"/>
    <Cell ss:StyleID="s68"/>
   </Row>
   <Row ss:AutoFitHeight="0" ss:Height="15.75">
    <Cell ss:StyleID="s68"><Data ss:Type="String">Phyca_scf0079_18547</Data></Cell>
    <Cell ss:StyleID="s68"><Data ss:Type="Number">263.75599999999997</Data></Cell>
    <Cell ss:StyleID="s68"><Data ss:Type="Number">110.246</Data></Cell>
    <Cell ss:StyleID="s68"><Data ss:Type="Number">-1.25847</Data></Cell>
    <Cell ss:StyleID="s68"><Data ss:Type="Number">4.0000000000000002E-4</Data></Cell>
    <Cell ss:StyleID="s68"><Data ss:Type="Number">4</Data></Cell>
    <Cell ss:StyleID="s86"><Data ss:Type="String">IPR001272; Phosphoenolpyruvate carboxykinase, ATP-utilising</Data></Cell>
    <Cell ss:StyleID="s68"><Data ss:Type="String">IPR008210; Phosphoenolpyruvate carboxykinase, N-terminal</Data></Cell>
    <Cell ss:StyleID="s68"><Data ss:Type="String">IPR013035; Phosphoenolpyruvate carboxykinase, C-terminal</Data></Cell>
    <Cell ss:StyleID="s68"><Data ss:Type="String">IPR015994; Phosphoenolpyruvate carboxykinase (ATP), conserved site</Data></Cell>
    <Cell ss:StyleID="s68"/>
    <Cell ss:StyleID="s68"/>
    <Cell ss:StyleID="s68"/>
    <Cell ss:StyleID="s68"/>
    <Cell ss:StyleID="s68"/>
    <Cell ss:StyleID="s68"/>
    <Cell ss:StyleID="s68"/>
    <Cell ss:StyleID="s68"/>
    <Cell ss:StyleID="s68"/>
    <Cell ss:StyleID="s68"/>
    <Cell ss:StyleID="s68"/>
   </Row>
   <Row ss:AutoFitHeight="0" ss:Height="15.75">
    <Cell ss:StyleID="s68"><Data ss:Type="String">Phyca_scf0151_20560</Data></Cell>
    <Cell ss:StyleID="s68"><Data ss:Type="Number">13.052</Data></Cell>
    <Cell ss:StyleID="s68"><Data ss:Type="Number">3.31324</Data></Cell>
    <Cell ss:StyleID="s68"><Data ss:Type="Number">-1.9779599999999999</Data></Cell>
    <Cell ss:StyleID="s68"><Data ss:Type="Number">1E-4</Data></Cell>
    <Cell ss:StyleID="s68"><Data ss:Type="Number">5</Data></Cell>
    <Cell ss:StyleID="s86"><Data ss:Type="String">IPR002553; Clathrin/coatomer adaptor, adaptin-like, N-terminal</Data></Cell>
    <Cell ss:StyleID="s68"><Data ss:Type="String">IPR011989; Armadillo-like helical</Data></Cell>
    <Cell ss:StyleID="s68"><Data ss:Type="String">IPR016024; Armadillo-type fold</Data></Cell>
    <Cell ss:StyleID="s68"><Data ss:Type="String">IPR017109; Adaptor protein complex AP-4, epsilon subunit</Data></Cell>
    <Cell ss:StyleID="s68"><Data ss:Type="String">IPR028269; AP-4 complex subunit epsilon-1, C-terminal</Data></Cell>
    <Cell ss:StyleID="s68"/>
    <Cell ss:StyleID="s68"/>
    <Cell ss:StyleID="s68"/>
    <Cell ss:StyleID="s68"/>
    <Cell ss:StyleID="s68"/>
    <Cell ss:StyleID="s68"/>
    <Cell ss:StyleID="s68"/>
    <Cell ss:StyleID="s68"/>
    <Cell ss:StyleID="s68"/>
    <Cell ss:StyleID="s68"/>
   </Row>
   <Row ss:AutoFitHeight="0" ss:Height="15.75">
    <Cell ss:StyleID="s68"><Data ss:Type="String">Phyca_scf0201_14455</Data></Cell>
    <Cell ss:StyleID="s68"><Data ss:Type="Number">44.7682</Data></Cell>
    <Cell ss:StyleID="s68"><Data ss:Type="Number">9.1308399999999992</Data></Cell>
    <Cell ss:StyleID="s68"><Data ss:Type="Number">-2.29366</Data></Cell>
    <Cell ss:StyleID="s85"><Data ss:Type="Number">5.0000000000000002E-5</Data></Cell>
    <Cell ss:StyleID="s68"><Data ss:Type="Number">6</Data></Cell>
    <Cell ss:StyleID="s86"><Data ss:Type="String">IPR004568; Phosphopantetheine-protein transferase domain</Data></Cell>
    <Cell ss:StyleID="s68"><Data ss:Type="String">IPR008278; 4'-phosphopantetheinyl transferase superfamily</Data></Cell>
    <Cell ss:StyleID="s68"><Data ss:Type="String">IPR014030; Beta-ketoacyl synthase, N-terminal</Data></Cell>
    <Cell ss:StyleID="s68"><Data ss:Type="String">IPR014031; Beta-ketoacyl synthase, C-terminal</Data></Cell>
    <Cell ss:StyleID="s68"><Data ss:Type="String">IPR016039; Thiolase-like</Data></Cell>
    <Cell ss:StyleID="s68"><Data ss:Type="String">IPR018201; Beta-ketoacyl synthase, active site</Data></Cell>
    <Cell ss:StyleID="s68"/>
    <Cell ss:StyleID="s68"/>
    <Cell ss:StyleID="s68"/>
    <Cell ss:StyleID="s68"/>
    <Cell ss:StyleID="s68"/>
    <Cell ss:StyleID="s68"/>
    <Cell ss:StyleID="s68"/>
    <Cell ss:StyleID="s68"/>
    <Cell ss:StyleID="s68"/>
   </Row>
   <Row ss:AutoFitHeight="0" ss:Height="15.75">
    <Cell ss:StyleID="s68"><Data ss:Type="String">Phyca_scf0249_22590</Data></Cell>
    <Cell ss:StyleID="s68"><Data ss:Type="Number">386.77499999999998</Data></Cell>
    <Cell ss:StyleID="s68"><Data ss:Type="Number">162.369</Data></Cell>
    <Cell ss:StyleID="s68"><Data ss:Type="Number">-1.2522200000000001</Data></Cell>
    <Cell ss:StyleID="s68"><Data ss:Type="Number">2.5000000000000001E-4</Data></Cell>
    <Cell ss:StyleID="s68"><Data ss:Type="Number">4</Data></Cell>
    <Cell ss:StyleID="s86"><Data ss:Type="String">IPR011990; Tetratricopeptide-like helical domain</Data></Cell>
    <Cell ss:StyleID="s68"><Data ss:Type="String">IPR019734; Tetratricopeptide repeat</Data></Cell>
    <Cell ss:StyleID="s68"><Data ss:Type="String">IPR026270; Signal recognition particle, SRP72 subunit</Data></Cell>
    <Cell ss:StyleID="s68"><Data ss:Type="String">IPR031545; Putative TPR-like repeat</Data></Cell>
    <Cell ss:StyleID="s68"/>
    <Cell ss:StyleID="s68"/>
    <Cell ss:StyleID="s68"/>
    <Cell ss:StyleID="s68"/>
    <Cell ss:StyleID="s68"/>
    <Cell ss:StyleID="s68"/>
    <Cell ss:StyleID="s68"/>
    <Cell ss:StyleID="s68"/>
    <Cell ss:StyleID="s68"/>
    <Cell ss:StyleID="s68"/>
    <Cell ss:StyleID="s68"/>
   </Row>
   <Row ss:AutoFitHeight="0" ss:Height="15.75">
    <Cell ss:StyleID="s68"><Data ss:Type="String">Phyca_scf0343_19133</Data></Cell>
    <Cell ss:StyleID="s68"><Data ss:Type="Number">85448.3</Data></Cell>
    <Cell ss:StyleID="s68"><Data ss:Type="Number">1108.98</Data></Cell>
    <Cell ss:StyleID="s68"><Data ss:Type="Number">-6.2677500000000004</Data></Cell>
    <Cell ss:StyleID="s85"><Data ss:Type="Number">5.0000000000000002E-5</Data></Cell>
    <Cell ss:StyleID="s68"><Data ss:Type="Number">1</Data></Cell>
    <Cell ss:StyleID="s86"><Data ss:Type="String">IPR006121; Heavy metal-associated domain, HMA</Data></Cell>
    <Cell ss:StyleID="s68"/>
    <Cell ss:StyleID="s68"/>
    <Cell ss:StyleID="s68"/>
    <Cell ss:StyleID="s68"/>
    <Cell ss:StyleID="s68"/>
    <Cell ss:StyleID="s68"/>
    <Cell ss:StyleID="s68"/>
    <Cell ss:StyleID="s68"/>
    <Cell ss:StyleID="s68"/>
    <Cell ss:StyleID="s68"/>
    <Cell ss:StyleID="s68"/>
    <Cell ss:StyleID="s68"/>
    <Cell ss:StyleID="s68"/>
    <Cell ss:StyleID="s68"/>
   </Row>
   <Row ss:AutoFitHeight="0" ss:Height="15.75">
    <Cell ss:StyleID="s68"><Data ss:Type="String">Phyca_scf0353_17182</Data></Cell>
    <Cell ss:StyleID="s68"><Data ss:Type="Number">73.059200000000004</Data></Cell>
    <Cell ss:StyleID="s68"><Data ss:Type="Number">26.157</Data></Cell>
    <Cell ss:StyleID="s68"><Data ss:Type="Number">-1.48187</Data></Cell>
    <Cell ss:StyleID="s68"><Data ss:Type="Number">1.4999999999999999E-4</Data></Cell>
    <Cell ss:StyleID="s68"><Data ss:Type="Number">4</Data></Cell>
    <Cell ss:StyleID="s86"><Data ss:Type="String">IPR004839; Aminotransferase, class I/classII</Data></Cell>
    <Cell ss:StyleID="s68"><Data ss:Type="String">IPR015421; Pyridoxal phosphate-dependent transferase, major region, subdomain 1</Data></Cell>
    <Cell ss:StyleID="s68"><Data ss:Type="String">IPR015422; Pyridoxal phosphate-dependent transferase, major region, subdomain 2</Data></Cell>
    <Cell ss:StyleID="s68"><Data ss:Type="String">IPR015424; Pyridoxal phosphate-dependent transferase</Data></Cell>
    <Cell ss:StyleID="s68"/>
    <Cell ss:StyleID="s68"/>
    <Cell ss:StyleID="s68"/>
    <Cell ss:StyleID="s68"/>
    <Cell ss:StyleID="s68"/>
    <Cell ss:StyleID="s68"/>
    <Cell ss:StyleID="s68"/>
    <Cell ss:StyleID="s68"/>
    <Cell ss:StyleID="s68"/>
    <Cell ss:StyleID="s68"/>
    <Cell ss:StyleID="s68"/>
   </Row>
   <Row ss:AutoFitHeight="0" ss:Height="15.75">
    <Cell ss:StyleID="s68"><Data ss:Type="String">Phyca_scf0430_21403</Data></Cell>
    <Cell ss:StyleID="s68"><Data ss:Type="Number">1286.75</Data></Cell>
    <Cell ss:StyleID="s68"><Data ss:Type="Number">559.53899999999999</Data></Cell>
    <Cell ss:StyleID="s68"><Data ss:Type="Number">-1.2014199999999999</Data></Cell>
    <Cell ss:StyleID="s68"><Data ss:Type="Number">1.15E-3</Data></Cell>
    <Cell ss:StyleID="s68"><Data ss:Type="Number">1</Data></Cell>
    <Cell ss:StyleID="s86"><Data ss:Type="String">IPR007808; Transcription elongation factor 1</Data></Cell>
    <Cell ss:StyleID="s68"/>
    <Cell ss:StyleID="s68"/>
    <Cell ss:StyleID="s68"/>
    <Cell ss:StyleID="s68"/>
    <Cell ss:StyleID="s68"/>
    <Cell ss:StyleID="s68"/>
    <Cell ss:StyleID="s68"/>
    <Cell ss:StyleID="s68"/>
    <Cell ss:StyleID="s68"/>
    <Cell ss:StyleID="s68"/>
    <Cell ss:StyleID="s68"/>
    <Cell ss:StyleID="s68"/>
    <Cell ss:StyleID="s68"/>
    <Cell ss:StyleID="s68"/>
   </Row>
   <Row ss:AutoFitHeight="0" ss:Height="15.75">
    <Cell ss:StyleID="s68"><Data ss:Type="String">Phyca_scf0497_6638</Data></Cell>
    <Cell ss:StyleID="s68"><Data ss:Type="Number">54.442999999999998</Data></Cell>
    <Cell ss:StyleID="s68"><Data ss:Type="Number">4.5600100000000001</Data></Cell>
    <Cell ss:StyleID="s68"><Data ss:Type="Number">-3.5776400000000002</Data></Cell>
    <Cell ss:StyleID="s68"><Data ss:Type="Number">2.5000000000000001E-4</Data></Cell>
    <Cell ss:StyleID="s68"><Data ss:Type="Number">1</Data></Cell>
    <Cell ss:StyleID="s86"><Data ss:Type="String">IPR006059; Solute-binding family 1</Data></Cell>
    <Cell ss:StyleID="s68"/>
    <Cell ss:StyleID="s68"/>
    <Cell ss:StyleID="s68"/>
    <Cell ss:StyleID="s68"/>
    <Cell ss:StyleID="s68"/>
    <Cell ss:StyleID="s68"/>
    <Cell ss:StyleID="s68"/>
    <Cell ss:StyleID="s68"/>
    <Cell ss:StyleID="s68"/>
    <Cell ss:StyleID="s68"/>
    <Cell ss:StyleID="s68"/>
    <Cell ss:StyleID="s68"/>
    <Cell ss:StyleID="s68"/>
    <Cell ss:StyleID="s68"/>
   </Row>
   <Row ss:AutoFitHeight="0" ss:Height="15.75">
    <Cell ss:StyleID="s68"><Data ss:Type="String">Phyca_scf0507_7136</Data></Cell>
    <Cell ss:StyleID="s68"><Data ss:Type="Number">163.428</Data></Cell>
    <Cell ss:StyleID="s68"><Data ss:Type="Number">34.265500000000003</Data></Cell>
    <Cell ss:StyleID="s68"><Data ss:Type="Number">-2.2538200000000002</Data></Cell>
    <Cell ss:StyleID="s68"><Data ss:Type="Number">1.5E-3</Data></Cell>
    <Cell ss:StyleID="s68"><Data ss:Type="Number">1</Data></Cell>
    <Cell ss:StyleID="s86"><Data ss:Type="String">IPR018607; Chromosome transmission fidelity protein 8</Data></Cell>
    <Cell ss:StyleID="s68"/>
    <Cell ss:StyleID="s68"/>
    <Cell ss:StyleID="s68"/>
    <Cell ss:StyleID="s68"/>
    <Cell ss:StyleID="s68"/>
    <Cell ss:StyleID="s68"/>
    <Cell ss:StyleID="s68"/>
    <Cell ss:StyleID="s68"/>
    <Cell ss:StyleID="s68"/>
    <Cell ss:StyleID="s68"/>
    <Cell ss:StyleID="s68"/>
    <Cell ss:StyleID="s68"/>
    <Cell ss:StyleID="s68"/>
    <Cell ss:StyleID="s68"/>
   </Row>
   <Row ss:AutoFitHeight="0" ss:Height="15.75">
    <Cell ss:StyleID="s68"><Data ss:Type="String">Phyca_scf0570_18868</Data></Cell>
    <Cell ss:StyleID="s68"><Data ss:Type="Number">693.83399999999995</Data></Cell>
    <Cell ss:StyleID="s68"><Data ss:Type="Number">319.47500000000002</Data></Cell>
    <Cell ss:StyleID="s68"><Data ss:Type="Number">-1.1188899999999999</Data></Cell>
    <Cell ss:StyleID="s68"><Data ss:Type="Number">8.4999999999999995E-4</Data></Cell>
    <Cell ss:StyleID="s68"><Data ss:Type="Number">5</Data></Cell>
    <Cell ss:StyleID="s86"><Data ss:Type="String">IPR001431; Peptidase M16, zinc-binding site</Data></Cell>
    <Cell ss:StyleID="s68"><Data ss:Type="String">IPR007863; Peptidase M16, C-terminal</Data></Cell>
    <Cell ss:StyleID="s68"><Data ss:Type="String">IPR011237; Peptidase M16 domain</Data></Cell>
    <Cell ss:StyleID="s68"><Data ss:Type="String">IPR011249; Metalloenzyme, LuxS/M16 peptidase-like</Data></Cell>
    <Cell ss:StyleID="s68"><Data ss:Type="String">IPR011765; Peptidase M16, N-terminal</Data></Cell>
    <Cell ss:StyleID="s68"/>
    <Cell ss:StyleID="s68"/>
    <Cell ss:StyleID="s68"/>
    <Cell ss:StyleID="s68"/>
    <Cell ss:StyleID="s68"/>
    <Cell ss:StyleID="s68"/>
    <Cell ss:StyleID="s68"/>
    <Cell ss:StyleID="s68"/>
    <Cell ss:StyleID="s68"/>
    <Cell ss:StyleID="s68"/>
   </Row>
   <Row ss:AutoFitHeight="0" ss:Height="15.75">
    <Cell ss:StyleID="s68"><Data ss:Type="String">Phyca_scf0626_25849</Data></Cell>
    <Cell ss:StyleID="s68"><Data ss:Type="Number">45.0593</Data></Cell>
    <Cell ss:StyleID="s68"><Data ss:Type="Number">13.805899999999999</Data></Cell>
    <Cell ss:StyleID="s68"><Data ss:Type="Number">-1.7065399999999999</Data></Cell>
    <Cell ss:StyleID="s85"><Data ss:Type="Number">5.0000000000000002E-5</Data></Cell>
    <Cell ss:StyleID="s68"><Data ss:Type="Number">3</Data></Cell>
    <Cell ss:StyleID="s86"><Data ss:Type="String">IPR001568; Ribonuclease T2-like</Data></Cell>
    <Cell ss:StyleID="s68"><Data ss:Type="String">IPR018188; Ribonuclease T2, His active site 1</Data></Cell>
    <Cell ss:StyleID="s68"><Data ss:Type="String">IPR033130; Ribonuclease T2, His active site 2</Data></Cell>
    <Cell ss:StyleID="s68"/>
    <Cell ss:StyleID="s68"/>
    <Cell ss:StyleID="s68"/>
    <Cell ss:StyleID="s68"/>
    <Cell ss:StyleID="s68"/>
    <Cell ss:StyleID="s68"/>
    <Cell ss:StyleID="s68"/>
    <Cell ss:StyleID="s68"/>
    <Cell ss:StyleID="s68"/>
    <Cell ss:StyleID="s68"/>
    <Cell ss:StyleID="s68"/>
    <Cell ss:StyleID="s68"/>
   </Row>
   <Row ss:AutoFitHeight="0" ss:Height="15.75">
    <Cell ss:StyleID="s68"><Data ss:Type="String">Phyca_scf0744_24660</Data></Cell>
    <Cell ss:StyleID="s68"><Data ss:Type="Number">8161.63</Data></Cell>
    <Cell ss:StyleID="s68"><Data ss:Type="Number">1332.71</Data></Cell>
    <Cell ss:StyleID="s68"><Data ss:Type="Number">-2.61449</Data></Cell>
    <Cell ss:StyleID="s68"><Data ss:Type="Number">2.0000000000000001E-4</Data></Cell>
    <Cell ss:StyleID="s68"><Data ss:Type="Number">1</Data></Cell>
    <Cell ss:StyleID="s86"><Data ss:Type="String">IPR009542; Microsomal signal peptidase 12kDa subunit</Data></Cell>
    <Cell ss:StyleID="s68"/>
    <Cell ss:StyleID="s68"/>
    <Cell ss:StyleID="s68"/>
    <Cell ss:StyleID="s68"/>
    <Cell ss:StyleID="s68"/>
    <Cell ss:StyleID="s68"/>
    <Cell ss:StyleID="s68"/>
    <Cell ss:StyleID="s68"/>
    <Cell ss:StyleID="s68"/>
    <Cell ss:StyleID="s68"/>
    <Cell ss:StyleID="s68"/>
    <Cell ss:StyleID="s68"/>
    <Cell ss:StyleID="s68"/>
    <Cell ss:StyleID="s68"/>
   </Row>
   <Row ss:AutoFitHeight="0" ss:Height="15.75">
    <Cell ss:StyleID="s68"><Data ss:Type="String">Phyca_scf0756_7081</Data></Cell>
    <Cell ss:StyleID="s68"><Data ss:Type="Number">1158.93</Data></Cell>
    <Cell ss:StyleID="s68"><Data ss:Type="Number">235.785</Data></Cell>
    <Cell ss:StyleID="s68"><Data ss:Type="Number">-2.29725</Data></Cell>
    <Cell ss:StyleID="s85"><Data ss:Type="Number">5.0000000000000002E-5</Data></Cell>
    <Cell ss:StyleID="s68"><Data ss:Type="Number">3</Data></Cell>
    <Cell ss:StyleID="s86"><Data ss:Type="String">IPR001163; LSM domain, eukaryotic/archaea-type</Data></Cell>
    <Cell ss:StyleID="s68"><Data ss:Type="String">IPR010920; LSM domain</Data></Cell>
    <Cell ss:StyleID="s68"><Data ss:Type="String">IPR016487; Sm-like protein Lsm6/SmF</Data></Cell>
    <Cell ss:StyleID="s68"/>
    <Cell ss:StyleID="s68"/>
    <Cell ss:StyleID="s68"/>
    <Cell ss:StyleID="s68"/>
    <Cell ss:StyleID="s68"/>
    <Cell ss:StyleID="s68"/>
    <Cell ss:StyleID="s68"/>
    <Cell ss:StyleID="s68"/>
    <Cell ss:StyleID="s68"/>
    <Cell ss:StyleID="s68"/>
    <Cell ss:StyleID="s68"/>
    <Cell ss:StyleID="s68"/>
   </Row>
   <Row ss:AutoFitHeight="0" ss:Height="15.75">
    <Cell ss:StyleID="s68"><Data ss:Type="String">Phyca_scf0780_2992</Data></Cell>
    <Cell ss:StyleID="s68"><Data ss:Type="Number">14.369</Data></Cell>
    <Cell ss:StyleID="s68"><Data ss:Type="Number">2.0470700000000002</Data></Cell>
    <Cell ss:StyleID="s68"><Data ss:Type="Number">-2.8113299999999999</Data></Cell>
    <Cell ss:StyleID="s68"><Data ss:Type="Number">1.5499999999999999E-3</Data></Cell>
    <Cell ss:StyleID="s68"><Data ss:Type="Number">1</Data></Cell>
    <Cell ss:StyleID="s86"><Data ss:Type="String">IPR007130; Diacylglycerol acyltransferase</Data></Cell>
    <Cell ss:StyleID="s68"/>
    <Cell ss:StyleID="s68"/>
    <Cell ss:StyleID="s68"/>
    <Cell ss:StyleID="s68"/>
    <Cell ss:StyleID="s68"/>
    <Cell ss:StyleID="s68"/>
    <Cell ss:StyleID="s68"/>
    <Cell ss:StyleID="s68"/>
    <Cell ss:StyleID="s68"/>
    <Cell ss:StyleID="s68"/>
    <Cell ss:StyleID="s68"/>
    <Cell ss:StyleID="s68"/>
    <Cell ss:StyleID="s68"/>
    <Cell ss:StyleID="s68"/>
   </Row>
   <Row ss:AutoFitHeight="0" ss:Height="15.75">
    <Cell ss:StyleID="s68"><Data ss:Type="String">Phyca_scf0980_16220</Data></Cell>
    <Cell ss:StyleID="s68"><Data ss:Type="Number">662.23800000000006</Data></Cell>
    <Cell ss:StyleID="s68"><Data ss:Type="Number">178.04900000000001</Data></Cell>
    <Cell ss:StyleID="s68"><Data ss:Type="Number">-1.89507</Data></Cell>
    <Cell ss:StyleID="s85"><Data ss:Type="Number">5.0000000000000002E-5</Data></Cell>
    <Cell ss:StyleID="s68"><Data ss:Type="Number">3</Data></Cell>
    <Cell ss:StyleID="s86"><Data ss:Type="String">IPR002109; Glutaredoxin</Data></Cell>
    <Cell ss:StyleID="s68"><Data ss:Type="String">IPR012336; Thioredoxin-like fold</Data></Cell>
    <Cell ss:StyleID="s68"><Data ss:Type="String">IPR014025; Glutaredoxin subgroup</Data></Cell>
    <Cell ss:StyleID="s68"/>
    <Cell ss:StyleID="s68"/>
    <Cell ss:StyleID="s68"/>
    <Cell ss:StyleID="s68"/>
    <Cell ss:StyleID="s68"/>
    <Cell ss:StyleID="s68"/>
    <Cell ss:StyleID="s68"/>
    <Cell ss:StyleID="s68"/>
    <Cell ss:StyleID="s68"/>
    <Cell ss:StyleID="s68"/>
    <Cell ss:StyleID="s68"/>
    <Cell ss:StyleID="s68"/>
   </Row>
   <Row ss:AutoFitHeight="0" ss:Height="15.75">
    <Cell ss:StyleID="s68"><Data ss:Type="String">Phyca_scf1251_1035</Data></Cell>
    <Cell ss:StyleID="s68"><Data ss:Type="Number">10.696</Data></Cell>
    <Cell ss:StyleID="s68"><Data ss:Type="Number">2.7719800000000001</Data></Cell>
    <Cell ss:StyleID="s68"><Data ss:Type="Number">-1.94808</Data></Cell>
    <Cell ss:StyleID="s68"><Data ss:Type="Number">1.1999999999999999E-3</Data></Cell>
    <Cell ss:StyleID="s68"><Data ss:Type="Number">1</Data></Cell>
    <Cell ss:StyleID="s86"><Data ss:Type="String">IPR005135; Endonuclease/exonuclease/phosphatase</Data></Cell>
    <Cell ss:StyleID="s68"/>
    <Cell ss:StyleID="s68"/>
    <Cell ss:StyleID="s68"/>
    <Cell ss:StyleID="s68"/>
    <Cell ss:StyleID="s68"/>
    <Cell ss:StyleID="s68"/>
    <Cell ss:StyleID="s68"/>
    <Cell ss:StyleID="s68"/>
    <Cell ss:StyleID="s68"/>
    <Cell ss:StyleID="s68"/>
    <Cell ss:StyleID="s68"/>
    <Cell ss:StyleID="s68"/>
    <Cell ss:StyleID="s68"/>
    <Cell ss:StyleID="s68"/>
   </Row>
   <Row ss:AutoFitHeight="0" ss:Height="15.75">
    <Cell ss:StyleID="s68"><Data ss:Type="String">Phyca_scf1260_12567</Data></Cell>
    <Cell ss:StyleID="s68"><Data ss:Type="Number">17.151499999999999</Data></Cell>
    <Cell ss:StyleID="s68"><Data ss:Type="Number">1.63914</Data></Cell>
    <Cell ss:StyleID="s68"><Data ss:Type="Number">-3.3873199999999999</Data></Cell>
    <Cell ss:StyleID="s85"><Data ss:Type="Number">5.0000000000000002E-5</Data></Cell>
    <Cell ss:StyleID="s68"><Data ss:Type="Number">1</Data></Cell>
    <Cell ss:StyleID="s86"><Data ss:Type="String">IPR014044; CAP domain</Data></Cell>
    <Cell ss:StyleID="s68"/>
    <Cell ss:StyleID="s68"/>
    <Cell ss:StyleID="s68"/>
    <Cell ss:StyleID="s68"/>
    <Cell ss:StyleID="s68"/>
    <Cell ss:StyleID="s68"/>
    <Cell ss:StyleID="s68"/>
    <Cell ss:StyleID="s68"/>
    <Cell ss:StyleID="s68"/>
    <Cell ss:StyleID="s68"/>
    <Cell ss:StyleID="s68"/>
    <Cell ss:StyleID="s68"/>
    <Cell ss:StyleID="s68"/>
    <Cell ss:StyleID="s68"/>
   </Row>
   <Row ss:AutoFitHeight="0" ss:Height="15.75">
    <Cell ss:StyleID="s68"><Data ss:Type="String">Phyca_scf1266_15368</Data></Cell>
    <Cell ss:StyleID="s68"><Data ss:Type="Number">580.83399999999995</Data></Cell>
    <Cell ss:StyleID="s68"><Data ss:Type="Number">100.47799999999999</Data></Cell>
    <Cell ss:StyleID="s68"><Data ss:Type="Number">-2.5312399999999999</Data></Cell>
    <Cell ss:StyleID="s85"><Data ss:Type="Number">5.0000000000000002E-5</Data></Cell>
    <Cell ss:StyleID="s68"><Data ss:Type="Number">2</Data></Cell>
    <Cell ss:StyleID="s86"><Data ss:Type="String">IPR001163; LSM domain, eukaryotic/archaea-type</Data></Cell>
    <Cell ss:StyleID="s68"><Data ss:Type="String">IPR010920; LSM domain</Data></Cell>
    <Cell ss:StyleID="s68"/>
    <Cell ss:StyleID="s68"/>
    <Cell ss:StyleID="s68"/>
    <Cell ss:StyleID="s68"/>
    <Cell ss:StyleID="s68"/>
    <Cell ss:StyleID="s68"/>
    <Cell ss:StyleID="s68"/>
    <Cell ss:StyleID="s68"/>
    <Cell ss:StyleID="s68"/>
    <Cell ss:StyleID="s68"/>
    <Cell ss:StyleID="s68"/>
    <Cell ss:StyleID="s68"/>
    <Cell ss:StyleID="s68"/>
   </Row>
   <Row ss:AutoFitHeight="0" ss:Height="15.75">
    <Cell ss:StyleID="s68"><Data ss:Type="String">Phyca_scf1384_18914</Data></Cell>
    <Cell ss:StyleID="s68"><Data ss:Type="Number">1596.26</Data></Cell>
    <Cell ss:StyleID="s68"><Data ss:Type="Number">438.64800000000002</Data></Cell>
    <Cell ss:StyleID="s68"><Data ss:Type="Number">-1.8635600000000001</Data></Cell>
    <Cell ss:StyleID="s85"><Data ss:Type="Number">5.0000000000000002E-5</Data></Cell>
    <Cell ss:StyleID="s68"><Data ss:Type="Number">2</Data></Cell>
    <Cell ss:StyleID="s86"><Data ss:Type="String">IPR001163; LSM domain, eukaryotic/archaea-type</Data></Cell>
    <Cell ss:StyleID="s68"><Data ss:Type="String">IPR010920; LSM domain</Data></Cell>
    <Cell ss:StyleID="s68"/>
    <Cell ss:StyleID="s68"/>
    <Cell ss:StyleID="s68"/>
    <Cell ss:StyleID="s68"/>
    <Cell ss:StyleID="s68"/>
    <Cell ss:StyleID="s68"/>
    <Cell ss:StyleID="s68"/>
    <Cell ss:StyleID="s68"/>
    <Cell ss:StyleID="s68"/>
    <Cell ss:StyleID="s68"/>
    <Cell ss:StyleID="s68"/>
    <Cell ss:StyleID="s68"/>
    <Cell ss:StyleID="s68"/>
   </Row>
   <Row ss:AutoFitHeight="0" ss:Height="15.75">
    <Cell ss:StyleID="s68"><Data ss:Type="String">Phyca_scf1424_6694</Data></Cell>
    <Cell ss:StyleID="s68"><Data ss:Type="Number">15272</Data></Cell>
    <Cell ss:StyleID="s68"><Data ss:Type="Number">265.77499999999998</Data></Cell>
    <Cell ss:StyleID="s68"><Data ss:Type="Number">-5.8445400000000003</Data></Cell>
    <Cell ss:StyleID="s85"><Data ss:Type="Number">5.0000000000000002E-5</Data></Cell>
    <Cell ss:StyleID="s68"><Data ss:Type="Number">1</Data></Cell>
    <Cell ss:StyleID="s86"><Data ss:Type="String">IPR007704; Mannosyltransferase, DXD</Data></Cell>
    <Cell ss:StyleID="s68"/>
    <Cell ss:StyleID="s68"/>
    <Cell ss:StyleID="s68"/>
    <Cell ss:StyleID="s68"/>
    <Cell ss:StyleID="s68"/>
    <Cell ss:StyleID="s68"/>
    <Cell ss:StyleID="s68"/>
    <Cell ss:StyleID="s68"/>
    <Cell ss:StyleID="s68"/>
    <Cell ss:StyleID="s68"/>
    <Cell ss:StyleID="s68"/>
    <Cell ss:StyleID="s68"/>
    <Cell ss:StyleID="s68"/>
    <Cell ss:StyleID="s68"/>
   </Row>
   <Row ss:AutoFitHeight="0" ss:Height="15.75">
    <Cell ss:StyleID="s68"><Data ss:Type="String">Phyca_scf1473_10615</Data></Cell>
    <Cell ss:StyleID="s68"><Data ss:Type="Number">223.685</Data></Cell>
    <Cell ss:StyleID="s68"><Data ss:Type="Number">86.331100000000006</Data></Cell>
    <Cell ss:StyleID="s68"><Data ss:Type="Number">-1.3735200000000001</Data></Cell>
    <Cell ss:StyleID="s85"><Data ss:Type="Number">5.0000000000000002E-5</Data></Cell>
    <Cell ss:StyleID="s68"><Data ss:Type="Number">1</Data></Cell>
    <Cell ss:StyleID="s86"><Data ss:Type="String">IPR032048; Transglutaminase elicitor</Data></Cell>
    <Cell ss:StyleID="s68"/>
    <Cell ss:StyleID="s68"/>
    <Cell ss:StyleID="s68"/>
    <Cell ss:StyleID="s68"/>
    <Cell ss:StyleID="s68"/>
    <Cell ss:StyleID="s68"/>
    <Cell ss:StyleID="s68"/>
    <Cell ss:StyleID="s68"/>
    <Cell ss:StyleID="s68"/>
    <Cell ss:StyleID="s68"/>
    <Cell ss:StyleID="s68"/>
    <Cell ss:StyleID="s68"/>
    <Cell ss:StyleID="s68"/>
    <Cell ss:StyleID="s68"/>
   </Row>
   <Row ss:AutoFitHeight="0" ss:Height="15.75">
    <Cell ss:StyleID="s68"><Data ss:Type="String">Phyca_scf1717_4119</Data></Cell>
    <Cell ss:StyleID="s68"><Data ss:Type="Number">130.39400000000001</Data></Cell>
    <Cell ss:StyleID="s68"><Data ss:Type="Number">52.037999999999997</Data></Cell>
    <Cell ss:StyleID="s68"><Data ss:Type="Number">-1.3252299999999999</Data></Cell>
    <Cell ss:StyleID="s68"><Data ss:Type="Number">4.4999999999999999E-4</Data></Cell>
    <Cell ss:StyleID="s68"><Data ss:Type="Number">2</Data></Cell>
    <Cell ss:StyleID="s86"><Data ss:Type="String">IPR001104; 3-oxo-5-alpha-steroid 4-dehydrogenase, C-terminal</Data></Cell>
    <Cell ss:StyleID="s68"><Data ss:Type="String">IPR029071; Ubiquitin-related domain</Data></Cell>
    <Cell ss:StyleID="s68"/>
    <Cell ss:StyleID="s68"/>
    <Cell ss:StyleID="s68"/>
    <Cell ss:StyleID="s68"/>
    <Cell ss:StyleID="s68"/>
    <Cell ss:StyleID="s68"/>
    <Cell ss:StyleID="s68"/>
    <Cell ss:StyleID="s68"/>
    <Cell ss:StyleID="s68"/>
    <Cell ss:StyleID="s68"/>
    <Cell ss:StyleID="s68"/>
    <Cell ss:StyleID="s68"/>
    <Cell ss:StyleID="s68"/>
   </Row>
   <Row ss:AutoFitHeight="0" ss:Height="15.75">
    <Cell ss:StyleID="s68"><Data ss:Type="String">Phyca_scf1763_23622</Data></Cell>
    <Cell ss:StyleID="s68"><Data ss:Type="Number">7362.82</Data></Cell>
    <Cell ss:StyleID="s68"><Data ss:Type="Number">630.05999999999995</Data></Cell>
    <Cell ss:StyleID="s68"><Data ss:Type="Number">-3.5467</Data></Cell>
    <Cell ss:StyleID="s85"><Data ss:Type="Number">5.0000000000000002E-5</Data></Cell>
    <Cell ss:StyleID="s68"><Data ss:Type="Number">1</Data></Cell>
    <Cell ss:StyleID="s86"><Data ss:Type="String">IPR008011; Complex 1 LYR protein</Data></Cell>
    <Cell ss:StyleID="s68"/>
    <Cell ss:StyleID="s68"/>
    <Cell ss:StyleID="s68"/>
    <Cell ss:StyleID="s68"/>
    <Cell ss:StyleID="s68"/>
    <Cell ss:StyleID="s68"/>
    <Cell ss:StyleID="s68"/>
    <Cell ss:StyleID="s68"/>
    <Cell ss:StyleID="s68"/>
    <Cell ss:StyleID="s68"/>
    <Cell ss:StyleID="s68"/>
    <Cell ss:StyleID="s68"/>
    <Cell ss:StyleID="s68"/>
    <Cell ss:StyleID="s68"/>
   </Row>
   <Row ss:AutoFitHeight="0" ss:Height="15.75">
    <Cell ss:StyleID="s68"><Data ss:Type="String">Phyca_scf1850_6901</Data></Cell>
    <Cell ss:StyleID="s68"><Data ss:Type="Number">654.875</Data></Cell>
    <Cell ss:StyleID="s68"><Data ss:Type="Number">172.71899999999999</Data></Cell>
    <Cell ss:StyleID="s68"><Data ss:Type="Number">-1.92279</Data></Cell>
    <Cell ss:StyleID="s85"><Data ss:Type="Number">5.0000000000000002E-5</Data></Cell>
    <Cell ss:StyleID="s68"><Data ss:Type="Number">1</Data></Cell>
    <Cell ss:StyleID="s86"><Data ss:Type="String">IPR000254; Cellulose-binding domain, fungal</Data></Cell>
    <Cell ss:StyleID="s68"/>
    <Cell ss:StyleID="s68"/>
    <Cell ss:StyleID="s68"/>
    <Cell ss:StyleID="s68"/>
    <Cell ss:StyleID="s68"/>
    <Cell ss:StyleID="s68"/>
    <Cell ss:StyleID="s68"/>
    <Cell ss:StyleID="s68"/>
    <Cell ss:StyleID="s68"/>
    <Cell ss:StyleID="s68"/>
    <Cell ss:StyleID="s68"/>
    <Cell ss:StyleID="s68"/>
    <Cell ss:StyleID="s68"/>
    <Cell ss:StyleID="s68"/>
   </Row>
   <Row ss:AutoFitHeight="0" ss:Height="15.75">
    <Cell ss:StyleID="s68"><Data ss:Type="String">Phyca_scf2071_24828</Data></Cell>
    <Cell ss:StyleID="s68"><Data ss:Type="Number">395.27199999999999</Data></Cell>
    <Cell ss:StyleID="s68"><Data ss:Type="Number">32.585299999999997</Data></Cell>
    <Cell ss:StyleID="s68"><Data ss:Type="Number">-3.6005500000000001</Data></Cell>
    <Cell ss:StyleID="s85"><Data ss:Type="Number">5.0000000000000002E-5</Data></Cell>
    <Cell ss:StyleID="s68"><Data ss:Type="Number">2</Data></Cell>
    <Cell ss:StyleID="s86"><Data ss:Type="String">IPR003140; Phospholipase/carboxylesterase/thioesterase</Data></Cell>
    <Cell ss:StyleID="s68"><Data ss:Type="String">IPR029058; Alpha/Beta hydrolase fold</Data></Cell>
    <Cell ss:StyleID="s68"/>
    <Cell ss:StyleID="s68"/>
    <Cell ss:StyleID="s68"/>
    <Cell ss:StyleID="s68"/>
    <Cell ss:StyleID="s68"/>
    <Cell ss:StyleID="s68"/>
    <Cell ss:StyleID="s68"/>
    <Cell ss:StyleID="s68"/>
    <Cell ss:StyleID="s68"/>
    <Cell ss:StyleID="s68"/>
    <Cell ss:StyleID="s68"/>
    <Cell ss:StyleID="s68"/>
    <Cell ss:StyleID="s68"/>
   </Row>
   <Row ss:AutoFitHeight="0" ss:Height="15.75">
    <Cell ss:StyleID="s68"><Data ss:Type="String">Phyca_scf2359_27841</Data></Cell>
    <Cell ss:StyleID="s68"><Data ss:Type="Number">291.31200000000001</Data></Cell>
    <Cell ss:StyleID="s68"><Data ss:Type="Number">82.921199999999999</Data></Cell>
    <Cell ss:StyleID="s68"><Data ss:Type="Number">-1.8127500000000001</Data></Cell>
    <Cell ss:StyleID="s85"><Data ss:Type="Number">5.0000000000000002E-5</Data></Cell>
    <Cell ss:StyleID="s68"><Data ss:Type="Number">4</Data></Cell>
    <Cell ss:StyleID="s86"><Data ss:Type="String">IPR003780; COX15/CtaA family</Data></Cell>
    <Cell ss:StyleID="s68"><Data ss:Type="String">IPR005645; Serine hydrolase FSH</Data></Cell>
    <Cell ss:StyleID="s68"><Data ss:Type="String">IPR023754; Heme A synthase, type 2</Data></Cell>
    <Cell ss:StyleID="s68"><Data ss:Type="String">IPR029058; Alpha/Beta hydrolase fold</Data></Cell>
    <Cell ss:StyleID="s68"/>
    <Cell ss:StyleID="s68"/>
    <Cell ss:StyleID="s68"/>
    <Cell ss:StyleID="s68"/>
    <Cell ss:StyleID="s68"/>
    <Cell ss:StyleID="s68"/>
    <Cell ss:StyleID="s68"/>
    <Cell ss:StyleID="s68"/>
    <Cell ss:StyleID="s68"/>
    <Cell ss:StyleID="s68"/>
    <Cell ss:StyleID="s68"/>
   </Row>
   <Row ss:AutoFitHeight="0" ss:Height="15.75">
    <Cell ss:StyleID="s68"><Data ss:Type="String">Phyca_scf2376_7889</Data></Cell>
    <Cell ss:StyleID="s68"><Data ss:Type="Number">346.71100000000001</Data></Cell>
    <Cell ss:StyleID="s68"><Data ss:Type="Number">143.994</Data></Cell>
    <Cell ss:StyleID="s68"><Data ss:Type="Number">-1.26772</Data></Cell>
    <Cell ss:StyleID="s68"><Data ss:Type="Number">8.4999999999999995E-4</Data></Cell>
    <Cell ss:StyleID="s68"><Data ss:Type="Number">2</Data></Cell>
    <Cell ss:StyleID="s86"><Data ss:Type="String">IPR009886; HCaRG</Data></Cell>
    <Cell ss:StyleID="s68"><Data ss:Type="String">IPR017920; COMM domain</Data></Cell>
    <Cell ss:StyleID="s68"/>
    <Cell ss:StyleID="s68"/>
    <Cell ss:StyleID="s68"/>
    <Cell ss:StyleID="s68"/>
    <Cell ss:StyleID="s68"/>
    <Cell ss:StyleID="s68"/>
    <Cell ss:StyleID="s68"/>
    <Cell ss:StyleID="s68"/>
    <Cell ss:StyleID="s68"/>
    <Cell ss:StyleID="s68"/>
    <Cell ss:StyleID="s68"/>
    <Cell ss:StyleID="s68"/>
    <Cell ss:StyleID="s68"/>
   </Row>
   <Row ss:AutoFitHeight="0" ss:Height="15.75">
    <Cell ss:StyleID="s68"><Data ss:Type="String">Phyca_scf2426_13499</Data></Cell>
    <Cell ss:StyleID="s68"><Data ss:Type="Number">205.50299999999999</Data></Cell>
    <Cell ss:StyleID="s68"><Data ss:Type="Number">51.298000000000002</Data></Cell>
    <Cell ss:StyleID="s68"><Data ss:Type="Number">-2.0021900000000001</Data></Cell>
    <Cell ss:StyleID="s85"><Data ss:Type="Number">5.0000000000000002E-5</Data></Cell>
    <Cell ss:StyleID="s68"><Data ss:Type="Number">3</Data></Cell>
    <Cell ss:StyleID="s86"><Data ss:Type="String">IPR001841; Zinc finger, RING-type</Data></Cell>
    <Cell ss:StyleID="s68"><Data ss:Type="String">IPR013083; Zinc finger, RING/FYVE/PHD-type</Data></Cell>
    <Cell ss:StyleID="s68"><Data ss:Type="String">IPR023753; FAD/NAD(P)-binding domain</Data></Cell>
    <Cell ss:StyleID="s68"/>
    <Cell ss:StyleID="s68"/>
    <Cell ss:StyleID="s68"/>
    <Cell ss:StyleID="s68"/>
    <Cell ss:StyleID="s68"/>
    <Cell ss:StyleID="s68"/>
    <Cell ss:StyleID="s68"/>
    <Cell ss:StyleID="s68"/>
    <Cell ss:StyleID="s68"/>
    <Cell ss:StyleID="s68"/>
    <Cell ss:StyleID="s68"/>
    <Cell ss:StyleID="s68"/>
   </Row>
   <Row ss:AutoFitHeight="0" ss:Height="15.75">
    <Cell ss:StyleID="s68"><Data ss:Type="String">Phyca_scf2426_13506</Data></Cell>
    <Cell ss:StyleID="s68"><Data ss:Type="Number">349.089</Data></Cell>
    <Cell ss:StyleID="s68"><Data ss:Type="Number">103.06</Data></Cell>
    <Cell ss:StyleID="s68"><Data ss:Type="Number">-1.7601100000000001</Data></Cell>
    <Cell ss:StyleID="s85"><Data ss:Type="Number">5.0000000000000002E-5</Data></Cell>
    <Cell ss:StyleID="s68"><Data ss:Type="Number">6</Data></Cell>
    <Cell ss:StyleID="s86"><Data ss:Type="String">IPR002133; S-adenosylmethionine synthetase</Data></Cell>
    <Cell ss:StyleID="s68"><Data ss:Type="String">IPR022628; S-adenosylmethionine synthetase, N-terminal</Data></Cell>
    <Cell ss:StyleID="s68"><Data ss:Type="String">IPR022629; S-adenosylmethionine synthetase, central domain</Data></Cell>
    <Cell ss:StyleID="s68"><Data ss:Type="String">IPR022630; S-adenosylmethionine synthetase, C-terminal</Data></Cell>
    <Cell ss:StyleID="s68"><Data ss:Type="String">IPR022631; S-adenosylmethionine synthetase, conserved site</Data></Cell>
    <Cell ss:StyleID="s68"><Data ss:Type="String">IPR022636; S-adenosylmethionine synthetase superfamily</Data></Cell>
    <Cell ss:StyleID="s68"/>
    <Cell ss:StyleID="s68"/>
    <Cell ss:StyleID="s68"/>
    <Cell ss:StyleID="s68"/>
    <Cell ss:StyleID="s68"/>
    <Cell ss:StyleID="s68"/>
    <Cell ss:StyleID="s68"/>
    <Cell ss:StyleID="s68"/>
    <Cell ss:StyleID="s68"/>
   </Row>
   <Row ss:AutoFitHeight="0" ss:Height="15.75">
    <Cell ss:StyleID="s68"><Data ss:Type="String">Phyca_scf2757_16111</Data></Cell>
    <Cell ss:StyleID="s68"><Data ss:Type="Number">23.427399999999999</Data></Cell>
    <Cell ss:StyleID="s68"><Data ss:Type="Number">3.6415000000000002</Data></Cell>
    <Cell ss:StyleID="s68"><Data ss:Type="Number">-2.6855899999999999</Data></Cell>
    <Cell ss:StyleID="s85"><Data ss:Type="Number">5.0000000000000002E-5</Data></Cell>
    <Cell ss:StyleID="s68"><Data ss:Type="Number">6</Data></Cell>
    <Cell ss:StyleID="s86"><Data ss:Type="String">IPR001611; Leucine-rich repeat</Data></Cell>
    <Cell ss:StyleID="s68"><Data ss:Type="String">IPR002423; Chaperonin Cpn60/TCP-1 family</Data></Cell>
    <Cell ss:StyleID="s68"><Data ss:Type="String">IPR007889; DNA binding HTH domain, Psq-type</Data></Cell>
    <Cell ss:StyleID="s68"><Data ss:Type="String">IPR009057; Homeodomain-like</Data></Cell>
    <Cell ss:StyleID="s68"><Data ss:Type="String">IPR029057; Phosphoribosyltransferase-like</Data></Cell>
    <Cell ss:StyleID="s68"><Data ss:Type="String">IPR032675; Leucine-rich repeat domain, L domain-like</Data></Cell>
    <Cell ss:StyleID="s68"/>
    <Cell ss:StyleID="s68"/>
    <Cell ss:StyleID="s68"/>
    <Cell ss:StyleID="s68"/>
    <Cell ss:StyleID="s68"/>
    <Cell ss:StyleID="s68"/>
    <Cell ss:StyleID="s68"/>
    <Cell ss:StyleID="s68"/>
    <Cell ss:StyleID="s68"/>
   </Row>
   <Row ss:AutoFitHeight="0" ss:Height="15.75">
    <Cell ss:StyleID="s68"><Data ss:Type="String">Phyca_scf2805_15536</Data></Cell>
    <Cell ss:StyleID="s68"><Data ss:Type="Number">99.596900000000005</Data></Cell>
    <Cell ss:StyleID="s68"><Data ss:Type="Number">31.5928</Data></Cell>
    <Cell ss:StyleID="s68"><Data ss:Type="Number">-1.6565099999999999</Data></Cell>
    <Cell ss:StyleID="s85"><Data ss:Type="Number">5.0000000000000002E-5</Data></Cell>
    <Cell ss:StyleID="s68"><Data ss:Type="Number">1</Data></Cell>
    <Cell ss:StyleID="s86"><Data ss:Type="String">IPR002180; 6,7-dimethyl-8-ribityllumazine synthase</Data></Cell>
    <Cell ss:StyleID="s68"/>
    <Cell ss:StyleID="s68"/>
    <Cell ss:StyleID="s68"/>
    <Cell ss:StyleID="s68"/>
    <Cell ss:StyleID="s68"/>
    <Cell ss:StyleID="s68"/>
    <Cell ss:StyleID="s68"/>
    <Cell ss:StyleID="s68"/>
    <Cell ss:StyleID="s68"/>
    <Cell ss:StyleID="s68"/>
    <Cell ss:StyleID="s68"/>
    <Cell ss:StyleID="s68"/>
    <Cell ss:StyleID="s68"/>
    <Cell ss:StyleID="s68"/>
   </Row>
   <Row ss:AutoFitHeight="0" ss:Height="15.75">
    <Cell ss:StyleID="s68"><Data ss:Type="String">Phyca_scf2819_18068</Data></Cell>
    <Cell ss:StyleID="s68"><Data ss:Type="Number">85.135900000000007</Data></Cell>
    <Cell ss:StyleID="s68"><Data ss:Type="Number">31.771599999999999</Data></Cell>
    <Cell ss:StyleID="s68"><Data ss:Type="Number">-1.4220299999999999</Data></Cell>
    <Cell ss:StyleID="s68"><Data ss:Type="Number">8.4999999999999995E-4</Data></Cell>
    <Cell ss:StyleID="s68"><Data ss:Type="Number">1</Data></Cell>
    <Cell ss:StyleID="s86"><Data ss:Type="String">IPR025424; YrhK domain</Data></Cell>
    <Cell ss:StyleID="s68"/>
    <Cell ss:StyleID="s68"/>
    <Cell ss:StyleID="s68"/>
    <Cell ss:StyleID="s68"/>
    <Cell ss:StyleID="s68"/>
    <Cell ss:StyleID="s68"/>
    <Cell ss:StyleID="s68"/>
    <Cell ss:StyleID="s68"/>
    <Cell ss:StyleID="s68"/>
    <Cell ss:StyleID="s68"/>
    <Cell ss:StyleID="s68"/>
    <Cell ss:StyleID="s68"/>
    <Cell ss:StyleID="s68"/>
    <Cell ss:StyleID="s68"/>
   </Row>
   <Row ss:AutoFitHeight="0" ss:Height="15.75">
    <Cell ss:StyleID="s68"><Data ss:Type="String">Phyca_scf2859_10634</Data></Cell>
    <Cell ss:StyleID="s68"><Data ss:Type="Number">15.4023</Data></Cell>
    <Cell ss:StyleID="s68"><Data ss:Type="Number">5.4458900000000003</Data></Cell>
    <Cell ss:StyleID="s68"><Data ss:Type="Number">-1.4999100000000001</Data></Cell>
    <Cell ss:StyleID="s68"><Data ss:Type="Number">3.5E-4</Data></Cell>
    <Cell ss:StyleID="s68"><Data ss:Type="Number">1</Data></Cell>
    <Cell ss:StyleID="s86"><Data ss:Type="String">IPR000884; Thrombospondin type-1 (TSP1) repeat</Data></Cell>
    <Cell ss:StyleID="s68"/>
    <Cell ss:StyleID="s68"/>
    <Cell ss:StyleID="s68"/>
    <Cell ss:StyleID="s68"/>
    <Cell ss:StyleID="s68"/>
    <Cell ss:StyleID="s68"/>
    <Cell ss:StyleID="s68"/>
    <Cell ss:StyleID="s68"/>
    <Cell ss:StyleID="s68"/>
    <Cell ss:StyleID="s68"/>
    <Cell ss:StyleID="s68"/>
    <Cell ss:StyleID="s68"/>
    <Cell ss:StyleID="s68"/>
    <Cell ss:StyleID="s68"/>
   </Row>
   <Row ss:AutoFitHeight="0" ss:Height="15.75">
    <Cell ss:StyleID="s68"><Data ss:Type="String">Phyca_scf2876_24285</Data></Cell>
    <Cell ss:StyleID="s68"><Data ss:Type="Number">2196.7199999999998</Data></Cell>
    <Cell ss:StyleID="s68"><Data ss:Type="Number">439.13299999999998</Data></Cell>
    <Cell ss:StyleID="s68"><Data ss:Type="Number">-2.3226200000000001</Data></Cell>
    <Cell ss:StyleID="s85"><Data ss:Type="Number">5.0000000000000002E-5</Data></Cell>
    <Cell ss:StyleID="s68"><Data ss:Type="Number">1</Data></Cell>
    <Cell ss:StyleID="s86"><Data ss:Type="String">IPR000612; Proteolipid membrane potential modulator</Data></Cell>
    <Cell ss:StyleID="s68"/>
    <Cell ss:StyleID="s68"/>
    <Cell ss:StyleID="s68"/>
    <Cell ss:StyleID="s68"/>
    <Cell ss:StyleID="s68"/>
    <Cell ss:StyleID="s68"/>
    <Cell ss:StyleID="s68"/>
    <Cell ss:StyleID="s68"/>
    <Cell ss:StyleID="s68"/>
    <Cell ss:StyleID="s68"/>
    <Cell ss:StyleID="s68"/>
    <Cell ss:StyleID="s68"/>
    <Cell ss:StyleID="s68"/>
    <Cell ss:StyleID="s68"/>
   </Row>
   <Row ss:AutoFitHeight="0" ss:Height="15.75">
    <Cell ss:StyleID="s68"><Data ss:Type="String">Phyca_scf2906_11021</Data></Cell>
    <Cell ss:StyleID="s68"><Data ss:Type="Number">299.99</Data></Cell>
    <Cell ss:StyleID="s68"><Data ss:Type="Number">114.11499999999999</Data></Cell>
    <Cell ss:StyleID="s68"><Data ss:Type="Number">-1.39442</Data></Cell>
    <Cell ss:StyleID="s68"><Data ss:Type="Number">8.9999999999999998E-4</Data></Cell>
    <Cell ss:StyleID="s68"><Data ss:Type="Number">1</Data></Cell>
    <Cell ss:StyleID="s86"><Data ss:Type="String">IPR008011; Complex 1 LYR protein</Data></Cell>
    <Cell ss:StyleID="s68"/>
    <Cell ss:StyleID="s68"/>
    <Cell ss:StyleID="s68"/>
    <Cell ss:StyleID="s68"/>
    <Cell ss:StyleID="s68"/>
    <Cell ss:StyleID="s68"/>
    <Cell ss:StyleID="s68"/>
    <Cell ss:StyleID="s68"/>
    <Cell ss:StyleID="s68"/>
    <Cell ss:StyleID="s68"/>
    <Cell ss:StyleID="s68"/>
    <Cell ss:StyleID="s68"/>
    <Cell ss:StyleID="s68"/>
    <Cell ss:StyleID="s68"/>
   </Row>
   <Row ss:AutoFitHeight="0" ss:Height="15.75">
    <Cell ss:StyleID="s68"><Data ss:Type="String">Phyca_scf2922_6177</Data></Cell>
    <Cell ss:StyleID="s68"><Data ss:Type="Number">201.30699999999999</Data></Cell>
    <Cell ss:StyleID="s68"><Data ss:Type="Number">83.326700000000002</Data></Cell>
    <Cell ss:StyleID="s68"><Data ss:Type="Number">-1.2725500000000001</Data></Cell>
    <Cell ss:StyleID="s68"><Data ss:Type="Number">8.4999999999999995E-4</Data></Cell>
    <Cell ss:StyleID="s68"><Data ss:Type="Number">3</Data></Cell>
    <Cell ss:StyleID="s86"><Data ss:Type="String">IPR001753; Crotonase superfamily</Data></Cell>
    <Cell ss:StyleID="s68"><Data ss:Type="String">IPR018376; Enoyl-CoA hydratase/isomerase, conserved site</Data></Cell>
    <Cell ss:StyleID="s68"><Data ss:Type="String">IPR029045; ClpP/crotonase-like domain</Data></Cell>
    <Cell ss:StyleID="s68"/>
    <Cell ss:StyleID="s68"/>
    <Cell ss:StyleID="s68"/>
    <Cell ss:StyleID="s68"/>
    <Cell ss:StyleID="s68"/>
    <Cell ss:StyleID="s68"/>
    <Cell ss:StyleID="s68"/>
    <Cell ss:StyleID="s68"/>
    <Cell ss:StyleID="s68"/>
    <Cell ss:StyleID="s68"/>
    <Cell ss:StyleID="s68"/>
    <Cell ss:StyleID="s68"/>
   </Row>
   <Row ss:AutoFitHeight="0" ss:Height="15.75">
    <Cell ss:StyleID="s68"><Data ss:Type="String">Phyca_scf2994_6153</Data></Cell>
    <Cell ss:StyleID="s68"><Data ss:Type="Number">6.18825</Data></Cell>
    <Cell ss:StyleID="s68"><Data ss:Type="Number">0</Data></Cell>
    <Cell ss:StyleID="s68" ss:Formula="=-inf"><Data ss:Type="Error">#NAME?</Data></Cell>
    <Cell ss:StyleID="s68"><Data ss:Type="Number">4.0000000000000002E-4</Data></Cell>
    <Cell ss:StyleID="s68"><Data ss:Type="Number">1</Data></Cell>
    <Cell ss:StyleID="s86"><Data ss:Type="String">IPR006461; PLAC8 motif-containing protein</Data></Cell>
    <Cell ss:StyleID="s68"/>
    <Cell ss:StyleID="s68"/>
    <Cell ss:StyleID="s68"/>
    <Cell ss:StyleID="s68"/>
    <Cell ss:StyleID="s68"/>
    <Cell ss:StyleID="s68"/>
    <Cell ss:StyleID="s68"/>
    <Cell ss:StyleID="s68"/>
    <Cell ss:StyleID="s68"/>
    <Cell ss:StyleID="s68"/>
    <Cell ss:StyleID="s68"/>
    <Cell ss:StyleID="s68"/>
    <Cell ss:StyleID="s68"/>
    <Cell ss:StyleID="s68"/>
   </Row>
   <Row ss:AutoFitHeight="0" ss:Height="15.75">
    <Cell ss:StyleID="s68"><Data ss:Type="String">Phyca_scf3013_10972</Data></Cell>
    <Cell ss:StyleID="s68"><Data ss:Type="Number">26.116700000000002</Data></Cell>
    <Cell ss:StyleID="s68"><Data ss:Type="Number">7.83969</Data></Cell>
    <Cell ss:StyleID="s68"><Data ss:Type="Number">-1.7361</Data></Cell>
    <Cell ss:StyleID="s68"><Data ss:Type="Number">8.4999999999999995E-4</Data></Cell>
    <Cell ss:StyleID="s68"><Data ss:Type="Number">2</Data></Cell>
    <Cell ss:StyleID="s86"><Data ss:Type="String">IPR003700; Ketopantoate hydroxymethyltransferase</Data></Cell>
    <Cell ss:StyleID="s68"><Data ss:Type="String">IPR015813; Pyruvate/Phosphoenolpyruvate kinase-like domain</Data></Cell>
    <Cell ss:StyleID="s68"/>
    <Cell ss:StyleID="s68"/>
    <Cell ss:StyleID="s68"/>
    <Cell ss:StyleID="s68"/>
    <Cell ss:StyleID="s68"/>
    <Cell ss:StyleID="s68"/>
    <Cell ss:StyleID="s68"/>
    <Cell ss:StyleID="s68"/>
    <Cell ss:StyleID="s68"/>
    <Cell ss:StyleID="s68"/>
    <Cell ss:StyleID="s68"/>
    <Cell ss:StyleID="s68"/>
    <Cell ss:StyleID="s68"/>
   </Row>
   <Row ss:AutoFitHeight="0" ss:Height="15.75">
    <Cell ss:StyleID="s68"><Data ss:Type="String">Phyca_scf3030_27055</Data></Cell>
    <Cell ss:StyleID="s68"><Data ss:Type="Number">16.474499999999999</Data></Cell>
    <Cell ss:StyleID="s68"><Data ss:Type="Number">5.1871600000000004</Data></Cell>
    <Cell ss:StyleID="s68"><Data ss:Type="Number">-1.6672100000000001</Data></Cell>
    <Cell ss:StyleID="s68"><Data ss:Type="Number">1.3500000000000001E-3</Data></Cell>
    <Cell ss:StyleID="s68"><Data ss:Type="Number">2</Data></Cell>
    <Cell ss:StyleID="s86"><Data ss:Type="String">IPR002227; Tyrosinase copper-binding domain</Data></Cell>
    <Cell ss:StyleID="s68"><Data ss:Type="String">IPR008922; Uncharacterised domain, di-copper centre</Data></Cell>
    <Cell ss:StyleID="s68"/>
    <Cell ss:StyleID="s68"/>
    <Cell ss:StyleID="s68"/>
    <Cell ss:StyleID="s68"/>
    <Cell ss:StyleID="s68"/>
    <Cell ss:StyleID="s68"/>
    <Cell ss:StyleID="s68"/>
    <Cell ss:StyleID="s68"/>
    <Cell ss:StyleID="s68"/>
    <Cell ss:StyleID="s68"/>
    <Cell ss:StyleID="s68"/>
    <Cell ss:StyleID="s68"/>
    <Cell ss:StyleID="s68"/>
   </Row>
   <Row ss:AutoFitHeight="0" ss:Height="15.75">
    <Cell ss:StyleID="s68"><Data ss:Type="String">Phyca_scf3075_10655</Data></Cell>
    <Cell ss:StyleID="s68"><Data ss:Type="Number">122.377</Data></Cell>
    <Cell ss:StyleID="s68"><Data ss:Type="Number">32.157299999999999</Data></Cell>
    <Cell ss:StyleID="s68"><Data ss:Type="Number">-1.92811</Data></Cell>
    <Cell ss:StyleID="s85"><Data ss:Type="Number">5.0000000000000002E-5</Data></Cell>
    <Cell ss:StyleID="s68"><Data ss:Type="Number">5</Data></Cell>
    <Cell ss:StyleID="s86"><Data ss:Type="String">IPR001395; Aldo/keto reductase/potassium channel subunit beta</Data></Cell>
    <Cell ss:StyleID="s68"><Data ss:Type="String">IPR003140; Phospholipase/carboxylesterase/thioesterase</Data></Cell>
    <Cell ss:StyleID="s68"><Data ss:Type="String">IPR005399; Potassium channel, voltage-dependent, beta subunit, KCNAB-related</Data></Cell>
    <Cell ss:StyleID="s68"><Data ss:Type="String">IPR023210; NADP-dependent oxidoreductase domain</Data></Cell>
    <Cell ss:StyleID="s68"><Data ss:Type="String">IPR029058; Alpha/Beta hydrolase fold</Data></Cell>
    <Cell ss:StyleID="s68"/>
    <Cell ss:StyleID="s68"/>
    <Cell ss:StyleID="s68"/>
    <Cell ss:StyleID="s68"/>
    <Cell ss:StyleID="s68"/>
    <Cell ss:StyleID="s68"/>
    <Cell ss:StyleID="s68"/>
    <Cell ss:StyleID="s68"/>
    <Cell ss:StyleID="s68"/>
    <Cell ss:StyleID="s68"/>
   </Row>
   <Row ss:AutoFitHeight="0" ss:Height="15.75">
    <Cell ss:StyleID="s68"><Data ss:Type="String">Phyca_scf3103_22920</Data></Cell>
    <Cell ss:StyleID="s68"><Data ss:Type="Number">39.5749</Data></Cell>
    <Cell ss:StyleID="s68"><Data ss:Type="Number">11.686500000000001</Data></Cell>
    <Cell ss:StyleID="s68"><Data ss:Type="Number">-1.7597499999999999</Data></Cell>
    <Cell ss:StyleID="s68"><Data ss:Type="Number">2.5000000000000001E-4</Data></Cell>
    <Cell ss:StyleID="s68"><Data ss:Type="Number">2</Data></Cell>
    <Cell ss:StyleID="s86"><Data ss:Type="String">IPR003877; SPRY domain</Data></Cell>
    <Cell ss:StyleID="s68"><Data ss:Type="String">IPR013320; Concanavalin A-like lectin/glucanase domain</Data></Cell>
    <Cell ss:StyleID="s68"/>
    <Cell ss:StyleID="s68"/>
    <Cell ss:StyleID="s68"/>
    <Cell ss:StyleID="s68"/>
    <Cell ss:StyleID="s68"/>
    <Cell ss:StyleID="s68"/>
    <Cell ss:StyleID="s68"/>
    <Cell ss:StyleID="s68"/>
    <Cell ss:StyleID="s68"/>
    <Cell ss:StyleID="s68"/>
    <Cell ss:StyleID="s68"/>
    <Cell ss:StyleID="s68"/>
    <Cell ss:StyleID="s68"/>
   </Row>
   <Row ss:AutoFitHeight="0" ss:Height="15.75">
    <Cell ss:StyleID="s68"><Data ss:Type="String">Phyca_scf3154_15655</Data></Cell>
    <Cell ss:StyleID="s68"><Data ss:Type="Number">99.861099999999993</Data></Cell>
    <Cell ss:StyleID="s68"><Data ss:Type="Number">15.177099999999999</Data></Cell>
    <Cell ss:StyleID="s68"><Data ss:Type="Number">-2.7180300000000002</Data></Cell>
    <Cell ss:StyleID="s85"><Data ss:Type="Number">5.0000000000000002E-5</Data></Cell>
    <Cell ss:StyleID="s68"><Data ss:Type="Number">1</Data></Cell>
    <Cell ss:StyleID="s86"><Data ss:Type="String">IPR014044; CAP domain</Data></Cell>
    <Cell ss:StyleID="s68"/>
    <Cell ss:StyleID="s68"/>
    <Cell ss:StyleID="s68"/>
    <Cell ss:StyleID="s68"/>
    <Cell ss:StyleID="s68"/>
    <Cell ss:StyleID="s68"/>
    <Cell ss:StyleID="s68"/>
    <Cell ss:StyleID="s68"/>
    <Cell ss:StyleID="s68"/>
    <Cell ss:StyleID="s68"/>
    <Cell ss:StyleID="s68"/>
    <Cell ss:StyleID="s68"/>
    <Cell ss:StyleID="s68"/>
    <Cell ss:StyleID="s68"/>
   </Row>
   <Row ss:AutoFitHeight="0" ss:Height="15.75">
    <Cell ss:StyleID="s68"><Data ss:Type="String">Phyca_scf3167_21499</Data></Cell>
    <Cell ss:StyleID="s68"><Data ss:Type="Number">1695.35</Data></Cell>
    <Cell ss:StyleID="s68"><Data ss:Type="Number">623.548</Data></Cell>
    <Cell ss:StyleID="s68"><Data ss:Type="Number">-1.4430099999999999</Data></Cell>
    <Cell ss:StyleID="s68"><Data ss:Type="Number">4.0000000000000002E-4</Data></Cell>
    <Cell ss:StyleID="s68"><Data ss:Type="Number">1</Data></Cell>
    <Cell ss:StyleID="s86"><Data ss:Type="String">IPR013174; Dolichol-phosphate mannosyltransferase subunit 3</Data></Cell>
    <Cell ss:StyleID="s68"/>
    <Cell ss:StyleID="s68"/>
    <Cell ss:StyleID="s68"/>
    <Cell ss:StyleID="s68"/>
    <Cell ss:StyleID="s68"/>
    <Cell ss:StyleID="s68"/>
    <Cell ss:StyleID="s68"/>
    <Cell ss:StyleID="s68"/>
    <Cell ss:StyleID="s68"/>
    <Cell ss:StyleID="s68"/>
    <Cell ss:StyleID="s68"/>
    <Cell ss:StyleID="s68"/>
    <Cell ss:StyleID="s68"/>
    <Cell ss:StyleID="s68"/>
   </Row>
   <Row ss:AutoFitHeight="0" ss:Height="15.75">
    <Cell ss:StyleID="s68"><Data ss:Type="String">Phyca_scf3379_3361</Data></Cell>
    <Cell ss:StyleID="s68"><Data ss:Type="Number">22.783899999999999</Data></Cell>
    <Cell ss:StyleID="s68"><Data ss:Type="Number">6.89011</Data></Cell>
    <Cell ss:StyleID="s68"><Data ss:Type="Number">-1.7254100000000001</Data></Cell>
    <Cell ss:StyleID="s68"><Data ss:Type="Number">2.5000000000000001E-4</Data></Cell>
    <Cell ss:StyleID="s68"><Data ss:Type="Number">2</Data></Cell>
    <Cell ss:StyleID="s86"><Data ss:Type="String">IPR011022; Arrestin C-terminal-like domain</Data></Cell>
    <Cell ss:StyleID="s68"><Data ss:Type="String">IPR014756; Immunoglobulin E-set</Data></Cell>
    <Cell ss:StyleID="s68"/>
    <Cell ss:StyleID="s68"/>
    <Cell ss:StyleID="s68"/>
    <Cell ss:StyleID="s68"/>
    <Cell ss:StyleID="s68"/>
    <Cell ss:StyleID="s68"/>
    <Cell ss:StyleID="s68"/>
    <Cell ss:StyleID="s68"/>
    <Cell ss:StyleID="s68"/>
    <Cell ss:StyleID="s68"/>
    <Cell ss:StyleID="s68"/>
    <Cell ss:StyleID="s68"/>
    <Cell ss:StyleID="s68"/>
   </Row>
   <Row ss:AutoFitHeight="0" ss:Height="15.75">
    <Cell ss:StyleID="s68"><Data ss:Type="String">Phyca_scf3388_1505</Data></Cell>
    <Cell ss:StyleID="s68"><Data ss:Type="Number">35.122300000000003</Data></Cell>
    <Cell ss:StyleID="s68"><Data ss:Type="Number">9.2614900000000002</Data></Cell>
    <Cell ss:StyleID="s68"><Data ss:Type="Number">-1.9230700000000001</Data></Cell>
    <Cell ss:StyleID="s85"><Data ss:Type="Number">5.0000000000000002E-5</Data></Cell>
    <Cell ss:StyleID="s68"><Data ss:Type="Number">7</Data></Cell>
    <Cell ss:StyleID="s86"><Data ss:Type="String">IPR000198; Rho GTPase-activating protein domain</Data></Cell>
    <Cell ss:StyleID="s68"><Data ss:Type="String">IPR001849; Pleckstrin homology domain</Data></Cell>
    <Cell ss:StyleID="s68"><Data ss:Type="String">IPR008936; Rho GTPase activation protein</Data></Cell>
    <Cell ss:StyleID="s68"><Data ss:Type="String">IPR011993; PH domain-like</Data></Cell>
    <Cell ss:StyleID="s68"><Data ss:Type="String">IPR013112; FAD-binding 8</Data></Cell>
    <Cell ss:StyleID="s68"><Data ss:Type="String">IPR013121; Ferric reductase, NAD binding domain</Data></Cell>
    <Cell ss:StyleID="s68"><Data ss:Type="String">IPR013130; Ferric reductase transmembrane component-like domain</Data></Cell>
    <Cell ss:StyleID="s68"/>
    <Cell ss:StyleID="s68"/>
    <Cell ss:StyleID="s68"/>
    <Cell ss:StyleID="s68"/>
    <Cell ss:StyleID="s68"/>
    <Cell ss:StyleID="s68"/>
    <Cell ss:StyleID="s68"/>
    <Cell ss:StyleID="s68"/>
   </Row>
   <Row ss:AutoFitHeight="0" ss:Height="15.75">
    <Cell ss:StyleID="s68"><Data ss:Type="String">Phyca_scf3388_1535</Data></Cell>
    <Cell ss:StyleID="s68"><Data ss:Type="Number">44931.1</Data></Cell>
    <Cell ss:StyleID="s68"><Data ss:Type="Number">882.54</Data></Cell>
    <Cell ss:StyleID="s68"><Data ss:Type="Number">-5.6699099999999998</Data></Cell>
    <Cell ss:StyleID="s68"><Data ss:Type="Number">4.4999999999999999E-4</Data></Cell>
    <Cell ss:StyleID="s68"><Data ss:Type="Number">1</Data></Cell>
    <Cell ss:StyleID="s86"><Data ss:Type="String">IPR010920; LSM domain</Data></Cell>
    <Cell ss:StyleID="s68"/>
    <Cell ss:StyleID="s68"/>
    <Cell ss:StyleID="s68"/>
    <Cell ss:StyleID="s68"/>
    <Cell ss:StyleID="s68"/>
    <Cell ss:StyleID="s68"/>
    <Cell ss:StyleID="s68"/>
    <Cell ss:StyleID="s68"/>
    <Cell ss:StyleID="s68"/>
    <Cell ss:StyleID="s68"/>
    <Cell ss:StyleID="s68"/>
    <Cell ss:StyleID="s68"/>
    <Cell ss:StyleID="s68"/>
    <Cell ss:StyleID="s68"/>
   </Row>
   <Row ss:AutoFitHeight="0" ss:Height="15.75">
    <Cell ss:StyleID="s68"><Data ss:Type="String">Phyca_scf3456_926</Data></Cell>
    <Cell ss:StyleID="s68"><Data ss:Type="Number">39.482599999999998</Data></Cell>
    <Cell ss:StyleID="s68"><Data ss:Type="Number">15.6921</Data></Cell>
    <Cell ss:StyleID="s68"><Data ss:Type="Number">-1.33118</Data></Cell>
    <Cell ss:StyleID="s68"><Data ss:Type="Number">1.1000000000000001E-3</Data></Cell>
    <Cell ss:StyleID="s68"><Data ss:Type="Number">2</Data></Cell>
    <Cell ss:StyleID="s86"><Data ss:Type="String">IPR002042; Uricase</Data></Cell>
    <Cell ss:StyleID="s68"><Data ss:Type="String">IPR019842; Uricase, conserved site</Data></Cell>
    <Cell ss:StyleID="s68"/>
    <Cell ss:StyleID="s68"/>
    <Cell ss:StyleID="s68"/>
    <Cell ss:StyleID="s68"/>
    <Cell ss:StyleID="s68"/>
    <Cell ss:StyleID="s68"/>
    <Cell ss:StyleID="s68"/>
    <Cell ss:StyleID="s68"/>
    <Cell ss:StyleID="s68"/>
    <Cell ss:StyleID="s68"/>
    <Cell ss:StyleID="s68"/>
    <Cell ss:StyleID="s68"/>
    <Cell ss:StyleID="s68"/>
   </Row>
   <Row ss:AutoFitHeight="0" ss:Height="15.75">
    <Cell ss:StyleID="s68"><Data ss:Type="String">Phyca_scf3600_21966</Data></Cell>
    <Cell ss:StyleID="s68"><Data ss:Type="Number">72.252099999999999</Data></Cell>
    <Cell ss:StyleID="s68"><Data ss:Type="Number">28.992799999999999</Data></Cell>
    <Cell ss:StyleID="s68"><Data ss:Type="Number">-1.31734</Data></Cell>
    <Cell ss:StyleID="s68"><Data ss:Type="Number">1.25E-3</Data></Cell>
    <Cell ss:StyleID="s68"><Data ss:Type="Number">7</Data></Cell>
    <Cell ss:StyleID="s86"><Data ss:Type="String">IPR000807; Imidazoleglycerol-phosphate dehydratase</Data></Cell>
    <Cell ss:StyleID="s68"><Data ss:Type="String">IPR006438; HAD hydrolase, TIGR01548 family</Data></Cell>
    <Cell ss:StyleID="s68"><Data ss:Type="String">IPR006439; HAD hydrolase, subfamily IA</Data></Cell>
    <Cell ss:StyleID="s68"><Data ss:Type="String">IPR006543; Histidinol-phosphate phosphatase</Data></Cell>
    <Cell ss:StyleID="s68"><Data ss:Type="String">IPR020565; Imidazoleglycerol-phosphate dehydratase, conserved site</Data></Cell>
    <Cell ss:StyleID="s68"><Data ss:Type="String">IPR020568; Ribosomal protein S5 domain 2-type fold</Data></Cell>
    <Cell ss:StyleID="s68"><Data ss:Type="String">IPR023214; HAD-like domain</Data></Cell>
    <Cell ss:StyleID="s68"/>
    <Cell ss:StyleID="s68"/>
    <Cell ss:StyleID="s68"/>
    <Cell ss:StyleID="s68"/>
    <Cell ss:StyleID="s68"/>
    <Cell ss:StyleID="s68"/>
    <Cell ss:StyleID="s68"/>
    <Cell ss:StyleID="s68"/>
   </Row>
   <Row ss:AutoFitHeight="0" ss:Height="15.75">
    <Cell ss:StyleID="s68"><Data ss:Type="String">Phyca_scf3833_17027</Data></Cell>
    <Cell ss:StyleID="s68"><Data ss:Type="Number">13.075699999999999</Data></Cell>
    <Cell ss:StyleID="s68"><Data ss:Type="Number">3.9399099999999998</Data></Cell>
    <Cell ss:StyleID="s68"><Data ss:Type="Number">-1.73065</Data></Cell>
    <Cell ss:StyleID="s68"><Data ss:Type="Number">6.4999999999999997E-4</Data></Cell>
    <Cell ss:StyleID="s68"><Data ss:Type="Number">1</Data></Cell>
    <Cell ss:StyleID="s86"><Data ss:Type="String">IPR029058; Alpha/Beta hydrolase fold</Data></Cell>
    <Cell ss:StyleID="s68"/>
    <Cell ss:StyleID="s68"/>
    <Cell ss:StyleID="s68"/>
    <Cell ss:StyleID="s68"/>
    <Cell ss:StyleID="s68"/>
    <Cell ss:StyleID="s68"/>
    <Cell ss:StyleID="s68"/>
    <Cell ss:StyleID="s68"/>
    <Cell ss:StyleID="s68"/>
    <Cell ss:StyleID="s68"/>
    <Cell ss:StyleID="s68"/>
    <Cell ss:StyleID="s68"/>
    <Cell ss:StyleID="s68"/>
    <Cell ss:StyleID="s68"/>
   </Row>
   <Row ss:AutoFitHeight="0" ss:Height="15.75">
    <Cell ss:StyleID="s68"><Data ss:Type="String">Phyca_scf3924_24064</Data></Cell>
    <Cell ss:StyleID="s68"><Data ss:Type="Number">51200</Data></Cell>
    <Cell ss:StyleID="s68"><Data ss:Type="Number">1784.66</Data></Cell>
    <Cell ss:StyleID="s68"><Data ss:Type="Number">-4.8424199999999997</Data></Cell>
    <Cell ss:StyleID="s85"><Data ss:Type="Number">5.0000000000000002E-5</Data></Cell>
    <Cell ss:StyleID="s68"><Data ss:Type="Number">2</Data></Cell>
    <Cell ss:StyleID="s86"><Data ss:Type="String">IPR003140; Phospholipase/carboxylesterase/thioesterase</Data></Cell>
    <Cell ss:StyleID="s68"><Data ss:Type="String">IPR029058; Alpha/Beta hydrolase fold</Data></Cell>
    <Cell ss:StyleID="s68"/>
    <Cell ss:StyleID="s68"/>
    <Cell ss:StyleID="s68"/>
    <Cell ss:StyleID="s68"/>
    <Cell ss:StyleID="s68"/>
    <Cell ss:StyleID="s68"/>
    <Cell ss:StyleID="s68"/>
    <Cell ss:StyleID="s68"/>
    <Cell ss:StyleID="s68"/>
    <Cell ss:StyleID="s68"/>
    <Cell ss:StyleID="s68"/>
    <Cell ss:StyleID="s68"/>
    <Cell ss:StyleID="s68"/>
   </Row>
   <Row ss:AutoFitHeight="0" ss:Height="15.75">
    <Cell ss:StyleID="s68"><Data ss:Type="String">Phyca_scf3966_3502</Data></Cell>
    <Cell ss:StyleID="s68"><Data ss:Type="Number">28.177299999999999</Data></Cell>
    <Cell ss:StyleID="s68"><Data ss:Type="Number">10.382</Data></Cell>
    <Cell ss:StyleID="s68"><Data ss:Type="Number">-1.44045</Data></Cell>
    <Cell ss:StyleID="s68"><Data ss:Type="Number">3.5E-4</Data></Cell>
    <Cell ss:StyleID="s68"><Data ss:Type="Number">2</Data></Cell>
    <Cell ss:StyleID="s86"><Data ss:Type="String">IPR004843; Calcineurin-like phosphoesterase domain, apaH type</Data></Cell>
    <Cell ss:StyleID="s68"><Data ss:Type="String">IPR029052; Metallo-dependent phosphatase-like</Data></Cell>
    <Cell ss:StyleID="s68"/>
    <Cell ss:StyleID="s68"/>
    <Cell ss:StyleID="s68"/>
    <Cell ss:StyleID="s68"/>
    <Cell ss:StyleID="s68"/>
    <Cell ss:StyleID="s68"/>
    <Cell ss:StyleID="s68"/>
    <Cell ss:StyleID="s68"/>
    <Cell ss:StyleID="s68"/>
    <Cell ss:StyleID="s68"/>
    <Cell ss:StyleID="s68"/>
    <Cell ss:StyleID="s68"/>
    <Cell ss:StyleID="s68"/>
   </Row>
   <Row ss:AutoFitHeight="0" ss:Height="15.75">
    <Cell ss:StyleID="s68"><Data ss:Type="String">Phyca_scf4026_16765</Data></Cell>
    <Cell ss:StyleID="s68"><Data ss:Type="Number">363.69200000000001</Data></Cell>
    <Cell ss:StyleID="s68"><Data ss:Type="Number">134.608</Data></Cell>
    <Cell ss:StyleID="s68"><Data ss:Type="Number">-1.4339599999999999</Data></Cell>
    <Cell ss:StyleID="s68"><Data ss:Type="Number">1E-4</Data></Cell>
    <Cell ss:StyleID="s68"><Data ss:Type="Number">1</Data></Cell>
    <Cell ss:StyleID="s86"><Data ss:Type="String">IPR007599; Derlin</Data></Cell>
    <Cell ss:StyleID="s68"/>
    <Cell ss:StyleID="s68"/>
    <Cell ss:StyleID="s68"/>
    <Cell ss:StyleID="s68"/>
    <Cell ss:StyleID="s68"/>
    <Cell ss:StyleID="s68"/>
    <Cell ss:StyleID="s68"/>
    <Cell ss:StyleID="s68"/>
    <Cell ss:StyleID="s68"/>
    <Cell ss:StyleID="s68"/>
    <Cell ss:StyleID="s68"/>
    <Cell ss:StyleID="s68"/>
    <Cell ss:StyleID="s68"/>
    <Cell ss:StyleID="s68"/>
   </Row>
   <Row ss:AutoFitHeight="0" ss:Height="15.75">
    <Cell ss:StyleID="s68"><Data ss:Type="String">Phyca_scf4190_16350</Data></Cell>
    <Cell ss:StyleID="s68"><Data ss:Type="Number">47.0336</Data></Cell>
    <Cell ss:StyleID="s68"><Data ss:Type="Number">16.165199999999999</Data></Cell>
    <Cell ss:StyleID="s68"><Data ss:Type="Number">-1.5407999999999999</Data></Cell>
    <Cell ss:StyleID="s68"><Data ss:Type="Number">1E-3</Data></Cell>
    <Cell ss:StyleID="s68"><Data ss:Type="Number">5</Data></Cell>
    <Cell ss:StyleID="s86"><Data ss:Type="String">IPR000210; BTB/POZ domain</Data></Cell>
    <Cell ss:StyleID="s68"><Data ss:Type="String">IPR011043; Galactose oxidase/kelch, beta-propeller</Data></Cell>
    <Cell ss:StyleID="s68"><Data ss:Type="String">IPR011333; SKP1/BTB/POZ domain</Data></Cell>
    <Cell ss:StyleID="s68"><Data ss:Type="String">IPR011705; BTB/Kelch-associated</Data></Cell>
    <Cell ss:StyleID="s68"><Data ss:Type="String">IPR015915; Kelch-type beta propeller</Data></Cell>
    <Cell ss:StyleID="s68"/>
    <Cell ss:StyleID="s68"/>
    <Cell ss:StyleID="s68"/>
    <Cell ss:StyleID="s68"/>
    <Cell ss:StyleID="s68"/>
    <Cell ss:StyleID="s68"/>
    <Cell ss:StyleID="s68"/>
    <Cell ss:StyleID="s68"/>
    <Cell ss:StyleID="s68"/>
    <Cell ss:StyleID="s68"/>
   </Row>
   <Row ss:AutoFitHeight="0" ss:Height="15.75">
    <Cell ss:StyleID="s68"><Data ss:Type="String">Phyca_scf4255_2031</Data></Cell>
    <Cell ss:StyleID="s68"><Data ss:Type="Number">25.026800000000001</Data></Cell>
    <Cell ss:StyleID="s68"><Data ss:Type="Number">6.1848400000000003</Data></Cell>
    <Cell ss:StyleID="s68"><Data ss:Type="Number">-2.01667</Data></Cell>
    <Cell ss:StyleID="s68"><Data ss:Type="Number">1E-4</Data></Cell>
    <Cell ss:StyleID="s68"><Data ss:Type="Number">1</Data></Cell>
    <Cell ss:StyleID="s86"><Data ss:Type="String">IPR004299; Membrane bound O-acyl transferase, MBOAT</Data></Cell>
    <Cell ss:StyleID="s68"/>
    <Cell ss:StyleID="s68"/>
    <Cell ss:StyleID="s68"/>
    <Cell ss:StyleID="s68"/>
    <Cell ss:StyleID="s68"/>
    <Cell ss:StyleID="s68"/>
    <Cell ss:StyleID="s68"/>
    <Cell ss:StyleID="s68"/>
    <Cell ss:StyleID="s68"/>
    <Cell ss:StyleID="s68"/>
    <Cell ss:StyleID="s68"/>
    <Cell ss:StyleID="s68"/>
    <Cell ss:StyleID="s68"/>
    <Cell ss:StyleID="s68"/>
   </Row>
   <Row ss:AutoFitHeight="0" ss:Height="15.75">
    <Cell ss:StyleID="s68"><Data ss:Type="String">Phyca_scf4325_22352</Data></Cell>
    <Cell ss:StyleID="s68"><Data ss:Type="Number">1777.95</Data></Cell>
    <Cell ss:StyleID="s68"><Data ss:Type="Number">399.42899999999997</Data></Cell>
    <Cell ss:StyleID="s68"><Data ss:Type="Number">-2.15421</Data></Cell>
    <Cell ss:StyleID="s85"><Data ss:Type="Number">5.0000000000000002E-5</Data></Cell>
    <Cell ss:StyleID="s68"><Data ss:Type="Number">1</Data></Cell>
    <Cell ss:StyleID="s86"><Data ss:Type="String">IPR026939; At2g23090-like</Data></Cell>
    <Cell ss:StyleID="s68"/>
    <Cell ss:StyleID="s68"/>
    <Cell ss:StyleID="s68"/>
    <Cell ss:StyleID="s68"/>
    <Cell ss:StyleID="s68"/>
    <Cell ss:StyleID="s68"/>
    <Cell ss:StyleID="s68"/>
    <Cell ss:StyleID="s68"/>
    <Cell ss:StyleID="s68"/>
    <Cell ss:StyleID="s68"/>
    <Cell ss:StyleID="s68"/>
    <Cell ss:StyleID="s68"/>
    <Cell ss:StyleID="s68"/>
    <Cell ss:StyleID="s68"/>
   </Row>
   <Row ss:AutoFitHeight="0" ss:Height="15.75">
    <Cell ss:StyleID="s68"><Data ss:Type="String">Phyca_scf4491_454</Data></Cell>
    <Cell ss:StyleID="s68"><Data ss:Type="Number">353.91800000000001</Data></Cell>
    <Cell ss:StyleID="s68"><Data ss:Type="Number">150.345</Data></Cell>
    <Cell ss:StyleID="s68"><Data ss:Type="Number">-1.2351300000000001</Data></Cell>
    <Cell ss:StyleID="s68"><Data ss:Type="Number">5.9999999999999995E-4</Data></Cell>
    <Cell ss:StyleID="s68"><Data ss:Type="Number">5</Data></Cell>
    <Cell ss:StyleID="s86"><Data ss:Type="String">IPR000089; Biotin/lipoyl attachment</Data></Cell>
    <Cell ss:StyleID="s68"><Data ss:Type="String">IPR002930; Glycine cleavage system H-protein</Data></Cell>
    <Cell ss:StyleID="s68"><Data ss:Type="String">IPR003016; 2-oxo acid dehydrogenase, lipoyl-binding site</Data></Cell>
    <Cell ss:StyleID="s68"><Data ss:Type="String">IPR011053; Single hybrid motif</Data></Cell>
    <Cell ss:StyleID="s68"><Data ss:Type="String">IPR017453; Glycine cleavage system H-protein, subgroup</Data></Cell>
    <Cell ss:StyleID="s68"/>
    <Cell ss:StyleID="s68"/>
    <Cell ss:StyleID="s68"/>
    <Cell ss:StyleID="s68"/>
    <Cell ss:StyleID="s68"/>
    <Cell ss:StyleID="s68"/>
    <Cell ss:StyleID="s68"/>
    <Cell ss:StyleID="s68"/>
    <Cell ss:StyleID="s68"/>
    <Cell ss:StyleID="s68"/>
   </Row>
   <Row ss:AutoFitHeight="0" ss:Height="15.75">
    <Cell ss:StyleID="s68"><Data ss:Type="String">Phyca_scf4521_19828</Data></Cell>
    <Cell ss:StyleID="s68"><Data ss:Type="Number">576.65700000000004</Data></Cell>
    <Cell ss:StyleID="s68"><Data ss:Type="Number">173.55500000000001</Data></Cell>
    <Cell ss:StyleID="s68"><Data ss:Type="Number">-1.7323200000000001</Data></Cell>
    <Cell ss:StyleID="s85"><Data ss:Type="Number">5.0000000000000002E-5</Data></Cell>
    <Cell ss:StyleID="s68"><Data ss:Type="Number">1</Data></Cell>
    <Cell ss:StyleID="s86"><Data ss:Type="String">IPR007482; Protein-tyrosine phosphatase-like, PTPLA</Data></Cell>
    <Cell ss:StyleID="s68"/>
    <Cell ss:StyleID="s68"/>
    <Cell ss:StyleID="s68"/>
    <Cell ss:StyleID="s68"/>
    <Cell ss:StyleID="s68"/>
    <Cell ss:StyleID="s68"/>
    <Cell ss:StyleID="s68"/>
    <Cell ss:StyleID="s68"/>
    <Cell ss:StyleID="s68"/>
    <Cell ss:StyleID="s68"/>
    <Cell ss:StyleID="s68"/>
    <Cell ss:StyleID="s68"/>
    <Cell ss:StyleID="s68"/>
    <Cell ss:StyleID="s68"/>
   </Row>
   <Row ss:AutoFitHeight="0" ss:Height="15.75">
    <Cell ss:StyleID="s68"><Data ss:Type="String">Phyca_scf4524_6287</Data></Cell>
    <Cell ss:StyleID="s68"><Data ss:Type="Number">112.575</Data></Cell>
    <Cell ss:StyleID="s68"><Data ss:Type="Number">42.412599999999998</Data></Cell>
    <Cell ss:StyleID="s68"><Data ss:Type="Number">-1.40832</Data></Cell>
    <Cell ss:StyleID="s68"><Data ss:Type="Number">4.0000000000000002E-4</Data></Cell>
    <Cell ss:StyleID="s68"><Data ss:Type="Number">6</Data></Cell>
    <Cell ss:StyleID="s86"><Data ss:Type="String">IPR001806; Small GTPase superfamily</Data></Cell>
    <Cell ss:StyleID="s68"><Data ss:Type="String">IPR003578; Small GTPase superfamily, Rho type</Data></Cell>
    <Cell ss:StyleID="s68"><Data ss:Type="String">IPR003579; Small GTPase superfamily, Rab type</Data></Cell>
    <Cell ss:StyleID="s68"><Data ss:Type="String">IPR013684; Mitochondrial Rho-like</Data></Cell>
    <Cell ss:StyleID="s68"><Data ss:Type="String">IPR020849; Small GTPase superfamily, Ras type</Data></Cell>
    <Cell ss:StyleID="s68"><Data ss:Type="String">IPR027417; P-loop containing nucleoside triphosphate hydrolase</Data></Cell>
    <Cell ss:StyleID="s68"/>
    <Cell ss:StyleID="s68"/>
    <Cell ss:StyleID="s68"/>
    <Cell ss:StyleID="s68"/>
    <Cell ss:StyleID="s68"/>
    <Cell ss:StyleID="s68"/>
    <Cell ss:StyleID="s68"/>
    <Cell ss:StyleID="s68"/>
    <Cell ss:StyleID="s68"/>
   </Row>
   <Row ss:AutoFitHeight="0" ss:Height="15.75">
    <Cell ss:StyleID="s68"><Data ss:Type="String">Phyca_scf4563_14491</Data></Cell>
    <Cell ss:StyleID="s68"><Data ss:Type="Number">472.005</Data></Cell>
    <Cell ss:StyleID="s68"><Data ss:Type="Number">184.767</Data></Cell>
    <Cell ss:StyleID="s68"><Data ss:Type="Number">-1.3530899999999999</Data></Cell>
    <Cell ss:StyleID="s68"><Data ss:Type="Number">9.5E-4</Data></Cell>
    <Cell ss:StyleID="s68"><Data ss:Type="Number">2</Data></Cell>
    <Cell ss:StyleID="s86"><Data ss:Type="String">IPR004217; Tim10/DDP family zinc finger</Data></Cell>
    <Cell ss:StyleID="s68"><Data ss:Type="String">IPR008560; Protein of unknown function DUF842, eukaryotic</Data></Cell>
    <Cell ss:StyleID="s68"/>
    <Cell ss:StyleID="s68"/>
    <Cell ss:StyleID="s68"/>
    <Cell ss:StyleID="s68"/>
    <Cell ss:StyleID="s68"/>
    <Cell ss:StyleID="s68"/>
    <Cell ss:StyleID="s68"/>
    <Cell ss:StyleID="s68"/>
    <Cell ss:StyleID="s68"/>
    <Cell ss:StyleID="s68"/>
    <Cell ss:StyleID="s68"/>
    <Cell ss:StyleID="s68"/>
    <Cell ss:StyleID="s68"/>
   </Row>
   <Row ss:AutoFitHeight="0" ss:Height="15.75">
    <Cell ss:StyleID="s68"><Data ss:Type="String">Phyca_scf4569_79</Data></Cell>
    <Cell ss:StyleID="s68"><Data ss:Type="Number">99.769300000000001</Data></Cell>
    <Cell ss:StyleID="s68"><Data ss:Type="Number">44.624899999999997</Data></Cell>
    <Cell ss:StyleID="s68"><Data ss:Type="Number">-1.1607499999999999</Data></Cell>
    <Cell ss:StyleID="s68"><Data ss:Type="Number">1.0499999999999999E-3</Data></Cell>
    <Cell ss:StyleID="s68"><Data ss:Type="Number">4</Data></Cell>
    <Cell ss:StyleID="s86"><Data ss:Type="String">IPR015421; Pyridoxal phosphate-dependent transferase, major region, subdomain 1</Data></Cell>
    <Cell ss:StyleID="s68"><Data ss:Type="String">IPR015424; Pyridoxal phosphate-dependent transferase</Data></Cell>
    <Cell ss:StyleID="s68"><Data ss:Type="String">IPR020580; Glycine cleavage system P-protein, N-terminal</Data></Cell>
    <Cell ss:StyleID="s68"><Data ss:Type="String">IPR020581; Glycine cleavage system P protein</Data></Cell>
    <Cell ss:StyleID="s68"/>
    <Cell ss:StyleID="s68"/>
    <Cell ss:StyleID="s68"/>
    <Cell ss:StyleID="s68"/>
    <Cell ss:StyleID="s68"/>
    <Cell ss:StyleID="s68"/>
    <Cell ss:StyleID="s68"/>
    <Cell ss:StyleID="s68"/>
    <Cell ss:StyleID="s68"/>
    <Cell ss:StyleID="s68"/>
    <Cell ss:StyleID="s68"/>
   </Row>
   <Row ss:AutoFitHeight="0" ss:Height="15.75">
    <Cell ss:StyleID="s68"><Data ss:Type="String">Phyca_scf4627_23943</Data></Cell>
    <Cell ss:StyleID="s68"><Data ss:Type="Number">20.149899999999999</Data></Cell>
    <Cell ss:StyleID="s68"><Data ss:Type="Number">6.06982</Data></Cell>
    <Cell ss:StyleID="s68"><Data ss:Type="Number">-1.7310399999999999</Data></Cell>
    <Cell ss:StyleID="s68"><Data ss:Type="Number">1E-4</Data></Cell>
    <Cell ss:StyleID="s68"><Data ss:Type="Number">2</Data></Cell>
    <Cell ss:StyleID="s86"><Data ss:Type="String">IPR006553; Leucine-rich repeat, cysteine-containing subtype</Data></Cell>
    <Cell ss:StyleID="s68"><Data ss:Type="String">IPR032675; Leucine-rich repeat domain, L domain-like</Data></Cell>
    <Cell ss:StyleID="s68"/>
    <Cell ss:StyleID="s68"/>
    <Cell ss:StyleID="s68"/>
    <Cell ss:StyleID="s68"/>
    <Cell ss:StyleID="s68"/>
    <Cell ss:StyleID="s68"/>
    <Cell ss:StyleID="s68"/>
    <Cell ss:StyleID="s68"/>
    <Cell ss:StyleID="s68"/>
    <Cell ss:StyleID="s68"/>
    <Cell ss:StyleID="s68"/>
    <Cell ss:StyleID="s68"/>
    <Cell ss:StyleID="s68"/>
   </Row>
   <Row ss:AutoFitHeight="0" ss:Height="15.75">
    <Cell ss:StyleID="s68"><Data ss:Type="String">Phyca_scf4677_17267</Data></Cell>
    <Cell ss:StyleID="s68"><Data ss:Type="Number">6.2573600000000003</Data></Cell>
    <Cell ss:StyleID="s68"><Data ss:Type="Number">2.61402</Data></Cell>
    <Cell ss:StyleID="s68"><Data ss:Type="Number">-1.25928</Data></Cell>
    <Cell ss:StyleID="s68"><Data ss:Type="Number">1.5E-3</Data></Cell>
    <Cell ss:StyleID="s68"><Data ss:Type="Number">1</Data></Cell>
    <Cell ss:StyleID="s86"><Data ss:Type="String">IPR005175; PPC domain</Data></Cell>
    <Cell ss:StyleID="s68"/>
    <Cell ss:StyleID="s68"/>
    <Cell ss:StyleID="s68"/>
    <Cell ss:StyleID="s68"/>
    <Cell ss:StyleID="s68"/>
    <Cell ss:StyleID="s68"/>
    <Cell ss:StyleID="s68"/>
    <Cell ss:StyleID="s68"/>
    <Cell ss:StyleID="s68"/>
    <Cell ss:StyleID="s68"/>
    <Cell ss:StyleID="s68"/>
    <Cell ss:StyleID="s68"/>
    <Cell ss:StyleID="s68"/>
    <Cell ss:StyleID="s68"/>
   </Row>
   <Row ss:AutoFitHeight="0" ss:Height="15.75">
    <Cell ss:StyleID="s68"><Data ss:Type="String">Phyca_scf4678_436</Data></Cell>
    <Cell ss:StyleID="s68"><Data ss:Type="Number">117.503</Data></Cell>
    <Cell ss:StyleID="s68"><Data ss:Type="Number">49.764299999999999</Data></Cell>
    <Cell ss:StyleID="s68"><Data ss:Type="Number">-1.23952</Data></Cell>
    <Cell ss:StyleID="s68"><Data ss:Type="Number">8.9999999999999998E-4</Data></Cell>
    <Cell ss:StyleID="s68"><Data ss:Type="Number">5</Data></Cell>
    <Cell ss:StyleID="s86"><Data ss:Type="String">IPR000194; ATPase, F1/V1/A1 complex, alpha/beta subunit, nucleotide-binding domain</Data></Cell>
    <Cell ss:StyleID="s68"><Data ss:Type="String">IPR000793; ATPase, F1/V1/A1 complex, alpha/beta subunit, C-terminal</Data></Cell>
    <Cell ss:StyleID="s68"><Data ss:Type="String">IPR020003; ATPase, alpha/beta subunit, nucleotide-binding domain, active site</Data></Cell>
    <Cell ss:StyleID="s68"><Data ss:Type="String">IPR022879; V-type ATP synthase regulatory subunit B/beta</Data></Cell>
    <Cell ss:StyleID="s68"><Data ss:Type="String">IPR027417; P-loop containing nucleoside triphosphate hydrolase</Data></Cell>
    <Cell ss:StyleID="s68"/>
    <Cell ss:StyleID="s68"/>
    <Cell ss:StyleID="s68"/>
    <Cell ss:StyleID="s68"/>
    <Cell ss:StyleID="s68"/>
    <Cell ss:StyleID="s68"/>
    <Cell ss:StyleID="s68"/>
    <Cell ss:StyleID="s68"/>
    <Cell ss:StyleID="s68"/>
    <Cell ss:StyleID="s68"/>
   </Row>
   <Row ss:AutoFitHeight="0" ss:Height="15.75">
    <Cell ss:StyleID="s68"><Data ss:Type="String">Phyca_scf4721_1726</Data></Cell>
    <Cell ss:StyleID="s68"><Data ss:Type="Number">249.518</Data></Cell>
    <Cell ss:StyleID="s68"><Data ss:Type="Number">75.045699999999997</Data></Cell>
    <Cell ss:StyleID="s68"><Data ss:Type="Number">-1.7333000000000001</Data></Cell>
    <Cell ss:StyleID="s68"><Data ss:Type="Number">2.5000000000000001E-4</Data></Cell>
    <Cell ss:StyleID="s68"><Data ss:Type="Number">1</Data></Cell>
    <Cell ss:StyleID="s86"><Data ss:Type="String">IPR007262; Vacuolar protein sorting 55</Data></Cell>
    <Cell ss:StyleID="s68"/>
    <Cell ss:StyleID="s68"/>
    <Cell ss:StyleID="s68"/>
    <Cell ss:StyleID="s68"/>
    <Cell ss:StyleID="s68"/>
    <Cell ss:StyleID="s68"/>
    <Cell ss:StyleID="s68"/>
    <Cell ss:StyleID="s68"/>
    <Cell ss:StyleID="s68"/>
    <Cell ss:StyleID="s68"/>
    <Cell ss:StyleID="s68"/>
    <Cell ss:StyleID="s68"/>
    <Cell ss:StyleID="s68"/>
    <Cell ss:StyleID="s68"/>
   </Row>
   <Row ss:AutoFitHeight="0" ss:Height="15.75">
    <Cell ss:StyleID="s68"><Data ss:Type="String">Phyca_scf4891_27836</Data></Cell>
    <Cell ss:StyleID="s68"><Data ss:Type="Number">307.40100000000001</Data></Cell>
    <Cell ss:StyleID="s68"><Data ss:Type="Number">114.261</Data></Cell>
    <Cell ss:StyleID="s68"><Data ss:Type="Number">-1.42778</Data></Cell>
    <Cell ss:StyleID="s68"><Data ss:Type="Number">3.5E-4</Data></Cell>
    <Cell ss:StyleID="s68"><Data ss:Type="Number">2</Data></Cell>
    <Cell ss:StyleID="s86"><Data ss:Type="String">IPR001179; FKBP-type peptidyl-prolyl cis-trans isomerase domain</Data></Cell>
    <Cell ss:StyleID="s68"><Data ss:Type="String">IPR023566; Peptidyl-prolyl cis-trans isomerase, FKBP-type</Data></Cell>
    <Cell ss:StyleID="s68"/>
    <Cell ss:StyleID="s68"/>
    <Cell ss:StyleID="s68"/>
    <Cell ss:StyleID="s68"/>
    <Cell ss:StyleID="s68"/>
    <Cell ss:StyleID="s68"/>
    <Cell ss:StyleID="s68"/>
    <Cell ss:StyleID="s68"/>
    <Cell ss:StyleID="s68"/>
    <Cell ss:StyleID="s68"/>
    <Cell ss:StyleID="s68"/>
    <Cell ss:StyleID="s68"/>
    <Cell ss:StyleID="s68"/>
   </Row>
   <Row ss:AutoFitHeight="0" ss:Height="15.75">
    <Cell ss:StyleID="s68"><Data ss:Type="String">Phyca_scf4897_17874</Data></Cell>
    <Cell ss:StyleID="s68"><Data ss:Type="Number">82.993899999999996</Data></Cell>
    <Cell ss:StyleID="s68"><Data ss:Type="Number">16.366299999999999</Data></Cell>
    <Cell ss:StyleID="s68"><Data ss:Type="Number">-2.3422700000000001</Data></Cell>
    <Cell ss:StyleID="s85"><Data ss:Type="Number">5.0000000000000002E-5</Data></Cell>
    <Cell ss:StyleID="s68"><Data ss:Type="Number">15</Data></Cell>
    <Cell ss:StyleID="s86"><Data ss:Type="String">IPR001227; Acyl transferase domain</Data></Cell>
    <Cell ss:StyleID="s68"><Data ss:Type="String">IPR002539; MaoC-like domain</Data></Cell>
    <Cell ss:StyleID="s68"><Data ss:Type="String">IPR003965; Fatty acid synthase</Data></Cell>
    <Cell ss:StyleID="s68"><Data ss:Type="String">IPR004568; Phosphopantetheine-protein transferase domain</Data></Cell>
    <Cell ss:StyleID="s68"><Data ss:Type="String">IPR008278; 4'-phosphopantetheinyl transferase superfamily</Data></Cell>
    <Cell ss:StyleID="s68"><Data ss:Type="String">IPR013565; Domain of unknown function DUF1729</Data></Cell>
    <Cell ss:StyleID="s68"><Data ss:Type="String">IPR013785; Aldolase-type TIM barrel</Data></Cell>
    <Cell ss:StyleID="s68"><Data ss:Type="String">IPR014030; Beta-ketoacyl synthase, N-terminal</Data></Cell>
    <Cell ss:StyleID="s68"><Data ss:Type="String">IPR014031; Beta-ketoacyl synthase, C-terminal</Data></Cell>
    <Cell ss:StyleID="s68"><Data ss:Type="String">IPR014043; Acyl transferase</Data></Cell>
    <Cell ss:StyleID="s68"><Data ss:Type="String">IPR016035; Acyl transferase/acyl hydrolase/lysophospholipase</Data></Cell>
    <Cell ss:StyleID="s68"><Data ss:Type="String">IPR016039; Thiolase-like</Data></Cell>
    <Cell ss:StyleID="s68"><Data ss:Type="String">IPR016040; NAD(P)-binding domain</Data></Cell>
    <Cell ss:StyleID="s68"><Data ss:Type="String">IPR020801; Polyketide synthase, acyl transferase domain</Data></Cell>
    <Cell ss:StyleID="s68"><Data ss:Type="String">IPR029069; HotDog domain</Data></Cell>
   </Row>
   <Row ss:AutoFitHeight="0" ss:Height="15.75">
    <Cell ss:StyleID="s68"><Data ss:Type="String">Phyca_scf4911_15581</Data></Cell>
    <Cell ss:StyleID="s68"><Data ss:Type="Number">114.14700000000001</Data></Cell>
    <Cell ss:StyleID="s68"><Data ss:Type="Number">41.133299999999998</Data></Cell>
    <Cell ss:StyleID="s68"><Data ss:Type="Number">-1.4725200000000001</Data></Cell>
    <Cell ss:StyleID="s68"><Data ss:Type="Number">2.5000000000000001E-4</Data></Cell>
    <Cell ss:StyleID="s68"><Data ss:Type="Number">2</Data></Cell>
    <Cell ss:StyleID="s86"><Data ss:Type="String">IPR000504; RNA recognition motif domain</Data></Cell>
    <Cell ss:StyleID="s68"><Data ss:Type="String">IPR012677; Nucleotide-binding alpha-beta plait domain</Data></Cell>
    <Cell ss:StyleID="s68"/>
    <Cell ss:StyleID="s68"/>
    <Cell ss:StyleID="s68"/>
    <Cell ss:StyleID="s68"/>
    <Cell ss:StyleID="s68"/>
    <Cell ss:StyleID="s68"/>
    <Cell ss:StyleID="s68"/>
    <Cell ss:StyleID="s68"/>
    <Cell ss:StyleID="s68"/>
    <Cell ss:StyleID="s68"/>
    <Cell ss:StyleID="s68"/>
    <Cell ss:StyleID="s68"/>
    <Cell ss:StyleID="s68"/>
   </Row>
   <Row ss:AutoFitHeight="0" ss:Height="15.75">
    <Cell ss:StyleID="s68"><Data ss:Type="String">Phyca_scf5001_27352</Data></Cell>
    <Cell ss:StyleID="s68"><Data ss:Type="Number">85.823999999999998</Data></Cell>
    <Cell ss:StyleID="s68"><Data ss:Type="Number">37.305599999999998</Data></Cell>
    <Cell ss:StyleID="s68"><Data ss:Type="Number">-1.2019899999999999</Data></Cell>
    <Cell ss:StyleID="s68"><Data ss:Type="Number">1.25E-3</Data></Cell>
    <Cell ss:StyleID="s68"><Data ss:Type="Number">2</Data></Cell>
    <Cell ss:StyleID="s86"><Data ss:Type="String">IPR000620; EamA domain</Data></Cell>
    <Cell ss:StyleID="s68"><Data ss:Type="String">IPR026505; Solute carrier family 35 member F3/F4</Data></Cell>
    <Cell ss:StyleID="s68"/>
    <Cell ss:StyleID="s68"/>
    <Cell ss:StyleID="s68"/>
    <Cell ss:StyleID="s68"/>
    <Cell ss:StyleID="s68"/>
    <Cell ss:StyleID="s68"/>
    <Cell ss:StyleID="s68"/>
    <Cell ss:StyleID="s68"/>
    <Cell ss:StyleID="s68"/>
    <Cell ss:StyleID="s68"/>
    <Cell ss:StyleID="s68"/>
    <Cell ss:StyleID="s68"/>
    <Cell ss:StyleID="s68"/>
   </Row>
   <Row ss:AutoFitHeight="0" ss:Height="15.75">
    <Cell ss:StyleID="s68"><Data ss:Type="String">Phyca_scf5129_18809</Data></Cell>
    <Cell ss:StyleID="s68"><Data ss:Type="Number">7.2566199999999998</Data></Cell>
    <Cell ss:StyleID="s68"><Data ss:Type="Number">2.0622600000000002</Data></Cell>
    <Cell ss:StyleID="s68"><Data ss:Type="Number">-1.81507</Data></Cell>
    <Cell ss:StyleID="s68"><Data ss:Type="Number">1E-3</Data></Cell>
    <Cell ss:StyleID="s68"><Data ss:Type="Number">1</Data></Cell>
    <Cell ss:StyleID="s86"><Data ss:Type="String">IPR007130; Diacylglycerol acyltransferase</Data></Cell>
    <Cell ss:StyleID="s68"/>
    <Cell ss:StyleID="s68"/>
    <Cell ss:StyleID="s68"/>
    <Cell ss:StyleID="s68"/>
    <Cell ss:StyleID="s68"/>
    <Cell ss:StyleID="s68"/>
    <Cell ss:StyleID="s68"/>
    <Cell ss:StyleID="s68"/>
    <Cell ss:StyleID="s68"/>
    <Cell ss:StyleID="s68"/>
    <Cell ss:StyleID="s68"/>
    <Cell ss:StyleID="s68"/>
    <Cell ss:StyleID="s68"/>
    <Cell ss:StyleID="s68"/>
   </Row>
   <Row ss:AutoFitHeight="0" ss:Height="15.75">
    <Cell ss:StyleID="s68"><Data ss:Type="String">Phyca_scf5153_14012</Data></Cell>
    <Cell ss:StyleID="s68"><Data ss:Type="Number">272.005</Data></Cell>
    <Cell ss:StyleID="s68"><Data ss:Type="Number">65.574299999999994</Data></Cell>
    <Cell ss:StyleID="s68"><Data ss:Type="Number">-2.0524300000000002</Data></Cell>
    <Cell ss:StyleID="s85"><Data ss:Type="Number">5.0000000000000002E-5</Data></Cell>
    <Cell ss:StyleID="s68"><Data ss:Type="Number">2</Data></Cell>
    <Cell ss:StyleID="s86"><Data ss:Type="String">IPR005804; Fatty acid desaturase domain</Data></Cell>
    <Cell ss:StyleID="s68"><Data ss:Type="String">IPR015876; Fatty acid desaturase, type 1, core</Data></Cell>
    <Cell ss:StyleID="s68"/>
    <Cell ss:StyleID="s68"/>
    <Cell ss:StyleID="s68"/>
    <Cell ss:StyleID="s68"/>
    <Cell ss:StyleID="s68"/>
    <Cell ss:StyleID="s68"/>
    <Cell ss:StyleID="s68"/>
    <Cell ss:StyleID="s68"/>
    <Cell ss:StyleID="s68"/>
    <Cell ss:StyleID="s68"/>
    <Cell ss:StyleID="s68"/>
    <Cell ss:StyleID="s68"/>
    <Cell ss:StyleID="s68"/>
   </Row>
   <Row ss:AutoFitHeight="0" ss:Height="15.75">
    <Cell ss:StyleID="s68"><Data ss:Type="String">Phyca_scf5213_26689</Data></Cell>
    <Cell ss:StyleID="s68"><Data ss:Type="Number">720.03</Data></Cell>
    <Cell ss:StyleID="s68"><Data ss:Type="Number">250.24700000000001</Data></Cell>
    <Cell ss:StyleID="s68"><Data ss:Type="Number">-1.5246999999999999</Data></Cell>
    <Cell ss:StyleID="s68"><Data ss:Type="Number">1.4999999999999999E-4</Data></Cell>
    <Cell ss:StyleID="s68"><Data ss:Type="Number">2</Data></Cell>
    <Cell ss:StyleID="s86"><Data ss:Type="String">IPR000582; Acyl-CoA-binding protein, ACBP</Data></Cell>
    <Cell ss:StyleID="s68"><Data ss:Type="String">IPR014352; FERM/acyl-CoA-binding protein, 3-helical bundle</Data></Cell>
    <Cell ss:StyleID="s68"/>
    <Cell ss:StyleID="s68"/>
    <Cell ss:StyleID="s68"/>
    <Cell ss:StyleID="s68"/>
    <Cell ss:StyleID="s68"/>
    <Cell ss:StyleID="s68"/>
    <Cell ss:StyleID="s68"/>
    <Cell ss:StyleID="s68"/>
    <Cell ss:StyleID="s68"/>
    <Cell ss:StyleID="s68"/>
    <Cell ss:StyleID="s68"/>
    <Cell ss:StyleID="s68"/>
    <Cell ss:StyleID="s68"/>
   </Row>
   <Row ss:AutoFitHeight="0" ss:Height="15.75">
    <Cell ss:StyleID="s68"><Data ss:Type="String">Phyca_scf5284_18271</Data></Cell>
    <Cell ss:StyleID="s68"><Data ss:Type="Number">2113.09</Data></Cell>
    <Cell ss:StyleID="s68"><Data ss:Type="Number">930.89</Data></Cell>
    <Cell ss:StyleID="s68"><Data ss:Type="Number">-1.18268</Data></Cell>
    <Cell ss:StyleID="s68"><Data ss:Type="Number">8.4999999999999995E-4</Data></Cell>
    <Cell ss:StyleID="s68"><Data ss:Type="Number">3</Data></Cell>
    <Cell ss:StyleID="s86"><Data ss:Type="String">IPR011057; Mss4-like</Data></Cell>
    <Cell ss:StyleID="s68"><Data ss:Type="String">IPR011323; Mss4/translationally controlled tumour-associated TCTP</Data></Cell>
    <Cell ss:StyleID="s68"><Data ss:Type="String">IPR018105; Translationally controlled tumour protein</Data></Cell>
    <Cell ss:StyleID="s68"/>
    <Cell ss:StyleID="s68"/>
    <Cell ss:StyleID="s68"/>
    <Cell ss:StyleID="s68"/>
    <Cell ss:StyleID="s68"/>
    <Cell ss:StyleID="s68"/>
    <Cell ss:StyleID="s68"/>
    <Cell ss:StyleID="s68"/>
    <Cell ss:StyleID="s68"/>
    <Cell ss:StyleID="s68"/>
    <Cell ss:StyleID="s68"/>
    <Cell ss:StyleID="s68"/>
   </Row>
   <Row ss:AutoFitHeight="0" ss:Height="15.75">
    <Cell ss:StyleID="s68"><Data ss:Type="String">Phyca_scf5329_20974</Data></Cell>
    <Cell ss:StyleID="s68"><Data ss:Type="Number">75.629300000000001</Data></Cell>
    <Cell ss:StyleID="s68"><Data ss:Type="Number">28.5303</Data></Cell>
    <Cell ss:StyleID="s68"><Data ss:Type="Number">-1.40645</Data></Cell>
    <Cell ss:StyleID="s68"><Data ss:Type="Number">6.4999999999999997E-4</Data></Cell>
    <Cell ss:StyleID="s68"><Data ss:Type="Number">4</Data></Cell>
    <Cell ss:StyleID="s86"><Data ss:Type="String">IPR000169; Cysteine peptidase, cysteine active site</Data></Cell>
    <Cell ss:StyleID="s68"><Data ss:Type="String">IPR000668; Peptidase C1A, papain C-terminal</Data></Cell>
    <Cell ss:StyleID="s68"><Data ss:Type="String">IPR011234; Fumarylacetoacetase, C-terminal-related</Data></Cell>
    <Cell ss:StyleID="s68"><Data ss:Type="String">IPR025660; Cysteine peptidase, histidine active site</Data></Cell>
    <Cell ss:StyleID="s68"/>
    <Cell ss:StyleID="s68"/>
    <Cell ss:StyleID="s68"/>
    <Cell ss:StyleID="s68"/>
    <Cell ss:StyleID="s68"/>
    <Cell ss:StyleID="s68"/>
    <Cell ss:StyleID="s68"/>
    <Cell ss:StyleID="s68"/>
    <Cell ss:StyleID="s68"/>
    <Cell ss:StyleID="s68"/>
    <Cell ss:StyleID="s68"/>
   </Row>
   <Row ss:AutoFitHeight="0" ss:Height="15.75">
    <Cell ss:StyleID="s68"><Data ss:Type="String">Phyca_scf5332_9131</Data></Cell>
    <Cell ss:StyleID="s68"><Data ss:Type="Number">166.971</Data></Cell>
    <Cell ss:StyleID="s68"><Data ss:Type="Number">74.864099999999993</Data></Cell>
    <Cell ss:StyleID="s68"><Data ss:Type="Number">-1.1572499999999999</Data></Cell>
    <Cell ss:StyleID="s68"><Data ss:Type="Number">1.1000000000000001E-3</Data></Cell>
    <Cell ss:StyleID="s68"><Data ss:Type="Number">4</Data></Cell>
    <Cell ss:StyleID="s86"><Data ss:Type="String">IPR005814; Aminotransferase class-III</Data></Cell>
    <Cell ss:StyleID="s68"><Data ss:Type="String">IPR015421; Pyridoxal phosphate-dependent transferase, major region, subdomain 1</Data></Cell>
    <Cell ss:StyleID="s68"><Data ss:Type="String">IPR015422; Pyridoxal phosphate-dependent transferase, major region, subdomain 2</Data></Cell>
    <Cell ss:StyleID="s68"><Data ss:Type="String">IPR015424; Pyridoxal phosphate-dependent transferase</Data></Cell>
    <Cell ss:StyleID="s68"/>
    <Cell ss:StyleID="s68"/>
    <Cell ss:StyleID="s68"/>
    <Cell ss:StyleID="s68"/>
    <Cell ss:StyleID="s68"/>
    <Cell ss:StyleID="s68"/>
    <Cell ss:StyleID="s68"/>
    <Cell ss:StyleID="s68"/>
    <Cell ss:StyleID="s68"/>
    <Cell ss:StyleID="s68"/>
    <Cell ss:StyleID="s68"/>
   </Row>
   <Row ss:AutoFitHeight="0" ss:Height="15.75">
    <Cell ss:StyleID="s68"><Data ss:Type="String">Phyca_scf5395_1381</Data></Cell>
    <Cell ss:StyleID="s68"><Data ss:Type="Number">17.403300000000002</Data></Cell>
    <Cell ss:StyleID="s68"><Data ss:Type="Number">6.8924500000000002</Data></Cell>
    <Cell ss:StyleID="s68"><Data ss:Type="Number">-1.3362700000000001</Data></Cell>
    <Cell ss:StyleID="s68"><Data ss:Type="Number">5.9999999999999995E-4</Data></Cell>
    <Cell ss:StyleID="s68"><Data ss:Type="Number">1</Data></Cell>
    <Cell ss:StyleID="s86"><Data ss:Type="String">IPR003689; Zinc/iron permease</Data></Cell>
    <Cell ss:StyleID="s68"/>
    <Cell ss:StyleID="s68"/>
    <Cell ss:StyleID="s68"/>
    <Cell ss:StyleID="s68"/>
    <Cell ss:StyleID="s68"/>
    <Cell ss:StyleID="s68"/>
    <Cell ss:StyleID="s68"/>
    <Cell ss:StyleID="s68"/>
    <Cell ss:StyleID="s68"/>
    <Cell ss:StyleID="s68"/>
    <Cell ss:StyleID="s68"/>
    <Cell ss:StyleID="s68"/>
    <Cell ss:StyleID="s68"/>
    <Cell ss:StyleID="s68"/>
   </Row>
   <Row ss:AutoFitHeight="0" ss:Height="15.75">
    <Cell ss:StyleID="s68"><Data ss:Type="String">Phyca_scf0079_18566</Data></Cell>
    <Cell ss:StyleID="s68"><Data ss:Type="Number">18820.400000000001</Data></Cell>
    <Cell ss:StyleID="s68"><Data ss:Type="Number">430.71100000000001</Data></Cell>
    <Cell ss:StyleID="s68"><Data ss:Type="Number">-5.4494300000000004</Data></Cell>
    <Cell ss:StyleID="s85"><Data ss:Type="Number">5.0000000000000002E-5</Data></Cell>
    <Cell ss:StyleID="s68"><Data ss:Type="String">NO</Data></Cell>
    <Cell ss:StyleID="s86"/>
    <Cell ss:StyleID="s68"/>
    <Cell ss:StyleID="s68"/>
    <Cell ss:StyleID="s68"/>
    <Cell ss:StyleID="s68"/>
    <Cell ss:StyleID="s68"/>
    <Cell ss:StyleID="s68"/>
    <Cell ss:StyleID="s68"/>
    <Cell ss:StyleID="s68"/>
    <Cell ss:StyleID="s68"/>
    <Cell ss:StyleID="s68"/>
    <Cell ss:StyleID="s68"/>
    <Cell ss:StyleID="s68"/>
    <Cell ss:StyleID="s68"/>
    <Cell ss:StyleID="s68"/>
   </Row>
   <Row ss:AutoFitHeight="0" ss:Height="15.75">
    <Cell ss:StyleID="s68"><Data ss:Type="String">Phyca_scf0161_6145</Data></Cell>
    <Cell ss:StyleID="s68"><Data ss:Type="Number">1489.1</Data></Cell>
    <Cell ss:StyleID="s68"><Data ss:Type="Number">98.500900000000001</Data></Cell>
    <Cell ss:StyleID="s68"><Data ss:Type="Number">-3.9181599999999999</Data></Cell>
    <Cell ss:StyleID="s68"><Data ss:Type="Number">2.9999999999999997E-4</Data></Cell>
    <Cell ss:StyleID="s68"><Data ss:Type="String">NO</Data></Cell>
    <Cell ss:StyleID="s86"/>
    <Cell ss:StyleID="s68"/>
    <Cell ss:StyleID="s68"/>
    <Cell ss:StyleID="s68"/>
    <Cell ss:StyleID="s68"/>
    <Cell ss:StyleID="s68"/>
    <Cell ss:StyleID="s68"/>
    <Cell ss:StyleID="s68"/>
    <Cell ss:StyleID="s68"/>
    <Cell ss:StyleID="s68"/>
    <Cell ss:StyleID="s68"/>
    <Cell ss:StyleID="s68"/>
    <Cell ss:StyleID="s68"/>
    <Cell ss:StyleID="s68"/>
    <Cell ss:StyleID="s68"/>
   </Row>
   <Row ss:AutoFitHeight="0" ss:Height="15.75">
    <Cell ss:StyleID="s68"><Data ss:Type="String">Phyca_scf0170_24265</Data></Cell>
    <Cell ss:StyleID="s68"><Data ss:Type="Number">682.721</Data></Cell>
    <Cell ss:StyleID="s68"><Data ss:Type="Number">270.363</Data></Cell>
    <Cell ss:StyleID="s68"><Data ss:Type="Number">-1.3364</Data></Cell>
    <Cell ss:StyleID="s85"><Data ss:Type="Number">5.0000000000000002E-5</Data></Cell>
    <Cell ss:StyleID="s68"><Data ss:Type="String">NO</Data></Cell>
    <Cell ss:StyleID="s86"/>
    <Cell ss:StyleID="s68"/>
    <Cell ss:StyleID="s68"/>
    <Cell ss:StyleID="s68"/>
    <Cell ss:StyleID="s68"/>
    <Cell ss:StyleID="s68"/>
    <Cell ss:StyleID="s68"/>
    <Cell ss:StyleID="s68"/>
    <Cell ss:StyleID="s68"/>
    <Cell ss:StyleID="s68"/>
    <Cell ss:StyleID="s68"/>
    <Cell ss:StyleID="s68"/>
    <Cell ss:StyleID="s68"/>
    <Cell ss:StyleID="s68"/>
    <Cell ss:StyleID="s68"/>
   </Row>
   <Row ss:AutoFitHeight="0" ss:Height="15.75">
    <Cell ss:StyleID="s68"><Data ss:Type="String">Phyca_scf0201_14461</Data></Cell>
    <Cell ss:StyleID="s68"><Data ss:Type="Number">7828.68</Data></Cell>
    <Cell ss:StyleID="s68"><Data ss:Type="Number">459.03699999999998</Data></Cell>
    <Cell ss:StyleID="s68"><Data ss:Type="Number">-4.0920899999999998</Data></Cell>
    <Cell ss:StyleID="s68"><Data ss:Type="Number">8.4999999999999995E-4</Data></Cell>
    <Cell ss:StyleID="s68"><Data ss:Type="String">NO</Data></Cell>
    <Cell ss:StyleID="s86"/>
    <Cell ss:StyleID="s68"/>
    <Cell ss:StyleID="s68"/>
    <Cell ss:StyleID="s68"/>
    <Cell ss:StyleID="s68"/>
    <Cell ss:StyleID="s68"/>
    <Cell ss:StyleID="s68"/>
    <Cell ss:StyleID="s68"/>
    <Cell ss:StyleID="s68"/>
    <Cell ss:StyleID="s68"/>
    <Cell ss:StyleID="s68"/>
    <Cell ss:StyleID="s68"/>
    <Cell ss:StyleID="s68"/>
    <Cell ss:StyleID="s68"/>
    <Cell ss:StyleID="s68"/>
   </Row>
   <Row ss:AutoFitHeight="0" ss:Height="15.75">
    <Cell ss:StyleID="s68"><Data ss:Type="String">Phyca_scf0236_2387</Data></Cell>
    <Cell ss:StyleID="s68"><Data ss:Type="Number">70094.3</Data></Cell>
    <Cell ss:StyleID="s68"><Data ss:Type="Number">10794.9</Data></Cell>
    <Cell ss:StyleID="s68"><Data ss:Type="Number">-2.69895</Data></Cell>
    <Cell ss:StyleID="s68"><Data ss:Type="Number">1.4999999999999999E-4</Data></Cell>
    <Cell ss:StyleID="s68"><Data ss:Type="String">NO</Data></Cell>
    <Cell ss:StyleID="s86"/>
    <Cell ss:StyleID="s68"/>
    <Cell ss:StyleID="s68"/>
    <Cell ss:StyleID="s68"/>
    <Cell ss:StyleID="s68"/>
    <Cell ss:StyleID="s68"/>
    <Cell ss:StyleID="s68"/>
    <Cell ss:StyleID="s68"/>
    <Cell ss:StyleID="s68"/>
    <Cell ss:StyleID="s68"/>
    <Cell ss:StyleID="s68"/>
    <Cell ss:StyleID="s68"/>
    <Cell ss:StyleID="s68"/>
    <Cell ss:StyleID="s68"/>
    <Cell ss:StyleID="s68"/>
   </Row>
   <Row ss:AutoFitHeight="0" ss:Height="15.75">
    <Cell ss:StyleID="s68"><Data ss:Type="String">Phyca_scf0276_17535</Data></Cell>
    <Cell ss:StyleID="s68"><Data ss:Type="Number">541.29600000000005</Data></Cell>
    <Cell ss:StyleID="s68"><Data ss:Type="Number">14.419</Data></Cell>
    <Cell ss:StyleID="s68"><Data ss:Type="Number">-5.2303699999999997</Data></Cell>
    <Cell ss:StyleID="s85"><Data ss:Type="Number">5.0000000000000002E-5</Data></Cell>
    <Cell ss:StyleID="s68"><Data ss:Type="String">NO</Data></Cell>
    <Cell ss:StyleID="s86"/>
    <Cell ss:StyleID="s68"/>
    <Cell ss:StyleID="s68"/>
    <Cell ss:StyleID="s68"/>
    <Cell ss:StyleID="s68"/>
    <Cell ss:StyleID="s68"/>
    <Cell ss:StyleID="s68"/>
    <Cell ss:StyleID="s68"/>
    <Cell ss:StyleID="s68"/>
    <Cell ss:StyleID="s68"/>
    <Cell ss:StyleID="s68"/>
    <Cell ss:StyleID="s68"/>
    <Cell ss:StyleID="s68"/>
    <Cell ss:StyleID="s68"/>
    <Cell ss:StyleID="s68"/>
   </Row>
   <Row ss:AutoFitHeight="0" ss:Height="15.75">
    <Cell ss:StyleID="s68"><Data ss:Type="String">Phyca_scf0343_19147</Data></Cell>
    <Cell ss:StyleID="s68"><Data ss:Type="Number">2362.12</Data></Cell>
    <Cell ss:StyleID="s68"><Data ss:Type="Number">1039.6500000000001</Data></Cell>
    <Cell ss:StyleID="s68"><Data ss:Type="Number">-1.1839900000000001</Data></Cell>
    <Cell ss:StyleID="s68"><Data ss:Type="Number">8.0000000000000004E-4</Data></Cell>
    <Cell ss:StyleID="s68"><Data ss:Type="String">NO</Data></Cell>
    <Cell ss:StyleID="s86"/>
    <Cell ss:StyleID="s68"/>
    <Cell ss:StyleID="s68"/>
    <Cell ss:StyleID="s68"/>
    <Cell ss:StyleID="s68"/>
    <Cell ss:StyleID="s68"/>
    <Cell ss:StyleID="s68"/>
    <Cell ss:StyleID="s68"/>
    <Cell ss:StyleID="s68"/>
    <Cell ss:StyleID="s68"/>
    <Cell ss:StyleID="s68"/>
    <Cell ss:StyleID="s68"/>
    <Cell ss:StyleID="s68"/>
    <Cell ss:StyleID="s68"/>
    <Cell ss:StyleID="s68"/>
   </Row>
   <Row ss:AutoFitHeight="0" ss:Height="15.75">
    <Cell ss:StyleID="s68"><Data ss:Type="String">Phyca_scf0371_5672</Data></Cell>
    <Cell ss:StyleID="s68"><Data ss:Type="Number">41.333799999999997</Data></Cell>
    <Cell ss:StyleID="s68"><Data ss:Type="Number">10.1882</Data></Cell>
    <Cell ss:StyleID="s68"><Data ss:Type="Number">-2.0204300000000002</Data></Cell>
    <Cell ss:StyleID="s68"><Data ss:Type="Number">1.25E-3</Data></Cell>
    <Cell ss:StyleID="s68"><Data ss:Type="String">NO</Data></Cell>
    <Cell ss:StyleID="s86"/>
    <Cell ss:StyleID="s68"/>
    <Cell ss:StyleID="s68"/>
    <Cell ss:StyleID="s68"/>
    <Cell ss:StyleID="s68"/>
    <Cell ss:StyleID="s68"/>
    <Cell ss:StyleID="s68"/>
    <Cell ss:StyleID="s68"/>
    <Cell ss:StyleID="s68"/>
    <Cell ss:StyleID="s68"/>
    <Cell ss:StyleID="s68"/>
    <Cell ss:StyleID="s68"/>
    <Cell ss:StyleID="s68"/>
    <Cell ss:StyleID="s68"/>
    <Cell ss:StyleID="s68"/>
   </Row>
   <Row ss:AutoFitHeight="0" ss:Height="15.75">
    <Cell ss:StyleID="s68"><Data ss:Type="String">Phyca_scf0477_4166</Data></Cell>
    <Cell ss:StyleID="s68"><Data ss:Type="Number">559.80399999999997</Data></Cell>
    <Cell ss:StyleID="s68"><Data ss:Type="Number">127.67700000000001</Data></Cell>
    <Cell ss:StyleID="s68"><Data ss:Type="Number">-2.1324200000000002</Data></Cell>
    <Cell ss:StyleID="s85"><Data ss:Type="Number">5.0000000000000002E-5</Data></Cell>
    <Cell ss:StyleID="s68"><Data ss:Type="String">NO</Data></Cell>
    <Cell ss:StyleID="s86"/>
    <Cell ss:StyleID="s68"/>
    <Cell ss:StyleID="s68"/>
    <Cell ss:StyleID="s68"/>
    <Cell ss:StyleID="s68"/>
    <Cell ss:StyleID="s68"/>
    <Cell ss:StyleID="s68"/>
    <Cell ss:StyleID="s68"/>
    <Cell ss:StyleID="s68"/>
    <Cell ss:StyleID="s68"/>
    <Cell ss:StyleID="s68"/>
    <Cell ss:StyleID="s68"/>
    <Cell ss:StyleID="s68"/>
    <Cell ss:StyleID="s68"/>
    <Cell ss:StyleID="s68"/>
   </Row>
   <Row ss:AutoFitHeight="0" ss:Height="15.75">
    <Cell ss:StyleID="s68"><Data ss:Type="String">Phyca_scf0550_263</Data></Cell>
    <Cell ss:StyleID="s68"><Data ss:Type="Number">3704.76</Data></Cell>
    <Cell ss:StyleID="s68"><Data ss:Type="Number">566.09299999999996</Data></Cell>
    <Cell ss:StyleID="s68"><Data ss:Type="Number">-2.71027</Data></Cell>
    <Cell ss:StyleID="s85"><Data ss:Type="Number">5.0000000000000002E-5</Data></Cell>
    <Cell ss:StyleID="s68"><Data ss:Type="String">NO</Data></Cell>
    <Cell ss:StyleID="s86"/>
    <Cell ss:StyleID="s68"/>
    <Cell ss:StyleID="s68"/>
    <Cell ss:StyleID="s68"/>
    <Cell ss:StyleID="s68"/>
    <Cell ss:StyleID="s68"/>
    <Cell ss:StyleID="s68"/>
    <Cell ss:StyleID="s68"/>
    <Cell ss:StyleID="s68"/>
    <Cell ss:StyleID="s68"/>
    <Cell ss:StyleID="s68"/>
    <Cell ss:StyleID="s68"/>
    <Cell ss:StyleID="s68"/>
    <Cell ss:StyleID="s68"/>
    <Cell ss:StyleID="s68"/>
   </Row>
   <Row ss:AutoFitHeight="0" ss:Height="15.75">
    <Cell ss:StyleID="s68"><Data ss:Type="String">Phyca_scf0774_20188</Data></Cell>
    <Cell ss:StyleID="s68"><Data ss:Type="Number">1079.17</Data></Cell>
    <Cell ss:StyleID="s68"><Data ss:Type="Number">103.277</Data></Cell>
    <Cell ss:StyleID="s68"><Data ss:Type="Number">-3.3853200000000001</Data></Cell>
    <Cell ss:StyleID="s85"><Data ss:Type="Number">5.0000000000000002E-5</Data></Cell>
    <Cell ss:StyleID="s68"><Data ss:Type="String">NO</Data></Cell>
    <Cell ss:StyleID="s86"/>
    <Cell ss:StyleID="s68"/>
    <Cell ss:StyleID="s68"/>
    <Cell ss:StyleID="s68"/>
    <Cell ss:StyleID="s68"/>
    <Cell ss:StyleID="s68"/>
    <Cell ss:StyleID="s68"/>
    <Cell ss:StyleID="s68"/>
    <Cell ss:StyleID="s68"/>
    <Cell ss:StyleID="s68"/>
    <Cell ss:StyleID="s68"/>
    <Cell ss:StyleID="s68"/>
    <Cell ss:StyleID="s68"/>
    <Cell ss:StyleID="s68"/>
    <Cell ss:StyleID="s68"/>
   </Row>
   <Row ss:AutoFitHeight="0" ss:Height="15.75">
    <Cell ss:StyleID="s68"><Data ss:Type="String">Phyca_scf0872_1250</Data></Cell>
    <Cell ss:StyleID="s68"><Data ss:Type="Number">26.612300000000001</Data></Cell>
    <Cell ss:StyleID="s68"><Data ss:Type="Number">8.7805599999999995</Data></Cell>
    <Cell ss:StyleID="s68"><Data ss:Type="Number">-1.59971</Data></Cell>
    <Cell ss:StyleID="s68"><Data ss:Type="Number">2.9999999999999997E-4</Data></Cell>
    <Cell ss:StyleID="s68"><Data ss:Type="String">NO</Data></Cell>
    <Cell ss:StyleID="s86"/>
    <Cell ss:StyleID="s68"/>
    <Cell ss:StyleID="s68"/>
    <Cell ss:StyleID="s68"/>
    <Cell ss:StyleID="s68"/>
    <Cell ss:StyleID="s68"/>
    <Cell ss:StyleID="s68"/>
    <Cell ss:StyleID="s68"/>
    <Cell ss:StyleID="s68"/>
    <Cell ss:StyleID="s68"/>
    <Cell ss:StyleID="s68"/>
    <Cell ss:StyleID="s68"/>
    <Cell ss:StyleID="s68"/>
    <Cell ss:StyleID="s68"/>
    <Cell ss:StyleID="s68"/>
   </Row>
   <Row ss:AutoFitHeight="0" ss:Height="15.75">
    <Cell ss:StyleID="s68"><Data ss:Type="String">Phyca_scf0995_25615</Data></Cell>
    <Cell ss:StyleID="s68"><Data ss:Type="Number">344.81</Data></Cell>
    <Cell ss:StyleID="s68"><Data ss:Type="Number">71.763499999999993</Data></Cell>
    <Cell ss:StyleID="s68"><Data ss:Type="Number">-2.2644799999999998</Data></Cell>
    <Cell ss:StyleID="s68"><Data ss:Type="Number">7.5000000000000002E-4</Data></Cell>
    <Cell ss:StyleID="s68"><Data ss:Type="String">NO</Data></Cell>
    <Cell ss:StyleID="s86"/>
    <Cell ss:StyleID="s68"/>
    <Cell ss:StyleID="s68"/>
    <Cell ss:StyleID="s68"/>
    <Cell ss:StyleID="s68"/>
    <Cell ss:StyleID="s68"/>
    <Cell ss:StyleID="s68"/>
    <Cell ss:StyleID="s68"/>
    <Cell ss:StyleID="s68"/>
    <Cell ss:StyleID="s68"/>
    <Cell ss:StyleID="s68"/>
    <Cell ss:StyleID="s68"/>
    <Cell ss:StyleID="s68"/>
    <Cell ss:StyleID="s68"/>
    <Cell ss:StyleID="s68"/>
   </Row>
   <Row ss:AutoFitHeight="0" ss:Height="15.75">
    <Cell ss:StyleID="s68"><Data ss:Type="String">Phyca_scf1179_19348</Data></Cell>
    <Cell ss:StyleID="s68"><Data ss:Type="Number">36.892899999999997</Data></Cell>
    <Cell ss:StyleID="s68"><Data ss:Type="Number">14.8857</Data></Cell>
    <Cell ss:StyleID="s68"><Data ss:Type="Number">-1.30941</Data></Cell>
    <Cell ss:StyleID="s68"><Data ss:Type="Number">1.15E-3</Data></Cell>
    <Cell ss:StyleID="s68"><Data ss:Type="String">NO</Data></Cell>
    <Cell ss:StyleID="s86"/>
    <Cell ss:StyleID="s68"/>
    <Cell ss:StyleID="s68"/>
    <Cell ss:StyleID="s68"/>
    <Cell ss:StyleID="s68"/>
    <Cell ss:StyleID="s68"/>
    <Cell ss:StyleID="s68"/>
    <Cell ss:StyleID="s68"/>
    <Cell ss:StyleID="s68"/>
    <Cell ss:StyleID="s68"/>
    <Cell ss:StyleID="s68"/>
    <Cell ss:StyleID="s68"/>
    <Cell ss:StyleID="s68"/>
    <Cell ss:StyleID="s68"/>
    <Cell ss:StyleID="s68"/>
   </Row>
   <Row ss:AutoFitHeight="0" ss:Height="15.75">
    <Cell ss:StyleID="s68"><Data ss:Type="String">Phyca_scf1201_25820</Data></Cell>
    <Cell ss:StyleID="s68"><Data ss:Type="Number">30214.2</Data></Cell>
    <Cell ss:StyleID="s68"><Data ss:Type="Number">316.72199999999998</Data></Cell>
    <Cell ss:StyleID="s68"><Data ss:Type="Number">-6.5758599999999996</Data></Cell>
    <Cell ss:StyleID="s68"><Data ss:Type="Number">1.2999999999999999E-3</Data></Cell>
    <Cell ss:StyleID="s68"><Data ss:Type="String">NO</Data></Cell>
    <Cell ss:StyleID="s86"/>
    <Cell ss:StyleID="s68"/>
    <Cell ss:StyleID="s68"/>
    <Cell ss:StyleID="s68"/>
    <Cell ss:StyleID="s68"/>
    <Cell ss:StyleID="s68"/>
    <Cell ss:StyleID="s68"/>
    <Cell ss:StyleID="s68"/>
    <Cell ss:StyleID="s68"/>
    <Cell ss:StyleID="s68"/>
    <Cell ss:StyleID="s68"/>
    <Cell ss:StyleID="s68"/>
    <Cell ss:StyleID="s68"/>
    <Cell ss:StyleID="s68"/>
    <Cell ss:StyleID="s68"/>
   </Row>
   <Row ss:AutoFitHeight="0" ss:Height="15.75">
    <Cell ss:StyleID="s68"><Data ss:Type="String">Phyca_scf1243_12402</Data></Cell>
    <Cell ss:StyleID="s68"><Data ss:Type="Number">15590.7</Data></Cell>
    <Cell ss:StyleID="s68"><Data ss:Type="Number">690.98400000000004</Data></Cell>
    <Cell ss:StyleID="s68"><Data ss:Type="Number">-4.4958900000000002</Data></Cell>
    <Cell ss:StyleID="s85"><Data ss:Type="Number">5.0000000000000002E-5</Data></Cell>
    <Cell ss:StyleID="s68"><Data ss:Type="String">NO</Data></Cell>
    <Cell ss:StyleID="s86"/>
    <Cell ss:StyleID="s68"/>
    <Cell ss:StyleID="s68"/>
    <Cell ss:StyleID="s68"/>
    <Cell ss:StyleID="s68"/>
    <Cell ss:StyleID="s68"/>
    <Cell ss:StyleID="s68"/>
    <Cell ss:StyleID="s68"/>
    <Cell ss:StyleID="s68"/>
    <Cell ss:StyleID="s68"/>
    <Cell ss:StyleID="s68"/>
    <Cell ss:StyleID="s68"/>
    <Cell ss:StyleID="s68"/>
    <Cell ss:StyleID="s68"/>
    <Cell ss:StyleID="s68"/>
   </Row>
   <Row ss:AutoFitHeight="0" ss:Height="15.75">
    <Cell ss:StyleID="s68"><Data ss:Type="String">Phyca_scf1268_27975</Data></Cell>
    <Cell ss:StyleID="s68"><Data ss:Type="Number">645.74699999999996</Data></Cell>
    <Cell ss:StyleID="s68"><Data ss:Type="Number">182.87200000000001</Data></Cell>
    <Cell ss:StyleID="s68"><Data ss:Type="Number">-1.82013</Data></Cell>
    <Cell ss:StyleID="s68"><Data ss:Type="Number">1E-4</Data></Cell>
    <Cell ss:StyleID="s68"><Data ss:Type="String">NO</Data></Cell>
    <Cell ss:StyleID="s86"/>
    <Cell ss:StyleID="s68"/>
    <Cell ss:StyleID="s68"/>
    <Cell ss:StyleID="s68"/>
    <Cell ss:StyleID="s68"/>
    <Cell ss:StyleID="s68"/>
    <Cell ss:StyleID="s68"/>
    <Cell ss:StyleID="s68"/>
    <Cell ss:StyleID="s68"/>
    <Cell ss:StyleID="s68"/>
    <Cell ss:StyleID="s68"/>
    <Cell ss:StyleID="s68"/>
    <Cell ss:StyleID="s68"/>
    <Cell ss:StyleID="s68"/>
    <Cell ss:StyleID="s68"/>
   </Row>
   <Row ss:AutoFitHeight="0" ss:Height="15.75">
    <Cell ss:StyleID="s68"><Data ss:Type="String">Phyca_scf1362_11969</Data></Cell>
    <Cell ss:StyleID="s68"><Data ss:Type="Number">61.720999999999997</Data></Cell>
    <Cell ss:StyleID="s68"><Data ss:Type="Number">22.811199999999999</Data></Cell>
    <Cell ss:StyleID="s68"><Data ss:Type="Number">-1.4360200000000001</Data></Cell>
    <Cell ss:StyleID="s68"><Data ss:Type="Number">2.5000000000000001E-4</Data></Cell>
    <Cell ss:StyleID="s68"><Data ss:Type="String">NO</Data></Cell>
    <Cell ss:StyleID="s86"/>
    <Cell ss:StyleID="s68"/>
    <Cell ss:StyleID="s68"/>
    <Cell ss:StyleID="s68"/>
    <Cell ss:StyleID="s68"/>
    <Cell ss:StyleID="s68"/>
    <Cell ss:StyleID="s68"/>
    <Cell ss:StyleID="s68"/>
    <Cell ss:StyleID="s68"/>
    <Cell ss:StyleID="s68"/>
    <Cell ss:StyleID="s68"/>
    <Cell ss:StyleID="s68"/>
    <Cell ss:StyleID="s68"/>
    <Cell ss:StyleID="s68"/>
    <Cell ss:StyleID="s68"/>
   </Row>
   <Row ss:AutoFitHeight="0" ss:Height="15.75">
    <Cell ss:StyleID="s68"><Data ss:Type="String">Phyca_scf1385_18711</Data></Cell>
    <Cell ss:StyleID="s68"><Data ss:Type="Number">546.96199999999999</Data></Cell>
    <Cell ss:StyleID="s68"><Data ss:Type="Number">105.89</Data></Cell>
    <Cell ss:StyleID="s68"><Data ss:Type="Number">-2.3688699999999998</Data></Cell>
    <Cell ss:StyleID="s85"><Data ss:Type="Number">5.0000000000000002E-5</Data></Cell>
    <Cell ss:StyleID="s68"><Data ss:Type="String">NO</Data></Cell>
    <Cell ss:StyleID="s86"/>
    <Cell ss:StyleID="s68"/>
    <Cell ss:StyleID="s68"/>
    <Cell ss:StyleID="s68"/>
    <Cell ss:StyleID="s68"/>
    <Cell ss:StyleID="s68"/>
    <Cell ss:StyleID="s68"/>
    <Cell ss:StyleID="s68"/>
    <Cell ss:StyleID="s68"/>
    <Cell ss:StyleID="s68"/>
    <Cell ss:StyleID="s68"/>
    <Cell ss:StyleID="s68"/>
    <Cell ss:StyleID="s68"/>
    <Cell ss:StyleID="s68"/>
    <Cell ss:StyleID="s68"/>
   </Row>
   <Row ss:AutoFitHeight="0" ss:Height="15.75">
    <Cell ss:StyleID="s68"><Data ss:Type="String">Phyca_scf1431_13669</Data></Cell>
    <Cell ss:StyleID="s68"><Data ss:Type="Number">72.666399999999996</Data></Cell>
    <Cell ss:StyleID="s68"><Data ss:Type="Number">13.9384</Data></Cell>
    <Cell ss:StyleID="s68"><Data ss:Type="Number">-2.3822299999999998</Data></Cell>
    <Cell ss:StyleID="s85"><Data ss:Type="Number">5.0000000000000002E-5</Data></Cell>
    <Cell ss:StyleID="s68"><Data ss:Type="String">NO</Data></Cell>
    <Cell ss:StyleID="s86"/>
    <Cell ss:StyleID="s68"/>
    <Cell ss:StyleID="s68"/>
    <Cell ss:StyleID="s68"/>
    <Cell ss:StyleID="s68"/>
    <Cell ss:StyleID="s68"/>
    <Cell ss:StyleID="s68"/>
    <Cell ss:StyleID="s68"/>
    <Cell ss:StyleID="s68"/>
    <Cell ss:StyleID="s68"/>
    <Cell ss:StyleID="s68"/>
    <Cell ss:StyleID="s68"/>
    <Cell ss:StyleID="s68"/>
    <Cell ss:StyleID="s68"/>
    <Cell ss:StyleID="s68"/>
   </Row>
   <Row ss:AutoFitHeight="0" ss:Height="15.75">
    <Cell ss:StyleID="s68"><Data ss:Type="String">Phyca_scf1696_16291</Data></Cell>
    <Cell ss:StyleID="s68"><Data ss:Type="Number">62.941099999999999</Data></Cell>
    <Cell ss:StyleID="s68"><Data ss:Type="Number">13.203099999999999</Data></Cell>
    <Cell ss:StyleID="s68"><Data ss:Type="Number">-2.2531300000000001</Data></Cell>
    <Cell ss:StyleID="s85"><Data ss:Type="Number">5.0000000000000002E-5</Data></Cell>
    <Cell ss:StyleID="s68"><Data ss:Type="String">NO</Data></Cell>
    <Cell ss:StyleID="s86"/>
    <Cell ss:StyleID="s68"/>
    <Cell ss:StyleID="s68"/>
    <Cell ss:StyleID="s68"/>
    <Cell ss:StyleID="s68"/>
    <Cell ss:StyleID="s68"/>
    <Cell ss:StyleID="s68"/>
    <Cell ss:StyleID="s68"/>
    <Cell ss:StyleID="s68"/>
    <Cell ss:StyleID="s68"/>
    <Cell ss:StyleID="s68"/>
    <Cell ss:StyleID="s68"/>
    <Cell ss:StyleID="s68"/>
    <Cell ss:StyleID="s68"/>
    <Cell ss:StyleID="s68"/>
   </Row>
   <Row ss:AutoFitHeight="0" ss:Height="15.75">
    <Cell ss:StyleID="s68"><Data ss:Type="String">Phyca_scf1735_7305</Data></Cell>
    <Cell ss:StyleID="s68"><Data ss:Type="Number">843.32100000000003</Data></Cell>
    <Cell ss:StyleID="s68"><Data ss:Type="Number">356.41800000000001</Data></Cell>
    <Cell ss:StyleID="s68"><Data ss:Type="Number">-1.24251</Data></Cell>
    <Cell ss:StyleID="s68"><Data ss:Type="Number">5.5000000000000003E-4</Data></Cell>
    <Cell ss:StyleID="s68"><Data ss:Type="String">NO</Data></Cell>
    <Cell ss:StyleID="s86"/>
    <Cell ss:StyleID="s68"/>
    <Cell ss:StyleID="s68"/>
    <Cell ss:StyleID="s68"/>
    <Cell ss:StyleID="s68"/>
    <Cell ss:StyleID="s68"/>
    <Cell ss:StyleID="s68"/>
    <Cell ss:StyleID="s68"/>
    <Cell ss:StyleID="s68"/>
    <Cell ss:StyleID="s68"/>
    <Cell ss:StyleID="s68"/>
    <Cell ss:StyleID="s68"/>
    <Cell ss:StyleID="s68"/>
    <Cell ss:StyleID="s68"/>
    <Cell ss:StyleID="s68"/>
   </Row>
   <Row ss:AutoFitHeight="0" ss:Height="15.75">
    <Cell ss:StyleID="s68"><Data ss:Type="String">Phyca_scf1745_7780</Data></Cell>
    <Cell ss:StyleID="s68"><Data ss:Type="Number">17.209800000000001</Data></Cell>
    <Cell ss:StyleID="s68"><Data ss:Type="Number">6.77027</Data></Cell>
    <Cell ss:StyleID="s68"><Data ss:Type="Number">-1.34595</Data></Cell>
    <Cell ss:StyleID="s68"><Data ss:Type="Number">1.5E-3</Data></Cell>
    <Cell ss:StyleID="s68"><Data ss:Type="String">NO</Data></Cell>
    <Cell ss:StyleID="s86"/>
    <Cell ss:StyleID="s68"/>
    <Cell ss:StyleID="s68"/>
    <Cell ss:StyleID="s68"/>
    <Cell ss:StyleID="s68"/>
    <Cell ss:StyleID="s68"/>
    <Cell ss:StyleID="s68"/>
    <Cell ss:StyleID="s68"/>
    <Cell ss:StyleID="s68"/>
    <Cell ss:StyleID="s68"/>
    <Cell ss:StyleID="s68"/>
    <Cell ss:StyleID="s68"/>
    <Cell ss:StyleID="s68"/>
    <Cell ss:StyleID="s68"/>
    <Cell ss:StyleID="s68"/>
   </Row>
   <Row ss:AutoFitHeight="0" ss:Height="15.75">
    <Cell ss:StyleID="s68"><Data ss:Type="String">Phyca_scf2086_9750</Data></Cell>
    <Cell ss:StyleID="s68"><Data ss:Type="Number">47.516599999999997</Data></Cell>
    <Cell ss:StyleID="s68"><Data ss:Type="Number">17.003599999999999</Data></Cell>
    <Cell ss:StyleID="s68"><Data ss:Type="Number">-1.4825900000000001</Data></Cell>
    <Cell ss:StyleID="s68"><Data ss:Type="Number">1E-3</Data></Cell>
    <Cell ss:StyleID="s68"><Data ss:Type="String">NO</Data></Cell>
    <Cell ss:StyleID="s86"/>
    <Cell ss:StyleID="s68"/>
    <Cell ss:StyleID="s68"/>
    <Cell ss:StyleID="s68"/>
    <Cell ss:StyleID="s68"/>
    <Cell ss:StyleID="s68"/>
    <Cell ss:StyleID="s68"/>
    <Cell ss:StyleID="s68"/>
    <Cell ss:StyleID="s68"/>
    <Cell ss:StyleID="s68"/>
    <Cell ss:StyleID="s68"/>
    <Cell ss:StyleID="s68"/>
    <Cell ss:StyleID="s68"/>
    <Cell ss:StyleID="s68"/>
    <Cell ss:StyleID="s68"/>
   </Row>
   <Row ss:AutoFitHeight="0" ss:Height="15.75">
    <Cell ss:StyleID="s68"><Data ss:Type="String">Phyca_scf2107_18750</Data></Cell>
    <Cell ss:StyleID="s68"><Data ss:Type="Number">464.77800000000002</Data></Cell>
    <Cell ss:StyleID="s68"><Data ss:Type="Number">46.833799999999997</Data></Cell>
    <Cell ss:StyleID="s68"><Data ss:Type="Number">-3.3109199999999999</Data></Cell>
    <Cell ss:StyleID="s68"><Data ss:Type="Number">1.4999999999999999E-4</Data></Cell>
    <Cell ss:StyleID="s68"><Data ss:Type="String">NO</Data></Cell>
    <Cell ss:StyleID="s86"/>
    <Cell ss:StyleID="s68"/>
    <Cell ss:StyleID="s68"/>
    <Cell ss:StyleID="s68"/>
    <Cell ss:StyleID="s68"/>
    <Cell ss:StyleID="s68"/>
    <Cell ss:StyleID="s68"/>
    <Cell ss:StyleID="s68"/>
    <Cell ss:StyleID="s68"/>
    <Cell ss:StyleID="s68"/>
    <Cell ss:StyleID="s68"/>
    <Cell ss:StyleID="s68"/>
    <Cell ss:StyleID="s68"/>
    <Cell ss:StyleID="s68"/>
    <Cell ss:StyleID="s68"/>
   </Row>
   <Row ss:AutoFitHeight="0" ss:Height="15.75">
    <Cell ss:StyleID="s68"><Data ss:Type="String">Phyca_scf2169_15576</Data></Cell>
    <Cell ss:StyleID="s68"><Data ss:Type="Number">567.57799999999997</Data></Cell>
    <Cell ss:StyleID="s68"><Data ss:Type="Number">231.54400000000001</Data></Cell>
    <Cell ss:StyleID="s68"><Data ss:Type="Number">-1.2935399999999999</Data></Cell>
    <Cell ss:StyleID="s68"><Data ss:Type="Number">2.0000000000000001E-4</Data></Cell>
    <Cell ss:StyleID="s68"><Data ss:Type="String">NO</Data></Cell>
    <Cell ss:StyleID="s86"/>
    <Cell ss:StyleID="s68"/>
    <Cell ss:StyleID="s68"/>
    <Cell ss:StyleID="s68"/>
    <Cell ss:StyleID="s68"/>
    <Cell ss:StyleID="s68"/>
    <Cell ss:StyleID="s68"/>
    <Cell ss:StyleID="s68"/>
    <Cell ss:StyleID="s68"/>
    <Cell ss:StyleID="s68"/>
    <Cell ss:StyleID="s68"/>
    <Cell ss:StyleID="s68"/>
    <Cell ss:StyleID="s68"/>
    <Cell ss:StyleID="s68"/>
    <Cell ss:StyleID="s68"/>
   </Row>
   <Row ss:AutoFitHeight="0" ss:Height="15.75">
    <Cell ss:StyleID="s68"><Data ss:Type="String">Phyca_scf2297_16922</Data></Cell>
    <Cell ss:StyleID="s68"><Data ss:Type="Number">8.4993999999999996</Data></Cell>
    <Cell ss:StyleID="s68"><Data ss:Type="Number">0</Data></Cell>
    <Cell ss:StyleID="s68" ss:Formula="=-inf"><Data ss:Type="Error">#NAME?</Data></Cell>
    <Cell ss:StyleID="s68"><Data ss:Type="Number">8.9999999999999998E-4</Data></Cell>
    <Cell ss:StyleID="s68"><Data ss:Type="String">NO</Data></Cell>
    <Cell ss:StyleID="s86"/>
    <Cell ss:StyleID="s68"/>
    <Cell ss:StyleID="s68"/>
    <Cell ss:StyleID="s68"/>
    <Cell ss:StyleID="s68"/>
    <Cell ss:StyleID="s68"/>
    <Cell ss:StyleID="s68"/>
    <Cell ss:StyleID="s68"/>
    <Cell ss:StyleID="s68"/>
    <Cell ss:StyleID="s68"/>
    <Cell ss:StyleID="s68"/>
    <Cell ss:StyleID="s68"/>
    <Cell ss:StyleID="s68"/>
    <Cell ss:StyleID="s68"/>
    <Cell ss:StyleID="s68"/>
   </Row>
   <Row ss:AutoFitHeight="0" ss:Height="15.75">
    <Cell ss:StyleID="s68"><Data ss:Type="String">Phyca_scf2312_19709</Data></Cell>
    <Cell ss:StyleID="s68"><Data ss:Type="Number">9.9626800000000006</Data></Cell>
    <Cell ss:StyleID="s68"><Data ss:Type="Number">0</Data></Cell>
    <Cell ss:StyleID="s68" ss:Formula="=-inf"><Data ss:Type="Error">#NAME?</Data></Cell>
    <Cell ss:StyleID="s85"><Data ss:Type="Number">5.0000000000000002E-5</Data></Cell>
    <Cell ss:StyleID="s68"><Data ss:Type="String">NO</Data></Cell>
    <Cell ss:StyleID="s86"/>
    <Cell ss:StyleID="s68"/>
    <Cell ss:StyleID="s68"/>
    <Cell ss:StyleID="s68"/>
    <Cell ss:StyleID="s68"/>
    <Cell ss:StyleID="s68"/>
    <Cell ss:StyleID="s68"/>
    <Cell ss:StyleID="s68"/>
    <Cell ss:StyleID="s68"/>
    <Cell ss:StyleID="s68"/>
    <Cell ss:StyleID="s68"/>
    <Cell ss:StyleID="s68"/>
    <Cell ss:StyleID="s68"/>
    <Cell ss:StyleID="s68"/>
    <Cell ss:StyleID="s68"/>
   </Row>
   <Row ss:AutoFitHeight="0" ss:Height="15.75">
    <Cell ss:StyleID="s68"><Data ss:Type="String">Phyca_scf2373_3506</Data></Cell>
    <Cell ss:StyleID="s68"><Data ss:Type="Number">225.929</Data></Cell>
    <Cell ss:StyleID="s68"><Data ss:Type="Number">95.022499999999994</Data></Cell>
    <Cell ss:StyleID="s68"><Data ss:Type="Number">-1.24953</Data></Cell>
    <Cell ss:StyleID="s68"><Data ss:Type="Number">5.5000000000000003E-4</Data></Cell>
    <Cell ss:StyleID="s68"><Data ss:Type="String">NO</Data></Cell>
    <Cell ss:StyleID="s86"/>
    <Cell ss:StyleID="s68"/>
    <Cell ss:StyleID="s68"/>
    <Cell ss:StyleID="s68"/>
    <Cell ss:StyleID="s68"/>
    <Cell ss:StyleID="s68"/>
    <Cell ss:StyleID="s68"/>
    <Cell ss:StyleID="s68"/>
    <Cell ss:StyleID="s68"/>
    <Cell ss:StyleID="s68"/>
    <Cell ss:StyleID="s68"/>
    <Cell ss:StyleID="s68"/>
    <Cell ss:StyleID="s68"/>
    <Cell ss:StyleID="s68"/>
    <Cell ss:StyleID="s68"/>
   </Row>
   <Row ss:AutoFitHeight="0" ss:Height="15.75">
    <Cell ss:StyleID="s68"><Data ss:Type="String">Phyca_scf2420_15922</Data></Cell>
    <Cell ss:StyleID="s68"><Data ss:Type="Number">23726.3</Data></Cell>
    <Cell ss:StyleID="s68"><Data ss:Type="Number">3505.88</Data></Cell>
    <Cell ss:StyleID="s68"><Data ss:Type="Number">-2.7586400000000002</Data></Cell>
    <Cell ss:StyleID="s85"><Data ss:Type="Number">5.0000000000000002E-5</Data></Cell>
    <Cell ss:StyleID="s68"><Data ss:Type="String">NO</Data></Cell>
    <Cell ss:StyleID="s86"/>
    <Cell ss:StyleID="s68"/>
    <Cell ss:StyleID="s68"/>
    <Cell ss:StyleID="s68"/>
    <Cell ss:StyleID="s68"/>
    <Cell ss:StyleID="s68"/>
    <Cell ss:StyleID="s68"/>
    <Cell ss:StyleID="s68"/>
    <Cell ss:StyleID="s68"/>
    <Cell ss:StyleID="s68"/>
    <Cell ss:StyleID="s68"/>
    <Cell ss:StyleID="s68"/>
    <Cell ss:StyleID="s68"/>
    <Cell ss:StyleID="s68"/>
    <Cell ss:StyleID="s68"/>
   </Row>
   <Row ss:AutoFitHeight="0" ss:Height="15.75">
    <Cell ss:StyleID="s68"><Data ss:Type="String">Phyca_scf2448_7880</Data></Cell>
    <Cell ss:StyleID="s68"><Data ss:Type="Number">11.303000000000001</Data></Cell>
    <Cell ss:StyleID="s68"><Data ss:Type="Number">0</Data></Cell>
    <Cell ss:StyleID="s68" ss:Formula="=-inf"><Data ss:Type="Error">#NAME?</Data></Cell>
    <Cell ss:StyleID="s68"><Data ss:Type="Number">2.0000000000000001E-4</Data></Cell>
    <Cell ss:StyleID="s68"><Data ss:Type="String">NO</Data></Cell>
    <Cell ss:StyleID="s86"/>
    <Cell ss:StyleID="s68"/>
    <Cell ss:StyleID="s68"/>
    <Cell ss:StyleID="s68"/>
    <Cell ss:StyleID="s68"/>
    <Cell ss:StyleID="s68"/>
    <Cell ss:StyleID="s68"/>
    <Cell ss:StyleID="s68"/>
    <Cell ss:StyleID="s68"/>
    <Cell ss:StyleID="s68"/>
    <Cell ss:StyleID="s68"/>
    <Cell ss:StyleID="s68"/>
    <Cell ss:StyleID="s68"/>
    <Cell ss:StyleID="s68"/>
    <Cell ss:StyleID="s68"/>
   </Row>
   <Row ss:AutoFitHeight="0" ss:Height="15.75">
    <Cell ss:StyleID="s68"><Data ss:Type="String">Phyca_scf2474_27030</Data></Cell>
    <Cell ss:StyleID="s68"><Data ss:Type="Number">12034.9</Data></Cell>
    <Cell ss:StyleID="s68"><Data ss:Type="Number">1473.46</Data></Cell>
    <Cell ss:StyleID="s68"><Data ss:Type="Number">-3.0299499999999999</Data></Cell>
    <Cell ss:StyleID="s85"><Data ss:Type="Number">5.0000000000000002E-5</Data></Cell>
    <Cell ss:StyleID="s68"><Data ss:Type="String">NO</Data></Cell>
    <Cell ss:StyleID="s86"/>
    <Cell ss:StyleID="s68"/>
    <Cell ss:StyleID="s68"/>
    <Cell ss:StyleID="s68"/>
    <Cell ss:StyleID="s68"/>
    <Cell ss:StyleID="s68"/>
    <Cell ss:StyleID="s68"/>
    <Cell ss:StyleID="s68"/>
    <Cell ss:StyleID="s68"/>
    <Cell ss:StyleID="s68"/>
    <Cell ss:StyleID="s68"/>
    <Cell ss:StyleID="s68"/>
    <Cell ss:StyleID="s68"/>
    <Cell ss:StyleID="s68"/>
    <Cell ss:StyleID="s68"/>
   </Row>
   <Row ss:AutoFitHeight="0" ss:Height="15.75">
    <Cell ss:StyleID="s68"><Data ss:Type="String">Phyca_scf2756_9403</Data></Cell>
    <Cell ss:StyleID="s68"><Data ss:Type="Number">1171.5</Data></Cell>
    <Cell ss:StyleID="s68"><Data ss:Type="Number">355.83100000000002</Data></Cell>
    <Cell ss:StyleID="s68"><Data ss:Type="Number">-1.71909</Data></Cell>
    <Cell ss:StyleID="s68"><Data ss:Type="Number">1.6000000000000001E-3</Data></Cell>
    <Cell ss:StyleID="s68"><Data ss:Type="String">NO</Data></Cell>
    <Cell ss:StyleID="s86"/>
    <Cell ss:StyleID="s68"/>
    <Cell ss:StyleID="s68"/>
    <Cell ss:StyleID="s68"/>
    <Cell ss:StyleID="s68"/>
    <Cell ss:StyleID="s68"/>
    <Cell ss:StyleID="s68"/>
    <Cell ss:StyleID="s68"/>
    <Cell ss:StyleID="s68"/>
    <Cell ss:StyleID="s68"/>
    <Cell ss:StyleID="s68"/>
    <Cell ss:StyleID="s68"/>
    <Cell ss:StyleID="s68"/>
    <Cell ss:StyleID="s68"/>
    <Cell ss:StyleID="s68"/>
   </Row>
   <Row ss:AutoFitHeight="0" ss:Height="15.75">
    <Cell ss:StyleID="s68"><Data ss:Type="String">Phyca_scf2806_18124</Data></Cell>
    <Cell ss:StyleID="s68"><Data ss:Type="Number">14.1431</Data></Cell>
    <Cell ss:StyleID="s68"><Data ss:Type="Number">4.5068299999999999</Data></Cell>
    <Cell ss:StyleID="s68"><Data ss:Type="Number">-1.64991</Data></Cell>
    <Cell ss:StyleID="s68"><Data ss:Type="Number">7.5000000000000002E-4</Data></Cell>
    <Cell ss:StyleID="s68"><Data ss:Type="String">NO</Data></Cell>
    <Cell ss:StyleID="s86"/>
    <Cell ss:StyleID="s68"/>
    <Cell ss:StyleID="s68"/>
    <Cell ss:StyleID="s68"/>
    <Cell ss:StyleID="s68"/>
    <Cell ss:StyleID="s68"/>
    <Cell ss:StyleID="s68"/>
    <Cell ss:StyleID="s68"/>
    <Cell ss:StyleID="s68"/>
    <Cell ss:StyleID="s68"/>
    <Cell ss:StyleID="s68"/>
    <Cell ss:StyleID="s68"/>
    <Cell ss:StyleID="s68"/>
    <Cell ss:StyleID="s68"/>
    <Cell ss:StyleID="s68"/>
   </Row>
   <Row ss:AutoFitHeight="0" ss:Height="15.75">
    <Cell ss:StyleID="s68"><Data ss:Type="String">Phyca_scf2834_23792</Data></Cell>
    <Cell ss:StyleID="s68"><Data ss:Type="Number">337201</Data></Cell>
    <Cell ss:StyleID="s68"><Data ss:Type="Number">4502.5200000000004</Data></Cell>
    <Cell ss:StyleID="s68"><Data ss:Type="Number">-6.2267299999999999</Data></Cell>
    <Cell ss:StyleID="s85"><Data ss:Type="Number">5.0000000000000002E-5</Data></Cell>
    <Cell ss:StyleID="s68"><Data ss:Type="String">NO</Data></Cell>
    <Cell ss:StyleID="s86"/>
    <Cell ss:StyleID="s68"/>
    <Cell ss:StyleID="s68"/>
    <Cell ss:StyleID="s68"/>
    <Cell ss:StyleID="s68"/>
    <Cell ss:StyleID="s68"/>
    <Cell ss:StyleID="s68"/>
    <Cell ss:StyleID="s68"/>
    <Cell ss:StyleID="s68"/>
    <Cell ss:StyleID="s68"/>
    <Cell ss:StyleID="s68"/>
    <Cell ss:StyleID="s68"/>
    <Cell ss:StyleID="s68"/>
    <Cell ss:StyleID="s68"/>
    <Cell ss:StyleID="s68"/>
   </Row>
   <Row ss:AutoFitHeight="0" ss:Height="15.75">
    <Cell ss:StyleID="s68"><Data ss:Type="String">Phyca_scf3028_20314</Data></Cell>
    <Cell ss:StyleID="s68"><Data ss:Type="Number">112.218</Data></Cell>
    <Cell ss:StyleID="s68"><Data ss:Type="Number">32.671399999999998</Data></Cell>
    <Cell ss:StyleID="s68"><Data ss:Type="Number">-1.7802</Data></Cell>
    <Cell ss:StyleID="s85"><Data ss:Type="Number">5.0000000000000002E-5</Data></Cell>
    <Cell ss:StyleID="s68"><Data ss:Type="String">NO</Data></Cell>
    <Cell ss:StyleID="s86"/>
    <Cell ss:StyleID="s68"/>
    <Cell ss:StyleID="s68"/>
    <Cell ss:StyleID="s68"/>
    <Cell ss:StyleID="s68"/>
    <Cell ss:StyleID="s68"/>
    <Cell ss:StyleID="s68"/>
    <Cell ss:StyleID="s68"/>
    <Cell ss:StyleID="s68"/>
    <Cell ss:StyleID="s68"/>
    <Cell ss:StyleID="s68"/>
    <Cell ss:StyleID="s68"/>
    <Cell ss:StyleID="s68"/>
    <Cell ss:StyleID="s68"/>
    <Cell ss:StyleID="s68"/>
   </Row>
   <Row ss:AutoFitHeight="0" ss:Height="15.75">
    <Cell ss:StyleID="s68"><Data ss:Type="String">Phyca_scf3031_3476</Data></Cell>
    <Cell ss:StyleID="s68"><Data ss:Type="Number">32.581600000000002</Data></Cell>
    <Cell ss:StyleID="s68"><Data ss:Type="Number">10.966799999999999</Data></Cell>
    <Cell ss:StyleID="s68"><Data ss:Type="Number">-1.5709200000000001</Data></Cell>
    <Cell ss:StyleID="s68"><Data ss:Type="Number">4.0000000000000002E-4</Data></Cell>
    <Cell ss:StyleID="s68"><Data ss:Type="String">NO</Data></Cell>
    <Cell ss:StyleID="s86"/>
    <Cell ss:StyleID="s68"/>
    <Cell ss:StyleID="s68"/>
    <Cell ss:StyleID="s68"/>
    <Cell ss:StyleID="s68"/>
    <Cell ss:StyleID="s68"/>
    <Cell ss:StyleID="s68"/>
    <Cell ss:StyleID="s68"/>
    <Cell ss:StyleID="s68"/>
    <Cell ss:StyleID="s68"/>
    <Cell ss:StyleID="s68"/>
    <Cell ss:StyleID="s68"/>
    <Cell ss:StyleID="s68"/>
    <Cell ss:StyleID="s68"/>
    <Cell ss:StyleID="s68"/>
   </Row>
   <Row ss:AutoFitHeight="0" ss:Height="15.75">
    <Cell ss:StyleID="s68"><Data ss:Type="String">Phyca_scf3073_27629</Data></Cell>
    <Cell ss:StyleID="s68"><Data ss:Type="Number">61.342199999999998</Data></Cell>
    <Cell ss:StyleID="s68"><Data ss:Type="Number">18.188600000000001</Data></Cell>
    <Cell ss:StyleID="s68"><Data ss:Type="Number">-1.7538400000000001</Data></Cell>
    <Cell ss:StyleID="s85"><Data ss:Type="Number">5.0000000000000002E-5</Data></Cell>
    <Cell ss:StyleID="s68"><Data ss:Type="String">NO</Data></Cell>
    <Cell ss:StyleID="s86"/>
    <Cell ss:StyleID="s68"/>
    <Cell ss:StyleID="s68"/>
    <Cell ss:StyleID="s68"/>
    <Cell ss:StyleID="s68"/>
    <Cell ss:StyleID="s68"/>
    <Cell ss:StyleID="s68"/>
    <Cell ss:StyleID="s68"/>
    <Cell ss:StyleID="s68"/>
    <Cell ss:StyleID="s68"/>
    <Cell ss:StyleID="s68"/>
    <Cell ss:StyleID="s68"/>
    <Cell ss:StyleID="s68"/>
    <Cell ss:StyleID="s68"/>
    <Cell ss:StyleID="s68"/>
   </Row>
   <Row ss:AutoFitHeight="0" ss:Height="15.75">
    <Cell ss:StyleID="s68"><Data ss:Type="String">Phyca_scf3410_27283</Data></Cell>
    <Cell ss:StyleID="s68"><Data ss:Type="Number">1391.95</Data></Cell>
    <Cell ss:StyleID="s68"><Data ss:Type="Number">281.43700000000001</Data></Cell>
    <Cell ss:StyleID="s68"><Data ss:Type="Number">-2.3062299999999998</Data></Cell>
    <Cell ss:StyleID="s85"><Data ss:Type="Number">5.0000000000000002E-5</Data></Cell>
    <Cell ss:StyleID="s68"><Data ss:Type="String">NO</Data></Cell>
    <Cell ss:StyleID="s86"/>
    <Cell ss:StyleID="s68"/>
    <Cell ss:StyleID="s68"/>
    <Cell ss:StyleID="s68"/>
    <Cell ss:StyleID="s68"/>
    <Cell ss:StyleID="s68"/>
    <Cell ss:StyleID="s68"/>
    <Cell ss:StyleID="s68"/>
    <Cell ss:StyleID="s68"/>
    <Cell ss:StyleID="s68"/>
    <Cell ss:StyleID="s68"/>
    <Cell ss:StyleID="s68"/>
    <Cell ss:StyleID="s68"/>
    <Cell ss:StyleID="s68"/>
    <Cell ss:StyleID="s68"/>
   </Row>
   <Row ss:AutoFitHeight="0" ss:Height="15.75">
    <Cell ss:StyleID="s68"><Data ss:Type="String">Phyca_scf3653_24777</Data></Cell>
    <Cell ss:StyleID="s68"><Data ss:Type="Number">2311.08</Data></Cell>
    <Cell ss:StyleID="s68"><Data ss:Type="Number">629.65200000000004</Data></Cell>
    <Cell ss:StyleID="s68"><Data ss:Type="Number">-1.8759399999999999</Data></Cell>
    <Cell ss:StyleID="s85"><Data ss:Type="Number">5.0000000000000002E-5</Data></Cell>
    <Cell ss:StyleID="s68"><Data ss:Type="String">NO</Data></Cell>
    <Cell ss:StyleID="s86"/>
    <Cell ss:StyleID="s68"/>
    <Cell ss:StyleID="s68"/>
    <Cell ss:StyleID="s68"/>
    <Cell ss:StyleID="s68"/>
    <Cell ss:StyleID="s68"/>
    <Cell ss:StyleID="s68"/>
    <Cell ss:StyleID="s68"/>
    <Cell ss:StyleID="s68"/>
    <Cell ss:StyleID="s68"/>
    <Cell ss:StyleID="s68"/>
    <Cell ss:StyleID="s68"/>
    <Cell ss:StyleID="s68"/>
    <Cell ss:StyleID="s68"/>
    <Cell ss:StyleID="s68"/>
   </Row>
   <Row ss:AutoFitHeight="0" ss:Height="15.75">
    <Cell ss:StyleID="s68"><Data ss:Type="String">Phyca_scf3653_24793</Data></Cell>
    <Cell ss:StyleID="s68"><Data ss:Type="Number">122.024</Data></Cell>
    <Cell ss:StyleID="s68"><Data ss:Type="Number">1.89442</Data></Cell>
    <Cell ss:StyleID="s68"><Data ss:Type="Number">-6.0092600000000003</Data></Cell>
    <Cell ss:StyleID="s85"><Data ss:Type="Number">5.0000000000000002E-5</Data></Cell>
    <Cell ss:StyleID="s68"><Data ss:Type="String">NO</Data></Cell>
    <Cell ss:StyleID="s86"/>
    <Cell ss:StyleID="s68"/>
    <Cell ss:StyleID="s68"/>
    <Cell ss:StyleID="s68"/>
    <Cell ss:StyleID="s68"/>
    <Cell ss:StyleID="s68"/>
    <Cell ss:StyleID="s68"/>
    <Cell ss:StyleID="s68"/>
    <Cell ss:StyleID="s68"/>
    <Cell ss:StyleID="s68"/>
    <Cell ss:StyleID="s68"/>
    <Cell ss:StyleID="s68"/>
    <Cell ss:StyleID="s68"/>
    <Cell ss:StyleID="s68"/>
    <Cell ss:StyleID="s68"/>
   </Row>
   <Row ss:AutoFitHeight="0" ss:Height="15.75">
    <Cell ss:StyleID="s68"><Data ss:Type="String">Phyca_scf3682_16434</Data></Cell>
    <Cell ss:StyleID="s68"><Data ss:Type="Number">252.32300000000001</Data></Cell>
    <Cell ss:StyleID="s68"><Data ss:Type="Number">92.468999999999994</Data></Cell>
    <Cell ss:StyleID="s68"><Data ss:Type="Number">-1.4482299999999999</Data></Cell>
    <Cell ss:StyleID="s85"><Data ss:Type="Number">5.0000000000000002E-5</Data></Cell>
    <Cell ss:StyleID="s68"><Data ss:Type="String">NO</Data></Cell>
    <Cell ss:StyleID="s86"/>
    <Cell ss:StyleID="s68"/>
    <Cell ss:StyleID="s68"/>
    <Cell ss:StyleID="s68"/>
    <Cell ss:StyleID="s68"/>
    <Cell ss:StyleID="s68"/>
    <Cell ss:StyleID="s68"/>
    <Cell ss:StyleID="s68"/>
    <Cell ss:StyleID="s68"/>
    <Cell ss:StyleID="s68"/>
    <Cell ss:StyleID="s68"/>
    <Cell ss:StyleID="s68"/>
    <Cell ss:StyleID="s68"/>
    <Cell ss:StyleID="s68"/>
    <Cell ss:StyleID="s68"/>
   </Row>
   <Row ss:AutoFitHeight="0" ss:Height="15.75">
    <Cell ss:StyleID="s68"><Data ss:Type="String">Phyca_scf3550_17287</Data></Cell>
    <Cell ss:StyleID="s68"><Data ss:Type="Number">7.7895799999999999</Data></Cell>
    <Cell ss:StyleID="s68"><Data ss:Type="Number">2.9530400000000001</Data></Cell>
    <Cell ss:StyleID="s68"><Data ss:Type="Number">-1.3993500000000001</Data></Cell>
    <Cell ss:StyleID="s68"><Data ss:Type="Number">2.0000000000000001E-4</Data></Cell>
    <Cell ss:StyleID="s68"><Data ss:Type="String">NO</Data></Cell>
    <Cell ss:StyleID="s86"/>
    <Cell ss:StyleID="s68"/>
    <Cell ss:StyleID="s68"/>
    <Cell ss:StyleID="s68"/>
    <Cell ss:StyleID="s68"/>
    <Cell ss:StyleID="s68"/>
    <Cell ss:StyleID="s68"/>
    <Cell ss:StyleID="s68"/>
    <Cell ss:StyleID="s68"/>
    <Cell ss:StyleID="s68"/>
    <Cell ss:StyleID="s68"/>
    <Cell ss:StyleID="s68"/>
    <Cell ss:StyleID="s68"/>
    <Cell ss:StyleID="s68"/>
    <Cell ss:StyleID="s68"/>
   </Row>
   <Row ss:AutoFitHeight="0" ss:Height="15.75">
    <Cell ss:StyleID="s68"><Data ss:Type="String">Phyca_scf3731_5890</Data></Cell>
    <Cell ss:StyleID="s68"><Data ss:Type="Number">58093.599999999999</Data></Cell>
    <Cell ss:StyleID="s68"><Data ss:Type="Number">1905.79</Data></Cell>
    <Cell ss:StyleID="s68"><Data ss:Type="Number">-4.9299200000000001</Data></Cell>
    <Cell ss:StyleID="s85"><Data ss:Type="Number">5.0000000000000002E-5</Data></Cell>
    <Cell ss:StyleID="s68"><Data ss:Type="String">NO</Data></Cell>
    <Cell ss:StyleID="s86"/>
    <Cell ss:StyleID="s68"/>
    <Cell ss:StyleID="s68"/>
    <Cell ss:StyleID="s68"/>
    <Cell ss:StyleID="s68"/>
    <Cell ss:StyleID="s68"/>
    <Cell ss:StyleID="s68"/>
    <Cell ss:StyleID="s68"/>
    <Cell ss:StyleID="s68"/>
    <Cell ss:StyleID="s68"/>
    <Cell ss:StyleID="s68"/>
    <Cell ss:StyleID="s68"/>
    <Cell ss:StyleID="s68"/>
    <Cell ss:StyleID="s68"/>
    <Cell ss:StyleID="s68"/>
   </Row>
   <Row ss:AutoFitHeight="0" ss:Height="15.75">
    <Cell ss:StyleID="s68"><Data ss:Type="String">Phyca_scf3874_4764</Data></Cell>
    <Cell ss:StyleID="s68"><Data ss:Type="Number">12236.7</Data></Cell>
    <Cell ss:StyleID="s68"><Data ss:Type="Number">294.98099999999999</Data></Cell>
    <Cell ss:StyleID="s68"><Data ss:Type="Number">-5.3744500000000004</Data></Cell>
    <Cell ss:StyleID="s85"><Data ss:Type="Number">5.0000000000000002E-5</Data></Cell>
    <Cell ss:StyleID="s68"><Data ss:Type="String">NO</Data></Cell>
    <Cell ss:StyleID="s86"/>
    <Cell ss:StyleID="s68"/>
    <Cell ss:StyleID="s68"/>
    <Cell ss:StyleID="s68"/>
    <Cell ss:StyleID="s68"/>
    <Cell ss:StyleID="s68"/>
    <Cell ss:StyleID="s68"/>
    <Cell ss:StyleID="s68"/>
    <Cell ss:StyleID="s68"/>
    <Cell ss:StyleID="s68"/>
    <Cell ss:StyleID="s68"/>
    <Cell ss:StyleID="s68"/>
    <Cell ss:StyleID="s68"/>
    <Cell ss:StyleID="s68"/>
    <Cell ss:StyleID="s68"/>
   </Row>
   <Row ss:AutoFitHeight="0" ss:Height="15.75">
    <Cell ss:StyleID="s68"><Data ss:Type="String">Phyca_scf3899_14978</Data></Cell>
    <Cell ss:StyleID="s68"><Data ss:Type="Number">122.6</Data></Cell>
    <Cell ss:StyleID="s68"><Data ss:Type="Number">30.180700000000002</Data></Cell>
    <Cell ss:StyleID="s68"><Data ss:Type="Number">-2.0222600000000002</Data></Cell>
    <Cell ss:StyleID="s68"><Data ss:Type="Number">5.9999999999999995E-4</Data></Cell>
    <Cell ss:StyleID="s68"><Data ss:Type="String">NO</Data></Cell>
    <Cell ss:StyleID="s86"/>
    <Cell ss:StyleID="s68"/>
    <Cell ss:StyleID="s68"/>
    <Cell ss:StyleID="s68"/>
    <Cell ss:StyleID="s68"/>
    <Cell ss:StyleID="s68"/>
    <Cell ss:StyleID="s68"/>
    <Cell ss:StyleID="s68"/>
    <Cell ss:StyleID="s68"/>
    <Cell ss:StyleID="s68"/>
    <Cell ss:StyleID="s68"/>
    <Cell ss:StyleID="s68"/>
    <Cell ss:StyleID="s68"/>
    <Cell ss:StyleID="s68"/>
    <Cell ss:StyleID="s68"/>
   </Row>
   <Row ss:AutoFitHeight="0" ss:Height="15.75">
    <Cell ss:StyleID="s68"><Data ss:Type="String">Phyca_scf3924_24065</Data></Cell>
    <Cell ss:StyleID="s68"><Data ss:Type="Number">135.328</Data></Cell>
    <Cell ss:StyleID="s68"><Data ss:Type="Number">60.897599999999997</Data></Cell>
    <Cell ss:StyleID="s68"><Data ss:Type="Number">-1.15201</Data></Cell>
    <Cell ss:StyleID="s68"><Data ss:Type="Number">1.4499999999999999E-3</Data></Cell>
    <Cell ss:StyleID="s68"><Data ss:Type="String">NO</Data></Cell>
    <Cell ss:StyleID="s86"/>
    <Cell ss:StyleID="s68"/>
    <Cell ss:StyleID="s68"/>
    <Cell ss:StyleID="s68"/>
    <Cell ss:StyleID="s68"/>
    <Cell ss:StyleID="s68"/>
    <Cell ss:StyleID="s68"/>
    <Cell ss:StyleID="s68"/>
    <Cell ss:StyleID="s68"/>
    <Cell ss:StyleID="s68"/>
    <Cell ss:StyleID="s68"/>
    <Cell ss:StyleID="s68"/>
    <Cell ss:StyleID="s68"/>
    <Cell ss:StyleID="s68"/>
    <Cell ss:StyleID="s68"/>
   </Row>
   <Row ss:AutoFitHeight="0" ss:Height="15.75">
    <Cell ss:StyleID="s68"><Data ss:Type="String">Phyca_scf4450_3590</Data></Cell>
    <Cell ss:StyleID="s68"><Data ss:Type="Number">74.909000000000006</Data></Cell>
    <Cell ss:StyleID="s68"><Data ss:Type="Number">29.460100000000001</Data></Cell>
    <Cell ss:StyleID="s68"><Data ss:Type="Number">-1.3463799999999999</Data></Cell>
    <Cell ss:StyleID="s68"><Data ss:Type="Number">8.4999999999999995E-4</Data></Cell>
    <Cell ss:StyleID="s68"><Data ss:Type="String">NO</Data></Cell>
    <Cell ss:StyleID="s86"/>
    <Cell ss:StyleID="s68"/>
    <Cell ss:StyleID="s68"/>
    <Cell ss:StyleID="s68"/>
    <Cell ss:StyleID="s68"/>
    <Cell ss:StyleID="s68"/>
    <Cell ss:StyleID="s68"/>
    <Cell ss:StyleID="s68"/>
    <Cell ss:StyleID="s68"/>
    <Cell ss:StyleID="s68"/>
    <Cell ss:StyleID="s68"/>
    <Cell ss:StyleID="s68"/>
    <Cell ss:StyleID="s68"/>
    <Cell ss:StyleID="s68"/>
    <Cell ss:StyleID="s68"/>
   </Row>
   <Row ss:AutoFitHeight="0" ss:Height="15.75">
    <Cell ss:StyleID="s68"><Data ss:Type="String">Phyca_scf4488_1214</Data></Cell>
    <Cell ss:StyleID="s68"><Data ss:Type="Number">539.54100000000005</Data></Cell>
    <Cell ss:StyleID="s68"><Data ss:Type="Number">50.991799999999998</Data></Cell>
    <Cell ss:StyleID="s68"><Data ss:Type="Number">-3.4034</Data></Cell>
    <Cell ss:StyleID="s68"><Data ss:Type="Number">1E-4</Data></Cell>
    <Cell ss:StyleID="s68"><Data ss:Type="String">NO</Data></Cell>
    <Cell ss:StyleID="s86"/>
    <Cell ss:StyleID="s68"/>
    <Cell ss:StyleID="s68"/>
    <Cell ss:StyleID="s68"/>
    <Cell ss:StyleID="s68"/>
    <Cell ss:StyleID="s68"/>
    <Cell ss:StyleID="s68"/>
    <Cell ss:StyleID="s68"/>
    <Cell ss:StyleID="s68"/>
    <Cell ss:StyleID="s68"/>
    <Cell ss:StyleID="s68"/>
    <Cell ss:StyleID="s68"/>
    <Cell ss:StyleID="s68"/>
    <Cell ss:StyleID="s68"/>
    <Cell ss:StyleID="s68"/>
   </Row>
   <Row ss:AutoFitHeight="0" ss:Height="15.75">
    <Cell ss:StyleID="s68"><Data ss:Type="String">Phyca_scf4639_4195</Data></Cell>
    <Cell ss:StyleID="s68"><Data ss:Type="Number">17.0869</Data></Cell>
    <Cell ss:StyleID="s68"><Data ss:Type="Number">1.1295900000000001</Data></Cell>
    <Cell ss:StyleID="s68"><Data ss:Type="Number">-3.9190200000000002</Data></Cell>
    <Cell ss:StyleID="s85"><Data ss:Type="Number">5.0000000000000002E-5</Data></Cell>
    <Cell ss:StyleID="s68"><Data ss:Type="String">NO</Data></Cell>
    <Cell ss:StyleID="s86"/>
    <Cell ss:StyleID="s68"/>
    <Cell ss:StyleID="s68"/>
    <Cell ss:StyleID="s68"/>
    <Cell ss:StyleID="s68"/>
    <Cell ss:StyleID="s68"/>
    <Cell ss:StyleID="s68"/>
    <Cell ss:StyleID="s68"/>
    <Cell ss:StyleID="s68"/>
    <Cell ss:StyleID="s68"/>
    <Cell ss:StyleID="s68"/>
    <Cell ss:StyleID="s68"/>
    <Cell ss:StyleID="s68"/>
    <Cell ss:StyleID="s68"/>
    <Cell ss:StyleID="s68"/>
   </Row>
   <Row ss:AutoFitHeight="0" ss:Height="15.75">
    <Cell ss:StyleID="s68"><Data ss:Type="String">Phyca_scf4722_22676</Data></Cell>
    <Cell ss:StyleID="s68"><Data ss:Type="Number">40.209200000000003</Data></Cell>
    <Cell ss:StyleID="s68"><Data ss:Type="Number">15.3362</Data></Cell>
    <Cell ss:StyleID="s68"><Data ss:Type="Number">-1.3905799999999999</Data></Cell>
    <Cell ss:StyleID="s68"><Data ss:Type="Number">1.15E-3</Data></Cell>
    <Cell ss:StyleID="s68"><Data ss:Type="String">NO</Data></Cell>
    <Cell ss:StyleID="s86"/>
    <Cell ss:StyleID="s68"/>
    <Cell ss:StyleID="s68"/>
    <Cell ss:StyleID="s68"/>
    <Cell ss:StyleID="s68"/>
    <Cell ss:StyleID="s68"/>
    <Cell ss:StyleID="s68"/>
    <Cell ss:StyleID="s68"/>
    <Cell ss:StyleID="s68"/>
    <Cell ss:StyleID="s68"/>
    <Cell ss:StyleID="s68"/>
    <Cell ss:StyleID="s68"/>
    <Cell ss:StyleID="s68"/>
    <Cell ss:StyleID="s68"/>
    <Cell ss:StyleID="s68"/>
   </Row>
   <Row ss:AutoFitHeight="0" ss:Height="15.75">
    <Cell ss:StyleID="s68"><Data ss:Type="String">Phyca_scf4728_3840</Data></Cell>
    <Cell ss:StyleID="s68"><Data ss:Type="Number">35.840000000000003</Data></Cell>
    <Cell ss:StyleID="s68"><Data ss:Type="Number">14.2173</Data></Cell>
    <Cell ss:StyleID="s68"><Data ss:Type="Number">-1.33392</Data></Cell>
    <Cell ss:StyleID="s68"><Data ss:Type="Number">1.5E-3</Data></Cell>
    <Cell ss:StyleID="s68"><Data ss:Type="String">NO</Data></Cell>
    <Cell ss:StyleID="s86"/>
    <Cell ss:StyleID="s68"/>
    <Cell ss:StyleID="s68"/>
    <Cell ss:StyleID="s68"/>
    <Cell ss:StyleID="s68"/>
    <Cell ss:StyleID="s68"/>
    <Cell ss:StyleID="s68"/>
    <Cell ss:StyleID="s68"/>
    <Cell ss:StyleID="s68"/>
    <Cell ss:StyleID="s68"/>
    <Cell ss:StyleID="s68"/>
    <Cell ss:StyleID="s68"/>
    <Cell ss:StyleID="s68"/>
    <Cell ss:StyleID="s68"/>
    <Cell ss:StyleID="s68"/>
   </Row>
   <Row ss:AutoFitHeight="0" ss:Height="15.75">
    <Cell ss:StyleID="s68"><Data ss:Type="String">Phyca_scf4733_14801</Data></Cell>
    <Cell ss:StyleID="s68"><Data ss:Type="Number">55682.3</Data></Cell>
    <Cell ss:StyleID="s68"><Data ss:Type="Number">3574.34</Data></Cell>
    <Cell ss:StyleID="s68"><Data ss:Type="Number">-3.9614699999999998</Data></Cell>
    <Cell ss:StyleID="s85"><Data ss:Type="Number">5.0000000000000002E-5</Data></Cell>
    <Cell ss:StyleID="s68"><Data ss:Type="String">NO</Data></Cell>
    <Cell ss:StyleID="s86"/>
    <Cell ss:StyleID="s68"/>
    <Cell ss:StyleID="s68"/>
    <Cell ss:StyleID="s68"/>
    <Cell ss:StyleID="s68"/>
    <Cell ss:StyleID="s68"/>
    <Cell ss:StyleID="s68"/>
    <Cell ss:StyleID="s68"/>
    <Cell ss:StyleID="s68"/>
    <Cell ss:StyleID="s68"/>
    <Cell ss:StyleID="s68"/>
    <Cell ss:StyleID="s68"/>
    <Cell ss:StyleID="s68"/>
    <Cell ss:StyleID="s68"/>
    <Cell ss:StyleID="s68"/>
   </Row>
   <Row ss:AutoFitHeight="0" ss:Height="15.75">
    <Cell ss:StyleID="s68"><Data ss:Type="String">Phyca_scf4772_26312</Data></Cell>
    <Cell ss:StyleID="s68"><Data ss:Type="Number">5988.88</Data></Cell>
    <Cell ss:StyleID="s68"><Data ss:Type="Number">617.89499999999998</Data></Cell>
    <Cell ss:StyleID="s68"><Data ss:Type="Number">-3.27685</Data></Cell>
    <Cell ss:StyleID="s85"><Data ss:Type="Number">5.0000000000000002E-5</Data></Cell>
    <Cell ss:StyleID="s68"><Data ss:Type="String">NO</Data></Cell>
    <Cell ss:StyleID="s86"/>
    <Cell ss:StyleID="s68"/>
    <Cell ss:StyleID="s68"/>
    <Cell ss:StyleID="s68"/>
    <Cell ss:StyleID="s68"/>
    <Cell ss:StyleID="s68"/>
    <Cell ss:StyleID="s68"/>
    <Cell ss:StyleID="s68"/>
    <Cell ss:StyleID="s68"/>
    <Cell ss:StyleID="s68"/>
    <Cell ss:StyleID="s68"/>
    <Cell ss:StyleID="s68"/>
    <Cell ss:StyleID="s68"/>
    <Cell ss:StyleID="s68"/>
    <Cell ss:StyleID="s68"/>
   </Row>
   <Row ss:AutoFitHeight="0" ss:Height="15.75">
    <Cell ss:StyleID="s68"><Data ss:Type="String">Phyca_scf4963_10281</Data></Cell>
    <Cell ss:StyleID="s68"><Data ss:Type="Number">7.4319300000000004</Data></Cell>
    <Cell ss:StyleID="s68"><Data ss:Type="Number">2.2956300000000001</Data></Cell>
    <Cell ss:StyleID="s68"><Data ss:Type="Number">-1.69485</Data></Cell>
    <Cell ss:StyleID="s68"><Data ss:Type="Number">1.3500000000000001E-3</Data></Cell>
    <Cell ss:StyleID="s68"><Data ss:Type="String">NO</Data></Cell>
    <Cell ss:StyleID="s86"/>
    <Cell ss:StyleID="s68"/>
    <Cell ss:StyleID="s68"/>
    <Cell ss:StyleID="s68"/>
    <Cell ss:StyleID="s68"/>
    <Cell ss:StyleID="s68"/>
    <Cell ss:StyleID="s68"/>
    <Cell ss:StyleID="s68"/>
    <Cell ss:StyleID="s68"/>
    <Cell ss:StyleID="s68"/>
    <Cell ss:StyleID="s68"/>
    <Cell ss:StyleID="s68"/>
    <Cell ss:StyleID="s68"/>
    <Cell ss:StyleID="s68"/>
    <Cell ss:StyleID="s68"/>
   </Row>
   <Row ss:AutoFitHeight="0" ss:Height="15.75">
    <Cell ss:StyleID="s68"><Data ss:Type="String">Phyca_scf5109_18000</Data></Cell>
    <Cell ss:StyleID="s68"><Data ss:Type="Number">4294.13</Data></Cell>
    <Cell ss:StyleID="s68"><Data ss:Type="Number">1181.8599999999999</Data></Cell>
    <Cell ss:StyleID="s68"><Data ss:Type="Number">-1.86131</Data></Cell>
    <Cell ss:StyleID="s85"><Data ss:Type="Number">5.0000000000000002E-5</Data></Cell>
    <Cell ss:StyleID="s68"><Data ss:Type="String">NO</Data></Cell>
    <Cell ss:StyleID="s86"/>
    <Cell ss:StyleID="s68"/>
    <Cell ss:StyleID="s68"/>
    <Cell ss:StyleID="s68"/>
    <Cell ss:StyleID="s68"/>
    <Cell ss:StyleID="s68"/>
    <Cell ss:StyleID="s68"/>
    <Cell ss:StyleID="s68"/>
    <Cell ss:StyleID="s68"/>
    <Cell ss:StyleID="s68"/>
    <Cell ss:StyleID="s68"/>
    <Cell ss:StyleID="s68"/>
    <Cell ss:StyleID="s68"/>
    <Cell ss:StyleID="s68"/>
    <Cell ss:StyleID="s68"/>
   </Row>
   <Row ss:AutoFitHeight="0" ss:Height="15.75">
    <Cell ss:StyleID="s68"><Data ss:Type="String">Phyca_scf5226_2087</Data></Cell>
    <Cell ss:StyleID="s68"><Data ss:Type="Number">174.905</Data></Cell>
    <Cell ss:StyleID="s68"><Data ss:Type="Number">59.709299999999999</Data></Cell>
    <Cell ss:StyleID="s68"><Data ss:Type="Number">-1.55054</Data></Cell>
    <Cell ss:StyleID="s68"><Data ss:Type="Number">5.0000000000000001E-4</Data></Cell>
    <Cell ss:StyleID="s68"><Data ss:Type="String">NO</Data></Cell>
    <Cell ss:StyleID="s86"/>
    <Cell ss:StyleID="s68"/>
    <Cell ss:StyleID="s68"/>
    <Cell ss:StyleID="s68"/>
    <Cell ss:StyleID="s68"/>
    <Cell ss:StyleID="s68"/>
    <Cell ss:StyleID="s68"/>
    <Cell ss:StyleID="s68"/>
    <Cell ss:StyleID="s68"/>
    <Cell ss:StyleID="s68"/>
    <Cell ss:StyleID="s68"/>
    <Cell ss:StyleID="s68"/>
    <Cell ss:StyleID="s68"/>
    <Cell ss:StyleID="s68"/>
    <Cell ss:StyleID="s68"/>
   </Row>
   <Row ss:AutoFitHeight="0" ss:Height="15.75">
    <Cell ss:StyleID="s68"><Data ss:Type="String">Phyca_scf5276_24351</Data></Cell>
    <Cell ss:StyleID="s68"><Data ss:Type="Number">102.878</Data></Cell>
    <Cell ss:StyleID="s68"><Data ss:Type="Number">8.0205900000000003</Data></Cell>
    <Cell ss:StyleID="s68"><Data ss:Type="Number">-3.6810900000000002</Data></Cell>
    <Cell ss:StyleID="s85"><Data ss:Type="Number">5.0000000000000002E-5</Data></Cell>
    <Cell ss:StyleID="s68"><Data ss:Type="String">NO</Data></Cell>
    <Cell ss:StyleID="s86"/>
    <Cell ss:StyleID="s68"/>
    <Cell ss:StyleID="s68"/>
    <Cell ss:StyleID="s68"/>
    <Cell ss:StyleID="s68"/>
    <Cell ss:StyleID="s68"/>
    <Cell ss:StyleID="s68"/>
    <Cell ss:StyleID="s68"/>
    <Cell ss:StyleID="s68"/>
    <Cell ss:StyleID="s68"/>
    <Cell ss:StyleID="s68"/>
    <Cell ss:StyleID="s68"/>
    <Cell ss:StyleID="s68"/>
    <Cell ss:StyleID="s68"/>
    <Cell ss:StyleID="s68"/>
   </Row>
   <Row ss:AutoFitHeight="0" ss:Height="15.75">
    <Cell ss:StyleID="s68"><Data ss:Type="String">Phyca_scf5286_16451</Data></Cell>
    <Cell ss:StyleID="s68"><Data ss:Type="Number">1080.53</Data></Cell>
    <Cell ss:StyleID="s68"><Data ss:Type="Number">274.09699999999998</Data></Cell>
    <Cell ss:StyleID="s68"><Data ss:Type="Number">-1.97898</Data></Cell>
    <Cell ss:StyleID="s85"><Data ss:Type="Number">5.0000000000000002E-5</Data></Cell>
    <Cell ss:StyleID="s68"><Data ss:Type="String">NO</Data></Cell>
    <Cell ss:StyleID="s86"/>
    <Cell ss:StyleID="s68"/>
    <Cell ss:StyleID="s68"/>
    <Cell ss:StyleID="s68"/>
    <Cell ss:StyleID="s68"/>
    <Cell ss:StyleID="s68"/>
    <Cell ss:StyleID="s68"/>
    <Cell ss:StyleID="s68"/>
    <Cell ss:StyleID="s68"/>
    <Cell ss:StyleID="s68"/>
    <Cell ss:StyleID="s68"/>
    <Cell ss:StyleID="s68"/>
    <Cell ss:StyleID="s68"/>
    <Cell ss:StyleID="s68"/>
    <Cell ss:StyleID="s68"/>
   </Row>
   <Row ss:AutoFitHeight="0" ss:Height="15.75">
    <Cell ss:StyleID="s68"><Data ss:Type="String">Phyca_scf5319_5951</Data></Cell>
    <Cell ss:StyleID="s68"><Data ss:Type="Number">2338.7199999999998</Data></Cell>
    <Cell ss:StyleID="s68"><Data ss:Type="Number">692.08900000000006</Data></Cell>
    <Cell ss:StyleID="s68"><Data ss:Type="Number">-1.7566900000000001</Data></Cell>
    <Cell ss:StyleID="s85"><Data ss:Type="Number">5.0000000000000002E-5</Data></Cell>
    <Cell ss:StyleID="s68"><Data ss:Type="String">NO</Data></Cell>
    <Cell ss:StyleID="s86"/>
    <Cell ss:StyleID="s68"/>
    <Cell ss:StyleID="s68"/>
    <Cell ss:StyleID="s68"/>
    <Cell ss:StyleID="s68"/>
    <Cell ss:StyleID="s68"/>
    <Cell ss:StyleID="s68"/>
    <Cell ss:StyleID="s68"/>
    <Cell ss:StyleID="s68"/>
    <Cell ss:StyleID="s68"/>
    <Cell ss:StyleID="s68"/>
    <Cell ss:StyleID="s68"/>
    <Cell ss:StyleID="s68"/>
    <Cell ss:StyleID="s68"/>
    <Cell ss:StyleID="s68"/>
   </Row>
   <Row ss:AutoFitHeight="0" ss:Height="15.75">
    <Cell ss:StyleID="s68"><Data ss:Type="String">Phyca_scf5408_786</Data></Cell>
    <Cell ss:StyleID="s68"><Data ss:Type="Number">1088.53</Data></Cell>
    <Cell ss:StyleID="s68"><Data ss:Type="Number">164.917</Data></Cell>
    <Cell ss:StyleID="s68"><Data ss:Type="Number">-2.7225700000000002</Data></Cell>
    <Cell ss:StyleID="s85"><Data ss:Type="Number">5.0000000000000002E-5</Data></Cell>
    <Cell ss:StyleID="s68"><Data ss:Type="String">NO</Data></Cell>
    <Cell ss:StyleID="s86"/>
    <Cell ss:StyleID="s68"/>
    <Cell ss:StyleID="s68"/>
    <Cell ss:StyleID="s68"/>
    <Cell ss:StyleID="s68"/>
    <Cell ss:StyleID="s68"/>
    <Cell ss:StyleID="s68"/>
    <Cell ss:StyleID="s68"/>
    <Cell ss:StyleID="s68"/>
    <Cell ss:StyleID="s68"/>
    <Cell ss:StyleID="s68"/>
    <Cell ss:StyleID="s68"/>
    <Cell ss:StyleID="s68"/>
    <Cell ss:StyleID="s68"/>
    <Cell ss:StyleID="s68"/>
   </Row>
   <Row ss:AutoFitHeight="0" ss:Height="15.75">
    <Cell ss:StyleID="s68"><Data ss:Type="String">Phyca_scf5412_2026</Data></Cell>
    <Cell ss:StyleID="s68"><Data ss:Type="Number">13456.5</Data></Cell>
    <Cell ss:StyleID="s68"><Data ss:Type="Number">1797.96</Data></Cell>
    <Cell ss:StyleID="s68"><Data ss:Type="Number">-2.90388</Data></Cell>
    <Cell ss:StyleID="s85"><Data ss:Type="Number">5.0000000000000002E-5</Data></Cell>
    <Cell ss:StyleID="s68"><Data ss:Type="String">NO</Data></Cell>
    <Cell ss:StyleID="s86"/>
    <Cell ss:StyleID="s68"/>
    <Cell ss:StyleID="s68"/>
    <Cell ss:StyleID="s68"/>
    <Cell ss:StyleID="s68"/>
    <Cell ss:StyleID="s68"/>
    <Cell ss:StyleID="s68"/>
    <Cell ss:StyleID="s68"/>
    <Cell ss:StyleID="s68"/>
    <Cell ss:StyleID="s68"/>
    <Cell ss:StyleID="s68"/>
    <Cell ss:StyleID="s68"/>
    <Cell ss:StyleID="s68"/>
    <Cell ss:StyleID="s68"/>
    <Cell ss:StyleID="s68"/>
   </Row>
   <Row ss:AutoFitHeight="0" ss:Height="15.75">
    <Cell ss:StyleID="s68"><Data ss:Type="String">Phyca_scf5412_2005</Data></Cell>
    <Cell ss:StyleID="s68"><Data ss:Type="Number">39.197000000000003</Data></Cell>
    <Cell ss:StyleID="s68"><Data ss:Type="Number">14.4679</Data></Cell>
    <Cell ss:StyleID="s68"><Data ss:Type="Number">-1.4378899999999999</Data></Cell>
    <Cell ss:StyleID="s68"><Data ss:Type="Number">4.4999999999999999E-4</Data></Cell>
    <Cell ss:StyleID="s68"><Data ss:Type="String">NO</Data></Cell>
    <Cell ss:StyleID="s86"/>
    <Cell ss:StyleID="s68"/>
    <Cell ss:StyleID="s68"/>
    <Cell ss:StyleID="s68"/>
    <Cell ss:StyleID="s68"/>
    <Cell ss:StyleID="s68"/>
    <Cell ss:StyleID="s68"/>
    <Cell ss:StyleID="s68"/>
    <Cell ss:StyleID="s68"/>
    <Cell ss:StyleID="s68"/>
    <Cell ss:StyleID="s68"/>
    <Cell ss:StyleID="s68"/>
    <Cell ss:StyleID="s68"/>
    <Cell ss:StyleID="s68"/>
    <Cell ss:StyleID="s68"/>
   </Row>
  </Table>
  <WorksheetOptions xmlns="urn:schemas-microsoft-com:office:excel">
   <Unsynced/>
   <Print>
    <ValidPrinterInfo/>
    <PaperSizeIndex>9</PaperSizeIndex>
    <HorizontalResolution>-4</HorizontalResolution>
    <VerticalResolution>-4</VerticalResolution>
   </Print>
   <Selected/>
   <Panes>
    <Pane>
     <Number>3</Number>
     <ActiveRow>14</ActiveRow>
     <ActiveCol>3</ActiveCol>
    </Pane>
   </Panes>
   <ProtectObjects>False</ProtectObjects>
   <ProtectScenarios>False</ProtectScenarios>
  </WorksheetOptions>
 </Worksheet>
</Workbook>
