# Supplementary material for: The Phytophthora cactorum genome provides insights into the adaptation to host defense compounds and fungicides
Source: Sci Rep. 2018 Apr 25;8:6534. doi: 10.1038/s41598-018-24939-2 (PMC5916904; doi:10.1038/s41598-018-24939-2)
Supplement: Supplementary file 12 — Supplementary Table S15 [file 41598_2018_24939_MOESM12_ESM.xml]

<?xml version="1.0" encoding="UTF-8"?>
<?mso-application progid="Excel.Sheet"?><Workbook xmlns:o="urn:schemas-microsoft-com:office:office" xmlns:x="urn:schemas-microsoft-com:office:excel" xmlns:html="http://www.w3.org/TR/REC-html40" xmlns:ss="urn:schemas-microsoft-com:office:spreadsheet">
 <DocumentProperties xmlns="urn:schemas-microsoft-com:office:office">
  <Author>zac</Author>
  <LastAuthor>shushengzhu</LastAuthor>
  <LastPrinted>2018-02-28T01:26:20Z</LastPrinted>
  <Created>2016-09-27T09:37:38Z</Created>
  <LastSaved>2018-02-28T00:00:14Z</LastSaved>
  <Version>14.00</Version>
 </DocumentProperties>
 <OfficeDocumentSettings xmlns="urn:schemas-microsoft-com:office:office">
  <AllowPNG/>
 </OfficeDocumentSettings>
 <ExcelWorkbook xmlns="urn:schemas-microsoft-com:office:excel">
  <WindowHeight>16440</WindowHeight>
  <WindowWidth>25605</WindowWidth>
  <WindowTopX>5115</WindowTopX>
  <WindowTopY>465</WindowTopY>
  <TabRatio>500</TabRatio>
  <ProtectStructure>False</ProtectStructure>
  <ProtectWindows>False</ProtectWindows>
  <DisplayInkNotes>False</DisplayInkNotes>
 </ExcelWorkbook>
 <Styles>
  <Style ss:ID="Default" ss:Name="Normal">
   <Alignment ss:Vertical="Bottom"/>
   <Borders/>
   <Font ss:FontName="宋体" x:CharSet="134" ss:Size="12" ss:Color="#000000"/>
   <Interior/>
   <NumberFormat/>
   <Protection/>
  </Style>
  <Style ss:ID="s62">
   <Font ss:FontName="宋体" x:CharSet="134" ss:Size="12" ss:Color="#000000" ss:Bold="1"/>
  </Style>
  <Style ss:ID="s64">
   <Alignment ss:Vertical="Bottom"/>
   <Font ss:FontName="Times New Roman" x:Family="Roman" ss:Size="12" ss:Color="#000000" ss:Bold="1"/>
  </Style>
  <Style ss:ID="s65">
   <Font ss:FontName="Times" x:Family="Roman" ss:Size="12" ss:Color="#000000" ss:Bold="1"/>
  </Style>
  <Style ss:ID="s66">
   <Font ss:FontName="Times" x:Family="Roman" ss:Size="12" ss:Color="#000000"/>
  </Style>
  <Style ss:ID="s68">
   <Alignment ss:Vertical="Center" ss:WrapText="1"/>
   <Interior ss:Color="#92D050" ss:Pattern="Solid"/>
  </Style>
  <Style ss:ID="s69">
   <Font ss:FontName="Times" x:Family="Roman" ss:Size="12" ss:Color="#000000"/>
   <NumberFormat ss:Format="Scientific"/>
  </Style>
  <Style ss:ID="s71">
   <Alignment ss:Vertical="Center" ss:WrapText="1"/>
   <Interior ss:Color="#FFC000" ss:Pattern="Solid"/>
  </Style>
  <Style ss:ID="s73">
   <Alignment ss:Horizontal="Center" ss:Vertical="Center" ss:WrapText="1"/>
   <Interior ss:Color="#BFBFBF" ss:Pattern="Solid"/>
  </Style>
  <Style ss:ID="s75">
   <Alignment ss:Vertical="Center" ss:WrapText="1"/>
   <Interior ss:Color="#0070C0" ss:Pattern="Solid"/>
  </Style>
  <Style ss:ID="s77">
   <Alignment ss:Vertical="Center"/>
   <Interior ss:Color="#BFBFBF" ss:Pattern="Solid"/>
  </Style>
  <Style ss:ID="s78">
   <Interior ss:Color="#BFBFBF" ss:Pattern="Solid"/>
  </Style>
 </Styles>
 <Worksheet ss:Name="up">
  <Table ss:ExpandedColumnCount="21" ss:ExpandedRowCount="386" x:FullColumns="1" x:FullRows="1" ss:DefaultColumnWidth="66" ss:DefaultRowHeight="14.25">
   <Column ss:AutoFitWidth="0" ss:Width="95.25"/>
   <Column ss:AutoFitWidth="0" ss:Width="242.25"/>
   <Column ss:Index="8" ss:AutoFitWidth="0" ss:Width="314.25"/>
   <Column ss:AutoFitWidth="0" ss:Width="224.25"/>
   <Row ss:AutoFitHeight="0" ss:Height="15.75" ss:StyleID="s62">
    <Cell ss:MergeAcross="7" ss:StyleID="s64"><ss:Data ss:Type="String" xmlns="http://www.w3.org/TR/REC-html40"><B><Font html:Color="#000000">Supplementary Table S15 The differentially expressed genes (up-regulated) in </Font><I><Font html:Color="#000000">P. capsici</Font></I><Font html:Color="#000000"> angaist ginsenoside for 24h.</Font></B></ss:Data></Cell>
   </Row>
   <Row ss:AutoFitHeight="0" ss:Height="15.75">
    <Cell ss:Index="2" ss:StyleID="s65"><Data ss:Type="String">Gene_id</Data></Cell>
    <Cell ss:StyleID="s65"><Data ss:Type="String">CK_FPKM</Data></Cell>
    <Cell ss:StyleID="s65"><Data ss:Type="String">treatment_FPKM</Data></Cell>
    <Cell ss:StyleID="s65"><Data ss:Type="String">log2(fold_change)</Data></Cell>
    <Cell ss:StyleID="s65"><Data ss:Type="String">p_value</Data></Cell>
    <Cell ss:StyleID="s65"><Data ss:Type="String">ipr_number</Data></Cell>
    <Cell ss:StyleID="s65"><Data ss:Type="String">Annotation</Data></Cell>
    <Cell ss:StyleID="s66"/>
    <Cell ss:StyleID="s66"/>
    <Cell ss:StyleID="s66"/>
    <Cell ss:StyleID="s66"/>
    <Cell ss:StyleID="s66"/>
    <Cell ss:StyleID="s66"/>
    <Cell ss:StyleID="s66"/>
    <Cell ss:StyleID="s66"/>
    <Cell ss:StyleID="s66"/>
    <Cell ss:StyleID="s66"/>
    <Cell ss:StyleID="s66"/>
    <Cell ss:StyleID="s66"/>
    <Cell ss:StyleID="s66"/>
   </Row>
   <Row ss:AutoFitHeight="0" ss:Height="15.75">
    <Cell ss:MergeDown="9" ss:StyleID="s68"><Data ss:Type="String">Detoxification metabolism</Data></Cell>
    <Cell ss:StyleID="s66"><Data ss:Type="String">estExt2_Genewise1Plus.C_PHYCAscaffold_170310</Data></Cell>
    <Cell ss:StyleID="s66"><Data ss:Type="Number">4.6601400000000002</Data></Cell>
    <Cell ss:StyleID="s66"><Data ss:Type="Number">84.050799999999995</Data></Cell>
    <Cell ss:StyleID="s66"><Data ss:Type="Number">4.1728100000000001</Data></Cell>
    <Cell ss:StyleID="s69"><Data ss:Type="Number">5.0000000000000002E-5</Data></Cell>
    <Cell ss:StyleID="s66"><Data ss:Type="Number">4</Data></Cell>
    <Cell ss:StyleID="s66"><Data ss:Type="String">IPR004045; Glutathione S-transferase, N-terminal</Data></Cell>
    <Cell ss:StyleID="s66"><Data ss:Type="String">IPR010987; Glutathione S-transferase, C-terminal-like</Data></Cell>
    <Cell ss:StyleID="s66"><Data ss:Type="String">IPR012336; Thioredoxin-like fold</Data></Cell>
    <Cell ss:StyleID="s66"><Data ss:Type="String">IPR016639; Glutathione S-transferase (GST)</Data></Cell>
    <Cell ss:StyleID="s66"/>
    <Cell ss:StyleID="s66"/>
    <Cell ss:StyleID="s66"/>
    <Cell ss:StyleID="s66"/>
    <Cell ss:StyleID="s66"/>
    <Cell ss:StyleID="s66"/>
    <Cell ss:StyleID="s66"/>
    <Cell ss:StyleID="s66"/>
    <Cell ss:StyleID="s66"/>
    <Cell ss:StyleID="s66"/>
   </Row>
   <Row ss:AutoFitHeight="0" ss:Height="15.75">
    <Cell ss:Index="2" ss:StyleID="s66"><Data ss:Type="String">fgenesh1_pg.PHYCAscaffold_27_#_12</Data></Cell>
    <Cell ss:StyleID="s66"><Data ss:Type="Number">22.546299999999999</Data></Cell>
    <Cell ss:StyleID="s66"><Data ss:Type="Number">73.247500000000002</Data></Cell>
    <Cell ss:StyleID="s66"><Data ss:Type="Number">1.6998899999999999</Data></Cell>
    <Cell ss:StyleID="s66"><Data ss:Type="Number">2.0999999999999999E-3</Data></Cell>
    <Cell ss:StyleID="s66"><Data ss:Type="Number">3</Data></Cell>
    <Cell ss:StyleID="s66"><Data ss:Type="String">IPR002198; Short-chain dehydrogenase/reductase SDR</Data></Cell>
    <Cell ss:StyleID="s66"><Data ss:Type="String">IPR002347; Glucose/ribitol dehydrogenase</Data></Cell>
    <Cell ss:StyleID="s66"><Data ss:Type="String">IPR016040; NAD(P)-binding domain</Data></Cell>
    <Cell ss:StyleID="s66"/>
    <Cell ss:StyleID="s66"/>
    <Cell ss:StyleID="s66"/>
    <Cell ss:StyleID="s66"/>
    <Cell ss:StyleID="s66"/>
    <Cell ss:StyleID="s66"/>
    <Cell ss:StyleID="s66"/>
    <Cell ss:StyleID="s66"/>
    <Cell ss:StyleID="s66"/>
    <Cell ss:StyleID="s66"/>
    <Cell ss:StyleID="s66"/>
   </Row>
   <Row ss:AutoFitHeight="0" ss:Height="15.75">
    <Cell ss:Index="2" ss:StyleID="s66"><Data ss:Type="String">estExt2_Genewise1Plus.C_PHYCAscaffold_30384</Data></Cell>
    <Cell ss:StyleID="s66"><Data ss:Type="Number">21.080400000000001</Data></Cell>
    <Cell ss:StyleID="s66"><Data ss:Type="Number">82.383099999999999</Data></Cell>
    <Cell ss:StyleID="s66"><Data ss:Type="Number">1.96645</Data></Cell>
    <Cell ss:StyleID="s66"><Data ss:Type="Number">1.2999999999999999E-3</Data></Cell>
    <Cell ss:StyleID="s66"><Data ss:Type="Number">5</Data></Cell>
    <Cell ss:StyleID="s66"><Data ss:Type="String">IPR002198; Short-chain dehydrogenase/reductase SDR</Data></Cell>
    <Cell ss:StyleID="s66"><Data ss:Type="String">IPR002347; Glucose/ribitol dehydrogenase</Data></Cell>
    <Cell ss:StyleID="s66"><Data ss:Type="String">IPR013968; Polyketide synthase, ketoreductase domain</Data></Cell>
    <Cell ss:StyleID="s66"><Data ss:Type="String">IPR016040; NAD(P)-binding domain</Data></Cell>
    <Cell ss:StyleID="s66"><Data ss:Type="String">IPR020904; Short-chain dehydrogenase/reductase, conserved site</Data></Cell>
    <Cell ss:StyleID="s66"/>
    <Cell ss:StyleID="s66"/>
    <Cell ss:StyleID="s66"/>
    <Cell ss:StyleID="s66"/>
    <Cell ss:StyleID="s66"/>
    <Cell ss:StyleID="s66"/>
    <Cell ss:StyleID="s66"/>
    <Cell ss:StyleID="s66"/>
    <Cell ss:StyleID="s66"/>
   </Row>
   <Row ss:AutoFitHeight="0" ss:Height="15.75">
    <Cell ss:Index="2" ss:StyleID="s66"><Data ss:Type="String">estExt2_Genewise1.C_PHYCAscaffold_970054</Data></Cell>
    <Cell ss:StyleID="s66"><Data ss:Type="Number">35.776299999999999</Data></Cell>
    <Cell ss:StyleID="s66"><Data ss:Type="Number">142.875</Data></Cell>
    <Cell ss:StyleID="s66"><Data ss:Type="Number">1.9976799999999999</Data></Cell>
    <Cell ss:StyleID="s66"><Data ss:Type="Number">2.5000000000000001E-4</Data></Cell>
    <Cell ss:StyleID="s66"><Data ss:Type="Number">4</Data></Cell>
    <Cell ss:StyleID="s66"><Data ss:Type="String">IPR002198; Short-chain dehydrogenase/reductase SDR</Data></Cell>
    <Cell ss:StyleID="s66"><Data ss:Type="String">IPR002347; Glucose/ribitol dehydrogenase</Data></Cell>
    <Cell ss:StyleID="s66"><Data ss:Type="String">IPR013968; Polyketide synthase, ketoreductase domain</Data></Cell>
    <Cell ss:StyleID="s66"><Data ss:Type="String">IPR016040; NAD(P)-binding domain</Data></Cell>
    <Cell ss:StyleID="s66"/>
    <Cell ss:StyleID="s66"/>
    <Cell ss:StyleID="s66"/>
    <Cell ss:StyleID="s66"/>
    <Cell ss:StyleID="s66"/>
    <Cell ss:StyleID="s66"/>
    <Cell ss:StyleID="s66"/>
    <Cell ss:StyleID="s66"/>
    <Cell ss:StyleID="s66"/>
    <Cell ss:StyleID="s66"/>
   </Row>
   <Row ss:AutoFitHeight="0" ss:Height="15.75">
    <Cell ss:Index="2" ss:StyleID="s66"><Data ss:Type="String">estExt2_Genewise1.C_PHYCAscaffold_410176</Data></Cell>
    <Cell ss:StyleID="s66"><Data ss:Type="Number">0.80821699999999996</Data></Cell>
    <Cell ss:StyleID="s66"><Data ss:Type="Number">8.59253</Data></Cell>
    <Cell ss:StyleID="s66"><Data ss:Type="Number">3.4102700000000001</Data></Cell>
    <Cell ss:StyleID="s66"><Data ss:Type="Number">2.5000000000000001E-4</Data></Cell>
    <Cell ss:StyleID="s66"><Data ss:Type="Number">4</Data></Cell>
    <Cell ss:StyleID="s66"><Data ss:Type="String">IPR003439; ABC transporter-like</Data></Cell>
    <Cell ss:StyleID="s66"><Data ss:Type="String">IPR003593; AAA+ ATPase domain</Data></Cell>
    <Cell ss:StyleID="s66"><Data ss:Type="String">IPR013525; ABC-2 type transporter</Data></Cell>
    <Cell ss:StyleID="s66"><Data ss:Type="String">IPR027417; P-loop containing nucleoside triphosphate hydrolase</Data></Cell>
    <Cell ss:StyleID="s66"/>
    <Cell ss:StyleID="s66"/>
    <Cell ss:StyleID="s66"/>
    <Cell ss:StyleID="s66"/>
    <Cell ss:StyleID="s66"/>
    <Cell ss:StyleID="s66"/>
    <Cell ss:StyleID="s66"/>
    <Cell ss:StyleID="s66"/>
    <Cell ss:StyleID="s66"/>
    <Cell ss:StyleID="s66"/>
   </Row>
   <Row ss:AutoFitHeight="0" ss:Height="15.75">
    <Cell ss:Index="2" ss:StyleID="s66"><Data ss:Type="String">estExt2_Genewise1.C_PHYCAscaffold_420133</Data></Cell>
    <Cell ss:StyleID="s66"><Data ss:Type="Number">0</Data></Cell>
    <Cell ss:StyleID="s66"><Data ss:Type="Number">456.726</Data></Cell>
    <Cell ss:StyleID="s66"><Data ss:Type="String">inf</Data></Cell>
    <Cell ss:StyleID="s69"><Data ss:Type="Number">5.0000000000000002E-5</Data></Cell>
    <Cell ss:StyleID="s66"><Data ss:Type="Number">1</Data></Cell>
    <Cell ss:StyleID="s66"><Data ss:Type="String">IPR026082; ABC transporter A, ABCA</Data></Cell>
    <Cell ss:StyleID="s66"/>
    <Cell ss:StyleID="s66"/>
    <Cell ss:StyleID="s66"/>
    <Cell ss:StyleID="s66"/>
    <Cell ss:StyleID="s66"/>
    <Cell ss:StyleID="s66"/>
    <Cell ss:StyleID="s66"/>
    <Cell ss:StyleID="s66"/>
    <Cell ss:StyleID="s66"/>
    <Cell ss:StyleID="s66"/>
    <Cell ss:StyleID="s66"/>
    <Cell ss:StyleID="s66"/>
    <Cell ss:StyleID="s66"/>
   </Row>
   <Row ss:AutoFitHeight="0" ss:Height="15.75">
    <Cell ss:Index="2" ss:StyleID="s66"><Data ss:Type="String">fgenesh2_kg.PHYCAscaffold_42_#_99_#_gi|189084049|gb|BT031565.1|</Data></Cell>
    <Cell ss:StyleID="s66"><Data ss:Type="Number">39.660600000000002</Data></Cell>
    <Cell ss:StyleID="s66"><Data ss:Type="Number">173.447</Data></Cell>
    <Cell ss:StyleID="s66"><Data ss:Type="Number">2.1287099999999999</Data></Cell>
    <Cell ss:StyleID="s66"><Data ss:Type="Number">4.0000000000000002E-4</Data></Cell>
    <Cell ss:StyleID="s66"><Data ss:Type="Number">5</Data></Cell>
    <Cell ss:StyleID="s66"><Data ss:Type="String">IPR003439; ABC transporter-like</Data></Cell>
    <Cell ss:StyleID="s66"><Data ss:Type="String">IPR003593; AAA+ ATPase domain</Data></Cell>
    <Cell ss:StyleID="s66"><Data ss:Type="String">IPR010929; CDR ABC transporter</Data></Cell>
    <Cell ss:StyleID="s66"><Data ss:Type="String">IPR013525; ABC-2 type transporter</Data></Cell>
    <Cell ss:StyleID="s66"><Data ss:Type="String">IPR027417; P-loop containing nucleoside triphosphate hydrolase</Data></Cell>
    <Cell ss:StyleID="s66"/>
    <Cell ss:StyleID="s66"/>
    <Cell ss:StyleID="s66"/>
    <Cell ss:StyleID="s66"/>
    <Cell ss:StyleID="s66"/>
    <Cell ss:StyleID="s66"/>
    <Cell ss:StyleID="s66"/>
    <Cell ss:StyleID="s66"/>
    <Cell ss:StyleID="s66"/>
   </Row>
   <Row ss:AutoFitHeight="0" ss:Height="15.75">
    <Cell ss:Index="2" ss:StyleID="s66"><Data ss:Type="String">fgenesh2_kg.PHYCAscaffold_55_#_6_#_gi|189092340|gb|BT032294.1|</Data></Cell>
    <Cell ss:StyleID="s66"><Data ss:Type="Number">106.872</Data></Cell>
    <Cell ss:StyleID="s66"><Data ss:Type="Number">336.625</Data></Cell>
    <Cell ss:StyleID="s66"><Data ss:Type="Number">1.65526</Data></Cell>
    <Cell ss:StyleID="s66"><Data ss:Type="Number">8.9999999999999998E-4</Data></Cell>
    <Cell ss:StyleID="s66"><Data ss:Type="Number">4</Data></Cell>
    <Cell ss:StyleID="s66"><Data ss:Type="String">IPR003663; Sugar/inositol transporter</Data></Cell>
    <Cell ss:StyleID="s66"><Data ss:Type="String">IPR005828; Major facilitator,  sugar transporter-like</Data></Cell>
    <Cell ss:StyleID="s66"><Data ss:Type="String">IPR005829; Sugar transporter, conserved site</Data></Cell>
    <Cell ss:StyleID="s66"><Data ss:Type="String">IPR020846; Major facilitator superfamily domain</Data></Cell>
    <Cell ss:StyleID="s66"/>
    <Cell ss:StyleID="s66"/>
    <Cell ss:StyleID="s66"/>
    <Cell ss:StyleID="s66"/>
    <Cell ss:StyleID="s66"/>
    <Cell ss:StyleID="s66"/>
    <Cell ss:StyleID="s66"/>
    <Cell ss:StyleID="s66"/>
    <Cell ss:StyleID="s66"/>
    <Cell ss:StyleID="s66"/>
   </Row>
   <Row ss:AutoFitHeight="0" ss:Height="15.75">
    <Cell ss:Index="2" ss:StyleID="s66"><Data ss:Type="String">fgenesh1_pm.PHYCAscaffold_21_#_86</Data></Cell>
    <Cell ss:StyleID="s66"><Data ss:Type="Number">2.6260599999999998</Data></Cell>
    <Cell ss:StyleID="s66"><Data ss:Type="Number">17.483499999999999</Data></Cell>
    <Cell ss:StyleID="s66"><Data ss:Type="Number">2.73502</Data></Cell>
    <Cell ss:StyleID="s66"><Data ss:Type="Number">1E-4</Data></Cell>
    <Cell ss:StyleID="s66"><Data ss:Type="Number">5</Data></Cell>
    <Cell ss:StyleID="s66"><Data ss:Type="String">IPR003439; ABC transporter-like</Data></Cell>
    <Cell ss:StyleID="s66"><Data ss:Type="String">IPR003593; AAA+ ATPase domain</Data></Cell>
    <Cell ss:StyleID="s66"><Data ss:Type="String">IPR011527; ABC transporter type 1, transmembrane domain</Data></Cell>
    <Cell ss:StyleID="s66"><Data ss:Type="String">IPR017871; ABC transporter, conserved site</Data></Cell>
    <Cell ss:StyleID="s66"><Data ss:Type="String">IPR027417; P-loop containing nucleoside triphosphate hydrolase</Data></Cell>
    <Cell ss:StyleID="s66"/>
    <Cell ss:StyleID="s66"/>
    <Cell ss:StyleID="s66"/>
    <Cell ss:StyleID="s66"/>
    <Cell ss:StyleID="s66"/>
    <Cell ss:StyleID="s66"/>
    <Cell ss:StyleID="s66"/>
    <Cell ss:StyleID="s66"/>
    <Cell ss:StyleID="s66"/>
   </Row>
   <Row ss:AutoFitHeight="0" ss:Height="15.75">
    <Cell ss:Index="2" ss:StyleID="s66"><Data ss:Type="String">estExt2_fgenesh1_pg.C_PHYCAscaffold_210041</Data></Cell>
    <Cell ss:StyleID="s66"><Data ss:Type="Number">4.4983199999999997</Data></Cell>
    <Cell ss:StyleID="s66"><Data ss:Type="Number">16.304500000000001</Data></Cell>
    <Cell ss:StyleID="s66"><Data ss:Type="Number">1.85782</Data></Cell>
    <Cell ss:StyleID="s66"><Data ss:Type="Number">2.2000000000000001E-3</Data></Cell>
    <Cell ss:StyleID="s66"><Data ss:Type="Number">5</Data></Cell>
    <Cell ss:StyleID="s66"><Data ss:Type="String">IPR003439; ABC transporter-like</Data></Cell>
    <Cell ss:StyleID="s66"><Data ss:Type="String">IPR003593; AAA+ ATPase domain</Data></Cell>
    <Cell ss:StyleID="s66"><Data ss:Type="String">IPR010929; CDR ABC transporter</Data></Cell>
    <Cell ss:StyleID="s66"><Data ss:Type="String">IPR013525; ABC-2 type transporter</Data></Cell>
    <Cell ss:StyleID="s66"><Data ss:Type="String">IPR027417; P-loop containing nucleoside triphosphate hydrolase</Data></Cell>
    <Cell ss:StyleID="s66"/>
    <Cell ss:StyleID="s66"/>
    <Cell ss:StyleID="s66"/>
    <Cell ss:StyleID="s66"/>
    <Cell ss:StyleID="s66"/>
    <Cell ss:StyleID="s66"/>
    <Cell ss:StyleID="s66"/>
    <Cell ss:StyleID="s66"/>
    <Cell ss:StyleID="s66"/>
   </Row>
   <Row ss:AutoFitHeight="0" ss:Height="15.75">
    <Cell ss:MergeDown="7" ss:StyleID="s71"><Data ss:Type="String">Hydrolase</Data></Cell>
    <Cell ss:StyleID="s66"><Data ss:Type="String">fgenesh2_kg.PHYCAscaffold_23_#_129_#_Contig2402.1</Data></Cell>
    <Cell ss:StyleID="s66"><Data ss:Type="Number">24.134499999999999</Data></Cell>
    <Cell ss:StyleID="s66"><Data ss:Type="Number">110.72</Data></Cell>
    <Cell ss:StyleID="s66"><Data ss:Type="Number">2.1977500000000001</Data></Cell>
    <Cell ss:StyleID="s66"><Data ss:Type="Number">1E-3</Data></Cell>
    <Cell ss:StyleID="s66"><Data ss:Type="Number">1</Data></Cell>
    <Cell ss:StyleID="s66"><Data ss:Type="String">IPR017853; Glycoside hydrolase superfamily</Data></Cell>
    <Cell ss:StyleID="s66"/>
    <Cell ss:StyleID="s66"/>
    <Cell ss:StyleID="s66"/>
    <Cell ss:StyleID="s66"/>
    <Cell ss:StyleID="s66"/>
    <Cell ss:StyleID="s66"/>
    <Cell ss:StyleID="s66"/>
    <Cell ss:StyleID="s66"/>
    <Cell ss:StyleID="s66"/>
    <Cell ss:StyleID="s66"/>
    <Cell ss:StyleID="s66"/>
    <Cell ss:StyleID="s66"/>
    <Cell ss:StyleID="s66"/>
   </Row>
   <Row ss:AutoFitHeight="0" ss:Height="15.75">
    <Cell ss:Index="2" ss:StyleID="s66"><Data ss:Type="String">fgenesh2_kg.PHYCAscaffold_23_#_131_#_Contig187.1</Data></Cell>
    <Cell ss:StyleID="s66"><Data ss:Type="Number">43.005699999999997</Data></Cell>
    <Cell ss:StyleID="s66"><Data ss:Type="Number">201.48699999999999</Data></Cell>
    <Cell ss:StyleID="s66"><Data ss:Type="Number">2.2280899999999999</Data></Cell>
    <Cell ss:StyleID="s69"><Data ss:Type="Number">5.0000000000000002E-5</Data></Cell>
    <Cell ss:StyleID="s66"><Data ss:Type="Number">3</Data></Cell>
    <Cell ss:StyleID="s66"><Data ss:Type="String">IPR000490; Glycoside hydrolase family 17</Data></Cell>
    <Cell ss:StyleID="s66"><Data ss:Type="String">IPR013781; Glycoside hydrolase, catalytic domain</Data></Cell>
    <Cell ss:StyleID="s66"><Data ss:Type="String">IPR017853; Glycoside hydrolase superfamily</Data></Cell>
    <Cell ss:StyleID="s66"/>
    <Cell ss:StyleID="s66"/>
    <Cell ss:StyleID="s66"/>
    <Cell ss:StyleID="s66"/>
    <Cell ss:StyleID="s66"/>
    <Cell ss:StyleID="s66"/>
    <Cell ss:StyleID="s66"/>
    <Cell ss:StyleID="s66"/>
    <Cell ss:StyleID="s66"/>
    <Cell ss:StyleID="s66"/>
    <Cell ss:StyleID="s66"/>
   </Row>
   <Row ss:AutoFitHeight="0" ss:Height="15.75">
    <Cell ss:Index="2" ss:StyleID="s66"><Data ss:Type="String">estExt2_Genewise1.C_PHYCAscaffold_270331</Data></Cell>
    <Cell ss:StyleID="s66"><Data ss:Type="Number">4.3840899999999996</Data></Cell>
    <Cell ss:StyleID="s66"><Data ss:Type="Number">14.271000000000001</Data></Cell>
    <Cell ss:StyleID="s66"><Data ss:Type="Number">1.7027399999999999</Data></Cell>
    <Cell ss:StyleID="s66"><Data ss:Type="Number">1.5E-3</Data></Cell>
    <Cell ss:StyleID="s66"><Data ss:Type="Number">2</Data></Cell>
    <Cell ss:StyleID="s66"><Data ss:Type="String">IPR003440; Glycosyl transferase, family 48</Data></Cell>
    <Cell ss:StyleID="s66"><Data ss:Type="String">IPR026899; 1,3-beta-glucan synthase subunit FKS1-like, domain-1</Data></Cell>
    <Cell ss:StyleID="s66"/>
    <Cell ss:StyleID="s66"/>
    <Cell ss:StyleID="s66"/>
    <Cell ss:StyleID="s66"/>
    <Cell ss:StyleID="s66"/>
    <Cell ss:StyleID="s66"/>
    <Cell ss:StyleID="s66"/>
    <Cell ss:StyleID="s66"/>
    <Cell ss:StyleID="s66"/>
    <Cell ss:StyleID="s66"/>
    <Cell ss:StyleID="s66"/>
    <Cell ss:StyleID="s66"/>
   </Row>
   <Row ss:AutoFitHeight="0" ss:Height="15.75">
    <Cell ss:Index="2" ss:StyleID="s66"><Data ss:Type="String">e_gw1.3.906.1</Data></Cell>
    <Cell ss:StyleID="s66"><Data ss:Type="Number">0</Data></Cell>
    <Cell ss:StyleID="s66"><Data ss:Type="Number">3.32483</Data></Cell>
    <Cell ss:StyleID="s66"><Data ss:Type="String">inf</Data></Cell>
    <Cell ss:StyleID="s69"><Data ss:Type="Number">5.0000000000000002E-5</Data></Cell>
    <Cell ss:StyleID="s66"><Data ss:Type="Number">3</Data></Cell>
    <Cell ss:StyleID="s66"><Data ss:Type="String">IPR006710; Glycoside hydrolase, family 43</Data></Cell>
    <Cell ss:StyleID="s66"><Data ss:Type="String">IPR016840; Glycoside hydrolase, family 43, endo-1, 5-alpha-L-arabinosidase</Data></Cell>
    <Cell ss:StyleID="s66"><Data ss:Type="String">IPR023296; Glycosyl hydrolase, five-bladed beta-propellor domain</Data></Cell>
    <Cell ss:StyleID="s66"/>
    <Cell ss:StyleID="s66"/>
    <Cell ss:StyleID="s66"/>
    <Cell ss:StyleID="s66"/>
    <Cell ss:StyleID="s66"/>
    <Cell ss:StyleID="s66"/>
    <Cell ss:StyleID="s66"/>
    <Cell ss:StyleID="s66"/>
    <Cell ss:StyleID="s66"/>
    <Cell ss:StyleID="s66"/>
    <Cell ss:StyleID="s66"/>
   </Row>
   <Row ss:AutoFitHeight="0" ss:Height="15.75">
    <Cell ss:Index="2" ss:StyleID="s66"><Data ss:Type="String">fgenesh2_kg.PHYCAscaffold_36_#_36_#_4100984:1</Data></Cell>
    <Cell ss:StyleID="s66"><Data ss:Type="Number">6.9321900000000003</Data></Cell>
    <Cell ss:StyleID="s66"><Data ss:Type="Number">54.316600000000001</Data></Cell>
    <Cell ss:StyleID="s66"><Data ss:Type="Number">2.9700099999999998</Data></Cell>
    <Cell ss:StyleID="s66"><Data ss:Type="Number">6.4999999999999997E-4</Data></Cell>
    <Cell ss:StyleID="s66"><Data ss:Type="Number">2</Data></Cell>
    <Cell ss:StyleID="s66"><Data ss:Type="String">IPR013781; Glycoside hydrolase, catalytic domain</Data></Cell>
    <Cell ss:StyleID="s66"><Data ss:Type="String">IPR017853; Glycoside hydrolase superfamily</Data></Cell>
    <Cell ss:StyleID="s66"/>
    <Cell ss:StyleID="s66"/>
    <Cell ss:StyleID="s66"/>
    <Cell ss:StyleID="s66"/>
    <Cell ss:StyleID="s66"/>
    <Cell ss:StyleID="s66"/>
    <Cell ss:StyleID="s66"/>
    <Cell ss:StyleID="s66"/>
    <Cell ss:StyleID="s66"/>
    <Cell ss:StyleID="s66"/>
    <Cell ss:StyleID="s66"/>
    <Cell ss:StyleID="s66"/>
   </Row>
   <Row ss:AutoFitHeight="0" ss:Height="15.75">
    <Cell ss:Index="2" ss:StyleID="s66"><Data ss:Type="String">fgenesh2_kg.PHYCAscaffold_42_#_64_#_gi|189084288|gb|BT031804.1|</Data></Cell>
    <Cell ss:StyleID="s66"><Data ss:Type="Number">11.528499999999999</Data></Cell>
    <Cell ss:StyleID="s66"><Data ss:Type="Number">46.770600000000002</Data></Cell>
    <Cell ss:StyleID="s66"><Data ss:Type="Number">2.0203899999999999</Data></Cell>
    <Cell ss:StyleID="s66"><Data ss:Type="Number">2.9999999999999997E-4</Data></Cell>
    <Cell ss:StyleID="s66"><Data ss:Type="Number">2</Data></Cell>
    <Cell ss:StyleID="s66"><Data ss:Type="String">IPR013781; Glycoside hydrolase, catalytic domain</Data></Cell>
    <Cell ss:StyleID="s66"><Data ss:Type="String">IPR017853; Glycoside hydrolase superfamily</Data></Cell>
    <Cell ss:StyleID="s66"/>
    <Cell ss:StyleID="s66"/>
    <Cell ss:StyleID="s66"/>
    <Cell ss:StyleID="s66"/>
    <Cell ss:StyleID="s66"/>
    <Cell ss:StyleID="s66"/>
    <Cell ss:StyleID="s66"/>
    <Cell ss:StyleID="s66"/>
    <Cell ss:StyleID="s66"/>
    <Cell ss:StyleID="s66"/>
    <Cell ss:StyleID="s66"/>
    <Cell ss:StyleID="s66"/>
   </Row>
   <Row ss:AutoFitHeight="0" ss:Height="15.75">
    <Cell ss:Index="2" ss:StyleID="s66"><Data ss:Type="String">estExt2_Genewise1Plus.C_PHYCAscaffold_6290001</Data></Cell>
    <Cell ss:StyleID="s66"><Data ss:Type="Number">28.552800000000001</Data></Cell>
    <Cell ss:StyleID="s66"><Data ss:Type="Number">128.40600000000001</Data></Cell>
    <Cell ss:StyleID="s66"><Data ss:Type="Number">2.169</Data></Cell>
    <Cell ss:StyleID="s66"><Data ss:Type="Number">2.3500000000000001E-3</Data></Cell>
    <Cell ss:StyleID="s66"><Data ss:Type="Number">4</Data></Cell>
    <Cell ss:StyleID="s66"><Data ss:Type="String">IPR000743; Glycoside hydrolase, family 28</Data></Cell>
    <Cell ss:StyleID="s66"><Data ss:Type="String">IPR006626; Parallel beta-helix repeat</Data></Cell>
    <Cell ss:StyleID="s66"><Data ss:Type="String">IPR011050; Pectin lyase fold/virulence factor</Data></Cell>
    <Cell ss:StyleID="s66"><Data ss:Type="String">IPR012334; Pectin lyase fold</Data></Cell>
    <Cell ss:StyleID="s66"/>
    <Cell ss:StyleID="s66"/>
    <Cell ss:StyleID="s66"/>
    <Cell ss:StyleID="s66"/>
    <Cell ss:StyleID="s66"/>
    <Cell ss:StyleID="s66"/>
    <Cell ss:StyleID="s66"/>
    <Cell ss:StyleID="s66"/>
    <Cell ss:StyleID="s66"/>
    <Cell ss:StyleID="s66"/>
   </Row>
   <Row ss:AutoFitHeight="0" ss:Height="15.75">
    <Cell ss:Index="2" ss:StyleID="s66"><Data ss:Type="String">fgenesh2_kg.PHYCAscaffold_23_#_74_#_Contig4594.1</Data></Cell>
    <Cell ss:StyleID="s66"><Data ss:Type="Number">3.6080299999999998</Data></Cell>
    <Cell ss:StyleID="s66"><Data ss:Type="Number">38.486800000000002</Data></Cell>
    <Cell ss:StyleID="s66"><Data ss:Type="Number">3.4150800000000001</Data></Cell>
    <Cell ss:StyleID="s66"><Data ss:Type="Number">2.9999999999999997E-4</Data></Cell>
    <Cell ss:StyleID="s66"><Data ss:Type="Number">2</Data></Cell>
    <Cell ss:StyleID="s66"><Data ss:Type="String">IPR013094; Alpha/beta hydrolase fold-3</Data></Cell>
    <Cell ss:StyleID="s66"><Data ss:Type="String">IPR029058; Alpha/Beta hydrolase fold</Data></Cell>
    <Cell ss:StyleID="s66"/>
    <Cell ss:StyleID="s66"/>
    <Cell ss:StyleID="s66"/>
    <Cell ss:StyleID="s66"/>
    <Cell ss:StyleID="s66"/>
    <Cell ss:StyleID="s66"/>
    <Cell ss:StyleID="s66"/>
    <Cell ss:StyleID="s66"/>
    <Cell ss:StyleID="s66"/>
    <Cell ss:StyleID="s66"/>
    <Cell ss:StyleID="s66"/>
    <Cell ss:StyleID="s66"/>
   </Row>
   <Row ss:AutoFitHeight="0" ss:Height="15.75">
    <Cell ss:MergeDown="33" ss:StyleID="s73"><Data ss:Type="String">Ribosomal protein</Data></Cell>
    <Cell ss:StyleID="s66"><Data ss:Type="String">fgenesh2_kg.PHYCAscaffold_1_#_136_#_4100843:2</Data></Cell>
    <Cell ss:StyleID="s66"><Data ss:Type="Number">14881.1</Data></Cell>
    <Cell ss:StyleID="s66"><Data ss:Type="Number">90219.1</Data></Cell>
    <Cell ss:StyleID="s66"><Data ss:Type="Number">2.5999500000000002</Data></Cell>
    <Cell ss:StyleID="s69"><Data ss:Type="Number">5.0000000000000002E-5</Data></Cell>
    <Cell ss:StyleID="s66"><Data ss:Type="Number">2</Data></Cell>
    <Cell ss:StyleID="s66"><Data ss:Type="String">IPR001210; Ribosomal protein S17e</Data></Cell>
    <Cell ss:StyleID="s66"><Data ss:Type="String">IPR018273; Ribosomal protein S17e, conserved site</Data></Cell>
    <Cell ss:StyleID="s66"/>
    <Cell ss:StyleID="s66"/>
    <Cell ss:StyleID="s66"/>
    <Cell ss:StyleID="s66"/>
    <Cell ss:StyleID="s66"/>
    <Cell ss:StyleID="s66"/>
    <Cell ss:StyleID="s66"/>
    <Cell ss:StyleID="s66"/>
    <Cell ss:StyleID="s66"/>
    <Cell ss:StyleID="s66"/>
    <Cell ss:StyleID="s66"/>
    <Cell ss:StyleID="s66"/>
   </Row>
   <Row ss:AutoFitHeight="0" ss:Height="15.75">
    <Cell ss:Index="2" ss:StyleID="s66"><Data ss:Type="String">estExt2_Genewise1.C_PHYCAscaffold_1000014</Data></Cell>
    <Cell ss:StyleID="s66"><Data ss:Type="Number">786.65899999999999</Data></Cell>
    <Cell ss:StyleID="s66"><Data ss:Type="Number">9534.31</Data></Cell>
    <Cell ss:StyleID="s66"><Data ss:Type="Number">3.5993200000000001</Data></Cell>
    <Cell ss:StyleID="s69"><Data ss:Type="Number">5.0000000000000002E-5</Data></Cell>
    <Cell ss:StyleID="s66"><Data ss:Type="Number">3</Data></Cell>
    <Cell ss:StyleID="s66"><Data ss:Type="String">IPR000266; Ribosomal protein S17/S11</Data></Cell>
    <Cell ss:StyleID="s66"><Data ss:Type="String">IPR012340; Nucleic acid-binding, OB-fold</Data></Cell>
    <Cell ss:StyleID="s66"><Data ss:Type="String">IPR019984; Ribosomal protein S17, bacterial-type</Data></Cell>
    <Cell ss:StyleID="s66"/>
    <Cell ss:StyleID="s66"/>
    <Cell ss:StyleID="s66"/>
    <Cell ss:StyleID="s66"/>
    <Cell ss:StyleID="s66"/>
    <Cell ss:StyleID="s66"/>
    <Cell ss:StyleID="s66"/>
    <Cell ss:StyleID="s66"/>
    <Cell ss:StyleID="s66"/>
    <Cell ss:StyleID="s66"/>
    <Cell ss:StyleID="s66"/>
   </Row>
   <Row ss:AutoFitHeight="0" ss:Height="15.75">
    <Cell ss:Index="2" ss:StyleID="s66"><Data ss:Type="String">e_gw1.100.15.1</Data></Cell>
    <Cell ss:StyleID="s66"><Data ss:Type="Number">118.164</Data></Cell>
    <Cell ss:StyleID="s66"><Data ss:Type="Number">384.55700000000002</Data></Cell>
    <Cell ss:StyleID="s66"><Data ss:Type="Number">1.70241</Data></Cell>
    <Cell ss:StyleID="s66"><Data ss:Type="Number">3.5E-4</Data></Cell>
    <Cell ss:StyleID="s66"><Data ss:Type="Number">3</Data></Cell>
    <Cell ss:StyleID="s66"><Data ss:Type="String">IPR005749; Ribosomal protein L15, bacterial-type</Data></Cell>
    <Cell ss:StyleID="s66"><Data ss:Type="String">IPR021131; Ribosomal protein L18e/L15P</Data></Cell>
    <Cell ss:StyleID="s66"><Data ss:Type="String">IPR030878; Ribosomal protein L15</Data></Cell>
    <Cell ss:StyleID="s66"/>
    <Cell ss:StyleID="s66"/>
    <Cell ss:StyleID="s66"/>
    <Cell ss:StyleID="s66"/>
    <Cell ss:StyleID="s66"/>
    <Cell ss:StyleID="s66"/>
    <Cell ss:StyleID="s66"/>
    <Cell ss:StyleID="s66"/>
    <Cell ss:StyleID="s66"/>
    <Cell ss:StyleID="s66"/>
    <Cell ss:StyleID="s66"/>
   </Row>
   <Row ss:AutoFitHeight="0" ss:Height="15.75">
    <Cell ss:Index="2" ss:StyleID="s66"><Data ss:Type="String">fgenesh2_kg.PHYCAscaffold_12_#_118_#_4101945:268</Data></Cell>
    <Cell ss:StyleID="s66"><Data ss:Type="Number">26269</Data></Cell>
    <Cell ss:StyleID="s66"><Data ss:Type="Number">242588</Data></Cell>
    <Cell ss:StyleID="s66"><Data ss:Type="Number">3.2070699999999999</Data></Cell>
    <Cell ss:StyleID="s69"><Data ss:Type="Number">5.0000000000000002E-5</Data></Cell>
    <Cell ss:StyleID="s66"><Data ss:Type="Number">3</Data></Cell>
    <Cell ss:StyleID="s66"><Data ss:Type="String">IPR002674; Ribosomal protein L37ae</Data></Cell>
    <Cell ss:StyleID="s66"><Data ss:Type="String">IPR011331; Ribosomal protein L37ae/L37e</Data></Cell>
    <Cell ss:StyleID="s66"><Data ss:Type="String">IPR011332; Zinc-binding ribosomal protein</Data></Cell>
    <Cell ss:StyleID="s66"/>
    <Cell ss:StyleID="s66"/>
    <Cell ss:StyleID="s66"/>
    <Cell ss:StyleID="s66"/>
    <Cell ss:StyleID="s66"/>
    <Cell ss:StyleID="s66"/>
    <Cell ss:StyleID="s66"/>
    <Cell ss:StyleID="s66"/>
    <Cell ss:StyleID="s66"/>
    <Cell ss:StyleID="s66"/>
    <Cell ss:StyleID="s66"/>
   </Row>
   <Row ss:AutoFitHeight="0" ss:Height="15.75">
    <Cell ss:Index="2" ss:StyleID="s66"><Data ss:Type="String">fgenesh1_pm.PHYCAscaffold_16_#_49</Data></Cell>
    <Cell ss:StyleID="s66"><Data ss:Type="Number">12425.2</Data></Cell>
    <Cell ss:StyleID="s66"><Data ss:Type="Number">58056.5</Data></Cell>
    <Cell ss:StyleID="s66"><Data ss:Type="Number">2.2241900000000001</Data></Cell>
    <Cell ss:StyleID="s66"><Data ss:Type="Number">1.3500000000000001E-3</Data></Cell>
    <Cell ss:StyleID="s66"><Data ss:Type="Number">1</Data></Cell>
    <Cell ss:StyleID="s66"><Data ss:Type="String">IPR008195; Ribosomal protein L34Ae</Data></Cell>
    <Cell ss:StyleID="s66"/>
    <Cell ss:StyleID="s66"/>
    <Cell ss:StyleID="s66"/>
    <Cell ss:StyleID="s66"/>
    <Cell ss:StyleID="s66"/>
    <Cell ss:StyleID="s66"/>
    <Cell ss:StyleID="s66"/>
    <Cell ss:StyleID="s66"/>
    <Cell ss:StyleID="s66"/>
    <Cell ss:StyleID="s66"/>
    <Cell ss:StyleID="s66"/>
    <Cell ss:StyleID="s66"/>
    <Cell ss:StyleID="s66"/>
   </Row>
   <Row ss:AutoFitHeight="0" ss:Height="15.75">
    <Cell ss:Index="2" ss:StyleID="s66"><Data ss:Type="String">fgenesh2_kg.PHYCAscaffold_18_#_73_#_Contig372.1</Data></Cell>
    <Cell ss:StyleID="s66"><Data ss:Type="Number">7088.83</Data></Cell>
    <Cell ss:StyleID="s66"><Data ss:Type="Number">42557.599999999999</Data></Cell>
    <Cell ss:StyleID="s66"><Data ss:Type="Number">2.5857999999999999</Data></Cell>
    <Cell ss:StyleID="s66"><Data ss:Type="Number">2.9999999999999997E-4</Data></Cell>
    <Cell ss:StyleID="s66"><Data ss:Type="Number">5</Data></Cell>
    <Cell ss:StyleID="s66"><Data ss:Type="String">IPR001014; Ribosomal protein L23/L25, conserved site</Data></Cell>
    <Cell ss:StyleID="s66"><Data ss:Type="String">IPR005633; Ribosomal protein L23/L25, N-terminal</Data></Cell>
    <Cell ss:StyleID="s66"><Data ss:Type="String">IPR012677; Nucleotide-binding alpha-beta plait domain</Data></Cell>
    <Cell ss:StyleID="s66"><Data ss:Type="String">IPR012678; Ribosomal protein L23/L15e core domain</Data></Cell>
    <Cell ss:StyleID="s66"><Data ss:Type="String">IPR013025; Ribosomal protein L25/L23</Data></Cell>
    <Cell ss:StyleID="s66"/>
    <Cell ss:StyleID="s66"/>
    <Cell ss:StyleID="s66"/>
    <Cell ss:StyleID="s66"/>
    <Cell ss:StyleID="s66"/>
    <Cell ss:StyleID="s66"/>
    <Cell ss:StyleID="s66"/>
    <Cell ss:StyleID="s66"/>
    <Cell ss:StyleID="s66"/>
   </Row>
   <Row ss:AutoFitHeight="0" ss:Height="15.75">
    <Cell ss:Index="2" ss:StyleID="s66"><Data ss:Type="String">e_gw1.184.6.1</Data></Cell>
    <Cell ss:StyleID="s66"><Data ss:Type="Number">28.433399999999999</Data></Cell>
    <Cell ss:StyleID="s66"><Data ss:Type="Number">952.97699999999998</Data></Cell>
    <Cell ss:StyleID="s66"><Data ss:Type="Number">5.0667799999999996</Data></Cell>
    <Cell ss:StyleID="s69"><Data ss:Type="Number">5.0000000000000002E-5</Data></Cell>
    <Cell ss:StyleID="s66"><Data ss:Type="Number">4</Data></Cell>
    <Cell ss:StyleID="s66"><Data ss:Type="String">IPR000231; Ribosomal protein L30e</Data></Cell>
    <Cell ss:StyleID="s66"><Data ss:Type="String">IPR004038; Ribosomal protein L7Ae/L30e/S12e/Gadd45</Data></Cell>
    <Cell ss:StyleID="s66"><Data ss:Type="String">IPR022991; Ribosomal protein L30e, conserved site</Data></Cell>
    <Cell ss:StyleID="s66"><Data ss:Type="String">IPR029064; 50S ribosomal protein L30e-like</Data></Cell>
    <Cell ss:StyleID="s66"/>
    <Cell ss:StyleID="s66"/>
    <Cell ss:StyleID="s66"/>
    <Cell ss:StyleID="s66"/>
    <Cell ss:StyleID="s66"/>
    <Cell ss:StyleID="s66"/>
    <Cell ss:StyleID="s66"/>
    <Cell ss:StyleID="s66"/>
    <Cell ss:StyleID="s66"/>
    <Cell ss:StyleID="s66"/>
   </Row>
   <Row ss:AutoFitHeight="0" ss:Height="15.75">
    <Cell ss:Index="2" ss:StyleID="s66"><Data ss:Type="String">estExt2_Genewise1Plus.C_PHYCAscaffold_20236</Data></Cell>
    <Cell ss:StyleID="s66"><Data ss:Type="Number">122.999</Data></Cell>
    <Cell ss:StyleID="s66"><Data ss:Type="Number">710.78399999999999</Data></Cell>
    <Cell ss:StyleID="s66"><Data ss:Type="Number">2.5307599999999999</Data></Cell>
    <Cell ss:StyleID="s69"><Data ss:Type="Number">5.0000000000000002E-5</Data></Cell>
    <Cell ss:StyleID="s66"><Data ss:Type="Number">2</Data></Cell>
    <Cell ss:StyleID="s66"><Data ss:Type="String">IPR001684; Ribosomal protein L27</Data></Cell>
    <Cell ss:StyleID="s66"><Data ss:Type="String">IPR018261; Ribosomal protein L27, conserved site</Data></Cell>
    <Cell ss:StyleID="s66"/>
    <Cell ss:StyleID="s66"/>
    <Cell ss:StyleID="s66"/>
    <Cell ss:StyleID="s66"/>
    <Cell ss:StyleID="s66"/>
    <Cell ss:StyleID="s66"/>
    <Cell ss:StyleID="s66"/>
    <Cell ss:StyleID="s66"/>
    <Cell ss:StyleID="s66"/>
    <Cell ss:StyleID="s66"/>
    <Cell ss:StyleID="s66"/>
    <Cell ss:StyleID="s66"/>
   </Row>
   <Row ss:AutoFitHeight="0" ss:Height="15.75">
    <Cell ss:Index="2" ss:StyleID="s66"><Data ss:Type="String">estExt2_Genewise1.C_PHYCAscaffold_20399</Data></Cell>
    <Cell ss:StyleID="s66"><Data ss:Type="Number">10566.7</Data></Cell>
    <Cell ss:StyleID="s66"><Data ss:Type="Number">43697.3</Data></Cell>
    <Cell ss:StyleID="s66"><Data ss:Type="Number">2.0480200000000002</Data></Cell>
    <Cell ss:StyleID="s66"><Data ss:Type="Number">6.9999999999999999E-4</Data></Cell>
    <Cell ss:StyleID="s66"><Data ss:Type="Number">3</Data></Cell>
    <Cell ss:StyleID="s66"><Data ss:Type="String">IPR001780; Ribosomal protein L35A</Data></Cell>
    <Cell ss:StyleID="s66"><Data ss:Type="String">IPR009000; Translation protein, beta-barrel domain</Data></Cell>
    <Cell ss:StyleID="s66"><Data ss:Type="String">IPR018266; Ribosomal protein L35Ae, conserved site</Data></Cell>
    <Cell ss:StyleID="s66"/>
    <Cell ss:StyleID="s66"/>
    <Cell ss:StyleID="s66"/>
    <Cell ss:StyleID="s66"/>
    <Cell ss:StyleID="s66"/>
    <Cell ss:StyleID="s66"/>
    <Cell ss:StyleID="s66"/>
    <Cell ss:StyleID="s66"/>
    <Cell ss:StyleID="s66"/>
    <Cell ss:StyleID="s66"/>
    <Cell ss:StyleID="s66"/>
   </Row>
   <Row ss:AutoFitHeight="0" ss:Height="15.75">
    <Cell ss:Index="2" ss:StyleID="s66"><Data ss:Type="String">fgenesh2_kg.PHYCAscaffold_2_#_247_#_4096644:1</Data></Cell>
    <Cell ss:StyleID="s66"><Data ss:Type="Number">27087.7</Data></Cell>
    <Cell ss:StyleID="s66"><Data ss:Type="Number">319845</Data></Cell>
    <Cell ss:StyleID="s66"><Data ss:Type="Number">3.5616599999999998</Data></Cell>
    <Cell ss:StyleID="s69"><Data ss:Type="Number">5.0000000000000002E-5</Data></Cell>
    <Cell ss:StyleID="s66"><Data ss:Type="Number">1</Data></Cell>
    <Cell ss:StyleID="s66"><Data ss:Type="String">IPR006846; Ribosomal protein S30</Data></Cell>
    <Cell ss:StyleID="s66"/>
    <Cell ss:StyleID="s66"/>
    <Cell ss:StyleID="s66"/>
    <Cell ss:StyleID="s66"/>
    <Cell ss:StyleID="s66"/>
    <Cell ss:StyleID="s66"/>
    <Cell ss:StyleID="s66"/>
    <Cell ss:StyleID="s66"/>
    <Cell ss:StyleID="s66"/>
    <Cell ss:StyleID="s66"/>
    <Cell ss:StyleID="s66"/>
    <Cell ss:StyleID="s66"/>
    <Cell ss:StyleID="s66"/>
   </Row>
   <Row ss:AutoFitHeight="0" ss:Height="15.75">
    <Cell ss:Index="2" ss:StyleID="s66"><Data ss:Type="String">fgenesh1_pg.PHYCAscaffold_39_#_43</Data></Cell>
    <Cell ss:StyleID="s66"><Data ss:Type="Number">288.78199999999998</Data></Cell>
    <Cell ss:StyleID="s66"><Data ss:Type="Number">2004.65</Data></Cell>
    <Cell ss:StyleID="s66"><Data ss:Type="Number">2.7953000000000001</Data></Cell>
    <Cell ss:StyleID="s66"><Data ss:Type="Number">1E-4</Data></Cell>
    <Cell ss:StyleID="s66"><Data ss:Type="Number">3</Data></Cell>
    <Cell ss:StyleID="s66"><Data ss:Type="String">IPR000307; Ribosomal protein S16</Data></Cell>
    <Cell ss:StyleID="s66"><Data ss:Type="String">IPR020592; Ribosomal protein S16, conserved site</Data></Cell>
    <Cell ss:StyleID="s66"><Data ss:Type="String">IPR023803; Ribosomal protein S16 domain</Data></Cell>
    <Cell ss:StyleID="s66"/>
    <Cell ss:StyleID="s66"/>
    <Cell ss:StyleID="s66"/>
    <Cell ss:StyleID="s66"/>
    <Cell ss:StyleID="s66"/>
    <Cell ss:StyleID="s66"/>
    <Cell ss:StyleID="s66"/>
    <Cell ss:StyleID="s66"/>
    <Cell ss:StyleID="s66"/>
    <Cell ss:StyleID="s66"/>
    <Cell ss:StyleID="s66"/>
   </Row>
   <Row ss:AutoFitHeight="0" ss:Height="15.75">
    <Cell ss:Index="2" ss:StyleID="s66"><Data ss:Type="String">estExt2_Genewise1.C_PHYCAscaffold_570178</Data></Cell>
    <Cell ss:StyleID="s66"><Data ss:Type="Number">261.67</Data></Cell>
    <Cell ss:StyleID="s66"><Data ss:Type="Number">2795.95</Data></Cell>
    <Cell ss:StyleID="s66"><Data ss:Type="Number">3.4175200000000001</Data></Cell>
    <Cell ss:StyleID="s69"><Data ss:Type="Number">5.0000000000000002E-5</Data></Cell>
    <Cell ss:StyleID="s66"><Data ss:Type="Number">1</Data></Cell>
    <Cell ss:StyleID="s66"><Data ss:Type="String">IPR001911; Ribosomal protein S21</Data></Cell>
    <Cell ss:StyleID="s66"/>
    <Cell ss:StyleID="s66"/>
    <Cell ss:StyleID="s66"/>
    <Cell ss:StyleID="s66"/>
    <Cell ss:StyleID="s66"/>
    <Cell ss:StyleID="s66"/>
    <Cell ss:StyleID="s66"/>
    <Cell ss:StyleID="s66"/>
    <Cell ss:StyleID="s66"/>
    <Cell ss:StyleID="s66"/>
    <Cell ss:StyleID="s66"/>
    <Cell ss:StyleID="s66"/>
    <Cell ss:StyleID="s66"/>
   </Row>
   <Row ss:AutoFitHeight="0" ss:Height="15.75">
    <Cell ss:Index="2" ss:StyleID="s66"><Data ss:Type="String">fgenesh2_kg.PHYCAscaffold_6_#_162_#_4098002:1</Data></Cell>
    <Cell ss:StyleID="s66"><Data ss:Type="Number">6.0976100000000004</Data></Cell>
    <Cell ss:StyleID="s66"><Data ss:Type="Number">42.527200000000001</Data></Cell>
    <Cell ss:StyleID="s66"><Data ss:Type="Number">2.8020700000000001</Data></Cell>
    <Cell ss:StyleID="s69"><Data ss:Type="Number">5.0000000000000002E-5</Data></Cell>
    <Cell ss:StyleID="s66"><Data ss:Type="Number">3</Data></Cell>
    <Cell ss:StyleID="s66"><Data ss:Type="String">IPR001568; Ribonuclease T2-like</Data></Cell>
    <Cell ss:StyleID="s66"><Data ss:Type="String">IPR018188; Ribonuclease T2, His active site 1</Data></Cell>
    <Cell ss:StyleID="s66"><Data ss:Type="String">IPR033130; Ribonuclease T2, His active site 2</Data></Cell>
    <Cell ss:StyleID="s66"/>
    <Cell ss:StyleID="s66"/>
    <Cell ss:StyleID="s66"/>
    <Cell ss:StyleID="s66"/>
    <Cell ss:StyleID="s66"/>
    <Cell ss:StyleID="s66"/>
    <Cell ss:StyleID="s66"/>
    <Cell ss:StyleID="s66"/>
    <Cell ss:StyleID="s66"/>
    <Cell ss:StyleID="s66"/>
    <Cell ss:StyleID="s66"/>
   </Row>
   <Row ss:AutoFitHeight="0" ss:Height="15.75">
    <Cell ss:Index="2" ss:StyleID="s66"><Data ss:Type="String">estExt2_Genewise1Plus.C_PHYCAscaffold_650118</Data></Cell>
    <Cell ss:StyleID="s66"><Data ss:Type="Number">57.381799999999998</Data></Cell>
    <Cell ss:StyleID="s66"><Data ss:Type="Number">243.35599999999999</Data></Cell>
    <Cell ss:StyleID="s66"><Data ss:Type="Number">2.0844</Data></Cell>
    <Cell ss:StyleID="s66"><Data ss:Type="Number">3.5E-4</Data></Cell>
    <Cell ss:StyleID="s66"><Data ss:Type="Number">2</Data></Cell>
    <Cell ss:StyleID="s66"><Data ss:Type="String">IPR001063; Ribosomal protein L22/L17</Data></Cell>
    <Cell ss:StyleID="s66"><Data ss:Type="String">IPR005727; Ribosomal protein L22, bacterial/chloroplast-type</Data></Cell>
    <Cell ss:StyleID="s66"/>
    <Cell ss:StyleID="s66"/>
    <Cell ss:StyleID="s66"/>
    <Cell ss:StyleID="s66"/>
    <Cell ss:StyleID="s66"/>
    <Cell ss:StyleID="s66"/>
    <Cell ss:StyleID="s66"/>
    <Cell ss:StyleID="s66"/>
    <Cell ss:StyleID="s66"/>
    <Cell ss:StyleID="s66"/>
    <Cell ss:StyleID="s66"/>
    <Cell ss:StyleID="s66"/>
   </Row>
   <Row ss:AutoFitHeight="0" ss:Height="15.75">
    <Cell ss:Index="2" ss:StyleID="s66"><Data ss:Type="String">estExt2_fgenesh1_pg.C_PHYCAscaffold_70055</Data></Cell>
    <Cell ss:StyleID="s66"><Data ss:Type="Number">10741.5</Data></Cell>
    <Cell ss:StyleID="s66"><Data ss:Type="Number">38750.699999999997</Data></Cell>
    <Cell ss:StyleID="s66"><Data ss:Type="Number">1.85103</Data></Cell>
    <Cell ss:StyleID="s66"><Data ss:Type="Number">1.5E-3</Data></Cell>
    <Cell ss:StyleID="s66"><Data ss:Type="Number">2</Data></Cell>
    <Cell ss:StyleID="s66"><Data ss:Type="String">IPR000552; Ribosomal protein L44e</Data></Cell>
    <Cell ss:StyleID="s66"><Data ss:Type="String">IPR011332; Zinc-binding ribosomal protein</Data></Cell>
    <Cell ss:StyleID="s66"/>
    <Cell ss:StyleID="s66"/>
    <Cell ss:StyleID="s66"/>
    <Cell ss:StyleID="s66"/>
    <Cell ss:StyleID="s66"/>
    <Cell ss:StyleID="s66"/>
    <Cell ss:StyleID="s66"/>
    <Cell ss:StyleID="s66"/>
    <Cell ss:StyleID="s66"/>
    <Cell ss:StyleID="s66"/>
    <Cell ss:StyleID="s66"/>
    <Cell ss:StyleID="s66"/>
   </Row>
   <Row ss:AutoFitHeight="0" ss:Height="15.75">
    <Cell ss:Index="2" ss:StyleID="s66"><Data ss:Type="String">fgenesh2_kg.PHYCAscaffold_90_#_5_#_Contig489.1</Data></Cell>
    <Cell ss:StyleID="s66"><Data ss:Type="Number">40.283099999999997</Data></Cell>
    <Cell ss:StyleID="s66"><Data ss:Type="Number">125.77500000000001</Data></Cell>
    <Cell ss:StyleID="s66"><Data ss:Type="Number">1.64259</Data></Cell>
    <Cell ss:StyleID="s66"><Data ss:Type="Number">8.4999999999999995E-4</Data></Cell>
    <Cell ss:StyleID="s66"><Data ss:Type="Number">5</Data></Cell>
    <Cell ss:StyleID="s66"><Data ss:Type="String">IPR000754; Ribosomal protein S9</Data></Cell>
    <Cell ss:StyleID="s66"><Data ss:Type="String">IPR014721; Ribosomal protein S5 domain 2-type fold, subgroup</Data></Cell>
    <Cell ss:StyleID="s66"><Data ss:Type="String">IPR020568; Ribosomal protein S5 domain 2-type fold</Data></Cell>
    <Cell ss:StyleID="s66"><Data ss:Type="String">IPR020574; Ribosomal protein S9, conserved site</Data></Cell>
    <Cell ss:StyleID="s66"><Data ss:Type="String">IPR023035; Ribosomal protein S9, bacterial/plastid</Data></Cell>
    <Cell ss:StyleID="s66"/>
    <Cell ss:StyleID="s66"/>
    <Cell ss:StyleID="s66"/>
    <Cell ss:StyleID="s66"/>
    <Cell ss:StyleID="s66"/>
    <Cell ss:StyleID="s66"/>
    <Cell ss:StyleID="s66"/>
    <Cell ss:StyleID="s66"/>
    <Cell ss:StyleID="s66"/>
   </Row>
   <Row ss:AutoFitHeight="0" ss:Height="15.75">
    <Cell ss:Index="2" ss:StyleID="s66"><Data ss:Type="String">estExt2_Genewise1Plus.C_PHYCAscaffold_240376</Data></Cell>
    <Cell ss:StyleID="s66"><Data ss:Type="Number">15.1662</Data></Cell>
    <Cell ss:StyleID="s66"><Data ss:Type="Number">93.316400000000002</Data></Cell>
    <Cell ss:StyleID="s66"><Data ss:Type="Number">2.6212800000000001</Data></Cell>
    <Cell ss:StyleID="s69"><Data ss:Type="Number">5.0000000000000002E-5</Data></Cell>
    <Cell ss:StyleID="s66"><Data ss:Type="Number">1</Data></Cell>
    <Cell ss:StyleID="s66"><Data ss:Type="String">IPR001648; Ribosomal protein S18</Data></Cell>
    <Cell ss:StyleID="s66"/>
    <Cell ss:StyleID="s66"/>
    <Cell ss:StyleID="s66"/>
    <Cell ss:StyleID="s66"/>
    <Cell ss:StyleID="s66"/>
    <Cell ss:StyleID="s66"/>
    <Cell ss:StyleID="s66"/>
    <Cell ss:StyleID="s66"/>
    <Cell ss:StyleID="s66"/>
    <Cell ss:StyleID="s66"/>
    <Cell ss:StyleID="s66"/>
    <Cell ss:StyleID="s66"/>
    <Cell ss:StyleID="s66"/>
   </Row>
   <Row ss:AutoFitHeight="0" ss:Height="15.75">
    <Cell ss:Index="2" ss:StyleID="s66"><Data ss:Type="String">fgenesh2_kg.PHYCAscaffold_43_#_22_#_Contig236.1</Data></Cell>
    <Cell ss:StyleID="s66"><Data ss:Type="Number">8825.26</Data></Cell>
    <Cell ss:StyleID="s66"><Data ss:Type="Number">43016</Data></Cell>
    <Cell ss:StyleID="s66"><Data ss:Type="Number">2.2851599999999999</Data></Cell>
    <Cell ss:StyleID="s66"><Data ss:Type="Number">3.5E-4</Data></Cell>
    <Cell ss:StyleID="s66"><Data ss:Type="Number">4</Data></Cell>
    <Cell ss:StyleID="s66"><Data ss:Type="String">IPR001848; Ribosomal protein S10</Data></Cell>
    <Cell ss:StyleID="s66"><Data ss:Type="String">IPR005729; Ribosomal protein S10, eukaryotic/archaeal</Data></Cell>
    <Cell ss:StyleID="s66"><Data ss:Type="String">IPR018268; Ribosomal protein S10, conserved site</Data></Cell>
    <Cell ss:StyleID="s66"><Data ss:Type="String">IPR027486; Ribosomal protein S10 domain</Data></Cell>
    <Cell ss:StyleID="s66"/>
    <Cell ss:StyleID="s66"/>
    <Cell ss:StyleID="s66"/>
    <Cell ss:StyleID="s66"/>
    <Cell ss:StyleID="s66"/>
    <Cell ss:StyleID="s66"/>
    <Cell ss:StyleID="s66"/>
    <Cell ss:StyleID="s66"/>
    <Cell ss:StyleID="s66"/>
    <Cell ss:StyleID="s66"/>
   </Row>
   <Row ss:AutoFitHeight="0" ss:Height="15.75">
    <Cell ss:Index="2" ss:StyleID="s66"><Data ss:Type="String">estExt2_fgenesh1_pm.C_PHYCAscaffold_430065</Data></Cell>
    <Cell ss:StyleID="s66"><Data ss:Type="Number">38.475099999999998</Data></Cell>
    <Cell ss:StyleID="s66"><Data ss:Type="Number">159.64500000000001</Data></Cell>
    <Cell ss:StyleID="s66"><Data ss:Type="Number">2.05287</Data></Cell>
    <Cell ss:StyleID="s69"><Data ss:Type="Number">5.0000000000000002E-5</Data></Cell>
    <Cell ss:StyleID="s66"><Data ss:Type="Number">6</Data></Cell>
    <Cell ss:StyleID="s66"><Data ss:Type="String">IPR005878; Ribosomal protein L1, bacterial-type</Data></Cell>
    <Cell ss:StyleID="s66"><Data ss:Type="String">IPR016094; Ribosomal protein L1, 2-layer alpha/beta-sandwich</Data></Cell>
    <Cell ss:StyleID="s66"><Data ss:Type="String">IPR016095; Ribosomal protein L1, 3-layer alpha/beta-sandwich</Data></Cell>
    <Cell ss:StyleID="s66"><Data ss:Type="String">IPR023673; Ribosomal protein L1, conserved site</Data></Cell>
    <Cell ss:StyleID="s66"><Data ss:Type="String">IPR023674; Ribosomal protein L1-like</Data></Cell>
    <Cell ss:StyleID="s66"><Data ss:Type="String">IPR028364; Ribosomal protein L1/ribosomal biogenesis protein</Data></Cell>
    <Cell ss:StyleID="s66"/>
    <Cell ss:StyleID="s66"/>
    <Cell ss:StyleID="s66"/>
    <Cell ss:StyleID="s66"/>
    <Cell ss:StyleID="s66"/>
    <Cell ss:StyleID="s66"/>
    <Cell ss:StyleID="s66"/>
    <Cell ss:StyleID="s66"/>
   </Row>
   <Row ss:AutoFitHeight="0" ss:Height="15">
    <Cell ss:Index="2" ss:StyleID="s66"><Data ss:Type="String">fgenesh2_kg.PHYCAscaffold_44_#_50_#_4096996:1</Data></Cell>
    <Cell ss:StyleID="s66"><Data ss:Type="Number">21.925799999999999</Data></Cell>
    <Cell ss:StyleID="s66"><Data ss:Type="Number">97.638300000000001</Data></Cell>
    <Cell ss:StyleID="s66"><Data ss:Type="Number">2.1548099999999999</Data></Cell>
    <Cell ss:StyleID="s69"><Data ss:Type="Number">5.0000000000000002E-5</Data></Cell>
    <Cell ss:StyleID="s66"><Data ss:Type="Number">2</Data></Cell>
    <Cell ss:StyleID="s66"><Data ss:Type="String">IPR019368; Ribosomal protein S23/S29, mitochondrial</Data></Cell>
    <Cell ss:StyleID="s66"><Data ss:Type="String">IPR027417; P-loop containing nucleoside triphosphate hydrolase</Data></Cell>
    <Cell ss:StyleID="s66"/>
    <Cell ss:StyleID="s66"/>
    <Cell ss:StyleID="s66"/>
    <Cell ss:StyleID="s66"/>
    <Cell ss:StyleID="s66"/>
    <Cell ss:StyleID="s66"/>
    <Cell ss:StyleID="s66"/>
    <Cell ss:StyleID="s66"/>
    <Cell ss:StyleID="s66"/>
    <Cell ss:StyleID="s66"/>
    <Cell ss:StyleID="s66"/>
    <Cell ss:StyleID="s66"/>
   </Row>
   <Row ss:AutoFitHeight="0" ss:Height="15.75">
    <Cell ss:Index="2" ss:StyleID="s66"><Data ss:Type="String">estExt2_Genewise1Plus.C_PHYCAscaffold_460146</Data></Cell>
    <Cell ss:StyleID="s66"><Data ss:Type="Number">9.3816199999999998</Data></Cell>
    <Cell ss:StyleID="s66"><Data ss:Type="Number">64.497500000000002</Data></Cell>
    <Cell ss:StyleID="s66"><Data ss:Type="Number">2.7813300000000001</Data></Cell>
    <Cell ss:StyleID="s66"><Data ss:Type="Number">1.1999999999999999E-3</Data></Cell>
    <Cell ss:StyleID="s66"><Data ss:Type="Number">1</Data></Cell>
    <Cell ss:StyleID="s66"><Data ss:Type="String">IPR019349; Ribosomal protein S24/S35, mitochondrial, conserved domain</Data></Cell>
    <Cell ss:StyleID="s66"/>
    <Cell ss:StyleID="s66"/>
    <Cell ss:StyleID="s66"/>
    <Cell ss:StyleID="s66"/>
    <Cell ss:StyleID="s66"/>
    <Cell ss:StyleID="s66"/>
    <Cell ss:StyleID="s66"/>
    <Cell ss:StyleID="s66"/>
    <Cell ss:StyleID="s66"/>
    <Cell ss:StyleID="s66"/>
    <Cell ss:StyleID="s66"/>
    <Cell ss:StyleID="s66"/>
    <Cell ss:StyleID="s66"/>
   </Row>
   <Row ss:AutoFitHeight="0" ss:Height="15.75">
    <Cell ss:Index="2" ss:StyleID="s66"><Data ss:Type="String">e_gw1.5.1114.1</Data></Cell>
    <Cell ss:StyleID="s66"><Data ss:Type="Number">57.237299999999998</Data></Cell>
    <Cell ss:StyleID="s66"><Data ss:Type="Number">337.029</Data></Cell>
    <Cell ss:StyleID="s66"><Data ss:Type="Number">2.5578400000000001</Data></Cell>
    <Cell ss:StyleID="s69"><Data ss:Type="Number">5.0000000000000002E-5</Data></Cell>
    <Cell ss:StyleID="s66"><Data ss:Type="Number">1</Data></Cell>
    <Cell ss:StyleID="s66"><Data ss:Type="String">IPR000456; Ribosomal protein L17</Data></Cell>
    <Cell ss:StyleID="s66"/>
    <Cell ss:StyleID="s66"/>
    <Cell ss:StyleID="s66"/>
    <Cell ss:StyleID="s66"/>
    <Cell ss:StyleID="s66"/>
    <Cell ss:StyleID="s66"/>
    <Cell ss:StyleID="s66"/>
    <Cell ss:StyleID="s66"/>
    <Cell ss:StyleID="s66"/>
    <Cell ss:StyleID="s66"/>
    <Cell ss:StyleID="s66"/>
    <Cell ss:StyleID="s66"/>
    <Cell ss:StyleID="s66"/>
   </Row>
   <Row ss:AutoFitHeight="0" ss:Height="15.75">
    <Cell ss:Index="2" ss:StyleID="s66"><Data ss:Type="String">estExt2_fgenesh1_pg.C_PHYCAscaffold_50218</Data></Cell>
    <Cell ss:StyleID="s66"><Data ss:Type="Number">6172.09</Data></Cell>
    <Cell ss:StyleID="s66"><Data ss:Type="Number">23008.400000000001</Data></Cell>
    <Cell ss:StyleID="s66"><Data ss:Type="Number">1.8983300000000001</Data></Cell>
    <Cell ss:StyleID="s66"><Data ss:Type="Number">1.5E-3</Data></Cell>
    <Cell ss:StyleID="s66"><Data ss:Type="Number">4</Data></Cell>
    <Cell ss:StyleID="s66"><Data ss:Type="String">IPR000754; Ribosomal protein S9</Data></Cell>
    <Cell ss:StyleID="s66"><Data ss:Type="String">IPR014721; Ribosomal protein S5 domain 2-type fold, subgroup</Data></Cell>
    <Cell ss:StyleID="s66"><Data ss:Type="String">IPR020568; Ribosomal protein S5 domain 2-type fold</Data></Cell>
    <Cell ss:StyleID="s66"><Data ss:Type="String">IPR020574; Ribosomal protein S9, conserved site</Data></Cell>
    <Cell ss:StyleID="s66"/>
    <Cell ss:StyleID="s66"/>
    <Cell ss:StyleID="s66"/>
    <Cell ss:StyleID="s66"/>
    <Cell ss:StyleID="s66"/>
    <Cell ss:StyleID="s66"/>
    <Cell ss:StyleID="s66"/>
    <Cell ss:StyleID="s66"/>
    <Cell ss:StyleID="s66"/>
    <Cell ss:StyleID="s66"/>
   </Row>
   <Row ss:AutoFitHeight="0" ss:Height="15.75">
    <Cell ss:Index="2" ss:StyleID="s66"><Data ss:Type="String">gw1.50.32.1</Data></Cell>
    <Cell ss:StyleID="s66"><Data ss:Type="Number">1094.8900000000001</Data></Cell>
    <Cell ss:StyleID="s66"><Data ss:Type="Number">18466.900000000001</Data></Cell>
    <Cell ss:StyleID="s66"><Data ss:Type="Number">4.0760899999999998</Data></Cell>
    <Cell ss:StyleID="s66"><Data ss:Type="Number">1.4E-3</Data></Cell>
    <Cell ss:StyleID="s66"><Data ss:Type="Number">2</Data></Cell>
    <Cell ss:StyleID="s66"><Data ss:Type="String">IPR001854; Ribosomal protein L29</Data></Cell>
    <Cell ss:StyleID="s66"><Data ss:Type="String">IPR010729; Ribosomal protein L47, mitochondrial</Data></Cell>
    <Cell ss:StyleID="s66"/>
    <Cell ss:StyleID="s66"/>
    <Cell ss:StyleID="s66"/>
    <Cell ss:StyleID="s66"/>
    <Cell ss:StyleID="s66"/>
    <Cell ss:StyleID="s66"/>
    <Cell ss:StyleID="s66"/>
    <Cell ss:StyleID="s66"/>
    <Cell ss:StyleID="s66"/>
    <Cell ss:StyleID="s66"/>
    <Cell ss:StyleID="s66"/>
    <Cell ss:StyleID="s66"/>
   </Row>
   <Row ss:AutoFitHeight="0" ss:Height="15.75">
    <Cell ss:Index="2" ss:StyleID="s66"><Data ss:Type="String">fgenesh2_kg.PHYCAscaffold_72_#_50_#_gi|189084915|gb|BT032446.1|</Data></Cell>
    <Cell ss:StyleID="s66"><Data ss:Type="Number">34586.699999999997</Data></Cell>
    <Cell ss:StyleID="s66"><Data ss:Type="Number">132121</Data></Cell>
    <Cell ss:StyleID="s66"><Data ss:Type="Number">1.93357</Data></Cell>
    <Cell ss:StyleID="s66"><Data ss:Type="Number">1E-4</Data></Cell>
    <Cell ss:StyleID="s66"><Data ss:Type="Number">3</Data></Cell>
    <Cell ss:StyleID="s66"><Data ss:Type="String">IPR000592; Ribosomal protein S27e</Data></Cell>
    <Cell ss:StyleID="s66"><Data ss:Type="String">IPR011332; Zinc-binding ribosomal protein</Data></Cell>
    <Cell ss:StyleID="s66"><Data ss:Type="String">IPR023407; Ribosomal protein S27e, zinc-binding domain</Data></Cell>
    <Cell ss:StyleID="s66"/>
    <Cell ss:StyleID="s66"/>
    <Cell ss:StyleID="s66"/>
    <Cell ss:StyleID="s66"/>
    <Cell ss:StyleID="s66"/>
    <Cell ss:StyleID="s66"/>
    <Cell ss:StyleID="s66"/>
    <Cell ss:StyleID="s66"/>
    <Cell ss:StyleID="s66"/>
    <Cell ss:StyleID="s66"/>
    <Cell ss:StyleID="s66"/>
   </Row>
   <Row ss:AutoFitHeight="0" ss:Height="15.75">
    <Cell ss:Index="2" ss:StyleID="s66"><Data ss:Type="String">fgenesh2_kg.PHYCAscaffold_49_#_5_#_gi|189084943|gb|BT032475.1|</Data></Cell>
    <Cell ss:StyleID="s66"><Data ss:Type="Number">251630</Data></Cell>
    <Cell ss:StyleID="s69"><Data ss:Type="Number">1939690</Data></Cell>
    <Cell ss:StyleID="s66"><Data ss:Type="Number">2.9464399999999999</Data></Cell>
    <Cell ss:StyleID="s69"><Data ss:Type="Number">5.0000000000000002E-5</Data></Cell>
    <Cell ss:StyleID="s66"><Data ss:Type="Number">2</Data></Cell>
    <Cell ss:StyleID="s66"><Data ss:Type="String">IPR000289; Ribosomal protein S28e</Data></Cell>
    <Cell ss:StyleID="s66"><Data ss:Type="String">IPR012340; Nucleic acid-binding, OB-fold</Data></Cell>
    <Cell ss:StyleID="s66"/>
    <Cell ss:StyleID="s66"/>
    <Cell ss:StyleID="s66"/>
    <Cell ss:StyleID="s66"/>
    <Cell ss:StyleID="s66"/>
    <Cell ss:StyleID="s66"/>
    <Cell ss:StyleID="s66"/>
    <Cell ss:StyleID="s66"/>
    <Cell ss:StyleID="s66"/>
    <Cell ss:StyleID="s66"/>
    <Cell ss:StyleID="s66"/>
    <Cell ss:StyleID="s66"/>
   </Row>
   <Row ss:AutoFitHeight="0" ss:Height="15.75">
    <Cell ss:Index="2" ss:StyleID="s66"><Data ss:Type="String">estExt2_Genewise1Plus.C_PHYCAscaffold_30931</Data></Cell>
    <Cell ss:StyleID="s66"><Data ss:Type="Number">120.336</Data></Cell>
    <Cell ss:StyleID="s66"><Data ss:Type="Number">488.99599999999998</Data></Cell>
    <Cell ss:StyleID="s66"><Data ss:Type="Number">2.0227499999999998</Data></Cell>
    <Cell ss:StyleID="s69"><Data ss:Type="Number">5.0000000000000002E-5</Data></Cell>
    <Cell ss:StyleID="s66"><Data ss:Type="Number">3</Data></Cell>
    <Cell ss:StyleID="s66"><Data ss:Type="String">IPR000597; Ribosomal protein L3</Data></Cell>
    <Cell ss:StyleID="s66"><Data ss:Type="String">IPR009000; Translation protein, beta-barrel domain</Data></Cell>
    <Cell ss:StyleID="s66"><Data ss:Type="String">IPR019927; Ribosomal protein L3, bacterial/organelle-type</Data></Cell>
    <Cell ss:StyleID="s66"/>
    <Cell ss:StyleID="s66"/>
    <Cell ss:StyleID="s66"/>
    <Cell ss:StyleID="s66"/>
    <Cell ss:StyleID="s66"/>
    <Cell ss:StyleID="s66"/>
    <Cell ss:StyleID="s66"/>
    <Cell ss:StyleID="s66"/>
    <Cell ss:StyleID="s66"/>
    <Cell ss:StyleID="s66"/>
    <Cell ss:StyleID="s66"/>
   </Row>
   <Row ss:AutoFitHeight="0" ss:Height="15.75">
    <Cell ss:Index="2" ss:StyleID="s66"><Data ss:Type="String">fgenesh2_kg.PHYCAscaffold_20_#_118_#_gi|189083878|gb|BT031394.1|</Data></Cell>
    <Cell ss:StyleID="s66"><Data ss:Type="Number">12587.9</Data></Cell>
    <Cell ss:StyleID="s66"><Data ss:Type="Number">79044.600000000006</Data></Cell>
    <Cell ss:StyleID="s66"><Data ss:Type="Number">2.65063</Data></Cell>
    <Cell ss:StyleID="s69"><Data ss:Type="Number">5.0000000000000002E-5</Data></Cell>
    <Cell ss:StyleID="s66"><Data ss:Type="Number">3</Data></Cell>
    <Cell ss:StyleID="s66"><Data ss:Type="String">IPR000054; Ribosomal protein L31e</Data></Cell>
    <Cell ss:StyleID="s66"><Data ss:Type="String">IPR020052; Ribosomal protein L31e, conserved site</Data></Cell>
    <Cell ss:StyleID="s66"><Data ss:Type="String">IPR023621; Ribosomal protein L31e domain</Data></Cell>
    <Cell ss:StyleID="s66"/>
    <Cell ss:StyleID="s66"/>
    <Cell ss:StyleID="s66"/>
    <Cell ss:StyleID="s66"/>
    <Cell ss:StyleID="s66"/>
    <Cell ss:StyleID="s66"/>
    <Cell ss:StyleID="s66"/>
    <Cell ss:StyleID="s66"/>
    <Cell ss:StyleID="s66"/>
    <Cell ss:StyleID="s66"/>
    <Cell ss:StyleID="s66"/>
   </Row>
   <Row ss:AutoFitHeight="0" ss:Height="15.75">
    <Cell ss:Index="2" ss:StyleID="s66"><Data ss:Type="String">fgenesh2_kg.PHYCAscaffold_23_#_90_#_4101945:215</Data></Cell>
    <Cell ss:StyleID="s66"><Data ss:Type="Number">20649.599999999999</Data></Cell>
    <Cell ss:StyleID="s66"><Data ss:Type="Number">330113</Data></Cell>
    <Cell ss:StyleID="s66"><Data ss:Type="Number">3.9987699999999999</Data></Cell>
    <Cell ss:StyleID="s69"><Data ss:Type="Number">5.0000000000000002E-5</Data></Cell>
    <Cell ss:StyleID="s66"><Data ss:Type="Number">1</Data></Cell>
    <Cell ss:StyleID="s66"><Data ss:Type="String">IPR000509; Ribosomal protein L36e</Data></Cell>
    <Cell ss:StyleID="s66"/>
    <Cell ss:StyleID="s66"/>
    <Cell ss:StyleID="s66"/>
    <Cell ss:StyleID="s66"/>
    <Cell ss:StyleID="s66"/>
    <Cell ss:StyleID="s66"/>
    <Cell ss:StyleID="s66"/>
    <Cell ss:StyleID="s66"/>
    <Cell ss:StyleID="s66"/>
    <Cell ss:StyleID="s66"/>
    <Cell ss:StyleID="s66"/>
    <Cell ss:StyleID="s66"/>
    <Cell ss:StyleID="s66"/>
   </Row>
   <Row ss:AutoFitHeight="0" ss:Height="15.75">
    <Cell ss:Index="2" ss:StyleID="s66"><Data ss:Type="String">e_gw1.4.143.1</Data></Cell>
    <Cell ss:StyleID="s66"><Data ss:Type="Number">76.1571</Data></Cell>
    <Cell ss:StyleID="s66"><Data ss:Type="Number">333.51799999999997</Data></Cell>
    <Cell ss:StyleID="s66"><Data ss:Type="Number">2.1307100000000001</Data></Cell>
    <Cell ss:StyleID="s66"><Data ss:Type="Number">4.4999999999999999E-4</Data></Cell>
    <Cell ss:StyleID="s66"><Data ss:Type="Number">3</Data></Cell>
    <Cell ss:StyleID="s66"><Data ss:Type="String">IPR002136; Ribosomal protein L4/L1e</Data></Cell>
    <Cell ss:StyleID="s66"><Data ss:Type="String">IPR013005; 50S ribosomal protein uL4</Data></Cell>
    <Cell ss:StyleID="s66"><Data ss:Type="String">IPR023574; Ribosomal protein L4 domain</Data></Cell>
    <Cell ss:StyleID="s66"/>
    <Cell ss:StyleID="s66"/>
    <Cell ss:StyleID="s66"/>
    <Cell ss:StyleID="s66"/>
    <Cell ss:StyleID="s66"/>
    <Cell ss:StyleID="s66"/>
    <Cell ss:StyleID="s66"/>
    <Cell ss:StyleID="s66"/>
    <Cell ss:StyleID="s66"/>
    <Cell ss:StyleID="s66"/>
    <Cell ss:StyleID="s66"/>
   </Row>
   <Row ss:AutoFitHeight="0" ss:Height="15.75">
    <Cell ss:Index="2" ss:StyleID="s66"><Data ss:Type="String">estExt2_Genewise1.C_PHYCAscaffold_40104</Data></Cell>
    <Cell ss:StyleID="s66"><Data ss:Type="Number">61014.6</Data></Cell>
    <Cell ss:StyleID="s66"><Data ss:Type="Number">398814</Data></Cell>
    <Cell ss:StyleID="s66"><Data ss:Type="Number">2.7084899999999998</Data></Cell>
    <Cell ss:StyleID="s69"><Data ss:Type="Number">5.0000000000000002E-5</Data></Cell>
    <Cell ss:StyleID="s66"><Data ss:Type="Number">1</Data></Cell>
    <Cell ss:StyleID="s66"><Data ss:Type="String">IPR002675; Ribosomal protein L38e</Data></Cell>
    <Cell ss:StyleID="s66"/>
    <Cell ss:StyleID="s66"/>
    <Cell ss:StyleID="s66"/>
    <Cell ss:StyleID="s66"/>
    <Cell ss:StyleID="s66"/>
    <Cell ss:StyleID="s66"/>
    <Cell ss:StyleID="s66"/>
    <Cell ss:StyleID="s66"/>
    <Cell ss:StyleID="s66"/>
    <Cell ss:StyleID="s66"/>
    <Cell ss:StyleID="s66"/>
    <Cell ss:StyleID="s66"/>
    <Cell ss:StyleID="s66"/>
   </Row>
   <Row ss:AutoFitHeight="0" ss:Height="15.75">
    <Cell ss:Index="2" ss:StyleID="s66"><Data ss:Type="String">e_gw1.41.486.1</Data></Cell>
    <Cell ss:StyleID="s66"><Data ss:Type="Number">159.79300000000001</Data></Cell>
    <Cell ss:StyleID="s66"><Data ss:Type="Number">3111.1</Data></Cell>
    <Cell ss:StyleID="s66"><Data ss:Type="Number">4.28315</Data></Cell>
    <Cell ss:StyleID="s69"><Data ss:Type="Number">5.0000000000000002E-5</Data></Cell>
    <Cell ss:StyleID="s66"><Data ss:Type="Number">1</Data></Cell>
    <Cell ss:StyleID="s66"><Data ss:Type="String">IPR005813; Ribosomal protein L20</Data></Cell>
    <Cell ss:StyleID="s66"/>
    <Cell ss:StyleID="s66"/>
    <Cell ss:StyleID="s66"/>
    <Cell ss:StyleID="s66"/>
    <Cell ss:StyleID="s66"/>
    <Cell ss:StyleID="s66"/>
    <Cell ss:StyleID="s66"/>
    <Cell ss:StyleID="s66"/>
    <Cell ss:StyleID="s66"/>
    <Cell ss:StyleID="s66"/>
    <Cell ss:StyleID="s66"/>
    <Cell ss:StyleID="s66"/>
    <Cell ss:StyleID="s66"/>
   </Row>
   <Row ss:AutoFitHeight="0" ss:Height="15.75">
    <Cell ss:Index="2" ss:StyleID="s66"><Data ss:Type="String">fgenesh2_kg.PHYCAscaffold_49_#_5_#_gi|189084943|gb|BT032475.1|</Data></Cell>
    <Cell ss:StyleID="s66"><Data ss:Type="Number">251630</Data></Cell>
    <Cell ss:StyleID="s69"><Data ss:Type="Number">1939690</Data></Cell>
    <Cell ss:StyleID="s66"><Data ss:Type="Number">2.9464399999999999</Data></Cell>
    <Cell ss:StyleID="s69"><Data ss:Type="Number">5.0000000000000002E-5</Data></Cell>
    <Cell ss:StyleID="s66"><Data ss:Type="Number">2</Data></Cell>
    <Cell ss:StyleID="s66"><Data ss:Type="String">IPR000289; Ribosomal protein S28e</Data></Cell>
    <Cell ss:StyleID="s66"><Data ss:Type="String">IPR012340; Nucleic acid-binding, OB-fold</Data></Cell>
    <Cell ss:StyleID="s66"/>
    <Cell ss:StyleID="s66"/>
    <Cell ss:StyleID="s66"/>
    <Cell ss:StyleID="s66"/>
    <Cell ss:StyleID="s66"/>
    <Cell ss:StyleID="s66"/>
    <Cell ss:StyleID="s66"/>
    <Cell ss:StyleID="s66"/>
    <Cell ss:StyleID="s66"/>
    <Cell ss:StyleID="s66"/>
    <Cell ss:StyleID="s66"/>
    <Cell ss:StyleID="s66"/>
   </Row>
   <Row ss:AutoFitHeight="0" ss:Height="15.75">
    <Cell ss:Index="2" ss:StyleID="s66"><Data ss:Type="String">fgenesh2_kg.PHYCAscaffold_5_#_77_#_Contig3440.1</Data></Cell>
    <Cell ss:StyleID="s66"><Data ss:Type="Number">247.548</Data></Cell>
    <Cell ss:StyleID="s66"><Data ss:Type="Number">3246.68</Data></Cell>
    <Cell ss:StyleID="s66"><Data ss:Type="Number">3.7131799999999999</Data></Cell>
    <Cell ss:StyleID="s69"><Data ss:Type="Number">5.0000000000000002E-5</Data></Cell>
    <Cell ss:StyleID="s66"><Data ss:Type="Number">3</Data></Cell>
    <Cell ss:StyleID="s66"><Data ss:Type="String">IPR012677; Nucleotide-binding alpha-beta plait domain</Data></Cell>
    <Cell ss:StyleID="s66"><Data ss:Type="String">IPR012678; Ribosomal protein L23/L15e core domain</Data></Cell>
    <Cell ss:StyleID="s66"><Data ss:Type="String">IPR013025; Ribosomal protein L25/L23</Data></Cell>
    <Cell ss:StyleID="s66"/>
    <Cell ss:StyleID="s66"/>
    <Cell ss:StyleID="s66"/>
    <Cell ss:StyleID="s66"/>
    <Cell ss:StyleID="s66"/>
    <Cell ss:StyleID="s66"/>
    <Cell ss:StyleID="s66"/>
    <Cell ss:StyleID="s66"/>
    <Cell ss:StyleID="s66"/>
    <Cell ss:StyleID="s66"/>
    <Cell ss:StyleID="s66"/>
   </Row>
   <Row ss:AutoFitHeight="0" ss:Height="15.75">
    <Cell ss:MergeDown="13" ss:StyleID="s68"><Data ss:Type="String">Mitochondrial related genes</Data></Cell>
    <Cell ss:StyleID="s66"><Data ss:Type="String">fgenesh2_kg.PHYCAscaffold_1_#_59_#_Contig2463.1</Data></Cell>
    <Cell ss:StyleID="s66"><Data ss:Type="Number">31.731000000000002</Data></Cell>
    <Cell ss:StyleID="s66"><Data ss:Type="Number">101.883</Data></Cell>
    <Cell ss:StyleID="s66"><Data ss:Type="Number">1.6829400000000001</Data></Cell>
    <Cell ss:StyleID="s66"><Data ss:Type="Number">8.9999999999999998E-4</Data></Cell>
    <Cell ss:StyleID="s66"><Data ss:Type="Number">2</Data></Cell>
    <Cell ss:StyleID="s66"><Data ss:Type="String">IPR018108; Mitochondrial substrate/solute carrier</Data></Cell>
    <Cell ss:StyleID="s66"><Data ss:Type="String">IPR023395; Mitochondrial carrier domain</Data></Cell>
    <Cell ss:StyleID="s66"/>
    <Cell ss:StyleID="s66"/>
    <Cell ss:StyleID="s66"/>
    <Cell ss:StyleID="s66"/>
    <Cell ss:StyleID="s66"/>
    <Cell ss:StyleID="s66"/>
    <Cell ss:StyleID="s66"/>
    <Cell ss:StyleID="s66"/>
    <Cell ss:StyleID="s66"/>
    <Cell ss:StyleID="s66"/>
    <Cell ss:StyleID="s66"/>
    <Cell ss:StyleID="s66"/>
   </Row>
   <Row ss:AutoFitHeight="0" ss:Height="15.75">
    <Cell ss:Index="2" ss:StyleID="s66"><Data ss:Type="String">estExt2_fgenesh1_pm.C_PHYCAscaffold_310068</Data></Cell>
    <Cell ss:StyleID="s66"><Data ss:Type="Number">37.407899999999998</Data></Cell>
    <Cell ss:StyleID="s66"><Data ss:Type="Number">123.449</Data></Cell>
    <Cell ss:StyleID="s66"><Data ss:Type="Number">1.7224999999999999</Data></Cell>
    <Cell ss:StyleID="s66"><Data ss:Type="Number">2.3500000000000001E-3</Data></Cell>
    <Cell ss:StyleID="s66"><Data ss:Type="Number">3</Data></Cell>
    <Cell ss:StyleID="s66"><Data ss:Type="String">IPR002030; Mitochondrial brown fat uncoupling protein</Data></Cell>
    <Cell ss:StyleID="s66"><Data ss:Type="String">IPR018108; Mitochondrial substrate/solute carrier</Data></Cell>
    <Cell ss:StyleID="s66"><Data ss:Type="String">IPR023395; Mitochondrial carrier domain</Data></Cell>
    <Cell ss:StyleID="s66"/>
    <Cell ss:StyleID="s66"/>
    <Cell ss:StyleID="s66"/>
    <Cell ss:StyleID="s66"/>
    <Cell ss:StyleID="s66"/>
    <Cell ss:StyleID="s66"/>
    <Cell ss:StyleID="s66"/>
    <Cell ss:StyleID="s66"/>
    <Cell ss:StyleID="s66"/>
    <Cell ss:StyleID="s66"/>
    <Cell ss:StyleID="s66"/>
   </Row>
   <Row ss:AutoFitHeight="0" ss:Height="15.75">
    <Cell ss:Index="2" ss:StyleID="s66"><Data ss:Type="String">estExt2_Genewise1Plus.C_PHYCAscaffold_380176</Data></Cell>
    <Cell ss:StyleID="s66"><Data ss:Type="Number">12.6768</Data></Cell>
    <Cell ss:StyleID="s66"><Data ss:Type="Number">45.151899999999998</Data></Cell>
    <Cell ss:StyleID="s66"><Data ss:Type="Number">1.8325899999999999</Data></Cell>
    <Cell ss:StyleID="s66"><Data ss:Type="Number">2.3500000000000001E-3</Data></Cell>
    <Cell ss:StyleID="s66"><Data ss:Type="Number">2</Data></Cell>
    <Cell ss:StyleID="s66"><Data ss:Type="String">IPR018108; Mitochondrial substrate/solute carrier</Data></Cell>
    <Cell ss:StyleID="s66"><Data ss:Type="String">IPR023395; Mitochondrial carrier domain</Data></Cell>
    <Cell ss:StyleID="s66"/>
    <Cell ss:StyleID="s66"/>
    <Cell ss:StyleID="s66"/>
    <Cell ss:StyleID="s66"/>
    <Cell ss:StyleID="s66"/>
    <Cell ss:StyleID="s66"/>
    <Cell ss:StyleID="s66"/>
    <Cell ss:StyleID="s66"/>
    <Cell ss:StyleID="s66"/>
    <Cell ss:StyleID="s66"/>
    <Cell ss:StyleID="s66"/>
    <Cell ss:StyleID="s66"/>
   </Row>
   <Row ss:AutoFitHeight="0" ss:Height="15.75">
    <Cell ss:Index="2" ss:StyleID="s66"><Data ss:Type="String">fgenesh2_kg.PHYCAscaffold_40_#_72_#_Contig64.1</Data></Cell>
    <Cell ss:StyleID="s66"><Data ss:Type="Number">933.38800000000003</Data></Cell>
    <Cell ss:StyleID="s66"><Data ss:Type="Number">3577.83</Data></Cell>
    <Cell ss:StyleID="s66"><Data ss:Type="Number">1.9385399999999999</Data></Cell>
    <Cell ss:StyleID="s66"><Data ss:Type="Number">1.4E-3</Data></Cell>
    <Cell ss:StyleID="s66"><Data ss:Type="Number">4</Data></Cell>
    <Cell ss:StyleID="s66"><Data ss:Type="String">IPR002067; Mitochondrial carrier protein</Data></Cell>
    <Cell ss:StyleID="s66"><Data ss:Type="String">IPR002113; Adenine nucleotide translocator 1</Data></Cell>
    <Cell ss:StyleID="s66"><Data ss:Type="String">IPR018108; Mitochondrial substrate/solute carrier</Data></Cell>
    <Cell ss:StyleID="s66"><Data ss:Type="String">IPR023395; Mitochondrial carrier domain</Data></Cell>
    <Cell ss:StyleID="s66"/>
    <Cell ss:StyleID="s66"/>
    <Cell ss:StyleID="s66"/>
    <Cell ss:StyleID="s66"/>
    <Cell ss:StyleID="s66"/>
    <Cell ss:StyleID="s66"/>
    <Cell ss:StyleID="s66"/>
    <Cell ss:StyleID="s66"/>
    <Cell ss:StyleID="s66"/>
    <Cell ss:StyleID="s66"/>
   </Row>
   <Row ss:AutoFitHeight="0" ss:Height="15.75">
    <Cell ss:Index="2" ss:StyleID="s66"><Data ss:Type="String">fgenesh1_pm.PHYCAscaffold_54_#_9</Data></Cell>
    <Cell ss:StyleID="s66"><Data ss:Type="Number">967.53200000000004</Data></Cell>
    <Cell ss:StyleID="s66"><Data ss:Type="Number">6980.6</Data></Cell>
    <Cell ss:StyleID="s66"><Data ss:Type="Number">2.8509699999999998</Data></Cell>
    <Cell ss:StyleID="s69"><Data ss:Type="Number">5.0000000000000002E-5</Data></Cell>
    <Cell ss:StyleID="s66"><Data ss:Type="Number">1</Data></Cell>
    <Cell ss:StyleID="s66"><Data ss:Type="String">IPR007918; Mitochondrial distribution/morphology family 35/apoptosis</Data></Cell>
    <Cell ss:StyleID="s66"/>
    <Cell ss:StyleID="s66"/>
    <Cell ss:StyleID="s66"/>
    <Cell ss:StyleID="s66"/>
    <Cell ss:StyleID="s66"/>
    <Cell ss:StyleID="s66"/>
    <Cell ss:StyleID="s66"/>
    <Cell ss:StyleID="s66"/>
    <Cell ss:StyleID="s66"/>
    <Cell ss:StyleID="s66"/>
    <Cell ss:StyleID="s66"/>
    <Cell ss:StyleID="s66"/>
    <Cell ss:StyleID="s66"/>
   </Row>
   <Row ss:AutoFitHeight="0" ss:Height="15.75">
    <Cell ss:Index="2" ss:StyleID="s66"><Data ss:Type="String">estExt2_Genewise1.C_PHYCAscaffold_800056</Data></Cell>
    <Cell ss:StyleID="s66"><Data ss:Type="Number">197.21799999999999</Data></Cell>
    <Cell ss:StyleID="s66"><Data ss:Type="Number">4024.07</Data></Cell>
    <Cell ss:StyleID="s66"><Data ss:Type="Number">4.3507899999999999</Data></Cell>
    <Cell ss:StyleID="s69"><Data ss:Type="Number">5.0000000000000002E-5</Data></Cell>
    <Cell ss:StyleID="s66"><Data ss:Type="Number">1</Data></Cell>
    <Cell ss:StyleID="s66"><Data ss:Type="String">IPR005336; Mitochondrial pyruvate carrier</Data></Cell>
    <Cell ss:StyleID="s66"/>
    <Cell ss:StyleID="s66"/>
    <Cell ss:StyleID="s66"/>
    <Cell ss:StyleID="s66"/>
    <Cell ss:StyleID="s66"/>
    <Cell ss:StyleID="s66"/>
    <Cell ss:StyleID="s66"/>
    <Cell ss:StyleID="s66"/>
    <Cell ss:StyleID="s66"/>
    <Cell ss:StyleID="s66"/>
    <Cell ss:StyleID="s66"/>
    <Cell ss:StyleID="s66"/>
    <Cell ss:StyleID="s66"/>
   </Row>
   <Row ss:AutoFitHeight="0" ss:Height="15.75">
    <Cell ss:Index="2" ss:StyleID="s66"><Data ss:Type="String">estExt2_fgenesh1_pg.C_PHYCAscaffold_900011</Data></Cell>
    <Cell ss:StyleID="s66"><Data ss:Type="Number">129.62100000000001</Data></Cell>
    <Cell ss:StyleID="s66"><Data ss:Type="Number">862.11800000000005</Data></Cell>
    <Cell ss:StyleID="s66"><Data ss:Type="Number">2.73359</Data></Cell>
    <Cell ss:StyleID="s69"><Data ss:Type="Number">5.0000000000000002E-5</Data></Cell>
    <Cell ss:StyleID="s66"><Data ss:Type="Number">1</Data></Cell>
    <Cell ss:StyleID="s66"><Data ss:Type="String">IPR005336; Mitochondrial pyruvate carrier</Data></Cell>
    <Cell ss:StyleID="s66"/>
    <Cell ss:StyleID="s66"/>
    <Cell ss:StyleID="s66"/>
    <Cell ss:StyleID="s66"/>
    <Cell ss:StyleID="s66"/>
    <Cell ss:StyleID="s66"/>
    <Cell ss:StyleID="s66"/>
    <Cell ss:StyleID="s66"/>
    <Cell ss:StyleID="s66"/>
    <Cell ss:StyleID="s66"/>
    <Cell ss:StyleID="s66"/>
    <Cell ss:StyleID="s66"/>
    <Cell ss:StyleID="s66"/>
   </Row>
   <Row ss:AutoFitHeight="0" ss:Height="15.75">
    <Cell ss:Index="2" ss:StyleID="s66"><Data ss:Type="String">estExt2_Genewise1Plus.C_PHYCAscaffold_920088</Data></Cell>
    <Cell ss:StyleID="s66"><Data ss:Type="Number">7.4040299999999997</Data></Cell>
    <Cell ss:StyleID="s66"><Data ss:Type="Number">33.710599999999999</Data></Cell>
    <Cell ss:StyleID="s66"><Data ss:Type="Number">2.18682</Data></Cell>
    <Cell ss:StyleID="s66"><Data ss:Type="Number">1.8E-3</Data></Cell>
    <Cell ss:StyleID="s66"><Data ss:Type="Number">2</Data></Cell>
    <Cell ss:StyleID="s66"><Data ss:Type="String">IPR018108; Mitochondrial substrate/solute carrier</Data></Cell>
    <Cell ss:StyleID="s66"><Data ss:Type="String">IPR023395; Mitochondrial carrier domain</Data></Cell>
    <Cell ss:StyleID="s66"/>
    <Cell ss:StyleID="s66"/>
    <Cell ss:StyleID="s66"/>
    <Cell ss:StyleID="s66"/>
    <Cell ss:StyleID="s66"/>
    <Cell ss:StyleID="s66"/>
    <Cell ss:StyleID="s66"/>
    <Cell ss:StyleID="s66"/>
    <Cell ss:StyleID="s66"/>
    <Cell ss:StyleID="s66"/>
    <Cell ss:StyleID="s66"/>
    <Cell ss:StyleID="s66"/>
   </Row>
   <Row ss:AutoFitHeight="0" ss:Height="15.75">
    <Cell ss:Index="2" ss:StyleID="s66"><Data ss:Type="String">fgenesh2_kg.PHYCAscaffold_18_#_87_#_4097447:1</Data></Cell>
    <Cell ss:StyleID="s66"><Data ss:Type="Number">3787.48</Data></Cell>
    <Cell ss:StyleID="s66"><Data ss:Type="Number">98648.6</Data></Cell>
    <Cell ss:StyleID="s66"><Data ss:Type="Number">4.7029899999999998</Data></Cell>
    <Cell ss:StyleID="s69"><Data ss:Type="Number">5.0000000000000002E-5</Data></Cell>
    <Cell ss:StyleID="s66"><Data ss:Type="Number">1</Data></Cell>
    <Cell ss:StyleID="s66"><Data ss:Type="String">IPR001349; Cytochrome c oxidase, subunit VIa</Data></Cell>
    <Cell ss:StyleID="s66"/>
    <Cell ss:StyleID="s66"/>
    <Cell ss:StyleID="s66"/>
    <Cell ss:StyleID="s66"/>
    <Cell ss:StyleID="s66"/>
    <Cell ss:StyleID="s66"/>
    <Cell ss:StyleID="s66"/>
    <Cell ss:StyleID="s66"/>
    <Cell ss:StyleID="s66"/>
    <Cell ss:StyleID="s66"/>
    <Cell ss:StyleID="s66"/>
    <Cell ss:StyleID="s66"/>
    <Cell ss:StyleID="s66"/>
   </Row>
   <Row ss:AutoFitHeight="0" ss:Height="15.75">
    <Cell ss:Index="2" ss:StyleID="s66"><Data ss:Type="String">estExt2_fgenesh1_pm.C_PHYCAscaffold_20049</Data></Cell>
    <Cell ss:StyleID="s66"><Data ss:Type="Number">72.775300000000001</Data></Cell>
    <Cell ss:StyleID="s66"><Data ss:Type="Number">1439.86</Data></Cell>
    <Cell ss:StyleID="s66"><Data ss:Type="Number">4.3063399999999996</Data></Cell>
    <Cell ss:StyleID="s69"><Data ss:Type="Number">5.0000000000000002E-5</Data></Cell>
    <Cell ss:StyleID="s66"><Data ss:Type="Number">2</Data></Cell>
    <Cell ss:StyleID="s66"><Data ss:Type="String">IPR002327; Cytochrome c, class IA/ IB</Data></Cell>
    <Cell ss:StyleID="s66"><Data ss:Type="String">IPR009056; Cytochrome c-like domain</Data></Cell>
    <Cell ss:StyleID="s66"/>
    <Cell ss:StyleID="s66"/>
    <Cell ss:StyleID="s66"/>
    <Cell ss:StyleID="s66"/>
    <Cell ss:StyleID="s66"/>
    <Cell ss:StyleID="s66"/>
    <Cell ss:StyleID="s66"/>
    <Cell ss:StyleID="s66"/>
    <Cell ss:StyleID="s66"/>
    <Cell ss:StyleID="s66"/>
    <Cell ss:StyleID="s66"/>
    <Cell ss:StyleID="s66"/>
   </Row>
   <Row ss:AutoFitHeight="0" ss:Height="15.75">
    <Cell ss:Index="2" ss:StyleID="s66"><Data ss:Type="String">estExt2_fgenesh1_pm.C_PHYCAscaffold_220052</Data></Cell>
    <Cell ss:StyleID="s66"><Data ss:Type="Number">6.2160399999999996</Data></Cell>
    <Cell ss:StyleID="s66"><Data ss:Type="Number">46.808900000000001</Data></Cell>
    <Cell ss:StyleID="s66"><Data ss:Type="Number">2.9127100000000001</Data></Cell>
    <Cell ss:StyleID="s66"><Data ss:Type="Number">1.4999999999999999E-4</Data></Cell>
    <Cell ss:StyleID="s66"><Data ss:Type="Number">3</Data></Cell>
    <Cell ss:StyleID="s66"><Data ss:Type="String">IPR001199; Cytochrome b5-like heme/steroid binding domain</Data></Cell>
    <Cell ss:StyleID="s66"><Data ss:Type="String">IPR005804; Fatty acid desaturase domain</Data></Cell>
    <Cell ss:StyleID="s66"><Data ss:Type="String">IPR012171; Fatty acid desaturase</Data></Cell>
    <Cell ss:StyleID="s66"/>
    <Cell ss:StyleID="s66"/>
    <Cell ss:StyleID="s66"/>
    <Cell ss:StyleID="s66"/>
    <Cell ss:StyleID="s66"/>
    <Cell ss:StyleID="s66"/>
    <Cell ss:StyleID="s66"/>
    <Cell ss:StyleID="s66"/>
    <Cell ss:StyleID="s66"/>
    <Cell ss:StyleID="s66"/>
    <Cell ss:StyleID="s66"/>
   </Row>
   <Row ss:AutoFitHeight="0" ss:Height="15.75">
    <Cell ss:Index="2" ss:StyleID="s66"><Data ss:Type="String">fgenesh2_kg.PHYCAscaffold_48_#_21_#_4096572:1</Data></Cell>
    <Cell ss:StyleID="s66"><Data ss:Type="Number">1726.83</Data></Cell>
    <Cell ss:StyleID="s66"><Data ss:Type="Number">20967.5</Data></Cell>
    <Cell ss:StyleID="s66"><Data ss:Type="Number">3.60195</Data></Cell>
    <Cell ss:StyleID="s69"><Data ss:Type="Number">5.0000000000000002E-5</Data></Cell>
    <Cell ss:StyleID="s66"><Data ss:Type="Number">1</Data></Cell>
    <Cell ss:StyleID="s66"><Data ss:Type="String">IPR003197; Cytochrome b-c1 complex subunit 7</Data></Cell>
    <Cell ss:StyleID="s66"/>
    <Cell ss:StyleID="s66"/>
    <Cell ss:StyleID="s66"/>
    <Cell ss:StyleID="s66"/>
    <Cell ss:StyleID="s66"/>
    <Cell ss:StyleID="s66"/>
    <Cell ss:StyleID="s66"/>
    <Cell ss:StyleID="s66"/>
    <Cell ss:StyleID="s66"/>
    <Cell ss:StyleID="s66"/>
    <Cell ss:StyleID="s66"/>
    <Cell ss:StyleID="s66"/>
    <Cell ss:StyleID="s66"/>
   </Row>
   <Row ss:AutoFitHeight="0" ss:Height="15.75">
    <Cell ss:Index="2" ss:StyleID="s66"><Data ss:Type="String">fgenesh2_kg.PHYCAscaffold_5_#_136_#_Contig2940.1</Data></Cell>
    <Cell ss:StyleID="s66"><Data ss:Type="Number">1834.96</Data></Cell>
    <Cell ss:StyleID="s66"><Data ss:Type="Number">19529.2</Data></Cell>
    <Cell ss:StyleID="s66"><Data ss:Type="Number">3.41181</Data></Cell>
    <Cell ss:StyleID="s69"><Data ss:Type="Number">5.0000000000000002E-5</Data></Cell>
    <Cell ss:StyleID="s66"><Data ss:Type="Number">1</Data></Cell>
    <Cell ss:StyleID="s66"><Data ss:Type="String">IPR004205; Cytochrome b-c1 complex subunit 8</Data></Cell>
    <Cell ss:StyleID="s66"/>
    <Cell ss:StyleID="s66"/>
    <Cell ss:StyleID="s66"/>
    <Cell ss:StyleID="s66"/>
    <Cell ss:StyleID="s66"/>
    <Cell ss:StyleID="s66"/>
    <Cell ss:StyleID="s66"/>
    <Cell ss:StyleID="s66"/>
    <Cell ss:StyleID="s66"/>
    <Cell ss:StyleID="s66"/>
    <Cell ss:StyleID="s66"/>
    <Cell ss:StyleID="s66"/>
    <Cell ss:StyleID="s66"/>
   </Row>
   <Row ss:AutoFitHeight="0" ss:Height="15.75">
    <Cell ss:Index="2" ss:StyleID="s66"><Data ss:Type="String">fgenesh2_kg.PHYCAscaffold_94_#_3_#_4100822:1</Data></Cell>
    <Cell ss:StyleID="s66"><Data ss:Type="Number">1974.77</Data></Cell>
    <Cell ss:StyleID="s66"><Data ss:Type="Number">9760.34</Data></Cell>
    <Cell ss:StyleID="s66"><Data ss:Type="Number">2.30524</Data></Cell>
    <Cell ss:StyleID="s69"><Data ss:Type="Number">5.0000000000000002E-5</Data></Cell>
    <Cell ss:StyleID="s66"><Data ss:Type="Number">1</Data></Cell>
    <Cell ss:StyleID="s66"><Data ss:Type="String">IPR002124; Cytochrome c oxidase, subunit Vb</Data></Cell>
    <Cell ss:StyleID="s66"/>
    <Cell ss:StyleID="s66"/>
    <Cell ss:StyleID="s66"/>
    <Cell ss:StyleID="s66"/>
    <Cell ss:StyleID="s66"/>
    <Cell ss:StyleID="s66"/>
    <Cell ss:StyleID="s66"/>
    <Cell ss:StyleID="s66"/>
    <Cell ss:StyleID="s66"/>
    <Cell ss:StyleID="s66"/>
    <Cell ss:StyleID="s66"/>
    <Cell ss:StyleID="s66"/>
    <Cell ss:StyleID="s66"/>
   </Row>
   <Row ss:AutoFitHeight="0" ss:Height="15.75">
    <Cell ss:MergeDown="24" ss:StyleID="s75"><Data ss:Type="String">NAD(P)H-related genes</Data></Cell>
    <Cell ss:StyleID="s66"><Data ss:Type="String">fgenesh1_pg.PHYCAscaffold_1_#_122</Data></Cell>
    <Cell ss:StyleID="s66"><Data ss:Type="Number">21.6721</Data></Cell>
    <Cell ss:StyleID="s66"><Data ss:Type="Number">85.746600000000001</Data></Cell>
    <Cell ss:StyleID="s66"><Data ss:Type="Number">1.98424</Data></Cell>
    <Cell ss:StyleID="s66"><Data ss:Type="Number">2.9999999999999997E-4</Data></Cell>
    <Cell ss:StyleID="s66"><Data ss:Type="Number">2</Data></Cell>
    <Cell ss:StyleID="s66"><Data ss:Type="String">IPR001155; NADH:flavin oxidoreductase/NADH oxidase, N-terminal</Data></Cell>
    <Cell ss:StyleID="s66"><Data ss:Type="String">IPR013785; Aldolase-type TIM barrel</Data></Cell>
    <Cell ss:StyleID="s66"/>
    <Cell ss:StyleID="s66"/>
    <Cell ss:StyleID="s66"/>
    <Cell ss:StyleID="s66"/>
    <Cell ss:StyleID="s66"/>
    <Cell ss:StyleID="s66"/>
    <Cell ss:StyleID="s66"/>
    <Cell ss:StyleID="s66"/>
    <Cell ss:StyleID="s66"/>
    <Cell ss:StyleID="s66"/>
    <Cell ss:StyleID="s66"/>
    <Cell ss:StyleID="s66"/>
   </Row>
   <Row ss:AutoFitHeight="0" ss:Height="15.75">
    <Cell ss:Index="2" ss:StyleID="s66"><Data ss:Type="String">estExt2_Genewise1Plus.C_PHYCAscaffold_130077</Data></Cell>
    <Cell ss:StyleID="s66"><Data ss:Type="Number">1318.2</Data></Cell>
    <Cell ss:StyleID="s66"><Data ss:Type="Number">6052.67</Data></Cell>
    <Cell ss:StyleID="s66"><Data ss:Type="Number">2.1990099999999999</Data></Cell>
    <Cell ss:StyleID="s69"><Data ss:Type="Number">5.0000000000000002E-5</Data></Cell>
    <Cell ss:StyleID="s66"><Data ss:Type="Number">1</Data></Cell>
    <Cell ss:StyleID="s66"><Data ss:Type="String">IPR019721; NADH-ubiquinone oxidoreductase, 21kDa subunit, N-terminal</Data></Cell>
    <Cell ss:StyleID="s66"/>
    <Cell ss:StyleID="s66"/>
    <Cell ss:StyleID="s66"/>
    <Cell ss:StyleID="s66"/>
    <Cell ss:StyleID="s66"/>
    <Cell ss:StyleID="s66"/>
    <Cell ss:StyleID="s66"/>
    <Cell ss:StyleID="s66"/>
    <Cell ss:StyleID="s66"/>
    <Cell ss:StyleID="s66"/>
    <Cell ss:StyleID="s66"/>
    <Cell ss:StyleID="s66"/>
    <Cell ss:StyleID="s66"/>
   </Row>
   <Row ss:AutoFitHeight="0" ss:Height="15.75">
    <Cell ss:Index="2" ss:StyleID="s66"><Data ss:Type="String">gw1.13.865.1</Data></Cell>
    <Cell ss:StyleID="s66"><Data ss:Type="Number">870.38300000000004</Data></Cell>
    <Cell ss:StyleID="s66"><Data ss:Type="Number">3745.85</Data></Cell>
    <Cell ss:StyleID="s66"><Data ss:Type="Number">2.1055700000000002</Data></Cell>
    <Cell ss:StyleID="s66"><Data ss:Type="Number">6.4999999999999997E-4</Data></Cell>
    <Cell ss:StyleID="s66"><Data ss:Type="Number">1</Data></Cell>
    <Cell ss:StyleID="s66"><Data ss:Type="String">IPR019721; NADH-ubiquinone oxidoreductase, 21kDa subunit, N-terminal</Data></Cell>
    <Cell ss:StyleID="s66"/>
    <Cell ss:StyleID="s66"/>
    <Cell ss:StyleID="s66"/>
    <Cell ss:StyleID="s66"/>
    <Cell ss:StyleID="s66"/>
    <Cell ss:StyleID="s66"/>
    <Cell ss:StyleID="s66"/>
    <Cell ss:StyleID="s66"/>
    <Cell ss:StyleID="s66"/>
    <Cell ss:StyleID="s66"/>
    <Cell ss:StyleID="s66"/>
    <Cell ss:StyleID="s66"/>
    <Cell ss:StyleID="s66"/>
   </Row>
   <Row ss:AutoFitHeight="0" ss:Height="15.75">
    <Cell ss:Index="2" ss:StyleID="s66"><Data ss:Type="String">fgenesh2_kg.PHYCAscaffold_142_#_14_#_Contig370.1</Data></Cell>
    <Cell ss:StyleID="s66"><Data ss:Type="Number">648.92200000000003</Data></Cell>
    <Cell ss:StyleID="s66"><Data ss:Type="Number">10878</Data></Cell>
    <Cell ss:StyleID="s66"><Data ss:Type="Number">4.0672300000000003</Data></Cell>
    <Cell ss:StyleID="s69"><Data ss:Type="Number">5.0000000000000002E-5</Data></Cell>
    <Cell ss:StyleID="s66"><Data ss:Type="Number">1</Data></Cell>
    <Cell ss:StyleID="s66"><Data ss:Type="String">IPR010530; NADH-ubiquinone reductase complex 1 MLRQ subunit</Data></Cell>
    <Cell ss:StyleID="s66"/>
    <Cell ss:StyleID="s66"/>
    <Cell ss:StyleID="s66"/>
    <Cell ss:StyleID="s66"/>
    <Cell ss:StyleID="s66"/>
    <Cell ss:StyleID="s66"/>
    <Cell ss:StyleID="s66"/>
    <Cell ss:StyleID="s66"/>
    <Cell ss:StyleID="s66"/>
    <Cell ss:StyleID="s66"/>
    <Cell ss:StyleID="s66"/>
    <Cell ss:StyleID="s66"/>
    <Cell ss:StyleID="s66"/>
   </Row>
   <Row ss:AutoFitHeight="0" ss:Height="15.75">
    <Cell ss:Index="2" ss:StyleID="s66"><Data ss:Type="String">fgenesh2_kg.PHYCAscaffold_20_#_92_#_Contig3463.1</Data></Cell>
    <Cell ss:StyleID="s66"><Data ss:Type="Number">1235.42</Data></Cell>
    <Cell ss:StyleID="s66"><Data ss:Type="Number">25398.1</Data></Cell>
    <Cell ss:StyleID="s66"><Data ss:Type="Number">4.3616400000000004</Data></Cell>
    <Cell ss:StyleID="s69"><Data ss:Type="Number">5.0000000000000002E-5</Data></Cell>
    <Cell ss:StyleID="s66"><Data ss:Type="Number">1</Data></Cell>
    <Cell ss:StyleID="s66"><Data ss:Type="String">IPR010530; NADH-ubiquinone reductase complex 1 MLRQ subunit</Data></Cell>
    <Cell ss:StyleID="s66"/>
    <Cell ss:StyleID="s66"/>
    <Cell ss:StyleID="s66"/>
    <Cell ss:StyleID="s66"/>
    <Cell ss:StyleID="s66"/>
    <Cell ss:StyleID="s66"/>
    <Cell ss:StyleID="s66"/>
    <Cell ss:StyleID="s66"/>
    <Cell ss:StyleID="s66"/>
    <Cell ss:StyleID="s66"/>
    <Cell ss:StyleID="s66"/>
    <Cell ss:StyleID="s66"/>
    <Cell ss:StyleID="s66"/>
   </Row>
   <Row ss:AutoFitHeight="0" ss:Height="15.75">
    <Cell ss:Index="2" ss:StyleID="s66"><Data ss:Type="String">fgenesh2_kg.PHYCAscaffold_20_#_88_#_4100923:1</Data></Cell>
    <Cell ss:StyleID="s66"><Data ss:Type="Number">638.05499999999995</Data></Cell>
    <Cell ss:StyleID="s66"><Data ss:Type="Number">8712.65</Data></Cell>
    <Cell ss:StyleID="s66"><Data ss:Type="Number">3.77136</Data></Cell>
    <Cell ss:StyleID="s69"><Data ss:Type="Number">5.0000000000000002E-5</Data></Cell>
    <Cell ss:StyleID="s66"><Data ss:Type="Number">1</Data></Cell>
    <Cell ss:StyleID="s66"><Data ss:Type="String">IPR010530; NADH-ubiquinone reductase complex 1 MLRQ subunit</Data></Cell>
    <Cell ss:StyleID="s66"/>
    <Cell ss:StyleID="s66"/>
    <Cell ss:StyleID="s66"/>
    <Cell ss:StyleID="s66"/>
    <Cell ss:StyleID="s66"/>
    <Cell ss:StyleID="s66"/>
    <Cell ss:StyleID="s66"/>
    <Cell ss:StyleID="s66"/>
    <Cell ss:StyleID="s66"/>
    <Cell ss:StyleID="s66"/>
    <Cell ss:StyleID="s66"/>
    <Cell ss:StyleID="s66"/>
    <Cell ss:StyleID="s66"/>
   </Row>
   <Row ss:AutoFitHeight="0" ss:Height="15.75">
    <Cell ss:Index="2" ss:StyleID="s66"><Data ss:Type="String">estExt2_Genewise1Plus.C_PHYCAscaffold_250242</Data></Cell>
    <Cell ss:StyleID="s66"><Data ss:Type="Number">18.732399999999998</Data></Cell>
    <Cell ss:StyleID="s66"><Data ss:Type="Number">89.624899999999997</Data></Cell>
    <Cell ss:StyleID="s66"><Data ss:Type="Number">2.2583600000000001</Data></Cell>
    <Cell ss:StyleID="s69"><Data ss:Type="Number">5.0000000000000002E-5</Data></Cell>
    <Cell ss:StyleID="s66"><Data ss:Type="Number">2</Data></Cell>
    <Cell ss:StyleID="s66"><Data ss:Type="String">IPR001155; NADH:flavin oxidoreductase/NADH oxidase, N-terminal</Data></Cell>
    <Cell ss:StyleID="s66"><Data ss:Type="String">IPR013785; Aldolase-type TIM barrel</Data></Cell>
    <Cell ss:StyleID="s66"/>
    <Cell ss:StyleID="s66"/>
    <Cell ss:StyleID="s66"/>
    <Cell ss:StyleID="s66"/>
    <Cell ss:StyleID="s66"/>
    <Cell ss:StyleID="s66"/>
    <Cell ss:StyleID="s66"/>
    <Cell ss:StyleID="s66"/>
    <Cell ss:StyleID="s66"/>
    <Cell ss:StyleID="s66"/>
    <Cell ss:StyleID="s66"/>
    <Cell ss:StyleID="s66"/>
   </Row>
   <Row ss:AutoFitHeight="0" ss:Height="15.75">
    <Cell ss:Index="2" ss:StyleID="s66"><Data ss:Type="String">fgenesh2_kg.PHYCAscaffold_32_#_65_#_Contig2855.1</Data></Cell>
    <Cell ss:StyleID="s66"><Data ss:Type="Number">11926.6</Data></Cell>
    <Cell ss:StyleID="s66"><Data ss:Type="Number">60621.8</Data></Cell>
    <Cell ss:StyleID="s66"><Data ss:Type="Number">2.3456600000000001</Data></Cell>
    <Cell ss:StyleID="s66"><Data ss:Type="Number">5.9999999999999995E-4</Data></Cell>
    <Cell ss:StyleID="s66"><Data ss:Type="Number">1</Data></Cell>
    <Cell ss:StyleID="s66"><Data ss:Type="String">IPR010530; NADH-ubiquinone reductase complex 1 MLRQ subunit</Data></Cell>
    <Cell ss:StyleID="s66"/>
    <Cell ss:StyleID="s66"/>
    <Cell ss:StyleID="s66"/>
    <Cell ss:StyleID="s66"/>
    <Cell ss:StyleID="s66"/>
    <Cell ss:StyleID="s66"/>
    <Cell ss:StyleID="s66"/>
    <Cell ss:StyleID="s66"/>
    <Cell ss:StyleID="s66"/>
    <Cell ss:StyleID="s66"/>
    <Cell ss:StyleID="s66"/>
    <Cell ss:StyleID="s66"/>
    <Cell ss:StyleID="s66"/>
   </Row>
   <Row ss:AutoFitHeight="0" ss:Height="15.75">
    <Cell ss:Index="2" ss:StyleID="s66"><Data ss:Type="String">fgenesh2_kg.PHYCAscaffold_43_#_11_#_4099232:1</Data></Cell>
    <Cell ss:StyleID="s66"><Data ss:Type="Number">4681.45</Data></Cell>
    <Cell ss:StyleID="s66"><Data ss:Type="Number">29636.1</Data></Cell>
    <Cell ss:StyleID="s66"><Data ss:Type="Number">2.6623299999999999</Data></Cell>
    <Cell ss:StyleID="s69"><Data ss:Type="Number">5.0000000000000002E-5</Data></Cell>
    <Cell ss:StyleID="s66"><Data ss:Type="Number">1</Data></Cell>
    <Cell ss:StyleID="s66"><Data ss:Type="String">IPR008698; NADH:ubiquinone oxidoreductase, B18 subunit</Data></Cell>
    <Cell ss:StyleID="s66"/>
    <Cell ss:StyleID="s66"/>
    <Cell ss:StyleID="s66"/>
    <Cell ss:StyleID="s66"/>
    <Cell ss:StyleID="s66"/>
    <Cell ss:StyleID="s66"/>
    <Cell ss:StyleID="s66"/>
    <Cell ss:StyleID="s66"/>
    <Cell ss:StyleID="s66"/>
    <Cell ss:StyleID="s66"/>
    <Cell ss:StyleID="s66"/>
    <Cell ss:StyleID="s66"/>
    <Cell ss:StyleID="s66"/>
   </Row>
   <Row ss:AutoFitHeight="0" ss:Height="15.75">
    <Cell ss:Index="2" ss:StyleID="s66"><Data ss:Type="String">gw1.5.191.1</Data></Cell>
    <Cell ss:StyleID="s66"><Data ss:Type="Number">408.62200000000001</Data></Cell>
    <Cell ss:StyleID="s66"><Data ss:Type="Number">2224.09</Data></Cell>
    <Cell ss:StyleID="s66"><Data ss:Type="Number">2.4443700000000002</Data></Cell>
    <Cell ss:StyleID="s66"><Data ss:Type="Number">6.4999999999999997E-4</Data></Cell>
    <Cell ss:StyleID="s66"><Data ss:Type="Number">1</Data></Cell>
    <Cell ss:StyleID="s66"><Data ss:Type="String">IPR033034; NADH dehydrogenase [ubiquinone] 1 beta subcomplex subunit 9</Data></Cell>
    <Cell ss:StyleID="s66"/>
    <Cell ss:StyleID="s66"/>
    <Cell ss:StyleID="s66"/>
    <Cell ss:StyleID="s66"/>
    <Cell ss:StyleID="s66"/>
    <Cell ss:StyleID="s66"/>
    <Cell ss:StyleID="s66"/>
    <Cell ss:StyleID="s66"/>
    <Cell ss:StyleID="s66"/>
    <Cell ss:StyleID="s66"/>
    <Cell ss:StyleID="s66"/>
    <Cell ss:StyleID="s66"/>
    <Cell ss:StyleID="s66"/>
   </Row>
   <Row ss:AutoFitHeight="0" ss:Height="15.75">
    <Cell ss:Index="2" ss:StyleID="s66"><Data ss:Type="String">fgenesh1_pm.PHYCAscaffold_61_#_52</Data></Cell>
    <Cell ss:StyleID="s66"><Data ss:Type="Number">90.438299999999998</Data></Cell>
    <Cell ss:StyleID="s66"><Data ss:Type="Number">340.24099999999999</Data></Cell>
    <Cell ss:StyleID="s66"><Data ss:Type="Number">1.9115500000000001</Data></Cell>
    <Cell ss:StyleID="s69"><Data ss:Type="Number">5.0000000000000002E-5</Data></Cell>
    <Cell ss:StyleID="s66"><Data ss:Type="Number">2</Data></Cell>
    <Cell ss:StyleID="s66"><Data ss:Type="String">IPR002023; NADH-quinone oxidoreductase subunit E-like</Data></Cell>
    <Cell ss:StyleID="s66"><Data ss:Type="String">IPR012336; Thioredoxin-like fold</Data></Cell>
    <Cell ss:StyleID="s66"/>
    <Cell ss:StyleID="s66"/>
    <Cell ss:StyleID="s66"/>
    <Cell ss:StyleID="s66"/>
    <Cell ss:StyleID="s66"/>
    <Cell ss:StyleID="s66"/>
    <Cell ss:StyleID="s66"/>
    <Cell ss:StyleID="s66"/>
    <Cell ss:StyleID="s66"/>
    <Cell ss:StyleID="s66"/>
    <Cell ss:StyleID="s66"/>
    <Cell ss:StyleID="s66"/>
   </Row>
   <Row ss:AutoFitHeight="0" ss:Height="15.75">
    <Cell ss:Index="2" ss:StyleID="s66"><Data ss:Type="String">estExt2_fgenesh1_pm.C_PHYCAscaffold_680008</Data></Cell>
    <Cell ss:StyleID="s66"><Data ss:Type="Number">0</Data></Cell>
    <Cell ss:StyleID="s66"><Data ss:Type="Number">1757.06</Data></Cell>
    <Cell ss:StyleID="s66"><Data ss:Type="String">inf</Data></Cell>
    <Cell ss:StyleID="s69"><Data ss:Type="Number">5.0000000000000002E-5</Data></Cell>
    <Cell ss:StyleID="s66"><Data ss:Type="Number">1</Data></Cell>
    <Cell ss:StyleID="s66"><Data ss:Type="String">IPR010530; NADH-ubiquinone reductase complex 1 MLRQ subunit</Data></Cell>
    <Cell ss:StyleID="s66"/>
    <Cell ss:StyleID="s66"/>
    <Cell ss:StyleID="s66"/>
    <Cell ss:StyleID="s66"/>
    <Cell ss:StyleID="s66"/>
    <Cell ss:StyleID="s66"/>
    <Cell ss:StyleID="s66"/>
    <Cell ss:StyleID="s66"/>
    <Cell ss:StyleID="s66"/>
    <Cell ss:StyleID="s66"/>
    <Cell ss:StyleID="s66"/>
    <Cell ss:StyleID="s66"/>
    <Cell ss:StyleID="s66"/>
   </Row>
   <Row ss:AutoFitHeight="0" ss:Height="15.75">
    <Cell ss:Index="2" ss:StyleID="s66"><Data ss:Type="String">e_gw1.77.73.1</Data></Cell>
    <Cell ss:StyleID="s66"><Data ss:Type="Number">189.03399999999999</Data></Cell>
    <Cell ss:StyleID="s66"><Data ss:Type="Number">540.96600000000001</Data></Cell>
    <Cell ss:StyleID="s66"><Data ss:Type="Number">1.5168900000000001</Data></Cell>
    <Cell ss:StyleID="s66"><Data ss:Type="Number">1.4E-3</Data></Cell>
    <Cell ss:StyleID="s66"><Data ss:Type="Number">5</Data></Cell>
    <Cell ss:StyleID="s66"><Data ss:Type="String">IPR001433; Oxidoreductase FAD/NAD(P)-binding</Data></Cell>
    <Cell ss:StyleID="s66"><Data ss:Type="String">IPR001834; NADH:cytochrome b5 reductase (CBR)</Data></Cell>
    <Cell ss:StyleID="s66"><Data ss:Type="String">IPR008333; Oxidoreductase, FAD-binding domain</Data></Cell>
    <Cell ss:StyleID="s66"><Data ss:Type="String">IPR017927; Ferredoxin reductase-type FAD-binding domain</Data></Cell>
    <Cell ss:StyleID="s66"><Data ss:Type="String">IPR017938; Riboflavin synthase-like beta-barrel</Data></Cell>
    <Cell ss:StyleID="s66"/>
    <Cell ss:StyleID="s66"/>
    <Cell ss:StyleID="s66"/>
    <Cell ss:StyleID="s66"/>
    <Cell ss:StyleID="s66"/>
    <Cell ss:StyleID="s66"/>
    <Cell ss:StyleID="s66"/>
    <Cell ss:StyleID="s66"/>
    <Cell ss:StyleID="s66"/>
   </Row>
   <Row ss:AutoFitHeight="0" ss:Height="15.75">
    <Cell ss:Index="2" ss:StyleID="s66"><Data ss:Type="String">fgenesh2_kg.PHYCAscaffold_10_#_50_#_4101945:248</Data></Cell>
    <Cell ss:StyleID="s66"><Data ss:Type="Number">26.360399999999998</Data></Cell>
    <Cell ss:StyleID="s66"><Data ss:Type="Number">104.27</Data></Cell>
    <Cell ss:StyleID="s66"><Data ss:Type="Number">1.98387</Data></Cell>
    <Cell ss:StyleID="s69"><Data ss:Type="Number">5.0000000000000002E-5</Data></Cell>
    <Cell ss:StyleID="s66"><Data ss:Type="Number">1</Data></Cell>
    <Cell ss:StyleID="s66"><Data ss:Type="String">IPR023753; FAD/NAD(P)-binding domain</Data></Cell>
    <Cell ss:StyleID="s66"/>
    <Cell ss:StyleID="s66"/>
    <Cell ss:StyleID="s66"/>
    <Cell ss:StyleID="s66"/>
    <Cell ss:StyleID="s66"/>
    <Cell ss:StyleID="s66"/>
    <Cell ss:StyleID="s66"/>
    <Cell ss:StyleID="s66"/>
    <Cell ss:StyleID="s66"/>
    <Cell ss:StyleID="s66"/>
    <Cell ss:StyleID="s66"/>
    <Cell ss:StyleID="s66"/>
    <Cell ss:StyleID="s66"/>
   </Row>
   <Row ss:AutoFitHeight="0" ss:Height="15.75">
    <Cell ss:Index="2" ss:StyleID="s66"><Data ss:Type="String">estExt2_Genewise1.C_PHYCAscaffold_120426</Data></Cell>
    <Cell ss:StyleID="s66"><Data ss:Type="Number">6.6136299999999997</Data></Cell>
    <Cell ss:StyleID="s66"><Data ss:Type="Number">29.9023</Data></Cell>
    <Cell ss:StyleID="s66"><Data ss:Type="Number">2.1767400000000001</Data></Cell>
    <Cell ss:StyleID="s66"><Data ss:Type="Number">1.9499999999999999E-3</Data></Cell>
    <Cell ss:StyleID="s66"><Data ss:Type="Number">3</Data></Cell>
    <Cell ss:StyleID="s66"><Data ss:Type="String">IPR016040; NAD(P)-binding domain</Data></Cell>
    <Cell ss:StyleID="s66"><Data ss:Type="String">IPR020630; Tetrahydrofolate dehydrogenase/cyclohydrolase, catalytic domain</Data></Cell>
    <Cell ss:StyleID="s66"><Data ss:Type="String">IPR020631; Tetrahydrofolate dehydrogenase/cyclohydrolase, NAD(P)-binding domain</Data></Cell>
    <Cell ss:StyleID="s66"/>
    <Cell ss:StyleID="s66"/>
    <Cell ss:StyleID="s66"/>
    <Cell ss:StyleID="s66"/>
    <Cell ss:StyleID="s66"/>
    <Cell ss:StyleID="s66"/>
    <Cell ss:StyleID="s66"/>
    <Cell ss:StyleID="s66"/>
    <Cell ss:StyleID="s66"/>
    <Cell ss:StyleID="s66"/>
    <Cell ss:StyleID="s66"/>
   </Row>
   <Row ss:AutoFitHeight="0" ss:Height="15.75">
    <Cell ss:Index="2" ss:StyleID="s66"><Data ss:Type="String">estExt2_fgenesh1_pm.C_PHYCAscaffold_230096</Data></Cell>
    <Cell ss:StyleID="s66"><Data ss:Type="Number">10.7834</Data></Cell>
    <Cell ss:StyleID="s66"><Data ss:Type="Number">41.596200000000003</Data></Cell>
    <Cell ss:StyleID="s66"><Data ss:Type="Number">1.94764</Data></Cell>
    <Cell ss:StyleID="s66"><Data ss:Type="Number">1.65E-3</Data></Cell>
    <Cell ss:StyleID="s66"><Data ss:Type="Number">4</Data></Cell>
    <Cell ss:StyleID="s66"><Data ss:Type="String">IPR000683; Oxidoreductase, N-terminal</Data></Cell>
    <Cell ss:StyleID="s66"><Data ss:Type="String">IPR004104; Oxidoreductase, C-terminal</Data></Cell>
    <Cell ss:StyleID="s66"><Data ss:Type="String">IPR016040; NAD(P)-binding domain</Data></Cell>
    <Cell ss:StyleID="s66"><Data ss:Type="String">IPR030827; Inositol 2-dehydrogenase</Data></Cell>
    <Cell ss:StyleID="s66"/>
    <Cell ss:StyleID="s66"/>
    <Cell ss:StyleID="s66"/>
    <Cell ss:StyleID="s66"/>
    <Cell ss:StyleID="s66"/>
    <Cell ss:StyleID="s66"/>
    <Cell ss:StyleID="s66"/>
    <Cell ss:StyleID="s66"/>
    <Cell ss:StyleID="s66"/>
    <Cell ss:StyleID="s66"/>
   </Row>
   <Row ss:AutoFitHeight="0" ss:Height="15.75">
    <Cell ss:Index="2" ss:StyleID="s66"><Data ss:Type="String">fgenesh2_kg.PHYCAscaffold_18_#_31_#_Contig643.1</Data></Cell>
    <Cell ss:StyleID="s66"><Data ss:Type="Number">51.535400000000003</Data></Cell>
    <Cell ss:StyleID="s66"><Data ss:Type="Number">245.09299999999999</Data></Cell>
    <Cell ss:StyleID="s66"><Data ss:Type="Number">2.2496900000000002</Data></Cell>
    <Cell ss:StyleID="s69"><Data ss:Type="Number">5.0000000000000002E-5</Data></Cell>
    <Cell ss:StyleID="s66"><Data ss:Type="Number">7</Data></Cell>
    <Cell ss:StyleID="s66"><Data ss:Type="String">IPR000399; TPP-binding enzyme, conserved site</Data></Cell>
    <Cell ss:StyleID="s66"><Data ss:Type="String">IPR011766; Thiamine pyrophosphate enzyme, C-terminal TPP-binding</Data></Cell>
    <Cell ss:StyleID="s66"><Data ss:Type="String">IPR012000; Thiamine pyrophosphate enzyme, central domain</Data></Cell>
    <Cell ss:StyleID="s66"><Data ss:Type="String">IPR012001; Thiamine pyrophosphate enzyme, N-terminal TPP-binding domain</Data></Cell>
    <Cell ss:StyleID="s66"><Data ss:Type="String">IPR012846; Acetolactate synthase, large subunit, biosynthetic</Data></Cell>
    <Cell ss:StyleID="s66"><Data ss:Type="String">IPR029035; DHS-like NAD/FAD-binding domain</Data></Cell>
    <Cell ss:StyleID="s66"><Data ss:Type="String">IPR029061; Thiamin diphosphate-binding fold</Data></Cell>
    <Cell ss:StyleID="s66"/>
    <Cell ss:StyleID="s66"/>
    <Cell ss:StyleID="s66"/>
    <Cell ss:StyleID="s66"/>
    <Cell ss:StyleID="s66"/>
    <Cell ss:StyleID="s66"/>
    <Cell ss:StyleID="s66"/>
   </Row>
   <Row ss:AutoFitHeight="0" ss:Height="15.75">
    <Cell ss:Index="2" ss:StyleID="s66"><Data ss:Type="String">fgenesh2_kg.PHYCAscaffold_35_#_52_#_4098364:1</Data></Cell>
    <Cell ss:StyleID="s66"><Data ss:Type="Number">236.71299999999999</Data></Cell>
    <Cell ss:StyleID="s66"><Data ss:Type="Number">721.74099999999999</Data></Cell>
    <Cell ss:StyleID="s66"><Data ss:Type="Number">1.6083400000000001</Data></Cell>
    <Cell ss:StyleID="s66"><Data ss:Type="Number">7.5000000000000002E-4</Data></Cell>
    <Cell ss:StyleID="s66"><Data ss:Type="Number">4</Data></Cell>
    <Cell ss:StyleID="s66"><Data ss:Type="String">IPR005025; NADPH-dependent FMN reductase-like</Data></Cell>
    <Cell ss:StyleID="s66"><Data ss:Type="String">IPR008254; Flavodoxin/nitric oxide synthase</Data></Cell>
    <Cell ss:StyleID="s66"><Data ss:Type="String">IPR010089; Flavoprotein WrbA</Data></Cell>
    <Cell ss:StyleID="s66"><Data ss:Type="String">IPR029039; Flavoprotein-like domain</Data></Cell>
    <Cell ss:StyleID="s66"/>
    <Cell ss:StyleID="s66"/>
    <Cell ss:StyleID="s66"/>
    <Cell ss:StyleID="s66"/>
    <Cell ss:StyleID="s66"/>
    <Cell ss:StyleID="s66"/>
    <Cell ss:StyleID="s66"/>
    <Cell ss:StyleID="s66"/>
    <Cell ss:StyleID="s66"/>
    <Cell ss:StyleID="s66"/>
   </Row>
   <Row ss:AutoFitHeight="0" ss:Height="15.75">
    <Cell ss:Index="2" ss:StyleID="s66"><Data ss:Type="String">fgenesh2_kg.PHYCAscaffold_35_#_74_#_4097789:1</Data></Cell>
    <Cell ss:StyleID="s66"><Data ss:Type="Number">14.0017</Data></Cell>
    <Cell ss:StyleID="s66"><Data ss:Type="Number">101.136</Data></Cell>
    <Cell ss:StyleID="s66"><Data ss:Type="Number">2.85263</Data></Cell>
    <Cell ss:StyleID="s66"><Data ss:Type="Number">1.4999999999999999E-4</Data></Cell>
    <Cell ss:StyleID="s66"><Data ss:Type="Number">4</Data></Cell>
    <Cell ss:StyleID="s66"><Data ss:Type="String">IPR005025; NADPH-dependent FMN reductase-like</Data></Cell>
    <Cell ss:StyleID="s66"><Data ss:Type="String">IPR008254; Flavodoxin/nitric oxide synthase</Data></Cell>
    <Cell ss:StyleID="s66"><Data ss:Type="String">IPR010089; Flavoprotein WrbA</Data></Cell>
    <Cell ss:StyleID="s66"><Data ss:Type="String">IPR029039; Flavoprotein-like domain</Data></Cell>
    <Cell ss:StyleID="s66"/>
    <Cell ss:StyleID="s66"/>
    <Cell ss:StyleID="s66"/>
    <Cell ss:StyleID="s66"/>
    <Cell ss:StyleID="s66"/>
    <Cell ss:StyleID="s66"/>
    <Cell ss:StyleID="s66"/>
    <Cell ss:StyleID="s66"/>
    <Cell ss:StyleID="s66"/>
    <Cell ss:StyleID="s66"/>
   </Row>
   <Row ss:AutoFitHeight="0" ss:Height="15.75">
    <Cell ss:Index="2" ss:StyleID="s66"><Data ss:Type="String">e_gw1.37.62.1</Data></Cell>
    <Cell ss:StyleID="s66"><Data ss:Type="Number">14.057600000000001</Data></Cell>
    <Cell ss:StyleID="s66"><Data ss:Type="Number">107.02</Data></Cell>
    <Cell ss:StyleID="s66"><Data ss:Type="Number">2.9284599999999998</Data></Cell>
    <Cell ss:StyleID="s69"><Data ss:Type="Number">5.0000000000000002E-5</Data></Cell>
    <Cell ss:StyleID="s66"><Data ss:Type="Number">7</Data></Cell>
    <Cell ss:StyleID="s66"><Data ss:Type="String">IPR000971; Globin</Data></Cell>
    <Cell ss:StyleID="s66"><Data ss:Type="String">IPR001433; Oxidoreductase FAD/NAD(P)-binding</Data></Cell>
    <Cell ss:StyleID="s66"><Data ss:Type="String">IPR008333; Oxidoreductase, FAD-binding domain</Data></Cell>
    <Cell ss:StyleID="s66"><Data ss:Type="String">IPR009050; Globin-like</Data></Cell>
    <Cell ss:StyleID="s66"><Data ss:Type="String">IPR012292; Globin/Protoglobin</Data></Cell>
    <Cell ss:StyleID="s66"><Data ss:Type="String">IPR017927; Ferredoxin reductase-type FAD-binding domain</Data></Cell>
    <Cell ss:StyleID="s66"><Data ss:Type="String">IPR017938; Riboflavin synthase-like beta-barrel</Data></Cell>
    <Cell ss:StyleID="s66"/>
    <Cell ss:StyleID="s66"/>
    <Cell ss:StyleID="s66"/>
    <Cell ss:StyleID="s66"/>
    <Cell ss:StyleID="s66"/>
    <Cell ss:StyleID="s66"/>
    <Cell ss:StyleID="s66"/>
   </Row>
   <Row ss:AutoFitHeight="0" ss:Height="15.75">
    <Cell ss:Index="2" ss:StyleID="s66"><Data ss:Type="String">fgenesh2_kg.PHYCAscaffold_41_#_47_#_Contig254.1</Data></Cell>
    <Cell ss:StyleID="s66"><Data ss:Type="Number">39.184100000000001</Data></Cell>
    <Cell ss:StyleID="s66"><Data ss:Type="Number">116.169</Data></Cell>
    <Cell ss:StyleID="s66"><Data ss:Type="Number">1.5678799999999999</Data></Cell>
    <Cell ss:StyleID="s66"><Data ss:Type="Number">1.1000000000000001E-3</Data></Cell>
    <Cell ss:StyleID="s66"><Data ss:Type="Number">4</Data></Cell>
    <Cell ss:StyleID="s66"><Data ss:Type="String">IPR001891; Malic oxidoreductase</Data></Cell>
    <Cell ss:StyleID="s66"><Data ss:Type="String">IPR012301; Malic enzyme, N-terminal domain</Data></Cell>
    <Cell ss:StyleID="s66"><Data ss:Type="String">IPR012302; Malic enzyme, NAD-binding</Data></Cell>
    <Cell ss:StyleID="s66"><Data ss:Type="String">IPR016040; NAD(P)-binding domain</Data></Cell>
    <Cell ss:StyleID="s66"/>
    <Cell ss:StyleID="s66"/>
    <Cell ss:StyleID="s66"/>
    <Cell ss:StyleID="s66"/>
    <Cell ss:StyleID="s66"/>
    <Cell ss:StyleID="s66"/>
    <Cell ss:StyleID="s66"/>
    <Cell ss:StyleID="s66"/>
    <Cell ss:StyleID="s66"/>
    <Cell ss:StyleID="s66"/>
   </Row>
   <Row ss:AutoFitHeight="0" ss:Height="15.75">
    <Cell ss:Index="2" ss:StyleID="s66"><Data ss:Type="String">fgenesh2_kg.PHYCAscaffold_48_#_28_#_Contig2714.1</Data></Cell>
    <Cell ss:StyleID="s66"><Data ss:Type="Number">45.808100000000003</Data></Cell>
    <Cell ss:StyleID="s66"><Data ss:Type="Number">129.05799999999999</Data></Cell>
    <Cell ss:StyleID="s66"><Data ss:Type="Number">1.4943500000000001</Data></Cell>
    <Cell ss:StyleID="s66"><Data ss:Type="Number">2E-3</Data></Cell>
    <Cell ss:StyleID="s66"><Data ss:Type="Number">5</Data></Cell>
    <Cell ss:StyleID="s66"><Data ss:Type="String">IPR001282; Glucose-6-phosphate dehydrogenase</Data></Cell>
    <Cell ss:StyleID="s66"><Data ss:Type="String">IPR016040; NAD(P)-binding domain</Data></Cell>
    <Cell ss:StyleID="s66"><Data ss:Type="String">IPR019796; Glucose-6-phosphate dehydrogenase, active site</Data></Cell>
    <Cell ss:StyleID="s66"><Data ss:Type="String">IPR022674; Glucose-6-phosphate dehydrogenase, NAD-binding</Data></Cell>
    <Cell ss:StyleID="s66"><Data ss:Type="String">IPR022675; Glucose-6-phosphate dehydrogenase, C-terminal</Data></Cell>
    <Cell ss:StyleID="s66"/>
    <Cell ss:StyleID="s66"/>
    <Cell ss:StyleID="s66"/>
    <Cell ss:StyleID="s66"/>
    <Cell ss:StyleID="s66"/>
    <Cell ss:StyleID="s66"/>
    <Cell ss:StyleID="s66"/>
    <Cell ss:StyleID="s66"/>
    <Cell ss:StyleID="s66"/>
   </Row>
   <Row ss:AutoFitHeight="0" ss:Height="15.75">
    <Cell ss:Index="2" ss:StyleID="s66"><Data ss:Type="String">estExt2_Genewise1Plus.C_PHYCAscaffold_50895</Data></Cell>
    <Cell ss:StyleID="s66"><Data ss:Type="Number">13.988300000000001</Data></Cell>
    <Cell ss:StyleID="s66"><Data ss:Type="Number">52.790300000000002</Data></Cell>
    <Cell ss:StyleID="s66"><Data ss:Type="Number">1.91605</Data></Cell>
    <Cell ss:StyleID="s66"><Data ss:Type="Number">2.0000000000000001E-4</Data></Cell>
    <Cell ss:StyleID="s66"><Data ss:Type="Number">1</Data></Cell>
    <Cell ss:StyleID="s66"><Data ss:Type="String">IPR023753; FAD/NAD(P)-binding domain</Data></Cell>
    <Cell ss:StyleID="s66"/>
    <Cell ss:StyleID="s66"/>
    <Cell ss:StyleID="s66"/>
    <Cell ss:StyleID="s66"/>
    <Cell ss:StyleID="s66"/>
    <Cell ss:StyleID="s66"/>
    <Cell ss:StyleID="s66"/>
    <Cell ss:StyleID="s66"/>
    <Cell ss:StyleID="s66"/>
    <Cell ss:StyleID="s66"/>
    <Cell ss:StyleID="s66"/>
    <Cell ss:StyleID="s66"/>
    <Cell ss:StyleID="s66"/>
   </Row>
   <Row ss:AutoFitHeight="0" ss:Height="15.75">
    <Cell ss:Index="2" ss:StyleID="s66"><Data ss:Type="String">estExt2_Genewise1.C_PHYCAscaffold_90577</Data></Cell>
    <Cell ss:StyleID="s66"><Data ss:Type="Number">37.157499999999999</Data></Cell>
    <Cell ss:StyleID="s66"><Data ss:Type="Number">130.56</Data></Cell>
    <Cell ss:StyleID="s66"><Data ss:Type="Number">1.81298</Data></Cell>
    <Cell ss:StyleID="s66"><Data ss:Type="Number">2.5000000000000001E-4</Data></Cell>
    <Cell ss:StyleID="s66"><Data ss:Type="Number">3</Data></Cell>
    <Cell ss:StyleID="s66"><Data ss:Type="String">IPR007859; Electron transfer flavoprotein-ubiquinone oxidoreductase</Data></Cell>
    <Cell ss:StyleID="s66"><Data ss:Type="String">IPR017896; 4Fe-4S ferredoxin-type, iron-sulphur binding domain</Data></Cell>
    <Cell ss:StyleID="s66"><Data ss:Type="String">IPR023753; FAD/NAD(P)-binding domain</Data></Cell>
    <Cell ss:StyleID="s66"/>
    <Cell ss:StyleID="s66"/>
    <Cell ss:StyleID="s66"/>
    <Cell ss:StyleID="s66"/>
    <Cell ss:StyleID="s66"/>
    <Cell ss:StyleID="s66"/>
    <Cell ss:StyleID="s66"/>
    <Cell ss:StyleID="s66"/>
    <Cell ss:StyleID="s66"/>
    <Cell ss:StyleID="s66"/>
    <Cell ss:StyleID="s66"/>
   </Row>
   <Row ss:AutoFitHeight="0" ss:Height="15.75">
    <Cell ss:Index="2" ss:StyleID="s66"><Data ss:Type="String">fgenesh2_kg.PHYCAscaffold_9_#_222_#_Contig910.1</Data></Cell>
    <Cell ss:StyleID="s66"><Data ss:Type="Number">45.296500000000002</Data></Cell>
    <Cell ss:StyleID="s66"><Data ss:Type="Number">153.601</Data></Cell>
    <Cell ss:StyleID="s66"><Data ss:Type="Number">1.76172</Data></Cell>
    <Cell ss:StyleID="s66"><Data ss:Type="Number">4.4999999999999999E-4</Data></Cell>
    <Cell ss:StyleID="s66"><Data ss:Type="Number">6</Data></Cell>
    <Cell ss:StyleID="s66"><Data ss:Type="String">IPR001342; Homoserine dehydrogenase, catalytic</Data></Cell>
    <Cell ss:StyleID="s66"><Data ss:Type="String">IPR002912; ACT domain</Data></Cell>
    <Cell ss:StyleID="s66"><Data ss:Type="String">IPR005106; Aspartate/homoserine dehydrogenase, NAD-binding</Data></Cell>
    <Cell ss:StyleID="s66"><Data ss:Type="String">IPR016040; NAD(P)-binding domain</Data></Cell>
    <Cell ss:StyleID="s66"><Data ss:Type="String">IPR016204; Homoserine dehydrogenase</Data></Cell>
    <Cell ss:StyleID="s66"><Data ss:Type="String">IPR019811; Homoserine dehydrogenase, conserved site</Data></Cell>
    <Cell ss:StyleID="s66"/>
    <Cell ss:StyleID="s66"/>
    <Cell ss:StyleID="s66"/>
    <Cell ss:StyleID="s66"/>
    <Cell ss:StyleID="s66"/>
    <Cell ss:StyleID="s66"/>
    <Cell ss:StyleID="s66"/>
    <Cell ss:StyleID="s66"/>
   </Row>
   <Row ss:AutoFitHeight="0" ss:Height="15.75">
    <Cell ss:MergeDown="267" ss:StyleID="s77"><Data ss:Type="String">Others</Data></Cell>
    <Cell ss:StyleID="s66"><Data ss:Type="String">fgenesh2_kg.PHYCAscaffold_101_#_4_#_gi|189084999|gb|BT032531.1|</Data></Cell>
    <Cell ss:StyleID="s66"><Data ss:Type="Number">12.2166</Data></Cell>
    <Cell ss:StyleID="s66"><Data ss:Type="Number">41.7363</Data></Cell>
    <Cell ss:StyleID="s66"><Data ss:Type="Number">1.77247</Data></Cell>
    <Cell ss:StyleID="s66"><Data ss:Type="Number">1.5499999999999999E-3</Data></Cell>
    <Cell ss:StyleID="s66"><Data ss:Type="Number">5</Data></Cell>
    <Cell ss:StyleID="s66"><Data ss:Type="String">IPR000577; Carbohydrate kinase, FGGY</Data></Cell>
    <Cell ss:StyleID="s66"><Data ss:Type="String">IPR005999; Glycerol kinase</Data></Cell>
    <Cell ss:StyleID="s66"><Data ss:Type="String">IPR018483; Carbohydrate kinase, FGGY, conserved site</Data></Cell>
    <Cell ss:StyleID="s66"><Data ss:Type="String">IPR018484; Carbohydrate kinase, FGGY, N-terminal</Data></Cell>
    <Cell ss:StyleID="s66"><Data ss:Type="String">IPR018485; Carbohydrate kinase, FGGY, C-terminal</Data></Cell>
    <Cell ss:StyleID="s66"/>
    <Cell ss:StyleID="s66"/>
    <Cell ss:StyleID="s66"/>
    <Cell ss:StyleID="s66"/>
    <Cell ss:StyleID="s66"/>
    <Cell ss:StyleID="s66"/>
    <Cell ss:StyleID="s66"/>
    <Cell ss:StyleID="s66"/>
    <Cell ss:StyleID="s66"/>
   </Row>
   <Row ss:AutoFitHeight="0" ss:Height="15.75">
    <Cell ss:Index="2" ss:StyleID="s66"><Data ss:Type="String">gw1.2.1089.1</Data></Cell>
    <Cell ss:StyleID="s66"><Data ss:Type="Number">44.519500000000001</Data></Cell>
    <Cell ss:StyleID="s66"><Data ss:Type="Number">1371.23</Data></Cell>
    <Cell ss:StyleID="s66"><Data ss:Type="Number">4.94489</Data></Cell>
    <Cell ss:StyleID="s66"><Data ss:Type="Number">1.1000000000000001E-3</Data></Cell>
    <Cell ss:StyleID="s66"><Data ss:Type="Number">3</Data></Cell>
    <Cell ss:StyleID="s66"><Data ss:Type="String">IPR000719; Protein kinase domain</Data></Cell>
    <Cell ss:StyleID="s66"><Data ss:Type="String">IPR001245; Serine-threonine/tyrosine-protein kinase catalytic domain</Data></Cell>
    <Cell ss:StyleID="s66"><Data ss:Type="String">IPR011009; Protein kinase-like domain</Data></Cell>
    <Cell ss:StyleID="s66"/>
    <Cell ss:StyleID="s66"/>
    <Cell ss:StyleID="s66"/>
    <Cell ss:StyleID="s66"/>
    <Cell ss:StyleID="s66"/>
    <Cell ss:StyleID="s66"/>
    <Cell ss:StyleID="s66"/>
    <Cell ss:StyleID="s66"/>
    <Cell ss:StyleID="s66"/>
    <Cell ss:StyleID="s66"/>
    <Cell ss:StyleID="s66"/>
   </Row>
   <Row ss:AutoFitHeight="0" ss:Height="15.75">
    <Cell ss:Index="2" ss:StyleID="s66"><Data ss:Type="String">fgenesh2_kg.PHYCAscaffold_5_#_90_#_4097723:1</Data></Cell>
    <Cell ss:StyleID="s66"><Data ss:Type="Number">1592.36</Data></Cell>
    <Cell ss:StyleID="s66"><Data ss:Type="Number">6357.17</Data></Cell>
    <Cell ss:StyleID="s66"><Data ss:Type="Number">1.99722</Data></Cell>
    <Cell ss:StyleID="s69"><Data ss:Type="Number">5.0000000000000002E-5</Data></Cell>
    <Cell ss:StyleID="s66"><Data ss:Type="Number">2</Data></Cell>
    <Cell ss:StyleID="s66"><Data ss:Type="String">IPR001564; Nucleoside diphosphate kinase</Data></Cell>
    <Cell ss:StyleID="s66"><Data ss:Type="String">IPR023005; Nucleoside diphosphate kinase, active site</Data></Cell>
    <Cell ss:StyleID="s66"/>
    <Cell ss:StyleID="s66"/>
    <Cell ss:StyleID="s66"/>
    <Cell ss:StyleID="s66"/>
    <Cell ss:StyleID="s66"/>
    <Cell ss:StyleID="s66"/>
    <Cell ss:StyleID="s66"/>
    <Cell ss:StyleID="s66"/>
    <Cell ss:StyleID="s66"/>
    <Cell ss:StyleID="s66"/>
    <Cell ss:StyleID="s66"/>
    <Cell ss:StyleID="s66"/>
   </Row>
   <Row ss:AutoFitHeight="0" ss:Height="15.75">
    <Cell ss:Index="2" ss:StyleID="s66"><Data ss:Type="String">estExt2_Genewise1Plus.C_PHYCAscaffold_50936</Data></Cell>
    <Cell ss:StyleID="s66"><Data ss:Type="Number">122.02200000000001</Data></Cell>
    <Cell ss:StyleID="s66"><Data ss:Type="Number">339.76600000000002</Data></Cell>
    <Cell ss:StyleID="s66"><Data ss:Type="Number">1.4774</Data></Cell>
    <Cell ss:StyleID="s66"><Data ss:Type="Number">2.3E-3</Data></Cell>
    <Cell ss:StyleID="s66"><Data ss:Type="Number">4</Data></Cell>
    <Cell ss:StyleID="s66"><Data ss:Type="String">IPR000850; Adenylate kinase/UMP-CMP kinase</Data></Cell>
    <Cell ss:StyleID="s66"><Data ss:Type="String">IPR006259; Adenylate kinase subfamily</Data></Cell>
    <Cell ss:StyleID="s66"><Data ss:Type="String">IPR007862; Adenylate kinase, active site lid domain</Data></Cell>
    <Cell ss:StyleID="s66"><Data ss:Type="String">IPR027417; P-loop containing nucleoside triphosphate hydrolase</Data></Cell>
    <Cell ss:StyleID="s66"/>
    <Cell ss:StyleID="s66"/>
    <Cell ss:StyleID="s66"/>
    <Cell ss:StyleID="s66"/>
    <Cell ss:StyleID="s66"/>
    <Cell ss:StyleID="s66"/>
    <Cell ss:StyleID="s66"/>
    <Cell ss:StyleID="s66"/>
    <Cell ss:StyleID="s66"/>
    <Cell ss:StyleID="s66"/>
   </Row>
   <Row ss:AutoFitHeight="0" ss:Height="15.75">
    <Cell ss:Index="2" ss:StyleID="s66"><Data ss:Type="String">fgenesh2_kg.PHYCAscaffold_5_#_3_#_4098887:1</Data></Cell>
    <Cell ss:StyleID="s66"><Data ss:Type="Number">78.6828</Data></Cell>
    <Cell ss:StyleID="s66"><Data ss:Type="Number">1572.95</Data></Cell>
    <Cell ss:StyleID="s66"><Data ss:Type="Number">4.3212799999999998</Data></Cell>
    <Cell ss:StyleID="s69"><Data ss:Type="Number">5.0000000000000002E-5</Data></Cell>
    <Cell ss:StyleID="s66"><Data ss:Type="Number">3</Data></Cell>
    <Cell ss:StyleID="s66"><Data ss:Type="String">IPR000719; Protein kinase domain</Data></Cell>
    <Cell ss:StyleID="s66"><Data ss:Type="String">IPR001245; Serine-threonine/tyrosine-protein kinase catalytic domain</Data></Cell>
    <Cell ss:StyleID="s66"><Data ss:Type="String">IPR011009; Protein kinase-like domain</Data></Cell>
    <Cell ss:StyleID="s66"/>
    <Cell ss:StyleID="s66"/>
    <Cell ss:StyleID="s66"/>
    <Cell ss:StyleID="s66"/>
    <Cell ss:StyleID="s66"/>
    <Cell ss:StyleID="s66"/>
    <Cell ss:StyleID="s66"/>
    <Cell ss:StyleID="s66"/>
    <Cell ss:StyleID="s66"/>
    <Cell ss:StyleID="s66"/>
    <Cell ss:StyleID="s66"/>
   </Row>
   <Row ss:AutoFitHeight="0" ss:Height="15.75">
    <Cell ss:Index="2" ss:StyleID="s66"><Data ss:Type="String">estExt2_Genewise1.C_PHYCAscaffold_510192</Data></Cell>
    <Cell ss:StyleID="s66"><Data ss:Type="Number">28.738900000000001</Data></Cell>
    <Cell ss:StyleID="s66"><Data ss:Type="Number">169.57400000000001</Data></Cell>
    <Cell ss:StyleID="s66"><Data ss:Type="Number">2.5608399999999998</Data></Cell>
    <Cell ss:StyleID="s66"><Data ss:Type="Number">2.5000000000000001E-4</Data></Cell>
    <Cell ss:StyleID="s66"><Data ss:Type="Number">3</Data></Cell>
    <Cell ss:StyleID="s66"><Data ss:Type="String">IPR000850; Adenylate kinase/UMP-CMP kinase</Data></Cell>
    <Cell ss:StyleID="s66"><Data ss:Type="String">IPR006266; UMP-CMP kinase</Data></Cell>
    <Cell ss:StyleID="s66"><Data ss:Type="String">IPR027417; P-loop containing nucleoside triphosphate hydrolase</Data></Cell>
    <Cell ss:StyleID="s66"/>
    <Cell ss:StyleID="s66"/>
    <Cell ss:StyleID="s66"/>
    <Cell ss:StyleID="s66"/>
    <Cell ss:StyleID="s66"/>
    <Cell ss:StyleID="s66"/>
    <Cell ss:StyleID="s66"/>
    <Cell ss:StyleID="s66"/>
    <Cell ss:StyleID="s66"/>
    <Cell ss:StyleID="s66"/>
    <Cell ss:StyleID="s66"/>
   </Row>
   <Row ss:AutoFitHeight="0" ss:Height="15.75">
    <Cell ss:Index="2" ss:StyleID="s66"><Data ss:Type="String">fgenesh2_kg.PHYCAscaffold_6_#_13_#_4097539:1</Data></Cell>
    <Cell ss:StyleID="s66"><Data ss:Type="Number">31.965599999999998</Data></Cell>
    <Cell ss:StyleID="s66"><Data ss:Type="Number">91.084500000000006</Data></Cell>
    <Cell ss:StyleID="s66"><Data ss:Type="Number">1.5106900000000001</Data></Cell>
    <Cell ss:StyleID="s66"><Data ss:Type="Number">1.5499999999999999E-3</Data></Cell>
    <Cell ss:StyleID="s66"><Data ss:Type="Number">3</Data></Cell>
    <Cell ss:StyleID="s66"><Data ss:Type="String">IPR000890; Aliphatic acid kinase, short-chain</Data></Cell>
    <Cell ss:StyleID="s66"><Data ss:Type="String">IPR004372; Acetate/propionate kinase</Data></Cell>
    <Cell ss:StyleID="s66"><Data ss:Type="String">IPR023865; Aliphatic acid kinase, short-chain, conserved site</Data></Cell>
    <Cell ss:StyleID="s66"/>
    <Cell ss:StyleID="s66"/>
    <Cell ss:StyleID="s66"/>
    <Cell ss:StyleID="s66"/>
    <Cell ss:StyleID="s66"/>
    <Cell ss:StyleID="s66"/>
    <Cell ss:StyleID="s66"/>
    <Cell ss:StyleID="s66"/>
    <Cell ss:StyleID="s66"/>
    <Cell ss:StyleID="s66"/>
    <Cell ss:StyleID="s66"/>
   </Row>
   <Row ss:AutoFitHeight="0" ss:Height="15.75">
    <Cell ss:Index="2" ss:StyleID="s66"><Data ss:Type="String">fgenesh2_kg.PHYCAscaffold_74_#_27_#_Contig923.1</Data></Cell>
    <Cell ss:StyleID="s66"><Data ss:Type="Number">62.600299999999997</Data></Cell>
    <Cell ss:StyleID="s66"><Data ss:Type="Number">222.85599999999999</Data></Cell>
    <Cell ss:StyleID="s66"><Data ss:Type="Number">1.8318700000000001</Data></Cell>
    <Cell ss:StyleID="s66"><Data ss:Type="Number">2.0000000000000001E-4</Data></Cell>
    <Cell ss:StyleID="s66"><Data ss:Type="Number">7</Data></Cell>
    <Cell ss:StyleID="s66"><Data ss:Type="String">IPR001697; Pyruvate kinase</Data></Cell>
    <Cell ss:StyleID="s66"><Data ss:Type="String">IPR011037; Pyruvate kinase-like, insert domain</Data></Cell>
    <Cell ss:StyleID="s66"><Data ss:Type="String">IPR015793; Pyruvate kinase, barrel</Data></Cell>
    <Cell ss:StyleID="s66"><Data ss:Type="String">IPR015794; Pyruvate kinase, alpha/beta</Data></Cell>
    <Cell ss:StyleID="s66"><Data ss:Type="String">IPR015795; Pyruvate kinase, C-terminal</Data></Cell>
    <Cell ss:StyleID="s66"><Data ss:Type="String">IPR015806; Pyruvate kinase, beta-barrel insert domain</Data></Cell>
    <Cell ss:StyleID="s66"><Data ss:Type="String">IPR015813; Pyruvate/Phosphoenolpyruvate kinase-like domain</Data></Cell>
    <Cell ss:StyleID="s66"/>
    <Cell ss:StyleID="s66"/>
    <Cell ss:StyleID="s66"/>
    <Cell ss:StyleID="s66"/>
    <Cell ss:StyleID="s66"/>
    <Cell ss:StyleID="s66"/>
    <Cell ss:StyleID="s66"/>
   </Row>
   <Row ss:AutoFitHeight="0" ss:Height="15.75">
    <Cell ss:Index="2" ss:StyleID="s66"><Data ss:Type="String">estExt2_fgenesh1_pg.C_PHYCAscaffold_580058</Data></Cell>
    <Cell ss:StyleID="s66"><Data ss:Type="Number">6.9924099999999996</Data></Cell>
    <Cell ss:StyleID="s66"><Data ss:Type="Number">45.2348</Data></Cell>
    <Cell ss:StyleID="s66"><Data ss:Type="Number">2.6935699999999998</Data></Cell>
    <Cell ss:StyleID="s69"><Data ss:Type="Number">5.0000000000000002E-5</Data></Cell>
    <Cell ss:StyleID="s66"><Data ss:Type="Number">14</Data></Cell>
    <Cell ss:StyleID="s66"><Data ss:Type="String">IPR000719; Protein kinase domain</Data></Cell>
    <Cell ss:StyleID="s66"><Data ss:Type="String">IPR001674; GMP synthase, C-terminal</Data></Cell>
    <Cell ss:StyleID="s66"><Data ss:Type="String">IPR002290; Serine/threonine/dual specificity protein kinase, catalytic  domain</Data></Cell>
    <Cell ss:StyleID="s66"><Data ss:Type="String">IPR004739; GMP synthase, N-terminal</Data></Cell>
    <Cell ss:StyleID="s66"><Data ss:Type="String">IPR008271; Serine/threonine-protein kinase, active site</Data></Cell>
    <Cell ss:StyleID="s66"><Data ss:Type="String">IPR011009; Protein kinase-like domain</Data></Cell>
    <Cell ss:StyleID="s66"><Data ss:Type="String">IPR011234; Fumarylacetoacetase, C-terminal-related</Data></Cell>
    <Cell ss:StyleID="s66"><Data ss:Type="String">IPR014729; Rossmann-like alpha/beta/alpha sandwich fold</Data></Cell>
    <Cell ss:StyleID="s66"><Data ss:Type="String">IPR017441; Protein kinase, ATP binding site</Data></Cell>
    <Cell ss:StyleID="s66"><Data ss:Type="String">IPR017926; Glutamine amidotransferase</Data></Cell>
    <Cell ss:StyleID="s66"><Data ss:Type="String">IPR022310; NAD/GMP synthase</Data></Cell>
    <Cell ss:StyleID="s66"><Data ss:Type="String">IPR022955; GMP synthase</Data></Cell>
    <Cell ss:StyleID="s66"><Data ss:Type="String">IPR025777; GMP synthetase ATP pyrophosphatase domain</Data></Cell>
    <Cell ss:StyleID="s66"><Data ss:Type="String">IPR029062; Class I glutamine amidotransferase-like</Data></Cell>
   </Row>
   <Row ss:AutoFitHeight="0" ss:Height="15.75">
    <Cell ss:Index="2" ss:StyleID="s66"><Data ss:Type="String">estExt2_Genewise1Plus.C_PHYCAscaffold_10054</Data></Cell>
    <Cell ss:StyleID="s66"><Data ss:Type="Number">469.95</Data></Cell>
    <Cell ss:StyleID="s66"><Data ss:Type="Number">4221.34</Data></Cell>
    <Cell ss:StyleID="s66"><Data ss:Type="Number">3.1671200000000002</Data></Cell>
    <Cell ss:StyleID="s69"><Data ss:Type="Number">5.0000000000000002E-5</Data></Cell>
    <Cell ss:StyleID="s66"><Data ss:Type="Number">1</Data></Cell>
    <Cell ss:StyleID="s66"><Data ss:Type="String">IPR013174; Dolichol-phosphate mannosyltransferase subunit 3</Data></Cell>
    <Cell ss:StyleID="s66"/>
    <Cell ss:StyleID="s66"/>
    <Cell ss:StyleID="s66"/>
    <Cell ss:StyleID="s66"/>
    <Cell ss:StyleID="s66"/>
    <Cell ss:StyleID="s66"/>
    <Cell ss:StyleID="s66"/>
    <Cell ss:StyleID="s66"/>
    <Cell ss:StyleID="s66"/>
    <Cell ss:StyleID="s66"/>
    <Cell ss:StyleID="s66"/>
    <Cell ss:StyleID="s66"/>
    <Cell ss:StyleID="s66"/>
   </Row>
   <Row ss:AutoFitHeight="0" ss:Height="15.75">
    <Cell ss:Index="2" ss:StyleID="s66"><Data ss:Type="String">e_gw1.12.839.1</Data></Cell>
    <Cell ss:StyleID="s66"><Data ss:Type="Number">6.3793600000000001</Data></Cell>
    <Cell ss:StyleID="s66"><Data ss:Type="Number">56.731400000000001</Data></Cell>
    <Cell ss:StyleID="s66"><Data ss:Type="Number">3.15266</Data></Cell>
    <Cell ss:StyleID="s66"><Data ss:Type="Number">2.2499999999999998E-3</Data></Cell>
    <Cell ss:StyleID="s66"><Data ss:Type="Number">2</Data></Cell>
    <Cell ss:StyleID="s66"><Data ss:Type="String">IPR002935; O-methyltransferase, family 3</Data></Cell>
    <Cell ss:StyleID="s66"><Data ss:Type="String">IPR029063; S-adenosyl-L-methionine-dependent methyltransferase</Data></Cell>
    <Cell ss:StyleID="s66"/>
    <Cell ss:StyleID="s66"/>
    <Cell ss:StyleID="s66"/>
    <Cell ss:StyleID="s66"/>
    <Cell ss:StyleID="s66"/>
    <Cell ss:StyleID="s66"/>
    <Cell ss:StyleID="s66"/>
    <Cell ss:StyleID="s66"/>
    <Cell ss:StyleID="s66"/>
    <Cell ss:StyleID="s66"/>
    <Cell ss:StyleID="s66"/>
    <Cell ss:StyleID="s66"/>
   </Row>
   <Row ss:AutoFitHeight="0" ss:Height="15.75">
    <Cell ss:Index="2" ss:StyleID="s66"><Data ss:Type="String">estExt2_Genewise1Plus.C_PHYCAscaffold_120674</Data></Cell>
    <Cell ss:StyleID="s66"><Data ss:Type="Number">12.328900000000001</Data></Cell>
    <Cell ss:StyleID="s66"><Data ss:Type="Number">129.70599999999999</Data></Cell>
    <Cell ss:StyleID="s66"><Data ss:Type="Number">3.39513</Data></Cell>
    <Cell ss:StyleID="s69"><Data ss:Type="Number">5.0000000000000002E-5</Data></Cell>
    <Cell ss:StyleID="s66"><Data ss:Type="Number">2</Data></Cell>
    <Cell ss:StyleID="s66"><Data ss:Type="String">IPR000182; GNAT domain</Data></Cell>
    <Cell ss:StyleID="s66"><Data ss:Type="String">IPR016181; Acyl-CoA N-acyltransferase</Data></Cell>
    <Cell ss:StyleID="s66"/>
    <Cell ss:StyleID="s66"/>
    <Cell ss:StyleID="s66"/>
    <Cell ss:StyleID="s66"/>
    <Cell ss:StyleID="s66"/>
    <Cell ss:StyleID="s66"/>
    <Cell ss:StyleID="s66"/>
    <Cell ss:StyleID="s66"/>
    <Cell ss:StyleID="s66"/>
    <Cell ss:StyleID="s66"/>
    <Cell ss:StyleID="s66"/>
    <Cell ss:StyleID="s66"/>
   </Row>
   <Row ss:AutoFitHeight="0" ss:Height="15.75">
    <Cell ss:Index="2" ss:StyleID="s66"><Data ss:Type="String">estExt2_Genewise1Plus.C_PHYCAscaffold_130267</Data></Cell>
    <Cell ss:StyleID="s66"><Data ss:Type="Number">5.4204100000000004</Data></Cell>
    <Cell ss:StyleID="s66"><Data ss:Type="Number">47.0015</Data></Cell>
    <Cell ss:StyleID="s66"><Data ss:Type="Number">3.1162299999999998</Data></Cell>
    <Cell ss:StyleID="s66"><Data ss:Type="Number">3.5E-4</Data></Cell>
    <Cell ss:StyleID="s66"><Data ss:Type="Number">3</Data></Cell>
    <Cell ss:StyleID="s66"><Data ss:Type="String">IPR001045; Spermidine/spermine synthases</Data></Cell>
    <Cell ss:StyleID="s66"><Data ss:Type="String">IPR029063; S-adenosyl-L-methionine-dependent methyltransferase</Data></Cell>
    <Cell ss:StyleID="s66"><Data ss:Type="String">IPR030374; Polyamine biosynthesis  domain</Data></Cell>
    <Cell ss:StyleID="s66"/>
    <Cell ss:StyleID="s66"/>
    <Cell ss:StyleID="s66"/>
    <Cell ss:StyleID="s66"/>
    <Cell ss:StyleID="s66"/>
    <Cell ss:StyleID="s66"/>
    <Cell ss:StyleID="s66"/>
    <Cell ss:StyleID="s66"/>
    <Cell ss:StyleID="s66"/>
    <Cell ss:StyleID="s66"/>
    <Cell ss:StyleID="s66"/>
   </Row>
   <Row ss:AutoFitHeight="0" ss:Height="15.75">
    <Cell ss:Index="2" ss:StyleID="s66"><Data ss:Type="String">fgenesh2_kg.PHYCAscaffold_14_#_136_#_4099224:1</Data></Cell>
    <Cell ss:StyleID="s66"><Data ss:Type="Number">20.970500000000001</Data></Cell>
    <Cell ss:StyleID="s66"><Data ss:Type="Number">102.241</Data></Cell>
    <Cell ss:StyleID="s66"><Data ss:Type="Number">2.2855400000000001</Data></Cell>
    <Cell ss:StyleID="s66"><Data ss:Type="Number">5.0000000000000001E-4</Data></Cell>
    <Cell ss:StyleID="s66"><Data ss:Type="Number">2</Data></Cell>
    <Cell ss:StyleID="s66"><Data ss:Type="String">IPR000836; Phosphoribosyltransferase domain</Data></Cell>
    <Cell ss:StyleID="s66"><Data ss:Type="String">IPR029057; Phosphoribosyltransferase-like</Data></Cell>
    <Cell ss:StyleID="s66"/>
    <Cell ss:StyleID="s66"/>
    <Cell ss:StyleID="s66"/>
    <Cell ss:StyleID="s66"/>
    <Cell ss:StyleID="s66"/>
    <Cell ss:StyleID="s66"/>
    <Cell ss:StyleID="s66"/>
    <Cell ss:StyleID="s66"/>
    <Cell ss:StyleID="s66"/>
    <Cell ss:StyleID="s66"/>
    <Cell ss:StyleID="s66"/>
    <Cell ss:StyleID="s66"/>
   </Row>
   <Row ss:AutoFitHeight="0" ss:Height="15.75">
    <Cell ss:Index="2" ss:StyleID="s66"><Data ss:Type="String">estExt2_fgenesh1_pg.C_PHYCAscaffold_190112</Data></Cell>
    <Cell ss:StyleID="s66"><Data ss:Type="Number">26.443000000000001</Data></Cell>
    <Cell ss:StyleID="s66"><Data ss:Type="Number">93.687700000000007</Data></Cell>
    <Cell ss:StyleID="s66"><Data ss:Type="Number">1.82497</Data></Cell>
    <Cell ss:StyleID="s66"><Data ss:Type="Number">2.5000000000000001E-4</Data></Cell>
    <Cell ss:StyleID="s66"><Data ss:Type="Number">1</Data></Cell>
    <Cell ss:StyleID="s66"><Data ss:Type="String">IPR004299; Membrane bound O-acyl transferase, MBOAT</Data></Cell>
    <Cell ss:StyleID="s66"/>
    <Cell ss:StyleID="s66"/>
    <Cell ss:StyleID="s66"/>
    <Cell ss:StyleID="s66"/>
    <Cell ss:StyleID="s66"/>
    <Cell ss:StyleID="s66"/>
    <Cell ss:StyleID="s66"/>
    <Cell ss:StyleID="s66"/>
    <Cell ss:StyleID="s66"/>
    <Cell ss:StyleID="s66"/>
    <Cell ss:StyleID="s66"/>
    <Cell ss:StyleID="s66"/>
    <Cell ss:StyleID="s66"/>
   </Row>
   <Row ss:AutoFitHeight="0" ss:Height="15.75">
    <Cell ss:Index="2" ss:StyleID="s66"><Data ss:Type="String">e_gw1.3.943.1</Data></Cell>
    <Cell ss:StyleID="s66"><Data ss:Type="Number">14.5633</Data></Cell>
    <Cell ss:StyleID="s66"><Data ss:Type="Number">57.475900000000003</Data></Cell>
    <Cell ss:StyleID="s66"><Data ss:Type="Number">1.98062</Data></Cell>
    <Cell ss:StyleID="s66"><Data ss:Type="Number">1.3500000000000001E-3</Data></Cell>
    <Cell ss:StyleID="s66"><Data ss:Type="Number">1</Data></Cell>
    <Cell ss:StyleID="s66"><Data ss:Type="String">IPR029063; S-adenosyl-L-methionine-dependent methyltransferase</Data></Cell>
    <Cell ss:StyleID="s66"/>
    <Cell ss:StyleID="s66"/>
    <Cell ss:StyleID="s66"/>
    <Cell ss:StyleID="s66"/>
    <Cell ss:StyleID="s66"/>
    <Cell ss:StyleID="s66"/>
    <Cell ss:StyleID="s66"/>
    <Cell ss:StyleID="s66"/>
    <Cell ss:StyleID="s66"/>
    <Cell ss:StyleID="s66"/>
    <Cell ss:StyleID="s66"/>
    <Cell ss:StyleID="s66"/>
    <Cell ss:StyleID="s66"/>
   </Row>
   <Row ss:AutoFitHeight="0" ss:Height="15.75">
    <Cell ss:Index="2" ss:StyleID="s66"><Data ss:Type="String">fgenesh2_kg.PHYCAscaffold_33_#_40_#_4096610:3</Data></Cell>
    <Cell ss:StyleID="s66"><Data ss:Type="Number">229.245</Data></Cell>
    <Cell ss:StyleID="s66"><Data ss:Type="Number">1173.94</Data></Cell>
    <Cell ss:StyleID="s66"><Data ss:Type="Number">2.3563900000000002</Data></Cell>
    <Cell ss:StyleID="s66"><Data ss:Type="Number">4.4999999999999999E-4</Data></Cell>
    <Cell ss:StyleID="s66"><Data ss:Type="Number">2</Data></Cell>
    <Cell ss:StyleID="s66"><Data ss:Type="String">IPR015422; Pyridoxal phosphate-dependent transferase, major region, subdomain 2</Data></Cell>
    <Cell ss:StyleID="s66"><Data ss:Type="String">IPR015424; Pyridoxal phosphate-dependent transferase</Data></Cell>
    <Cell ss:StyleID="s66"/>
    <Cell ss:StyleID="s66"/>
    <Cell ss:StyleID="s66"/>
    <Cell ss:StyleID="s66"/>
    <Cell ss:StyleID="s66"/>
    <Cell ss:StyleID="s66"/>
    <Cell ss:StyleID="s66"/>
    <Cell ss:StyleID="s66"/>
    <Cell ss:StyleID="s66"/>
    <Cell ss:StyleID="s66"/>
    <Cell ss:StyleID="s66"/>
    <Cell ss:StyleID="s66"/>
   </Row>
   <Row ss:AutoFitHeight="0" ss:Height="15.75">
    <Cell ss:Index="2" ss:StyleID="s66"><Data ss:Type="String">fgenesh2_kg.PHYCAscaffold_23_#_59_#_4098813:1</Data></Cell>
    <Cell ss:StyleID="s66"><Data ss:Type="Number">88.862700000000004</Data></Cell>
    <Cell ss:StyleID="s66"><Data ss:Type="Number">374.53500000000003</Data></Cell>
    <Cell ss:StyleID="s66"><Data ss:Type="Number">2.07545</Data></Cell>
    <Cell ss:StyleID="s69"><Data ss:Type="Number">5.0000000000000002E-5</Data></Cell>
    <Cell ss:StyleID="s66"><Data ss:Type="Number">3</Data></Cell>
    <Cell ss:StyleID="s66"><Data ss:Type="String">IPR000692; Fibrillarin</Data></Cell>
    <Cell ss:StyleID="s66"><Data ss:Type="String">IPR020813; Fibrillarin, conserved site</Data></Cell>
    <Cell ss:StyleID="s66"><Data ss:Type="String">IPR029063; S-adenosyl-L-methionine-dependent methyltransferase</Data></Cell>
    <Cell ss:StyleID="s66"/>
    <Cell ss:StyleID="s66"/>
    <Cell ss:StyleID="s66"/>
    <Cell ss:StyleID="s66"/>
    <Cell ss:StyleID="s66"/>
    <Cell ss:StyleID="s66"/>
    <Cell ss:StyleID="s66"/>
    <Cell ss:StyleID="s66"/>
    <Cell ss:StyleID="s66"/>
    <Cell ss:StyleID="s66"/>
    <Cell ss:StyleID="s66"/>
   </Row>
   <Row ss:AutoFitHeight="0" ss:Height="15.75">
    <Cell ss:Index="2" ss:StyleID="s66"><Data ss:Type="String">estExt2_Genewise1.C_PHYCAscaffold_330109</Data></Cell>
    <Cell ss:StyleID="s66"><Data ss:Type="Number">13.6623</Data></Cell>
    <Cell ss:StyleID="s66"><Data ss:Type="Number">51.294699999999999</Data></Cell>
    <Cell ss:StyleID="s66"><Data ss:Type="Number">1.9086099999999999</Data></Cell>
    <Cell ss:StyleID="s66"><Data ss:Type="Number">3.5E-4</Data></Cell>
    <Cell ss:StyleID="s66"><Data ss:Type="Number">5</Data></Cell>
    <Cell ss:StyleID="s66"><Data ss:Type="String">IPR004838; Aminotransferases, class-I, pyridoxal-phosphate-binding site</Data></Cell>
    <Cell ss:StyleID="s66"><Data ss:Type="String">IPR004839; Aminotransferase, class I/classII</Data></Cell>
    <Cell ss:StyleID="s66"><Data ss:Type="String">IPR015421; Pyridoxal phosphate-dependent transferase, major region, subdomain 1</Data></Cell>
    <Cell ss:StyleID="s66"><Data ss:Type="String">IPR015422; Pyridoxal phosphate-dependent transferase, major region, subdomain 2</Data></Cell>
    <Cell ss:StyleID="s66"><Data ss:Type="String">IPR015424; Pyridoxal phosphate-dependent transferase</Data></Cell>
    <Cell ss:StyleID="s66"/>
    <Cell ss:StyleID="s66"/>
    <Cell ss:StyleID="s66"/>
    <Cell ss:StyleID="s66"/>
    <Cell ss:StyleID="s66"/>
    <Cell ss:StyleID="s66"/>
    <Cell ss:StyleID="s66"/>
    <Cell ss:StyleID="s66"/>
    <Cell ss:StyleID="s66"/>
   </Row>
   <Row ss:AutoFitHeight="0" ss:Height="15.75">
    <Cell ss:Index="2" ss:StyleID="s66"><Data ss:Type="String">estExt2_Genewise1Plus.C_PHYCAscaffold_340170</Data></Cell>
    <Cell ss:StyleID="s66"><Data ss:Type="Number">12.3165</Data></Cell>
    <Cell ss:StyleID="s66"><Data ss:Type="Number">42.8566</Data></Cell>
    <Cell ss:StyleID="s66"><Data ss:Type="Number">1.7989299999999999</Data></Cell>
    <Cell ss:StyleID="s66"><Data ss:Type="Number">4.0000000000000002E-4</Data></Cell>
    <Cell ss:StyleID="s66"><Data ss:Type="Number">4</Data></Cell>
    <Cell ss:StyleID="s66"><Data ss:Type="String">IPR000120; Amidase</Data></Cell>
    <Cell ss:StyleID="s66"><Data ss:Type="String">IPR004412; Glutamyl-tRNA(Gln) amidotransferase A subunit</Data></Cell>
    <Cell ss:StyleID="s66"><Data ss:Type="String">IPR020556; Amidase, conserved site</Data></Cell>
    <Cell ss:StyleID="s66"><Data ss:Type="String">IPR023631; Amidase signature domain</Data></Cell>
    <Cell ss:StyleID="s66"/>
    <Cell ss:StyleID="s66"/>
    <Cell ss:StyleID="s66"/>
    <Cell ss:StyleID="s66"/>
    <Cell ss:StyleID="s66"/>
    <Cell ss:StyleID="s66"/>
    <Cell ss:StyleID="s66"/>
    <Cell ss:StyleID="s66"/>
    <Cell ss:StyleID="s66"/>
    <Cell ss:StyleID="s66"/>
   </Row>
   <Row ss:AutoFitHeight="0" ss:Height="15.75">
    <Cell ss:Index="2" ss:StyleID="s66"><Data ss:Type="String">fgenesh2_kg.PHYCAscaffold_4_#_74_#_gi|189084243|gb|BT031759.1|</Data></Cell>
    <Cell ss:StyleID="s66"><Data ss:Type="Number">62.466099999999997</Data></Cell>
    <Cell ss:StyleID="s66"><Data ss:Type="Number">190.892</Data></Cell>
    <Cell ss:StyleID="s66"><Data ss:Type="Number">1.61161</Data></Cell>
    <Cell ss:StyleID="s66"><Data ss:Type="Number">1.65E-3</Data></Cell>
    <Cell ss:StyleID="s66"><Data ss:Type="Number">5</Data></Cell>
    <Cell ss:StyleID="s66"><Data ss:Type="String">IPR000891; Pyruvate carboxyltransferase</Data></Cell>
    <Cell ss:StyleID="s66"><Data ss:Type="String">IPR002034; Alpha-isopropylmalate/homocitrate synthase, conserved site</Data></Cell>
    <Cell ss:StyleID="s66"><Data ss:Type="String">IPR005671; 2-isopropylmalate synthase, bacterial-type</Data></Cell>
    <Cell ss:StyleID="s66"><Data ss:Type="String">IPR013709; 2-isopropylmalate synthase LeuA, allosteric (dimerisation) domain</Data></Cell>
    <Cell ss:StyleID="s66"><Data ss:Type="String">IPR013785; Aldolase-type TIM barrel</Data></Cell>
    <Cell ss:StyleID="s66"/>
    <Cell ss:StyleID="s66"/>
    <Cell ss:StyleID="s66"/>
    <Cell ss:StyleID="s66"/>
    <Cell ss:StyleID="s66"/>
    <Cell ss:StyleID="s66"/>
    <Cell ss:StyleID="s66"/>
    <Cell ss:StyleID="s66"/>
    <Cell ss:StyleID="s66"/>
   </Row>
   <Row ss:AutoFitHeight="0" ss:Height="15.75">
    <Cell ss:Index="2" ss:StyleID="s66"><Data ss:Type="String">fgenesh2_kg.PHYCAscaffold_6_#_110_#_gi|189084605|gb|BT032121.1|</Data></Cell>
    <Cell ss:StyleID="s66"><Data ss:Type="Number">12.961600000000001</Data></Cell>
    <Cell ss:StyleID="s66"><Data ss:Type="Number">54.884</Data></Cell>
    <Cell ss:StyleID="s66"><Data ss:Type="Number">2.0821399999999999</Data></Cell>
    <Cell ss:StyleID="s69"><Data ss:Type="Number">5.0000000000000002E-5</Data></Cell>
    <Cell ss:StyleID="s66"><Data ss:Type="Number">5</Data></Cell>
    <Cell ss:StyleID="s66"><Data ss:Type="String">IPR010073; Phosphoribosylformylglycinamidine synthase</Data></Cell>
    <Cell ss:StyleID="s66"><Data ss:Type="String">IPR010918; AIR synthase-related protein, C-terminal domain</Data></Cell>
    <Cell ss:StyleID="s66"><Data ss:Type="String">IPR016188; PurM-like, N-terminal domain</Data></Cell>
    <Cell ss:StyleID="s66"><Data ss:Type="String">IPR017926; Glutamine amidotransferase</Data></Cell>
    <Cell ss:StyleID="s66"><Data ss:Type="String">IPR029062; Class I glutamine amidotransferase-like</Data></Cell>
    <Cell ss:StyleID="s66"/>
    <Cell ss:StyleID="s66"/>
    <Cell ss:StyleID="s66"/>
    <Cell ss:StyleID="s66"/>
    <Cell ss:StyleID="s66"/>
    <Cell ss:StyleID="s66"/>
    <Cell ss:StyleID="s66"/>
    <Cell ss:StyleID="s66"/>
    <Cell ss:StyleID="s66"/>
   </Row>
   <Row ss:AutoFitHeight="0" ss:Height="15.75">
    <Cell ss:Index="2" ss:StyleID="s66"><Data ss:Type="String">estExt2_Genewise1Plus.C_PHYCAscaffold_850035</Data></Cell>
    <Cell ss:StyleID="s66"><Data ss:Type="Number">87.843199999999996</Data></Cell>
    <Cell ss:StyleID="s66"><Data ss:Type="Number">286.66399999999999</Data></Cell>
    <Cell ss:StyleID="s66"><Data ss:Type="Number">1.7063600000000001</Data></Cell>
    <Cell ss:StyleID="s66"><Data ss:Type="Number">5.0000000000000001E-4</Data></Cell>
    <Cell ss:StyleID="s66"><Data ss:Type="Number">5</Data></Cell>
    <Cell ss:StyleID="s66"><Data ss:Type="String">IPR005814; Aminotransferase class-III</Data></Cell>
    <Cell ss:StyleID="s66"><Data ss:Type="String">IPR010164; Ornithine aminotransferase</Data></Cell>
    <Cell ss:StyleID="s66"><Data ss:Type="String">IPR015421; Pyridoxal phosphate-dependent transferase, major region, subdomain 1</Data></Cell>
    <Cell ss:StyleID="s66"><Data ss:Type="String">IPR015422; Pyridoxal phosphate-dependent transferase, major region, subdomain 2</Data></Cell>
    <Cell ss:StyleID="s66"><Data ss:Type="String">IPR015424; Pyridoxal phosphate-dependent transferase</Data></Cell>
    <Cell ss:StyleID="s66"/>
    <Cell ss:StyleID="s66"/>
    <Cell ss:StyleID="s66"/>
    <Cell ss:StyleID="s66"/>
    <Cell ss:StyleID="s66"/>
    <Cell ss:StyleID="s66"/>
    <Cell ss:StyleID="s66"/>
    <Cell ss:StyleID="s66"/>
    <Cell ss:StyleID="s66"/>
   </Row>
   <Row ss:AutoFitHeight="0" ss:Height="15.75">
    <Cell ss:Index="2" ss:StyleID="s66"><Data ss:Type="String">fgenesh2_kg.PHYCAscaffold_97_#_11_#_gi|189084172|gb|BT031688.1|</Data></Cell>
    <Cell ss:StyleID="s66"><Data ss:Type="Number">13.706799999999999</Data></Cell>
    <Cell ss:StyleID="s66"><Data ss:Type="Number">42.758000000000003</Data></Cell>
    <Cell ss:StyleID="s66"><Data ss:Type="Number">1.6413</Data></Cell>
    <Cell ss:StyleID="s66"><Data ss:Type="Number">1.1000000000000001E-3</Data></Cell>
    <Cell ss:StyleID="s66"><Data ss:Type="Number">5</Data></Cell>
    <Cell ss:StyleID="s66"><Data ss:Type="String">IPR004468; CTP synthase</Data></Cell>
    <Cell ss:StyleID="s66"><Data ss:Type="String">IPR017456; CTP synthase, N-terminal</Data></Cell>
    <Cell ss:StyleID="s66"><Data ss:Type="String">IPR017926; Glutamine amidotransferase</Data></Cell>
    <Cell ss:StyleID="s66"><Data ss:Type="String">IPR027417; P-loop containing nucleoside triphosphate hydrolase</Data></Cell>
    <Cell ss:StyleID="s66"><Data ss:Type="String">IPR029062; Class I glutamine amidotransferase-like</Data></Cell>
    <Cell ss:StyleID="s66"/>
    <Cell ss:StyleID="s66"/>
    <Cell ss:StyleID="s66"/>
    <Cell ss:StyleID="s66"/>
    <Cell ss:StyleID="s66"/>
    <Cell ss:StyleID="s66"/>
    <Cell ss:StyleID="s66"/>
    <Cell ss:StyleID="s66"/>
    <Cell ss:StyleID="s66"/>
   </Row>
   <Row ss:AutoFitHeight="0" ss:Height="15.75">
    <Cell ss:Index="2" ss:StyleID="s66"><Data ss:Type="String">fgenesh2_kg.PHYCAscaffold_17_#_16_#_4100290:1</Data></Cell>
    <Cell ss:StyleID="s66"><Data ss:Type="Number">39.845199999999998</Data></Cell>
    <Cell ss:StyleID="s66"><Data ss:Type="Number">2061.92</Data></Cell>
    <Cell ss:StyleID="s66"><Data ss:Type="Number">5.6934399999999998</Data></Cell>
    <Cell ss:StyleID="s66"><Data ss:Type="Number">1.4999999999999999E-4</Data></Cell>
    <Cell ss:StyleID="s66"><Data ss:Type="Number">3</Data></Cell>
    <Cell ss:StyleID="s66"><Data ss:Type="String">IPR001951; Histone H4</Data></Cell>
    <Cell ss:StyleID="s66"><Data ss:Type="String">IPR009072; Histone-fold</Data></Cell>
    <Cell ss:StyleID="s66"><Data ss:Type="String">IPR019809; Histone H4, conserved site</Data></Cell>
    <Cell ss:StyleID="s66"/>
    <Cell ss:StyleID="s66"/>
    <Cell ss:StyleID="s66"/>
    <Cell ss:StyleID="s66"/>
    <Cell ss:StyleID="s66"/>
    <Cell ss:StyleID="s66"/>
    <Cell ss:StyleID="s66"/>
    <Cell ss:StyleID="s66"/>
    <Cell ss:StyleID="s66"/>
    <Cell ss:StyleID="s66"/>
    <Cell ss:StyleID="s66"/>
   </Row>
   <Row ss:AutoFitHeight="0" ss:Height="15.75">
    <Cell ss:Index="2" ss:StyleID="s66"><Data ss:Type="String">e_gw1.28.602.1</Data></Cell>
    <Cell ss:StyleID="s66"><Data ss:Type="Number">247.06299999999999</Data></Cell>
    <Cell ss:StyleID="s66"><Data ss:Type="Number">4938.6899999999996</Data></Cell>
    <Cell ss:StyleID="s66"><Data ss:Type="Number">4.32118</Data></Cell>
    <Cell ss:StyleID="s69"><Data ss:Type="Number">5.0000000000000002E-5</Data></Cell>
    <Cell ss:StyleID="s66"><Data ss:Type="Number">2</Data></Cell>
    <Cell ss:StyleID="s66"><Data ss:Type="String">IPR003958; Transcription factor CBF/NF-Y/archaeal histone domain</Data></Cell>
    <Cell ss:StyleID="s66"><Data ss:Type="String">IPR009072; Histone-fold</Data></Cell>
    <Cell ss:StyleID="s66"/>
    <Cell ss:StyleID="s66"/>
    <Cell ss:StyleID="s66"/>
    <Cell ss:StyleID="s66"/>
    <Cell ss:StyleID="s66"/>
    <Cell ss:StyleID="s66"/>
    <Cell ss:StyleID="s66"/>
    <Cell ss:StyleID="s66"/>
    <Cell ss:StyleID="s66"/>
    <Cell ss:StyleID="s66"/>
    <Cell ss:StyleID="s66"/>
    <Cell ss:StyleID="s66"/>
   </Row>
   <Row ss:AutoFitHeight="0" ss:Height="15.75">
    <Cell ss:Index="2" ss:StyleID="s66"><Data ss:Type="String">estExt2_Genewise1Plus.C_PHYCAscaffold_320142</Data></Cell>
    <Cell ss:StyleID="s66"><Data ss:Type="Number">394.87900000000002</Data></Cell>
    <Cell ss:StyleID="s66"><Data ss:Type="Number">1929.15</Data></Cell>
    <Cell ss:StyleID="s66"><Data ss:Type="Number">2.2884899999999999</Data></Cell>
    <Cell ss:StyleID="s69"><Data ss:Type="Number">5.0000000000000002E-5</Data></Cell>
    <Cell ss:StyleID="s66"><Data ss:Type="Number">5</Data></Cell>
    <Cell ss:StyleID="s66"><Data ss:Type="String">IPR002119; Histone H2A</Data></Cell>
    <Cell ss:StyleID="s66"><Data ss:Type="String">IPR007125; Histone H2A/H2B/H3</Data></Cell>
    <Cell ss:StyleID="s66"><Data ss:Type="String">IPR009072; Histone-fold</Data></Cell>
    <Cell ss:StyleID="s66"><Data ss:Type="String">IPR032454; Histone H2A, C-terminal domain</Data></Cell>
    <Cell ss:StyleID="s66"><Data ss:Type="String">IPR032458; Histone H2A conserved site</Data></Cell>
    <Cell ss:StyleID="s66"/>
    <Cell ss:StyleID="s66"/>
    <Cell ss:StyleID="s66"/>
    <Cell ss:StyleID="s66"/>
    <Cell ss:StyleID="s66"/>
    <Cell ss:StyleID="s66"/>
    <Cell ss:StyleID="s66"/>
    <Cell ss:StyleID="s66"/>
    <Cell ss:StyleID="s66"/>
   </Row>
   <Row ss:AutoFitHeight="0" ss:Height="15.75">
    <Cell ss:Index="2" ss:StyleID="s66"><Data ss:Type="String">estExt2_Genewise1.C_PHYCAscaffold_340234</Data></Cell>
    <Cell ss:StyleID="s66"><Data ss:Type="Number">115.72199999999999</Data></Cell>
    <Cell ss:StyleID="s66"><Data ss:Type="Number">784.94299999999998</Data></Cell>
    <Cell ss:StyleID="s66"><Data ss:Type="Number">2.7619199999999999</Data></Cell>
    <Cell ss:StyleID="s66"><Data ss:Type="Number">2.5000000000000001E-4</Data></Cell>
    <Cell ss:StyleID="s66"><Data ss:Type="Number">5</Data></Cell>
    <Cell ss:StyleID="s66"><Data ss:Type="String">IPR002119; Histone H2A</Data></Cell>
    <Cell ss:StyleID="s66"><Data ss:Type="String">IPR007125; Histone H2A/H2B/H3</Data></Cell>
    <Cell ss:StyleID="s66"><Data ss:Type="String">IPR009072; Histone-fold</Data></Cell>
    <Cell ss:StyleID="s66"><Data ss:Type="String">IPR032454; Histone H2A, C-terminal domain</Data></Cell>
    <Cell ss:StyleID="s66"><Data ss:Type="String">IPR032458; Histone H2A conserved site</Data></Cell>
    <Cell ss:StyleID="s66"/>
    <Cell ss:StyleID="s66"/>
    <Cell ss:StyleID="s66"/>
    <Cell ss:StyleID="s66"/>
    <Cell ss:StyleID="s66"/>
    <Cell ss:StyleID="s66"/>
    <Cell ss:StyleID="s66"/>
    <Cell ss:StyleID="s66"/>
    <Cell ss:StyleID="s66"/>
   </Row>
   <Row ss:AutoFitHeight="0" ss:Height="15.75">
    <Cell ss:Index="2" ss:StyleID="s66"><Data ss:Type="String">estExt2_Genewise1Plus.C_PHYCAscaffold_40346</Data></Cell>
    <Cell ss:StyleID="s66"><Data ss:Type="Number">481.05500000000001</Data></Cell>
    <Cell ss:StyleID="s66"><Data ss:Type="Number">3845.99</Data></Cell>
    <Cell ss:StyleID="s66"><Data ss:Type="Number">2.9990800000000002</Data></Cell>
    <Cell ss:StyleID="s69"><Data ss:Type="Number">5.0000000000000002E-5</Data></Cell>
    <Cell ss:StyleID="s66"><Data ss:Type="Number">3</Data></Cell>
    <Cell ss:StyleID="s66"><Data ss:Type="String">IPR000558; Histone H2B</Data></Cell>
    <Cell ss:StyleID="s66"><Data ss:Type="String">IPR007125; Histone H2A/H2B/H3</Data></Cell>
    <Cell ss:StyleID="s66"><Data ss:Type="String">IPR009072; Histone-fold</Data></Cell>
    <Cell ss:StyleID="s66"/>
    <Cell ss:StyleID="s66"/>
    <Cell ss:StyleID="s66"/>
    <Cell ss:StyleID="s66"/>
    <Cell ss:StyleID="s66"/>
    <Cell ss:StyleID="s66"/>
    <Cell ss:StyleID="s66"/>
    <Cell ss:StyleID="s66"/>
    <Cell ss:StyleID="s66"/>
    <Cell ss:StyleID="s66"/>
    <Cell ss:StyleID="s66"/>
   </Row>
   <Row ss:AutoFitHeight="0" ss:Height="15.75">
    <Cell ss:Index="2" ss:StyleID="s66"><Data ss:Type="String">fgenesh2_kg.PHYCAscaffold_4_#_206_#_4098631:1</Data></Cell>
    <Cell ss:StyleID="s66"><Data ss:Type="Number">57.536000000000001</Data></Cell>
    <Cell ss:StyleID="s66"><Data ss:Type="Number">444.25900000000001</Data></Cell>
    <Cell ss:StyleID="s66"><Data ss:Type="Number">2.9488599999999998</Data></Cell>
    <Cell ss:StyleID="s66"><Data ss:Type="Number">1E-4</Data></Cell>
    <Cell ss:StyleID="s66"><Data ss:Type="Number">3</Data></Cell>
    <Cell ss:StyleID="s66"><Data ss:Type="String">IPR000164; Histone H3/CENP-A</Data></Cell>
    <Cell ss:StyleID="s66"><Data ss:Type="String">IPR007125; Histone H2A/H2B/H3</Data></Cell>
    <Cell ss:StyleID="s66"><Data ss:Type="String">IPR009072; Histone-fold</Data></Cell>
    <Cell ss:StyleID="s66"/>
    <Cell ss:StyleID="s66"/>
    <Cell ss:StyleID="s66"/>
    <Cell ss:StyleID="s66"/>
    <Cell ss:StyleID="s66"/>
    <Cell ss:StyleID="s66"/>
    <Cell ss:StyleID="s66"/>
    <Cell ss:StyleID="s66"/>
    <Cell ss:StyleID="s66"/>
    <Cell ss:StyleID="s66"/>
    <Cell ss:StyleID="s66"/>
   </Row>
   <Row ss:AutoFitHeight="0" ss:Height="15.75">
    <Cell ss:Index="2" ss:StyleID="s66"><Data ss:Type="String">estExt2_fgenesh1_pg.C_PHYCAscaffold_40148</Data></Cell>
    <Cell ss:StyleID="s66"><Data ss:Type="Number">632.03200000000004</Data></Cell>
    <Cell ss:StyleID="s66"><Data ss:Type="Number">16844</Data></Cell>
    <Cell ss:StyleID="s66"><Data ss:Type="Number">4.7360899999999999</Data></Cell>
    <Cell ss:StyleID="s69"><Data ss:Type="Number">5.0000000000000002E-5</Data></Cell>
    <Cell ss:StyleID="s66"><Data ss:Type="Number">3</Data></Cell>
    <Cell ss:StyleID="s66"><Data ss:Type="String">IPR001951; Histone H4</Data></Cell>
    <Cell ss:StyleID="s66"><Data ss:Type="String">IPR009072; Histone-fold</Data></Cell>
    <Cell ss:StyleID="s66"><Data ss:Type="String">IPR019809; Histone H4, conserved site</Data></Cell>
    <Cell ss:StyleID="s66"/>
    <Cell ss:StyleID="s66"/>
    <Cell ss:StyleID="s66"/>
    <Cell ss:StyleID="s66"/>
    <Cell ss:StyleID="s66"/>
    <Cell ss:StyleID="s66"/>
    <Cell ss:StyleID="s66"/>
    <Cell ss:StyleID="s66"/>
    <Cell ss:StyleID="s66"/>
    <Cell ss:StyleID="s66"/>
    <Cell ss:StyleID="s66"/>
   </Row>
   <Row ss:AutoFitHeight="0" ss:Height="15.75">
    <Cell ss:Index="2" ss:StyleID="s66"><Data ss:Type="String">e_gw1.4.1163.1</Data></Cell>
    <Cell ss:StyleID="s66"><Data ss:Type="Number">185.727</Data></Cell>
    <Cell ss:StyleID="s66"><Data ss:Type="Number">3258.94</Data></Cell>
    <Cell ss:StyleID="s66"><Data ss:Type="Number">4.1331499999999997</Data></Cell>
    <Cell ss:StyleID="s69"><Data ss:Type="Number">5.0000000000000002E-5</Data></Cell>
    <Cell ss:StyleID="s66"><Data ss:Type="Number">3</Data></Cell>
    <Cell ss:StyleID="s66"><Data ss:Type="String">IPR000558; Histone H2B</Data></Cell>
    <Cell ss:StyleID="s66"><Data ss:Type="String">IPR007125; Histone H2A/H2B/H3</Data></Cell>
    <Cell ss:StyleID="s66"><Data ss:Type="String">IPR009072; Histone-fold</Data></Cell>
    <Cell ss:StyleID="s66"/>
    <Cell ss:StyleID="s66"/>
    <Cell ss:StyleID="s66"/>
    <Cell ss:StyleID="s66"/>
    <Cell ss:StyleID="s66"/>
    <Cell ss:StyleID="s66"/>
    <Cell ss:StyleID="s66"/>
    <Cell ss:StyleID="s66"/>
    <Cell ss:StyleID="s66"/>
    <Cell ss:StyleID="s66"/>
    <Cell ss:StyleID="s66"/>
   </Row>
   <Row ss:AutoFitHeight="0" ss:Height="15.75">
    <Cell ss:Index="2" ss:StyleID="s66"><Data ss:Type="String">estExt2_Genewise1.C_PHYCAscaffold_170002</Data></Cell>
    <Cell ss:StyleID="s66"><Data ss:Type="Number">890.27700000000004</Data></Cell>
    <Cell ss:StyleID="s66"><Data ss:Type="Number">3066.89</Data></Cell>
    <Cell ss:StyleID="s66"><Data ss:Type="Number">1.7844500000000001</Data></Cell>
    <Cell ss:StyleID="s66"><Data ss:Type="Number">4.0000000000000002E-4</Data></Cell>
    <Cell ss:StyleID="s66"><Data ss:Type="Number">4</Data></Cell>
    <Cell ss:StyleID="s66"><Data ss:Type="String">IPR009287; Transcription initiation Spt4</Data></Cell>
    <Cell ss:StyleID="s66"><Data ss:Type="String">IPR016046; Transcription initiation Spt4-like</Data></Cell>
    <Cell ss:StyleID="s66"><Data ss:Type="String">IPR022800; Spt4/RpoE2 zinc finger</Data></Cell>
    <Cell ss:StyleID="s66"><Data ss:Type="String">IPR029040; RNA polymerase subunit RPABC4/transcription elongation factor Spt4</Data></Cell>
    <Cell ss:StyleID="s66"/>
    <Cell ss:StyleID="s66"/>
    <Cell ss:StyleID="s66"/>
    <Cell ss:StyleID="s66"/>
    <Cell ss:StyleID="s66"/>
    <Cell ss:StyleID="s66"/>
    <Cell ss:StyleID="s66"/>
    <Cell ss:StyleID="s66"/>
    <Cell ss:StyleID="s66"/>
    <Cell ss:StyleID="s66"/>
   </Row>
   <Row ss:AutoFitHeight="0" ss:Height="15.75">
    <Cell ss:Index="2" ss:StyleID="s66"><Data ss:Type="String">e_gw1.226.3.1</Data></Cell>
    <Cell ss:StyleID="s66"><Data ss:Type="Number">100.111</Data></Cell>
    <Cell ss:StyleID="s66"><Data ss:Type="Number">937.38400000000001</Data></Cell>
    <Cell ss:StyleID="s66"><Data ss:Type="Number">3.2270500000000002</Data></Cell>
    <Cell ss:StyleID="s66"><Data ss:Type="Number">5.5000000000000003E-4</Data></Cell>
    <Cell ss:StyleID="s66"><Data ss:Type="Number">1</Data></Cell>
    <Cell ss:StyleID="s66"><Data ss:Type="String">IPR000197; Zinc finger, TAZ-type</Data></Cell>
    <Cell ss:StyleID="s66"/>
    <Cell ss:StyleID="s66"/>
    <Cell ss:StyleID="s66"/>
    <Cell ss:StyleID="s66"/>
    <Cell ss:StyleID="s66"/>
    <Cell ss:StyleID="s66"/>
    <Cell ss:StyleID="s66"/>
    <Cell ss:StyleID="s66"/>
    <Cell ss:StyleID="s66"/>
    <Cell ss:StyleID="s66"/>
    <Cell ss:StyleID="s66"/>
    <Cell ss:StyleID="s66"/>
    <Cell ss:StyleID="s66"/>
   </Row>
   <Row ss:AutoFitHeight="0" ss:Height="15.75">
    <Cell ss:Index="2" ss:StyleID="s66"><Data ss:Type="String">estExt2_Genewise1Plus.C_PHYCAscaffold_380159</Data></Cell>
    <Cell ss:StyleID="s66"><Data ss:Type="Number">1078.31</Data></Cell>
    <Cell ss:StyleID="s66"><Data ss:Type="Number">11291.1</Data></Cell>
    <Cell ss:StyleID="s66"><Data ss:Type="Number">3.38835</Data></Cell>
    <Cell ss:StyleID="s69"><Data ss:Type="Number">5.0000000000000002E-5</Data></Cell>
    <Cell ss:StyleID="s66"><Data ss:Type="Number">1</Data></Cell>
    <Cell ss:StyleID="s66"><Data ss:Type="String">IPR019401; Zinc finger, CHCC-type</Data></Cell>
    <Cell ss:StyleID="s66"/>
    <Cell ss:StyleID="s66"/>
    <Cell ss:StyleID="s66"/>
    <Cell ss:StyleID="s66"/>
    <Cell ss:StyleID="s66"/>
    <Cell ss:StyleID="s66"/>
    <Cell ss:StyleID="s66"/>
    <Cell ss:StyleID="s66"/>
    <Cell ss:StyleID="s66"/>
    <Cell ss:StyleID="s66"/>
    <Cell ss:StyleID="s66"/>
    <Cell ss:StyleID="s66"/>
    <Cell ss:StyleID="s66"/>
   </Row>
   <Row ss:AutoFitHeight="0" ss:Height="15.75">
    <Cell ss:Index="2" ss:StyleID="s66"><Data ss:Type="String">fgenesh1_pm.PHYCAscaffold_58_#_42</Data></Cell>
    <Cell ss:StyleID="s66"><Data ss:Type="Number">973.2</Data></Cell>
    <Cell ss:StyleID="s66"><Data ss:Type="Number">24285.7</Data></Cell>
    <Cell ss:StyleID="s66"><Data ss:Type="Number">4.6412300000000002</Data></Cell>
    <Cell ss:StyleID="s66"><Data ss:Type="Number">1.4999999999999999E-4</Data></Cell>
    <Cell ss:StyleID="s66"><Data ss:Type="Number">3</Data></Cell>
    <Cell ss:StyleID="s66"><Data ss:Type="String">IPR001841; Zinc finger, RING-type</Data></Cell>
    <Cell ss:StyleID="s66"><Data ss:Type="String">IPR013083; Zinc finger, RING/FYVE/PHD-type</Data></Cell>
    <Cell ss:StyleID="s66"><Data ss:Type="String">IPR024766; Zinc finger, RING-H2-type</Data></Cell>
    <Cell ss:StyleID="s66"/>
    <Cell ss:StyleID="s66"/>
    <Cell ss:StyleID="s66"/>
    <Cell ss:StyleID="s66"/>
    <Cell ss:StyleID="s66"/>
    <Cell ss:StyleID="s66"/>
    <Cell ss:StyleID="s66"/>
    <Cell ss:StyleID="s66"/>
    <Cell ss:StyleID="s66"/>
    <Cell ss:StyleID="s66"/>
    <Cell ss:StyleID="s66"/>
   </Row>
   <Row ss:AutoFitHeight="0" ss:Height="15.75">
    <Cell ss:Index="2" ss:StyleID="s66"><Data ss:Type="String">estExt2_Genewise1.C_PHYCAscaffold_760068</Data></Cell>
    <Cell ss:StyleID="s66"><Data ss:Type="Number">119.871</Data></Cell>
    <Cell ss:StyleID="s66"><Data ss:Type="Number">519.65200000000004</Data></Cell>
    <Cell ss:StyleID="s66"><Data ss:Type="Number">2.1160600000000001</Data></Cell>
    <Cell ss:StyleID="s66"><Data ss:Type="Number">8.9999999999999998E-4</Data></Cell>
    <Cell ss:StyleID="s66"><Data ss:Type="Number">1</Data></Cell>
    <Cell ss:StyleID="s66"><Data ss:Type="String">IPR004217; Tim10/DDP family zinc finger</Data></Cell>
    <Cell ss:StyleID="s66"/>
    <Cell ss:StyleID="s66"/>
    <Cell ss:StyleID="s66"/>
    <Cell ss:StyleID="s66"/>
    <Cell ss:StyleID="s66"/>
    <Cell ss:StyleID="s66"/>
    <Cell ss:StyleID="s66"/>
    <Cell ss:StyleID="s66"/>
    <Cell ss:StyleID="s66"/>
    <Cell ss:StyleID="s66"/>
    <Cell ss:StyleID="s66"/>
    <Cell ss:StyleID="s66"/>
    <Cell ss:StyleID="s66"/>
   </Row>
   <Row ss:AutoFitHeight="0" ss:Height="15.75">
    <Cell ss:Index="2" ss:StyleID="s66"><Data ss:Type="String">fgenesh2_kg.PHYCAscaffold_9_#_141_#_Contig4900.1</Data></Cell>
    <Cell ss:StyleID="s66"><Data ss:Type="Number">1079.0899999999999</Data></Cell>
    <Cell ss:StyleID="s66"><Data ss:Type="Number">6595.61</Data></Cell>
    <Cell ss:StyleID="s66"><Data ss:Type="Number">2.6116899999999998</Data></Cell>
    <Cell ss:StyleID="s66"><Data ss:Type="Number">8.9999999999999998E-4</Data></Cell>
    <Cell ss:StyleID="s66"><Data ss:Type="Number">3</Data></Cell>
    <Cell ss:StyleID="s66"><Data ss:Type="String">IPR004217; Tim10/DDP family zinc finger</Data></Cell>
    <Cell ss:StyleID="s66"><Data ss:Type="String">IPR027100; Mitochondrial import inner membrane translocase subunit Tim10</Data></Cell>
    <Cell ss:StyleID="s66"><Data ss:Type="String">IPR027247; Mitochondrial import inner membrane translocase subunit Tim10/Tim12</Data></Cell>
    <Cell ss:StyleID="s66"/>
    <Cell ss:StyleID="s66"/>
    <Cell ss:StyleID="s66"/>
    <Cell ss:StyleID="s66"/>
    <Cell ss:StyleID="s66"/>
    <Cell ss:StyleID="s66"/>
    <Cell ss:StyleID="s66"/>
    <Cell ss:StyleID="s66"/>
    <Cell ss:StyleID="s66"/>
    <Cell ss:StyleID="s66"/>
    <Cell ss:StyleID="s66"/>
   </Row>
   <Row ss:AutoFitHeight="0" ss:Height="15.75">
    <Cell ss:Index="2" ss:StyleID="s66"><Data ss:Type="String">estExt2_Genewise1.C_PHYCAscaffold_130507</Data></Cell>
    <Cell ss:StyleID="s66"><Data ss:Type="Number">21.030899999999999</Data></Cell>
    <Cell ss:StyleID="s66"><Data ss:Type="Number">68.949700000000007</Data></Cell>
    <Cell ss:StyleID="s66"><Data ss:Type="Number">1.7130300000000001</Data></Cell>
    <Cell ss:StyleID="s66"><Data ss:Type="Number">6.4999999999999997E-4</Data></Cell>
    <Cell ss:StyleID="s66"><Data ss:Type="Number">6</Data></Cell>
    <Cell ss:StyleID="s66"><Data ss:Type="String">IPR001017; Dehydrogenase, E1 component</Data></Cell>
    <Cell ss:StyleID="s66"><Data ss:Type="String">IPR005475; Transketolase-like, pyrimidine-binding domain</Data></Cell>
    <Cell ss:StyleID="s66"><Data ss:Type="String">IPR011603; 2-oxoglutarate dehydrogenase E1 component</Data></Cell>
    <Cell ss:StyleID="s66"><Data ss:Type="String">IPR029061; Thiamin diphosphate-binding fold</Data></Cell>
    <Cell ss:StyleID="s66"><Data ss:Type="String">IPR031717; Multifunctional 2-oxoglutarate metabolism enzyme, C-terminal</Data></Cell>
    <Cell ss:StyleID="s66"><Data ss:Type="String">IPR032106; 2-oxoglutarate dehydrogenase E1 component, N-terminal domain</Data></Cell>
    <Cell ss:StyleID="s66"/>
    <Cell ss:StyleID="s66"/>
    <Cell ss:StyleID="s66"/>
    <Cell ss:StyleID="s66"/>
    <Cell ss:StyleID="s66"/>
    <Cell ss:StyleID="s66"/>
    <Cell ss:StyleID="s66"/>
    <Cell ss:StyleID="s66"/>
   </Row>
   <Row ss:AutoFitHeight="0" ss:Height="15.75">
    <Cell ss:Index="2" ss:StyleID="s66"><Data ss:Type="String">fgenesh2_kg.PHYCAscaffold_19_#_96_#_Contig3542.1</Data></Cell>
    <Cell ss:StyleID="s66"><Data ss:Type="Number">33.440600000000003</Data></Cell>
    <Cell ss:StyleID="s66"><Data ss:Type="Number">128.10400000000001</Data></Cell>
    <Cell ss:StyleID="s66"><Data ss:Type="Number">1.9376500000000001</Data></Cell>
    <Cell ss:StyleID="s66"><Data ss:Type="Number">1.75E-3</Data></Cell>
    <Cell ss:StyleID="s66"><Data ss:Type="Number">1</Data></Cell>
    <Cell ss:StyleID="s66"><Data ss:Type="String">IPR000701; Succinate dehydrogenase/Fumarate reductase, transmembrane subunit</Data></Cell>
    <Cell ss:StyleID="s66"/>
    <Cell ss:StyleID="s66"/>
    <Cell ss:StyleID="s66"/>
    <Cell ss:StyleID="s66"/>
    <Cell ss:StyleID="s66"/>
    <Cell ss:StyleID="s66"/>
    <Cell ss:StyleID="s66"/>
    <Cell ss:StyleID="s66"/>
    <Cell ss:StyleID="s66"/>
    <Cell ss:StyleID="s66"/>
    <Cell ss:StyleID="s66"/>
    <Cell ss:StyleID="s66"/>
    <Cell ss:StyleID="s66"/>
   </Row>
   <Row ss:AutoFitHeight="0" ss:Height="15.75">
    <Cell ss:Index="2" ss:StyleID="s66"><Data ss:Type="String">fgenesh1_pg.PHYCAscaffold_2_#_34</Data></Cell>
    <Cell ss:StyleID="s66"><Data ss:Type="Number">27.03</Data></Cell>
    <Cell ss:StyleID="s66"><Data ss:Type="Number">111.71899999999999</Data></Cell>
    <Cell ss:StyleID="s66"><Data ss:Type="Number">2.0472399999999999</Data></Cell>
    <Cell ss:StyleID="s66"><Data ss:Type="Number">1.4999999999999999E-4</Data></Cell>
    <Cell ss:StyleID="s66"><Data ss:Type="Number">4</Data></Cell>
    <Cell ss:StyleID="s66"><Data ss:Type="String">IPR001804; Isocitrate and isopropylmalate dehydrogenases family</Data></Cell>
    <Cell ss:StyleID="s66"><Data ss:Type="String">IPR004429; Isopropylmalate dehydrogenase</Data></Cell>
    <Cell ss:StyleID="s66"><Data ss:Type="String">IPR019818; Isocitrate/isopropylmalate dehydrogenase, conserved site</Data></Cell>
    <Cell ss:StyleID="s66"><Data ss:Type="String">IPR024084; Isopropylmalate dehydrogenase-like domain</Data></Cell>
    <Cell ss:StyleID="s66"/>
    <Cell ss:StyleID="s66"/>
    <Cell ss:StyleID="s66"/>
    <Cell ss:StyleID="s66"/>
    <Cell ss:StyleID="s66"/>
    <Cell ss:StyleID="s66"/>
    <Cell ss:StyleID="s66"/>
    <Cell ss:StyleID="s66"/>
    <Cell ss:StyleID="s66"/>
    <Cell ss:StyleID="s66"/>
   </Row>
   <Row ss:AutoFitHeight="0" ss:Height="15.75">
    <Cell ss:Index="2" ss:StyleID="s66"><Data ss:Type="String">gw1.5.1363.1</Data></Cell>
    <Cell ss:StyleID="s66"><Data ss:Type="Number">979.69200000000001</Data></Cell>
    <Cell ss:StyleID="s66"><Data ss:Type="Number">17110.599999999999</Data></Cell>
    <Cell ss:StyleID="s66"><Data ss:Type="Number">4.1264200000000004</Data></Cell>
    <Cell ss:StyleID="s69"><Data ss:Type="Number">5.0000000000000002E-5</Data></Cell>
    <Cell ss:StyleID="s66"><Data ss:Type="Number">1</Data></Cell>
    <Cell ss:StyleID="s66"><Data ss:Type="String">IPR005631; Flavinator of succinate dehydrogenase</Data></Cell>
    <Cell ss:StyleID="s66"/>
    <Cell ss:StyleID="s66"/>
    <Cell ss:StyleID="s66"/>
    <Cell ss:StyleID="s66"/>
    <Cell ss:StyleID="s66"/>
    <Cell ss:StyleID="s66"/>
    <Cell ss:StyleID="s66"/>
    <Cell ss:StyleID="s66"/>
    <Cell ss:StyleID="s66"/>
    <Cell ss:StyleID="s66"/>
    <Cell ss:StyleID="s66"/>
    <Cell ss:StyleID="s66"/>
    <Cell ss:StyleID="s66"/>
   </Row>
   <Row ss:AutoFitHeight="0" ss:Height="15.75">
    <Cell ss:Index="2" ss:StyleID="s66"><Data ss:Type="String">fgenesh2_kg.PHYCAscaffold_8_#_76_#_4099533:1</Data></Cell>
    <Cell ss:StyleID="s66"><Data ss:Type="Number">11.933</Data></Cell>
    <Cell ss:StyleID="s66"><Data ss:Type="Number">44.990299999999998</Data></Cell>
    <Cell ss:StyleID="s66"><Data ss:Type="Number">1.91466</Data></Cell>
    <Cell ss:StyleID="s66"><Data ss:Type="Number">5.9999999999999995E-4</Data></Cell>
    <Cell ss:StyleID="s66"><Data ss:Type="Number">4</Data></Cell>
    <Cell ss:StyleID="s66"><Data ss:Type="String">IPR001295; Dihydroorotate dehydrogenase, conserved site</Data></Cell>
    <Cell ss:StyleID="s66"><Data ss:Type="String">IPR005719; Dihydroorotate dehydrogenase, class 2</Data></Cell>
    <Cell ss:StyleID="s66"><Data ss:Type="String">IPR005720; Dihydroorotate dehydrogenase domain</Data></Cell>
    <Cell ss:StyleID="s66"><Data ss:Type="String">IPR013785; Aldolase-type TIM barrel</Data></Cell>
    <Cell ss:StyleID="s66"/>
    <Cell ss:StyleID="s66"/>
    <Cell ss:StyleID="s66"/>
    <Cell ss:StyleID="s66"/>
    <Cell ss:StyleID="s66"/>
    <Cell ss:StyleID="s66"/>
    <Cell ss:StyleID="s66"/>
    <Cell ss:StyleID="s66"/>
    <Cell ss:StyleID="s66"/>
    <Cell ss:StyleID="s66"/>
   </Row>
   <Row ss:AutoFitHeight="0" ss:Height="15.75">
    <Cell ss:Index="2" ss:StyleID="s66"><Data ss:Type="String">estExt2_fgenesh1_pg.C_PHYCAscaffold_30139</Data></Cell>
    <Cell ss:StyleID="s66"><Data ss:Type="Number">11.8582</Data></Cell>
    <Cell ss:StyleID="s66"><Data ss:Type="Number">68.326400000000007</Data></Cell>
    <Cell ss:StyleID="s66"><Data ss:Type="Number">2.5265599999999999</Data></Cell>
    <Cell ss:StyleID="s69"><Data ss:Type="Number">5.0000000000000002E-5</Data></Cell>
    <Cell ss:StyleID="s66"><Data ss:Type="Number">5</Data></Cell>
    <Cell ss:StyleID="s66"><Data ss:Type="String">IPR000644; CBS domain</Data></Cell>
    <Cell ss:StyleID="s66"><Data ss:Type="String">IPR001093; IMP dehydrogenase/GMP reductase</Data></Cell>
    <Cell ss:StyleID="s66"><Data ss:Type="String">IPR005990; Inosine-5'-monophosphate dehydrogenase</Data></Cell>
    <Cell ss:StyleID="s66"><Data ss:Type="String">IPR013785; Aldolase-type TIM barrel</Data></Cell>
    <Cell ss:StyleID="s66"><Data ss:Type="String">IPR015875; IMP dehydrogenase / GMP reductase, conserved site</Data></Cell>
    <Cell ss:StyleID="s66"/>
    <Cell ss:StyleID="s66"/>
    <Cell ss:StyleID="s66"/>
    <Cell ss:StyleID="s66"/>
    <Cell ss:StyleID="s66"/>
    <Cell ss:StyleID="s66"/>
    <Cell ss:StyleID="s66"/>
    <Cell ss:StyleID="s66"/>
    <Cell ss:StyleID="s66"/>
   </Row>
   <Row ss:AutoFitHeight="0" ss:Height="15.75">
    <Cell ss:Index="2" ss:StyleID="s66"><Data ss:Type="String">e_gw1.1.1208.1</Data></Cell>
    <Cell ss:StyleID="s66"><Data ss:Type="Number">124.499</Data></Cell>
    <Cell ss:StyleID="s66"><Data ss:Type="Number">644.42899999999997</Data></Cell>
    <Cell ss:StyleID="s66"><Data ss:Type="Number">2.37188</Data></Cell>
    <Cell ss:StyleID="s69"><Data ss:Type="Number">5.0000000000000002E-5</Data></Cell>
    <Cell ss:StyleID="s66"><Data ss:Type="Number">4</Data></Cell>
    <Cell ss:StyleID="s66"><Data ss:Type="String">IPR005475; Transketolase-like, pyrimidine-binding domain</Data></Cell>
    <Cell ss:StyleID="s66"><Data ss:Type="String">IPR009014; Transketolase, C-terminal/Pyruvate-ferredoxin oxidoreductase, domain II</Data></Cell>
    <Cell ss:StyleID="s66"><Data ss:Type="String">IPR027110; Pyruvate dehydrogenase E1 component subunit beta</Data></Cell>
    <Cell ss:StyleID="s66"><Data ss:Type="String">IPR029061; Thiamin diphosphate-binding fold</Data></Cell>
    <Cell ss:StyleID="s66"/>
    <Cell ss:StyleID="s66"/>
    <Cell ss:StyleID="s66"/>
    <Cell ss:StyleID="s66"/>
    <Cell ss:StyleID="s66"/>
    <Cell ss:StyleID="s66"/>
    <Cell ss:StyleID="s66"/>
    <Cell ss:StyleID="s66"/>
    <Cell ss:StyleID="s66"/>
    <Cell ss:StyleID="s66"/>
   </Row>
   <Row ss:AutoFitHeight="0" ss:Height="15.75">
    <Cell ss:Index="2" ss:StyleID="s66"><Data ss:Type="String">fgenesh2_kg.PHYCAscaffold_86_#_7_#_Contig1414.1</Data></Cell>
    <Cell ss:StyleID="s66"><Data ss:Type="Number">28.856999999999999</Data></Cell>
    <Cell ss:StyleID="s66"><Data ss:Type="Number">89.442099999999996</Data></Cell>
    <Cell ss:StyleID="s66"><Data ss:Type="Number">1.6320300000000001</Data></Cell>
    <Cell ss:StyleID="s66"><Data ss:Type="Number">1.1000000000000001E-3</Data></Cell>
    <Cell ss:StyleID="s66"><Data ss:Type="Number">3</Data></Cell>
    <Cell ss:StyleID="s66"><Data ss:Type="String">IPR012131; Histidinol dehydrogenase</Data></Cell>
    <Cell ss:StyleID="s66"><Data ss:Type="String">IPR016161; Aldehyde/histidinol dehydrogenase</Data></Cell>
    <Cell ss:StyleID="s66"><Data ss:Type="String">IPR022695; Histidinol dehydrogenase, monofunctional</Data></Cell>
    <Cell ss:StyleID="s66"/>
    <Cell ss:StyleID="s66"/>
    <Cell ss:StyleID="s66"/>
    <Cell ss:StyleID="s66"/>
    <Cell ss:StyleID="s66"/>
    <Cell ss:StyleID="s66"/>
    <Cell ss:StyleID="s66"/>
    <Cell ss:StyleID="s66"/>
    <Cell ss:StyleID="s66"/>
    <Cell ss:StyleID="s66"/>
    <Cell ss:StyleID="s66"/>
   </Row>
   <Row ss:AutoFitHeight="0" ss:Height="15.75">
    <Cell ss:Index="2" ss:StyleID="s66"><Data ss:Type="String">estExt2_Genewise1.C_PHYCAscaffold_260065</Data></Cell>
    <Cell ss:StyleID="s66"><Data ss:Type="Number">7.71326</Data></Cell>
    <Cell ss:StyleID="s66"><Data ss:Type="Number">35.521599999999999</Data></Cell>
    <Cell ss:StyleID="s66"><Data ss:Type="Number">2.2032799999999999</Data></Cell>
    <Cell ss:StyleID="s66"><Data ss:Type="Number">5.5000000000000003E-4</Data></Cell>
    <Cell ss:StyleID="s66"><Data ss:Type="Number">5</Data></Cell>
    <Cell ss:StyleID="s66"><Data ss:Type="String">IPR001680; WD40 repeat</Data></Cell>
    <Cell ss:StyleID="s66"><Data ss:Type="String">IPR015943; WD40/YVTN repeat-like-containing domain</Data></Cell>
    <Cell ss:StyleID="s66"><Data ss:Type="String">IPR017986; WD40-repeat-containing domain</Data></Cell>
    <Cell ss:StyleID="s66"><Data ss:Type="String">IPR020472; G-protein beta WD-40 repeat</Data></Cell>
    <Cell ss:StyleID="s66"><Data ss:Type="String">IPR022052; Histone-binding protein RBBP4, N-terminal</Data></Cell>
    <Cell ss:StyleID="s66"/>
    <Cell ss:StyleID="s66"/>
    <Cell ss:StyleID="s66"/>
    <Cell ss:StyleID="s66"/>
    <Cell ss:StyleID="s66"/>
    <Cell ss:StyleID="s66"/>
    <Cell ss:StyleID="s66"/>
    <Cell ss:StyleID="s66"/>
    <Cell ss:StyleID="s66"/>
   </Row>
   <Row ss:AutoFitHeight="0" ss:Height="15.75">
    <Cell ss:Index="2" ss:StyleID="s66"><Data ss:Type="String">estExt2_fgenesh1_pg.C_PHYCAscaffold_10080</Data></Cell>
    <Cell ss:StyleID="s66"><Data ss:Type="Number">1.8002100000000001</Data></Cell>
    <Cell ss:StyleID="s66"><Data ss:Type="Number">14.8772</Data></Cell>
    <Cell ss:StyleID="s66"><Data ss:Type="Number">3.0468700000000002</Data></Cell>
    <Cell ss:StyleID="s66"><Data ss:Type="Number">4.4999999999999999E-4</Data></Cell>
    <Cell ss:StyleID="s66"><Data ss:Type="Number">3</Data></Cell>
    <Cell ss:StyleID="s66"><Data ss:Type="String">IPR001680; WD40 repeat</Data></Cell>
    <Cell ss:StyleID="s66"><Data ss:Type="String">IPR015943; WD40/YVTN repeat-like-containing domain</Data></Cell>
    <Cell ss:StyleID="s66"><Data ss:Type="String">IPR017986; WD40-repeat-containing domain</Data></Cell>
    <Cell ss:StyleID="s66"/>
    <Cell ss:StyleID="s66"/>
    <Cell ss:StyleID="s66"/>
    <Cell ss:StyleID="s66"/>
    <Cell ss:StyleID="s66"/>
    <Cell ss:StyleID="s66"/>
    <Cell ss:StyleID="s66"/>
    <Cell ss:StyleID="s66"/>
    <Cell ss:StyleID="s66"/>
    <Cell ss:StyleID="s66"/>
    <Cell ss:StyleID="s66"/>
   </Row>
   <Row ss:AutoFitHeight="0" ss:Height="15.75">
    <Cell ss:Index="2" ss:StyleID="s66"><Data ss:Type="String">estExt2_Genewise1Plus.C_PHYCAscaffold_370357</Data></Cell>
    <Cell ss:StyleID="s66"><Data ss:Type="Number">2.5269699999999999</Data></Cell>
    <Cell ss:StyleID="s66"><Data ss:Type="Number">22.420999999999999</Data></Cell>
    <Cell ss:StyleID="s66"><Data ss:Type="Number">3.1493699999999998</Data></Cell>
    <Cell ss:StyleID="s66"><Data ss:Type="Number">1E-4</Data></Cell>
    <Cell ss:StyleID="s66"><Data ss:Type="Number">4</Data></Cell>
    <Cell ss:StyleID="s66"><Data ss:Type="String">IPR001680; WD40 repeat</Data></Cell>
    <Cell ss:StyleID="s66"><Data ss:Type="String">IPR007148; Small-subunit processome, Utp12</Data></Cell>
    <Cell ss:StyleID="s66"><Data ss:Type="String">IPR015943; WD40/YVTN repeat-like-containing domain</Data></Cell>
    <Cell ss:StyleID="s66"><Data ss:Type="String">IPR017986; WD40-repeat-containing domain</Data></Cell>
    <Cell ss:StyleID="s66"/>
    <Cell ss:StyleID="s66"/>
    <Cell ss:StyleID="s66"/>
    <Cell ss:StyleID="s66"/>
    <Cell ss:StyleID="s66"/>
    <Cell ss:StyleID="s66"/>
    <Cell ss:StyleID="s66"/>
    <Cell ss:StyleID="s66"/>
    <Cell ss:StyleID="s66"/>
    <Cell ss:StyleID="s66"/>
   </Row>
   <Row ss:AutoFitHeight="0" ss:Height="15.75">
    <Cell ss:Index="2" ss:StyleID="s66"><Data ss:Type="String">fgenesh2_kg.PHYCAscaffold_61_#_4_#_4100630:1</Data></Cell>
    <Cell ss:StyleID="s66"><Data ss:Type="Number">35.466799999999999</Data></Cell>
    <Cell ss:StyleID="s66"><Data ss:Type="Number">125.83799999999999</Data></Cell>
    <Cell ss:StyleID="s66"><Data ss:Type="Number">1.8270299999999999</Data></Cell>
    <Cell ss:StyleID="s66"><Data ss:Type="Number">5.5000000000000003E-4</Data></Cell>
    <Cell ss:StyleID="s66"><Data ss:Type="Number">5</Data></Cell>
    <Cell ss:StyleID="s66"><Data ss:Type="String">IPR001680; WD40 repeat</Data></Cell>
    <Cell ss:StyleID="s66"><Data ss:Type="String">IPR015943; WD40/YVTN repeat-like-containing domain</Data></Cell>
    <Cell ss:StyleID="s66"><Data ss:Type="String">IPR017986; WD40-repeat-containing domain</Data></Cell>
    <Cell ss:StyleID="s66"><Data ss:Type="String">IPR019775; WD40 repeat, conserved site</Data></Cell>
    <Cell ss:StyleID="s66"><Data ss:Type="String">IPR027525; Eukaryotic translation initiation factor 3 subunit I</Data></Cell>
    <Cell ss:StyleID="s66"/>
    <Cell ss:StyleID="s66"/>
    <Cell ss:StyleID="s66"/>
    <Cell ss:StyleID="s66"/>
    <Cell ss:StyleID="s66"/>
    <Cell ss:StyleID="s66"/>
    <Cell ss:StyleID="s66"/>
    <Cell ss:StyleID="s66"/>
    <Cell ss:StyleID="s66"/>
   </Row>
   <Row ss:AutoFitHeight="0" ss:Height="15.75">
    <Cell ss:Index="2" ss:StyleID="s66"><Data ss:Type="String">fgenesh2_kg.PHYCAscaffold_9_#_17_#_Contig4664.1</Data></Cell>
    <Cell ss:StyleID="s66"><Data ss:Type="Number">20.7943</Data></Cell>
    <Cell ss:StyleID="s66"><Data ss:Type="Number">70.795400000000001</Data></Cell>
    <Cell ss:StyleID="s66"><Data ss:Type="Number">1.7674700000000001</Data></Cell>
    <Cell ss:StyleID="s66"><Data ss:Type="Number">7.5000000000000002E-4</Data></Cell>
    <Cell ss:StyleID="s66"><Data ss:Type="Number">6</Data></Cell>
    <Cell ss:StyleID="s66"><Data ss:Type="String">IPR001680; WD40 repeat</Data></Cell>
    <Cell ss:StyleID="s66"><Data ss:Type="String">IPR015943; WD40/YVTN repeat-like-containing domain</Data></Cell>
    <Cell ss:StyleID="s66"><Data ss:Type="String">IPR017986; WD40-repeat-containing domain</Data></Cell>
    <Cell ss:StyleID="s66"><Data ss:Type="String">IPR019775; WD40 repeat, conserved site</Data></Cell>
    <Cell ss:StyleID="s66"><Data ss:Type="String">IPR020472; G-protein beta WD-40 repeat</Data></Cell>
    <Cell ss:StyleID="s66"><Data ss:Type="String">IPR022052; Histone-binding protein RBBP4, N-terminal</Data></Cell>
    <Cell ss:StyleID="s66"/>
    <Cell ss:StyleID="s66"/>
    <Cell ss:StyleID="s66"/>
    <Cell ss:StyleID="s66"/>
    <Cell ss:StyleID="s66"/>
    <Cell ss:StyleID="s66"/>
    <Cell ss:StyleID="s66"/>
    <Cell ss:StyleID="s66"/>
   </Row>
   <Row ss:AutoFitHeight="0" ss:Height="15.75">
    <Cell ss:Index="2" ss:StyleID="s66"><Data ss:Type="String">estExt2_fgenesh1_pm.C_PHYCAscaffold_160021</Data></Cell>
    <Cell ss:StyleID="s66"><Data ss:Type="Number">6159.37</Data></Cell>
    <Cell ss:StyleID="s66"><Data ss:Type="Number">24097.9</Data></Cell>
    <Cell ss:StyleID="s66"><Data ss:Type="Number">1.9680500000000001</Data></Cell>
    <Cell ss:StyleID="s66"><Data ss:Type="Number">5.5000000000000003E-4</Data></Cell>
    <Cell ss:StyleID="s66"><Data ss:Type="Number">5</Data></Cell>
    <Cell ss:StyleID="s66"><Data ss:Type="String">IPR002109; Glutaredoxin</Data></Cell>
    <Cell ss:StyleID="s66"><Data ss:Type="String">IPR011767; Glutaredoxin active site</Data></Cell>
    <Cell ss:StyleID="s66"><Data ss:Type="String">IPR011899; Glutaredoxin, eukaryotic/virial</Data></Cell>
    <Cell ss:StyleID="s66"><Data ss:Type="String">IPR012336; Thioredoxin-like fold</Data></Cell>
    <Cell ss:StyleID="s66"><Data ss:Type="String">IPR014025; Glutaredoxin subgroup</Data></Cell>
    <Cell ss:StyleID="s66"/>
    <Cell ss:StyleID="s66"/>
    <Cell ss:StyleID="s66"/>
    <Cell ss:StyleID="s66"/>
    <Cell ss:StyleID="s66"/>
    <Cell ss:StyleID="s66"/>
    <Cell ss:StyleID="s66"/>
    <Cell ss:StyleID="s66"/>
    <Cell ss:StyleID="s66"/>
   </Row>
   <Row ss:AutoFitHeight="0" ss:Height="15.75">
    <Cell ss:Index="2" ss:StyleID="s66"><Data ss:Type="String">estExt2_Genewise1.C_PHYCAscaffold_180093</Data></Cell>
    <Cell ss:StyleID="s66"><Data ss:Type="Number">39.3675</Data></Cell>
    <Cell ss:StyleID="s66"><Data ss:Type="Number">303.959</Data></Cell>
    <Cell ss:StyleID="s66"><Data ss:Type="Number">2.9487999999999999</Data></Cell>
    <Cell ss:StyleID="s66"><Data ss:Type="Number">5.9999999999999995E-4</Data></Cell>
    <Cell ss:StyleID="s66"><Data ss:Type="Number">5</Data></Cell>
    <Cell ss:StyleID="s66"><Data ss:Type="String">IPR002109; Glutaredoxin</Data></Cell>
    <Cell ss:StyleID="s66"><Data ss:Type="String">IPR011767; Glutaredoxin active site</Data></Cell>
    <Cell ss:StyleID="s66"><Data ss:Type="String">IPR011899; Glutaredoxin, eukaryotic/virial</Data></Cell>
    <Cell ss:StyleID="s66"><Data ss:Type="String">IPR012336; Thioredoxin-like fold</Data></Cell>
    <Cell ss:StyleID="s66"><Data ss:Type="String">IPR014025; Glutaredoxin subgroup</Data></Cell>
    <Cell ss:StyleID="s66"/>
    <Cell ss:StyleID="s66"/>
    <Cell ss:StyleID="s66"/>
    <Cell ss:StyleID="s66"/>
    <Cell ss:StyleID="s66"/>
    <Cell ss:StyleID="s66"/>
    <Cell ss:StyleID="s66"/>
    <Cell ss:StyleID="s66"/>
    <Cell ss:StyleID="s66"/>
   </Row>
   <Row ss:AutoFitHeight="0" ss:Height="15.75">
    <Cell ss:Index="2" ss:StyleID="s66"><Data ss:Type="String">estExt2_Genewise1.C_PHYCAscaffold_200388</Data></Cell>
    <Cell ss:StyleID="s66"><Data ss:Type="Number">171.84399999999999</Data></Cell>
    <Cell ss:StyleID="s66"><Data ss:Type="Number">1234.99</Data></Cell>
    <Cell ss:StyleID="s66"><Data ss:Type="Number">2.8453300000000001</Data></Cell>
    <Cell ss:StyleID="s69"><Data ss:Type="Number">5.0000000000000002E-5</Data></Cell>
    <Cell ss:StyleID="s66"><Data ss:Type="Number">5</Data></Cell>
    <Cell ss:StyleID="s66"><Data ss:Type="String">IPR002109; Glutaredoxin</Data></Cell>
    <Cell ss:StyleID="s66"><Data ss:Type="String">IPR011767; Glutaredoxin active site</Data></Cell>
    <Cell ss:StyleID="s66"><Data ss:Type="String">IPR011899; Glutaredoxin, eukaryotic/virial</Data></Cell>
    <Cell ss:StyleID="s66"><Data ss:Type="String">IPR012336; Thioredoxin-like fold</Data></Cell>
    <Cell ss:StyleID="s66"><Data ss:Type="String">IPR014025; Glutaredoxin subgroup</Data></Cell>
    <Cell ss:StyleID="s66"/>
    <Cell ss:StyleID="s66"/>
    <Cell ss:StyleID="s66"/>
    <Cell ss:StyleID="s66"/>
    <Cell ss:StyleID="s66"/>
    <Cell ss:StyleID="s66"/>
    <Cell ss:StyleID="s66"/>
    <Cell ss:StyleID="s66"/>
    <Cell ss:StyleID="s66"/>
   </Row>
   <Row ss:AutoFitHeight="0" ss:Height="15.75">
    <Cell ss:Index="2" ss:StyleID="s66"><Data ss:Type="String">e_gw1.4.1201.1</Data></Cell>
    <Cell ss:StyleID="s66"><Data ss:Type="Number">182.22499999999999</Data></Cell>
    <Cell ss:StyleID="s66"><Data ss:Type="Number">1426.71</Data></Cell>
    <Cell ss:StyleID="s66"><Data ss:Type="Number">2.9689000000000001</Data></Cell>
    <Cell ss:StyleID="s66"><Data ss:Type="Number">2.0000000000000001E-4</Data></Cell>
    <Cell ss:StyleID="s66"><Data ss:Type="Number">5</Data></Cell>
    <Cell ss:StyleID="s66"><Data ss:Type="String">IPR002109; Glutaredoxin</Data></Cell>
    <Cell ss:StyleID="s66"><Data ss:Type="String">IPR011767; Glutaredoxin active site</Data></Cell>
    <Cell ss:StyleID="s66"><Data ss:Type="String">IPR011899; Glutaredoxin, eukaryotic/virial</Data></Cell>
    <Cell ss:StyleID="s66"><Data ss:Type="String">IPR012336; Thioredoxin-like fold</Data></Cell>
    <Cell ss:StyleID="s66"><Data ss:Type="String">IPR014025; Glutaredoxin subgroup</Data></Cell>
    <Cell ss:StyleID="s66"/>
    <Cell ss:StyleID="s66"/>
    <Cell ss:StyleID="s66"/>
    <Cell ss:StyleID="s66"/>
    <Cell ss:StyleID="s66"/>
    <Cell ss:StyleID="s66"/>
    <Cell ss:StyleID="s66"/>
    <Cell ss:StyleID="s66"/>
    <Cell ss:StyleID="s66"/>
   </Row>
   <Row ss:AutoFitHeight="0" ss:Height="15.75">
    <Cell ss:Index="2" ss:StyleID="s66"><Data ss:Type="String">e_gw1.40.430.1</Data></Cell>
    <Cell ss:StyleID="s66"><Data ss:Type="Number">1805.21</Data></Cell>
    <Cell ss:StyleID="s66"><Data ss:Type="Number">8682.07</Data></Cell>
    <Cell ss:StyleID="s66"><Data ss:Type="Number">2.2658800000000001</Data></Cell>
    <Cell ss:StyleID="s66"><Data ss:Type="Number">2.0000000000000001E-4</Data></Cell>
    <Cell ss:StyleID="s66"><Data ss:Type="Number">5</Data></Cell>
    <Cell ss:StyleID="s66"><Data ss:Type="String">IPR002109; Glutaredoxin</Data></Cell>
    <Cell ss:StyleID="s66"><Data ss:Type="String">IPR011767; Glutaredoxin active site</Data></Cell>
    <Cell ss:StyleID="s66"><Data ss:Type="String">IPR011899; Glutaredoxin, eukaryotic/virial</Data></Cell>
    <Cell ss:StyleID="s66"><Data ss:Type="String">IPR012336; Thioredoxin-like fold</Data></Cell>
    <Cell ss:StyleID="s66"><Data ss:Type="String">IPR014025; Glutaredoxin subgroup</Data></Cell>
    <Cell ss:StyleID="s66"/>
    <Cell ss:StyleID="s66"/>
    <Cell ss:StyleID="s66"/>
    <Cell ss:StyleID="s66"/>
    <Cell ss:StyleID="s66"/>
    <Cell ss:StyleID="s66"/>
    <Cell ss:StyleID="s66"/>
    <Cell ss:StyleID="s66"/>
    <Cell ss:StyleID="s66"/>
   </Row>
   <Row ss:AutoFitHeight="0" ss:Height="15.75">
    <Cell ss:Index="2" ss:StyleID="s66"><Data ss:Type="String">estExt2_Genewise1Plus.C_PHYCAscaffold_160079</Data></Cell>
    <Cell ss:StyleID="s66"><Data ss:Type="Number">6.2014399999999998</Data></Cell>
    <Cell ss:StyleID="s66"><Data ss:Type="Number">72.732200000000006</Data></Cell>
    <Cell ss:StyleID="s66"><Data ss:Type="Number">3.55192</Data></Cell>
    <Cell ss:StyleID="s66"><Data ss:Type="Number">2.0500000000000002E-3</Data></Cell>
    <Cell ss:StyleID="s66"><Data ss:Type="Number">3</Data></Cell>
    <Cell ss:StyleID="s66"><Data ss:Type="String">IPR000232; Heat shock factor (HSF)-type, DNA-binding</Data></Cell>
    <Cell ss:StyleID="s66"><Data ss:Type="String">IPR011991; Winged helix-turn-helix DNA-binding domain</Data></Cell>
    <Cell ss:StyleID="s66"><Data ss:Type="String">IPR027725; Heat shock transcription factor family</Data></Cell>
    <Cell ss:StyleID="s66"/>
    <Cell ss:StyleID="s66"/>
    <Cell ss:StyleID="s66"/>
    <Cell ss:StyleID="s66"/>
    <Cell ss:StyleID="s66"/>
    <Cell ss:StyleID="s66"/>
    <Cell ss:StyleID="s66"/>
    <Cell ss:StyleID="s66"/>
    <Cell ss:StyleID="s66"/>
    <Cell ss:StyleID="s66"/>
    <Cell ss:StyleID="s66"/>
   </Row>
   <Row ss:AutoFitHeight="0" ss:Height="15.75">
    <Cell ss:Index="2" ss:StyleID="s66"><Data ss:Type="String">gw1.40.356.1</Data></Cell>
    <Cell ss:StyleID="s66"><Data ss:Type="Number">113.851</Data></Cell>
    <Cell ss:StyleID="s66"><Data ss:Type="Number">1669.01</Data></Cell>
    <Cell ss:StyleID="s66"><Data ss:Type="Number">3.87378</Data></Cell>
    <Cell ss:StyleID="s69"><Data ss:Type="Number">5.0000000000000002E-5</Data></Cell>
    <Cell ss:StyleID="s66"><Data ss:Type="Number">3</Data></Cell>
    <Cell ss:StyleID="s66"><Data ss:Type="String">IPR000232; Heat shock factor (HSF)-type, DNA-binding</Data></Cell>
    <Cell ss:StyleID="s66"><Data ss:Type="String">IPR011991; Winged helix-turn-helix DNA-binding domain</Data></Cell>
    <Cell ss:StyleID="s66"><Data ss:Type="String">IPR027725; Heat shock transcription factor family</Data></Cell>
    <Cell ss:StyleID="s66"/>
    <Cell ss:StyleID="s66"/>
    <Cell ss:StyleID="s66"/>
    <Cell ss:StyleID="s66"/>
    <Cell ss:StyleID="s66"/>
    <Cell ss:StyleID="s66"/>
    <Cell ss:StyleID="s66"/>
    <Cell ss:StyleID="s66"/>
    <Cell ss:StyleID="s66"/>
    <Cell ss:StyleID="s66"/>
    <Cell ss:StyleID="s66"/>
   </Row>
   <Row ss:AutoFitHeight="0" ss:Height="15.75">
    <Cell ss:Index="2" ss:StyleID="s66"><Data ss:Type="String">fgenesh2_kg.PHYCAscaffold_6_#_24_#_4101945:126</Data></Cell>
    <Cell ss:StyleID="s66"><Data ss:Type="Number">143.79</Data></Cell>
    <Cell ss:StyleID="s66"><Data ss:Type="Number">1124.05</Data></Cell>
    <Cell ss:StyleID="s66"><Data ss:Type="Number">2.9666700000000001</Data></Cell>
    <Cell ss:StyleID="s66"><Data ss:Type="Number">1E-4</Data></Cell>
    <Cell ss:StyleID="s66"><Data ss:Type="Number">2</Data></Cell>
    <Cell ss:StyleID="s66"><Data ss:Type="String">IPR009643; Heat shock factor binding 1</Data></Cell>
    <Cell ss:StyleID="s66"><Data ss:Type="String">IPR012351; Four-helical cytokine, core</Data></Cell>
    <Cell ss:StyleID="s66"/>
    <Cell ss:StyleID="s66"/>
    <Cell ss:StyleID="s66"/>
    <Cell ss:StyleID="s66"/>
    <Cell ss:StyleID="s66"/>
    <Cell ss:StyleID="s66"/>
    <Cell ss:StyleID="s66"/>
    <Cell ss:StyleID="s66"/>
    <Cell ss:StyleID="s66"/>
    <Cell ss:StyleID="s66"/>
    <Cell ss:StyleID="s66"/>
    <Cell ss:StyleID="s66"/>
   </Row>
   <Row ss:AutoFitHeight="0" ss:Height="15.75">
    <Cell ss:Index="2" ss:StyleID="s66"><Data ss:Type="String">estExt2_Genewise1.C_PHYCAscaffold_10741</Data></Cell>
    <Cell ss:StyleID="s66"><Data ss:Type="Number">18.935600000000001</Data></Cell>
    <Cell ss:StyleID="s66"><Data ss:Type="Number">108.845</Data></Cell>
    <Cell ss:StyleID="s66"><Data ss:Type="Number">2.5230999999999999</Data></Cell>
    <Cell ss:StyleID="s69"><Data ss:Type="Number">5.0000000000000002E-5</Data></Cell>
    <Cell ss:StyleID="s66"><Data ss:Type="Number">4</Data></Cell>
    <Cell ss:StyleID="s66"><Data ss:Type="String">IPR000994; Peptidase M24, structural domain</Data></Cell>
    <Cell ss:StyleID="s66"><Data ss:Type="String">IPR001714; Peptidase M24, methionine aminopeptidase</Data></Cell>
    <Cell ss:StyleID="s66"><Data ss:Type="String">IPR004545; PA2G4 family</Data></Cell>
    <Cell ss:StyleID="s66"><Data ss:Type="String">IPR011991; Winged helix-turn-helix DNA-binding domain</Data></Cell>
    <Cell ss:StyleID="s66"/>
    <Cell ss:StyleID="s66"/>
    <Cell ss:StyleID="s66"/>
    <Cell ss:StyleID="s66"/>
    <Cell ss:StyleID="s66"/>
    <Cell ss:StyleID="s66"/>
    <Cell ss:StyleID="s66"/>
    <Cell ss:StyleID="s66"/>
    <Cell ss:StyleID="s66"/>
    <Cell ss:StyleID="s66"/>
   </Row>
   <Row ss:AutoFitHeight="0" ss:Height="15.75">
    <Cell ss:Index="2" ss:StyleID="s66"><Data ss:Type="String">fgenesh1_pg.PHYCAscaffold_18_#_43</Data></Cell>
    <Cell ss:StyleID="s66"><Data ss:Type="Number">8.4308599999999991</Data></Cell>
    <Cell ss:StyleID="s66"><Data ss:Type="Number">29.462800000000001</Data></Cell>
    <Cell ss:StyleID="s66"><Data ss:Type="Number">1.80514</Data></Cell>
    <Cell ss:StyleID="s66"><Data ss:Type="Number">1.3500000000000001E-3</Data></Cell>
    <Cell ss:StyleID="s66"><Data ss:Type="Number">4</Data></Cell>
    <Cell ss:StyleID="s66"><Data ss:Type="String">IPR001567; Peptidase M3A/M3B</Data></Cell>
    <Cell ss:StyleID="s66"><Data ss:Type="String">IPR024077; Neurolysin/Thimet oligopeptidase, domain 2</Data></Cell>
    <Cell ss:StyleID="s66"><Data ss:Type="String">IPR024079; Metallopeptidase, catalytic domain</Data></Cell>
    <Cell ss:StyleID="s66"><Data ss:Type="String">IPR024080; Neurolysin/Thimet oligopeptidase, N-terminal</Data></Cell>
    <Cell ss:StyleID="s66"/>
    <Cell ss:StyleID="s66"/>
    <Cell ss:StyleID="s66"/>
    <Cell ss:StyleID="s66"/>
    <Cell ss:StyleID="s66"/>
    <Cell ss:StyleID="s66"/>
    <Cell ss:StyleID="s66"/>
    <Cell ss:StyleID="s66"/>
    <Cell ss:StyleID="s66"/>
    <Cell ss:StyleID="s66"/>
   </Row>
   <Row ss:AutoFitHeight="0" ss:Height="15.75">
    <Cell ss:Index="2" ss:StyleID="s66"><Data ss:Type="String">fgenesh2_kg.PHYCAscaffold_20_#_166_#_gi|189084344|gb|BT031860.1|</Data></Cell>
    <Cell ss:StyleID="s66"><Data ss:Type="Number">4.5436300000000003</Data></Cell>
    <Cell ss:StyleID="s66"><Data ss:Type="Number">20.593399999999999</Data></Cell>
    <Cell ss:StyleID="s66"><Data ss:Type="Number">2.1802700000000002</Data></Cell>
    <Cell ss:StyleID="s66"><Data ss:Type="Number">5.0000000000000001E-4</Data></Cell>
    <Cell ss:StyleID="s66"><Data ss:Type="Number">4</Data></Cell>
    <Cell ss:StyleID="s66"><Data ss:Type="String">IPR007863; Peptidase M16, C-terminal</Data></Cell>
    <Cell ss:StyleID="s66"><Data ss:Type="String">IPR011237; Peptidase M16 domain</Data></Cell>
    <Cell ss:StyleID="s66"><Data ss:Type="String">IPR011249; Metalloenzyme, LuxS/M16 peptidase-like</Data></Cell>
    <Cell ss:StyleID="s66"><Data ss:Type="String">IPR013578; Peptidase M16C associated</Data></Cell>
    <Cell ss:StyleID="s66"/>
    <Cell ss:StyleID="s66"/>
    <Cell ss:StyleID="s66"/>
    <Cell ss:StyleID="s66"/>
    <Cell ss:StyleID="s66"/>
    <Cell ss:StyleID="s66"/>
    <Cell ss:StyleID="s66"/>
    <Cell ss:StyleID="s66"/>
    <Cell ss:StyleID="s66"/>
    <Cell ss:StyleID="s66"/>
   </Row>
   <Row ss:AutoFitHeight="0" ss:Height="15.75">
    <Cell ss:Index="2" ss:StyleID="s66"><Data ss:Type="String">estExt2_Genewise1Plus.C_PHYCAscaffold_260327</Data></Cell>
    <Cell ss:StyleID="s66"><Data ss:Type="Number">8.2485700000000008</Data></Cell>
    <Cell ss:StyleID="s66"><Data ss:Type="Number">34.245100000000001</Data></Cell>
    <Cell ss:StyleID="s66"><Data ss:Type="Number">2.0536799999999999</Data></Cell>
    <Cell ss:StyleID="s66"><Data ss:Type="Number">3.5E-4</Data></Cell>
    <Cell ss:StyleID="s66"><Data ss:Type="Number">7</Data></Cell>
    <Cell ss:StyleID="s66"><Data ss:Type="String">IPR000642; Peptidase M41</Data></Cell>
    <Cell ss:StyleID="s66"><Data ss:Type="String">IPR003593; AAA+ ATPase domain</Data></Cell>
    <Cell ss:StyleID="s66"><Data ss:Type="String">IPR003959; ATPase, AAA-type, core</Data></Cell>
    <Cell ss:StyleID="s66"><Data ss:Type="String">IPR003960; ATPase, AAA-type, conserved site</Data></Cell>
    <Cell ss:StyleID="s66"><Data ss:Type="String">IPR005936; Peptidase, FtsH</Data></Cell>
    <Cell ss:StyleID="s66"><Data ss:Type="String">IPR011546; Peptidase M41, FtsH extracellular</Data></Cell>
    <Cell ss:StyleID="s66"><Data ss:Type="String">IPR027417; P-loop containing nucleoside triphosphate hydrolase</Data></Cell>
    <Cell ss:StyleID="s66"/>
    <Cell ss:StyleID="s66"/>
    <Cell ss:StyleID="s66"/>
    <Cell ss:StyleID="s66"/>
    <Cell ss:StyleID="s66"/>
    <Cell ss:StyleID="s66"/>
    <Cell ss:StyleID="s66"/>
   </Row>
   <Row ss:AutoFitHeight="0" ss:Height="15.75">
    <Cell ss:Index="2" ss:StyleID="s66"><Data ss:Type="String">fgenesh2_kg.PHYCAscaffold_43_#_52_#_4097122:4</Data></Cell>
    <Cell ss:StyleID="s66"><Data ss:Type="Number">0</Data></Cell>
    <Cell ss:StyleID="s66"><Data ss:Type="Number">170.685</Data></Cell>
    <Cell ss:StyleID="s66"><Data ss:Type="String">inf</Data></Cell>
    <Cell ss:StyleID="s66"><Data ss:Type="Number">2.2499999999999998E-3</Data></Cell>
    <Cell ss:StyleID="s66"><Data ss:Type="Number">1</Data></Cell>
    <Cell ss:StyleID="s66"><Data ss:Type="String">IPR008758; Peptidase S28</Data></Cell>
    <Cell ss:StyleID="s66"/>
    <Cell ss:StyleID="s66"/>
    <Cell ss:StyleID="s66"/>
    <Cell ss:StyleID="s66"/>
    <Cell ss:StyleID="s66"/>
    <Cell ss:StyleID="s66"/>
    <Cell ss:StyleID="s66"/>
    <Cell ss:StyleID="s66"/>
    <Cell ss:StyleID="s66"/>
    <Cell ss:StyleID="s66"/>
    <Cell ss:StyleID="s66"/>
    <Cell ss:StyleID="s66"/>
    <Cell ss:StyleID="s66"/>
   </Row>
   <Row ss:AutoFitHeight="0" ss:Height="15.75">
    <Cell ss:Index="2" ss:StyleID="s66"><Data ss:Type="String">fgenesh2_kg.PHYCAscaffold_1_#_96_#_4100275:1</Data></Cell>
    <Cell ss:StyleID="s66"><Data ss:Type="Number">61.036700000000003</Data></Cell>
    <Cell ss:StyleID="s66"><Data ss:Type="Number">3655.72</Data></Cell>
    <Cell ss:StyleID="s66"><Data ss:Type="Number">5.9043400000000004</Data></Cell>
    <Cell ss:StyleID="s69"><Data ss:Type="Number">5.0000000000000002E-5</Data></Cell>
    <Cell ss:StyleID="s66"><Data ss:Type="Number">2</Data></Cell>
    <Cell ss:StyleID="s66"><Data ss:Type="String">IPR001129; Membrane-associated, eicosanoid/glutathione metabolism (MAPEG) protein</Data></Cell>
    <Cell ss:StyleID="s66"><Data ss:Type="String">IPR023352; Membrane associated eicosanoid/glutathione metabolism-like domain</Data></Cell>
    <Cell ss:StyleID="s66"/>
    <Cell ss:StyleID="s66"/>
    <Cell ss:StyleID="s66"/>
    <Cell ss:StyleID="s66"/>
    <Cell ss:StyleID="s66"/>
    <Cell ss:StyleID="s66"/>
    <Cell ss:StyleID="s66"/>
    <Cell ss:StyleID="s66"/>
    <Cell ss:StyleID="s66"/>
    <Cell ss:StyleID="s66"/>
    <Cell ss:StyleID="s66"/>
    <Cell ss:StyleID="s66"/>
   </Row>
   <Row ss:AutoFitHeight="0" ss:Height="15.75">
    <Cell ss:Index="2" ss:StyleID="s66"><Data ss:Type="String">estExt2_Genewise1Plus.C_PHYCAscaffold_220123</Data></Cell>
    <Cell ss:StyleID="s66"><Data ss:Type="Number">14.9634</Data></Cell>
    <Cell ss:StyleID="s66"><Data ss:Type="Number">62.7746</Data></Cell>
    <Cell ss:StyleID="s66"><Data ss:Type="Number">2.06874</Data></Cell>
    <Cell ss:StyleID="s66"><Data ss:Type="Number">2.9999999999999997E-4</Data></Cell>
    <Cell ss:StyleID="s66"><Data ss:Type="Number">1</Data></Cell>
    <Cell ss:StyleID="s66"><Data ss:Type="String">IPR013057; Amino acid transporter, transmembrane domain</Data></Cell>
    <Cell ss:StyleID="s66"/>
    <Cell ss:StyleID="s66"/>
    <Cell ss:StyleID="s66"/>
    <Cell ss:StyleID="s66"/>
    <Cell ss:StyleID="s66"/>
    <Cell ss:StyleID="s66"/>
    <Cell ss:StyleID="s66"/>
    <Cell ss:StyleID="s66"/>
    <Cell ss:StyleID="s66"/>
    <Cell ss:StyleID="s66"/>
    <Cell ss:StyleID="s66"/>
    <Cell ss:StyleID="s66"/>
    <Cell ss:StyleID="s66"/>
   </Row>
   <Row ss:AutoFitHeight="0" ss:Height="15.75">
    <Cell ss:Index="2" ss:StyleID="s66"><Data ss:Type="String">e_gw1.43.383.1</Data></Cell>
    <Cell ss:StyleID="s66"><Data ss:Type="Number">0</Data></Cell>
    <Cell ss:StyleID="s66"><Data ss:Type="Number">10.1898</Data></Cell>
    <Cell ss:StyleID="s66"><Data ss:Type="String">inf</Data></Cell>
    <Cell ss:StyleID="s66"><Data ss:Type="Number">8.4999999999999995E-4</Data></Cell>
    <Cell ss:StyleID="s66"><Data ss:Type="Number">1</Data></Cell>
    <Cell ss:StyleID="s66"><Data ss:Type="String">IPR024133; Transmembrane protein 138</Data></Cell>
    <Cell ss:StyleID="s66"/>
    <Cell ss:StyleID="s66"/>
    <Cell ss:StyleID="s66"/>
    <Cell ss:StyleID="s66"/>
    <Cell ss:StyleID="s66"/>
    <Cell ss:StyleID="s66"/>
    <Cell ss:StyleID="s66"/>
    <Cell ss:StyleID="s66"/>
    <Cell ss:StyleID="s66"/>
    <Cell ss:StyleID="s66"/>
    <Cell ss:StyleID="s66"/>
    <Cell ss:StyleID="s66"/>
    <Cell ss:StyleID="s66"/>
   </Row>
   <Row ss:AutoFitHeight="0" ss:Height="15.75">
    <Cell ss:Index="2" ss:StyleID="s66"><Data ss:Type="String">fgenesh1_pm.PHYCAscaffold_43_#_120</Data></Cell>
    <Cell ss:StyleID="s66"><Data ss:Type="Number">0</Data></Cell>
    <Cell ss:StyleID="s66"><Data ss:Type="Number">3.75502</Data></Cell>
    <Cell ss:StyleID="s66"><Data ss:Type="String">inf</Data></Cell>
    <Cell ss:StyleID="s69"><Data ss:Type="Number">5.0000000000000002E-5</Data></Cell>
    <Cell ss:StyleID="s66"><Data ss:Type="Number">1</Data></Cell>
    <Cell ss:StyleID="s66"><Data ss:Type="String">IPR013057; Amino acid transporter, transmembrane domain</Data></Cell>
    <Cell ss:StyleID="s66"/>
    <Cell ss:StyleID="s66"/>
    <Cell ss:StyleID="s66"/>
    <Cell ss:StyleID="s66"/>
    <Cell ss:StyleID="s66"/>
    <Cell ss:StyleID="s66"/>
    <Cell ss:StyleID="s66"/>
    <Cell ss:StyleID="s66"/>
    <Cell ss:StyleID="s66"/>
    <Cell ss:StyleID="s66"/>
    <Cell ss:StyleID="s66"/>
    <Cell ss:StyleID="s66"/>
    <Cell ss:StyleID="s66"/>
   </Row>
   <Row ss:AutoFitHeight="0" ss:Height="15.75">
    <Cell ss:Index="2" ss:StyleID="s66"><Data ss:Type="String">estExt2_Genewise1.C_PHYCAscaffold_50457</Data></Cell>
    <Cell ss:StyleID="s66"><Data ss:Type="Number">66.426599999999993</Data></Cell>
    <Cell ss:StyleID="s66"><Data ss:Type="Number">785.03300000000002</Data></Cell>
    <Cell ss:StyleID="s66"><Data ss:Type="Number">3.5629200000000001</Data></Cell>
    <Cell ss:StyleID="s69"><Data ss:Type="Number">5.0000000000000002E-5</Data></Cell>
    <Cell ss:StyleID="s66"><Data ss:Type="Number">1</Data></Cell>
    <Cell ss:StyleID="s66"><Data ss:Type="String">IPR008590; Protein of unknown function DUF872, transmembrane</Data></Cell>
    <Cell ss:StyleID="s66"/>
    <Cell ss:StyleID="s66"/>
    <Cell ss:StyleID="s66"/>
    <Cell ss:StyleID="s66"/>
    <Cell ss:StyleID="s66"/>
    <Cell ss:StyleID="s66"/>
    <Cell ss:StyleID="s66"/>
    <Cell ss:StyleID="s66"/>
    <Cell ss:StyleID="s66"/>
    <Cell ss:StyleID="s66"/>
    <Cell ss:StyleID="s66"/>
    <Cell ss:StyleID="s66"/>
    <Cell ss:StyleID="s66"/>
   </Row>
   <Row ss:AutoFitHeight="0" ss:Height="15.75">
    <Cell ss:Index="2" ss:StyleID="s66"><Data ss:Type="String">fgenesh1_pm.PHYCAscaffold_5_#_185</Data></Cell>
    <Cell ss:StyleID="s66"><Data ss:Type="Number">280.94099999999997</Data></Cell>
    <Cell ss:StyleID="s66"><Data ss:Type="Number">7749.63</Data></Cell>
    <Cell ss:StyleID="s66"><Data ss:Type="Number">4.7857900000000004</Data></Cell>
    <Cell ss:StyleID="s69"><Data ss:Type="Number">5.0000000000000002E-5</Data></Cell>
    <Cell ss:StyleID="s66"><Data ss:Type="Number">2</Data></Cell>
    <Cell ss:StyleID="s66"><Data ss:Type="String">IPR008504; ER membrane protein complex subunit 6</Data></Cell>
    <Cell ss:StyleID="s66"><Data ss:Type="String">IPR029008; Rab5-interacting protein family</Data></Cell>
    <Cell ss:StyleID="s66"/>
    <Cell ss:StyleID="s66"/>
    <Cell ss:StyleID="s66"/>
    <Cell ss:StyleID="s66"/>
    <Cell ss:StyleID="s66"/>
    <Cell ss:StyleID="s66"/>
    <Cell ss:StyleID="s66"/>
    <Cell ss:StyleID="s66"/>
    <Cell ss:StyleID="s66"/>
    <Cell ss:StyleID="s66"/>
    <Cell ss:StyleID="s66"/>
    <Cell ss:StyleID="s66"/>
   </Row>
   <Row ss:AutoFitHeight="0" ss:Height="15.75">
    <Cell ss:Index="2" ss:StyleID="s66"><Data ss:Type="String">estExt2_fgenesh1_pg.C_PHYCAscaffold_570036</Data></Cell>
    <Cell ss:StyleID="s66"><Data ss:Type="Number">12.803699999999999</Data></Cell>
    <Cell ss:StyleID="s66"><Data ss:Type="Number">55.755000000000003</Data></Cell>
    <Cell ss:StyleID="s66"><Data ss:Type="Number">2.1225499999999999</Data></Cell>
    <Cell ss:StyleID="s66"><Data ss:Type="Number">1E-4</Data></Cell>
    <Cell ss:StyleID="s66"><Data ss:Type="Number">1</Data></Cell>
    <Cell ss:StyleID="s66"><Data ss:Type="String">IPR013057; Amino acid transporter, transmembrane domain</Data></Cell>
    <Cell ss:StyleID="s66"/>
    <Cell ss:StyleID="s66"/>
    <Cell ss:StyleID="s66"/>
    <Cell ss:StyleID="s66"/>
    <Cell ss:StyleID="s66"/>
    <Cell ss:StyleID="s66"/>
    <Cell ss:StyleID="s66"/>
    <Cell ss:StyleID="s66"/>
    <Cell ss:StyleID="s66"/>
    <Cell ss:StyleID="s66"/>
    <Cell ss:StyleID="s66"/>
    <Cell ss:StyleID="s66"/>
    <Cell ss:StyleID="s66"/>
   </Row>
   <Row ss:AutoFitHeight="0" ss:Height="15.75">
    <Cell ss:Index="2" ss:StyleID="s66"><Data ss:Type="String">e_gw1.65.112.1</Data></Cell>
    <Cell ss:StyleID="s66"><Data ss:Type="Number">0</Data></Cell>
    <Cell ss:StyleID="s66"><Data ss:Type="Number">3.9451100000000001</Data></Cell>
    <Cell ss:StyleID="s66"><Data ss:Type="String">inf</Data></Cell>
    <Cell ss:StyleID="s69"><Data ss:Type="Number">5.0000000000000002E-5</Data></Cell>
    <Cell ss:StyleID="s66"><Data ss:Type="Number">1</Data></Cell>
    <Cell ss:StyleID="s66"><Data ss:Type="String">IPR002781; Transmembrane protein TauE-like</Data></Cell>
    <Cell ss:StyleID="s66"/>
    <Cell ss:StyleID="s66"/>
    <Cell ss:StyleID="s66"/>
    <Cell ss:StyleID="s66"/>
    <Cell ss:StyleID="s66"/>
    <Cell ss:StyleID="s66"/>
    <Cell ss:StyleID="s66"/>
    <Cell ss:StyleID="s66"/>
    <Cell ss:StyleID="s66"/>
    <Cell ss:StyleID="s66"/>
    <Cell ss:StyleID="s66"/>
    <Cell ss:StyleID="s66"/>
    <Cell ss:StyleID="s66"/>
   </Row>
   <Row ss:AutoFitHeight="0" ss:Height="15.75">
    <Cell ss:Index="2" ss:StyleID="s66"><Data ss:Type="String">fgenesh2_kg.PHYCAscaffold_87_#_20_#_4097666:2</Data></Cell>
    <Cell ss:StyleID="s69"><Data ss:Type="Number">1558830</Data></Cell>
    <Cell ss:StyleID="s69"><Data ss:Type="Number">4527190</Data></Cell>
    <Cell ss:StyleID="s66"><Data ss:Type="Number">1.5381499999999999</Data></Cell>
    <Cell ss:StyleID="s66"><Data ss:Type="Number">1.6999999999999999E-3</Data></Cell>
    <Cell ss:StyleID="s66"><Data ss:Type="Number">1</Data></Cell>
    <Cell ss:StyleID="s66"><Data ss:Type="String">IPR000612; Proteolipid membrane potential modulator</Data></Cell>
    <Cell ss:StyleID="s66"/>
    <Cell ss:StyleID="s66"/>
    <Cell ss:StyleID="s66"/>
    <Cell ss:StyleID="s66"/>
    <Cell ss:StyleID="s66"/>
    <Cell ss:StyleID="s66"/>
    <Cell ss:StyleID="s66"/>
    <Cell ss:StyleID="s66"/>
    <Cell ss:StyleID="s66"/>
    <Cell ss:StyleID="s66"/>
    <Cell ss:StyleID="s66"/>
    <Cell ss:StyleID="s66"/>
    <Cell ss:StyleID="s66"/>
   </Row>
   <Row ss:AutoFitHeight="0" ss:Height="15.75">
    <Cell ss:Index="2" ss:StyleID="s66"><Data ss:Type="String">estExt2_Genewise1.C_PHYCAscaffold_940024</Data></Cell>
    <Cell ss:StyleID="s66"><Data ss:Type="Number">22.909800000000001</Data></Cell>
    <Cell ss:StyleID="s66"><Data ss:Type="Number">82.631500000000003</Data></Cell>
    <Cell ss:StyleID="s66"><Data ss:Type="Number">1.85073</Data></Cell>
    <Cell ss:StyleID="s66"><Data ss:Type="Number">4.0000000000000002E-4</Data></Cell>
    <Cell ss:StyleID="s66"><Data ss:Type="Number">1</Data></Cell>
    <Cell ss:StyleID="s66"><Data ss:Type="String">IPR002781; Transmembrane protein TauE-like</Data></Cell>
    <Cell ss:StyleID="s66"/>
    <Cell ss:StyleID="s66"/>
    <Cell ss:StyleID="s66"/>
    <Cell ss:StyleID="s66"/>
    <Cell ss:StyleID="s66"/>
    <Cell ss:StyleID="s66"/>
    <Cell ss:StyleID="s66"/>
    <Cell ss:StyleID="s66"/>
    <Cell ss:StyleID="s66"/>
    <Cell ss:StyleID="s66"/>
    <Cell ss:StyleID="s66"/>
    <Cell ss:StyleID="s66"/>
    <Cell ss:StyleID="s66"/>
   </Row>
   <Row ss:AutoFitHeight="0" ss:Height="15.75">
    <Cell ss:Index="2" ss:StyleID="s66"><Data ss:Type="String">estExt2_Genewise1Plus.C_PHYCAscaffold_110060</Data></Cell>
    <Cell ss:StyleID="s66"><Data ss:Type="Number">6.5600199999999997</Data></Cell>
    <Cell ss:StyleID="s66"><Data ss:Type="Number">29.105799999999999</Data></Cell>
    <Cell ss:StyleID="s66"><Data ss:Type="Number">2.1495299999999999</Data></Cell>
    <Cell ss:StyleID="s66"><Data ss:Type="Number">1E-4</Data></Cell>
    <Cell ss:StyleID="s66"><Data ss:Type="Number">12</Data></Cell>
    <Cell ss:StyleID="s66"><Data ss:Type="String">IPR000640; Translation elongation factor EFG, V domain</Data></Cell>
    <Cell ss:StyleID="s66"><Data ss:Type="String">IPR000795; Transcription factor, GTP-binding domain</Data></Cell>
    <Cell ss:StyleID="s66"><Data ss:Type="String">IPR004161; Translation elongation factor EFTu/EF1A, domain 2</Data></Cell>
    <Cell ss:StyleID="s66"><Data ss:Type="String">IPR004540; Translation elongation factor EFG/EF2</Data></Cell>
    <Cell ss:StyleID="s66"><Data ss:Type="String">IPR005225; Small GTP-binding protein domain</Data></Cell>
    <Cell ss:StyleID="s66"><Data ss:Type="String">IPR005517; Translation elongation factor EFG/EF2, domain IV</Data></Cell>
    <Cell ss:StyleID="s66"><Data ss:Type="String">IPR009000; Translation protein, beta-barrel domain</Data></Cell>
    <Cell ss:StyleID="s66"><Data ss:Type="String">IPR009022; Elongation factor G, III-V domain</Data></Cell>
    <Cell ss:StyleID="s66"><Data ss:Type="String">IPR014721; Ribosomal protein S5 domain 2-type fold, subgroup</Data></Cell>
    <Cell ss:StyleID="s66"><Data ss:Type="String">IPR020568; Ribosomal protein S5 domain 2-type fold</Data></Cell>
    <Cell ss:StyleID="s66"><Data ss:Type="String">IPR027417; P-loop containing nucleoside triphosphate hydrolase</Data></Cell>
    <Cell ss:StyleID="s66"><Data ss:Type="String">IPR031157; Tr-type G domain, conserved site</Data></Cell>
    <Cell ss:StyleID="s66"/>
    <Cell ss:StyleID="s66"/>
   </Row>
   <Row ss:AutoFitHeight="0" ss:Height="15.75">
    <Cell ss:Index="2" ss:StyleID="s66"><Data ss:Type="String">fgenesh2_kg.PHYCAscaffold_10_#_206_#_4097622:1</Data></Cell>
    <Cell ss:StyleID="s66"><Data ss:Type="Number">20.025300000000001</Data></Cell>
    <Cell ss:StyleID="s66"><Data ss:Type="Number">67.558400000000006</Data></Cell>
    <Cell ss:StyleID="s66"><Data ss:Type="Number">1.75431</Data></Cell>
    <Cell ss:StyleID="s66"><Data ss:Type="Number">2.9999999999999997E-4</Data></Cell>
    <Cell ss:StyleID="s66"><Data ss:Type="Number">5</Data></Cell>
    <Cell ss:StyleID="s66"><Data ss:Type="String">IPR000504; RNA recognition motif domain</Data></Cell>
    <Cell ss:StyleID="s66"><Data ss:Type="String">IPR011400; Eukaryotic translation initiation factor 3 subunit B</Data></Cell>
    <Cell ss:StyleID="s66"><Data ss:Type="String">IPR012677; Nucleotide-binding alpha-beta plait domain</Data></Cell>
    <Cell ss:StyleID="s66"><Data ss:Type="String">IPR013979; Translation initiation factor, beta propellor-like domain</Data></Cell>
    <Cell ss:StyleID="s66"><Data ss:Type="String">IPR015943; WD40/YVTN repeat-like-containing domain</Data></Cell>
    <Cell ss:StyleID="s66"/>
    <Cell ss:StyleID="s66"/>
    <Cell ss:StyleID="s66"/>
    <Cell ss:StyleID="s66"/>
    <Cell ss:StyleID="s66"/>
    <Cell ss:StyleID="s66"/>
    <Cell ss:StyleID="s66"/>
    <Cell ss:StyleID="s66"/>
    <Cell ss:StyleID="s66"/>
   </Row>
   <Row ss:AutoFitHeight="0" ss:Height="15.75">
    <Cell ss:Index="2" ss:StyleID="s66"><Data ss:Type="String">estExt2_Genewise1Plus.C_PHYCAscaffold_130272</Data></Cell>
    <Cell ss:StyleID="s66"><Data ss:Type="Number">34.640300000000003</Data></Cell>
    <Cell ss:StyleID="s66"><Data ss:Type="Number">144.68899999999999</Data></Cell>
    <Cell ss:StyleID="s66"><Data ss:Type="Number">2.06243</Data></Cell>
    <Cell ss:StyleID="s66"><Data ss:Type="Number">1.4999999999999999E-4</Data></Cell>
    <Cell ss:StyleID="s66"><Data ss:Type="Number">3</Data></Cell>
    <Cell ss:StyleID="s66"><Data ss:Type="String">IPR001816; Translation elongation factor EFTs/EF1B</Data></Cell>
    <Cell ss:StyleID="s66"><Data ss:Type="String">IPR009060; UBA-like</Data></Cell>
    <Cell ss:StyleID="s66"><Data ss:Type="String">IPR014039; Translation elongation factor EFTs/EF1B, dimerisation</Data></Cell>
    <Cell ss:StyleID="s66"/>
    <Cell ss:StyleID="s66"/>
    <Cell ss:StyleID="s66"/>
    <Cell ss:StyleID="s66"/>
    <Cell ss:StyleID="s66"/>
    <Cell ss:StyleID="s66"/>
    <Cell ss:StyleID="s66"/>
    <Cell ss:StyleID="s66"/>
    <Cell ss:StyleID="s66"/>
    <Cell ss:StyleID="s66"/>
    <Cell ss:StyleID="s66"/>
   </Row>
   <Row ss:AutoFitHeight="0" ss:Height="15.75">
    <Cell ss:Index="2" ss:StyleID="s66"><Data ss:Type="String">estExt2_Genewise1.C_PHYCAscaffold_30076</Data></Cell>
    <Cell ss:StyleID="s66"><Data ss:Type="Number">32.912199999999999</Data></Cell>
    <Cell ss:StyleID="s66"><Data ss:Type="Number">144.904</Data></Cell>
    <Cell ss:StyleID="s66"><Data ss:Type="Number">2.1384099999999999</Data></Cell>
    <Cell ss:StyleID="s66"><Data ss:Type="Number">7.5000000000000002E-4</Data></Cell>
    <Cell ss:StyleID="s66"><Data ss:Type="Number">2</Data></Cell>
    <Cell ss:StyleID="s66"><Data ss:Type="String">IPR001040; Translation Initiation factor eIF- 4e</Data></Cell>
    <Cell ss:StyleID="s66"><Data ss:Type="String">IPR023398; Translation Initiation factor eIF- 4e-like</Data></Cell>
    <Cell ss:StyleID="s66"/>
    <Cell ss:StyleID="s66"/>
    <Cell ss:StyleID="s66"/>
    <Cell ss:StyleID="s66"/>
    <Cell ss:StyleID="s66"/>
    <Cell ss:StyleID="s66"/>
    <Cell ss:StyleID="s66"/>
    <Cell ss:StyleID="s66"/>
    <Cell ss:StyleID="s66"/>
    <Cell ss:StyleID="s66"/>
    <Cell ss:StyleID="s66"/>
    <Cell ss:StyleID="s66"/>
   </Row>
   <Row ss:AutoFitHeight="0" ss:Height="15.75">
    <Cell ss:Index="2" ss:StyleID="s66"><Data ss:Type="String">fgenesh2_kg.PHYCAscaffold_28_#_32_#_Contig2244.1</Data></Cell>
    <Cell ss:StyleID="s66"><Data ss:Type="Number">33.249899999999997</Data></Cell>
    <Cell ss:StyleID="s66"><Data ss:Type="Number">94.774100000000004</Data></Cell>
    <Cell ss:StyleID="s66"><Data ss:Type="Number">1.5111399999999999</Data></Cell>
    <Cell ss:StyleID="s66"><Data ss:Type="Number">1.8500000000000001E-3</Data></Cell>
    <Cell ss:StyleID="s66"><Data ss:Type="Number">2</Data></Cell>
    <Cell ss:StyleID="s66"><Data ss:Type="String">IPR011990; Tetratricopeptide-like helical domain</Data></Cell>
    <Cell ss:StyleID="s66"><Data ss:Type="String">IPR019382; Translation initiation factor 3 complex subunit L</Data></Cell>
    <Cell ss:StyleID="s66"/>
    <Cell ss:StyleID="s66"/>
    <Cell ss:StyleID="s66"/>
    <Cell ss:StyleID="s66"/>
    <Cell ss:StyleID="s66"/>
    <Cell ss:StyleID="s66"/>
    <Cell ss:StyleID="s66"/>
    <Cell ss:StyleID="s66"/>
    <Cell ss:StyleID="s66"/>
    <Cell ss:StyleID="s66"/>
    <Cell ss:StyleID="s66"/>
    <Cell ss:StyleID="s66"/>
   </Row>
   <Row ss:AutoFitHeight="0" ss:Height="15.75">
    <Cell ss:Index="2" ss:StyleID="s66"><Data ss:Type="String">fgenesh1_pm.PHYCAscaffold_32_#_61</Data></Cell>
    <Cell ss:StyleID="s66"><Data ss:Type="Number">26.885899999999999</Data></Cell>
    <Cell ss:StyleID="s66"><Data ss:Type="Number">141.45400000000001</Data></Cell>
    <Cell ss:StyleID="s66"><Data ss:Type="Number">2.39541</Data></Cell>
    <Cell ss:StyleID="s69"><Data ss:Type="Number">5.0000000000000002E-5</Data></Cell>
    <Cell ss:StyleID="s66"><Data ss:Type="Number">7</Data></Cell>
    <Cell ss:StyleID="s66"><Data ss:Type="String">IPR002194; Chaperonin TCP-1, conserved site</Data></Cell>
    <Cell ss:StyleID="s66"><Data ss:Type="String">IPR002423; Chaperonin Cpn60/TCP-1 family</Data></Cell>
    <Cell ss:StyleID="s66"><Data ss:Type="String">IPR012721; T-complex protein 1, theta subunit</Data></Cell>
    <Cell ss:StyleID="s66"><Data ss:Type="String">IPR017998; Chaperone tailless complex polypeptide 1 (TCP-1)</Data></Cell>
    <Cell ss:StyleID="s66"><Data ss:Type="String">IPR027409; GroEL-like apical domain</Data></Cell>
    <Cell ss:StyleID="s66"><Data ss:Type="String">IPR027410; TCP-1-like chaperonin intermediate domain</Data></Cell>
    <Cell ss:StyleID="s66"><Data ss:Type="String">IPR027413; GroEL-like equatorial domain</Data></Cell>
    <Cell ss:StyleID="s66"/>
    <Cell ss:StyleID="s66"/>
    <Cell ss:StyleID="s66"/>
    <Cell ss:StyleID="s66"/>
    <Cell ss:StyleID="s66"/>
    <Cell ss:StyleID="s66"/>
    <Cell ss:StyleID="s66"/>
   </Row>
   <Row ss:AutoFitHeight="0" ss:Height="15.75">
    <Cell ss:Index="2" ss:StyleID="s66"><Data ss:Type="String">estExt2_Genewise1.C_PHYCAscaffold_320071</Data></Cell>
    <Cell ss:StyleID="s66"><Data ss:Type="Number">18.6432</Data></Cell>
    <Cell ss:StyleID="s66"><Data ss:Type="Number">82.788300000000007</Data></Cell>
    <Cell ss:StyleID="s66"><Data ss:Type="Number">2.1507800000000001</Data></Cell>
    <Cell ss:StyleID="s69"><Data ss:Type="Number">5.0000000000000002E-5</Data></Cell>
    <Cell ss:StyleID="s66"><Data ss:Type="Number">7</Data></Cell>
    <Cell ss:StyleID="s66"><Data ss:Type="String">IPR002194; Chaperonin TCP-1, conserved site</Data></Cell>
    <Cell ss:StyleID="s66"><Data ss:Type="String">IPR002423; Chaperonin Cpn60/TCP-1 family</Data></Cell>
    <Cell ss:StyleID="s66"><Data ss:Type="String">IPR012715; T-complex protein 1, alpha subunit</Data></Cell>
    <Cell ss:StyleID="s66"><Data ss:Type="String">IPR017998; Chaperone tailless complex polypeptide 1 (TCP-1)</Data></Cell>
    <Cell ss:StyleID="s66"><Data ss:Type="String">IPR027409; GroEL-like apical domain</Data></Cell>
    <Cell ss:StyleID="s66"><Data ss:Type="String">IPR027410; TCP-1-like chaperonin intermediate domain</Data></Cell>
    <Cell ss:StyleID="s66"><Data ss:Type="String">IPR027413; GroEL-like equatorial domain</Data></Cell>
    <Cell ss:StyleID="s66"/>
    <Cell ss:StyleID="s66"/>
    <Cell ss:StyleID="s66"/>
    <Cell ss:StyleID="s66"/>
    <Cell ss:StyleID="s66"/>
    <Cell ss:StyleID="s66"/>
    <Cell ss:StyleID="s66"/>
   </Row>
   <Row ss:AutoFitHeight="0" ss:Height="15.75">
    <Cell ss:Index="2" ss:StyleID="s66"><Data ss:Type="String">estExt2_Genewise1.C_PHYCAscaffold_330350</Data></Cell>
    <Cell ss:StyleID="s66"><Data ss:Type="Number">61.274999999999999</Data></Cell>
    <Cell ss:StyleID="s66"><Data ss:Type="Number">175.79900000000001</Data></Cell>
    <Cell ss:StyleID="s66"><Data ss:Type="Number">1.5205500000000001</Data></Cell>
    <Cell ss:StyleID="s66"><Data ss:Type="Number">1.8500000000000001E-3</Data></Cell>
    <Cell ss:StyleID="s66"><Data ss:Type="Number">7</Data></Cell>
    <Cell ss:StyleID="s66"><Data ss:Type="String">IPR002194; Chaperonin TCP-1, conserved site</Data></Cell>
    <Cell ss:StyleID="s66"><Data ss:Type="String">IPR002423; Chaperonin Cpn60/TCP-1 family</Data></Cell>
    <Cell ss:StyleID="s66"><Data ss:Type="String">IPR012719; T-complex protein 1, gamma subunit</Data></Cell>
    <Cell ss:StyleID="s66"><Data ss:Type="String">IPR017998; Chaperone tailless complex polypeptide 1 (TCP-1)</Data></Cell>
    <Cell ss:StyleID="s66"><Data ss:Type="String">IPR027409; GroEL-like apical domain</Data></Cell>
    <Cell ss:StyleID="s66"><Data ss:Type="String">IPR027410; TCP-1-like chaperonin intermediate domain</Data></Cell>
    <Cell ss:StyleID="s66"><Data ss:Type="String">IPR027413; GroEL-like equatorial domain</Data></Cell>
    <Cell ss:StyleID="s66"/>
    <Cell ss:StyleID="s66"/>
    <Cell ss:StyleID="s66"/>
    <Cell ss:StyleID="s66"/>
    <Cell ss:StyleID="s66"/>
    <Cell ss:StyleID="s66"/>
    <Cell ss:StyleID="s66"/>
   </Row>
   <Row ss:AutoFitHeight="0" ss:Height="15.75">
    <Cell ss:Index="2" ss:StyleID="s66"><Data ss:Type="String">fgenesh2_kg.PHYCAscaffold_3_#_312_#_4097098:2</Data></Cell>
    <Cell ss:StyleID="s66"><Data ss:Type="Number">56.242400000000004</Data></Cell>
    <Cell ss:StyleID="s66"><Data ss:Type="Number">204.685</Data></Cell>
    <Cell ss:StyleID="s66"><Data ss:Type="Number">1.8636699999999999</Data></Cell>
    <Cell ss:StyleID="s66"><Data ss:Type="Number">4.4999999999999999E-4</Data></Cell>
    <Cell ss:StyleID="s66"><Data ss:Type="Number">7</Data></Cell>
    <Cell ss:StyleID="s66"><Data ss:Type="String">IPR002194; Chaperonin TCP-1, conserved site</Data></Cell>
    <Cell ss:StyleID="s66"><Data ss:Type="String">IPR002423; Chaperonin Cpn60/TCP-1 family</Data></Cell>
    <Cell ss:StyleID="s66"><Data ss:Type="String">IPR012716; T-complex protein 1, beta subunit</Data></Cell>
    <Cell ss:StyleID="s66"><Data ss:Type="String">IPR017998; Chaperone tailless complex polypeptide 1 (TCP-1)</Data></Cell>
    <Cell ss:StyleID="s66"><Data ss:Type="String">IPR027409; GroEL-like apical domain</Data></Cell>
    <Cell ss:StyleID="s66"><Data ss:Type="String">IPR027410; TCP-1-like chaperonin intermediate domain</Data></Cell>
    <Cell ss:StyleID="s66"><Data ss:Type="String">IPR027413; GroEL-like equatorial domain</Data></Cell>
    <Cell ss:StyleID="s66"/>
    <Cell ss:StyleID="s66"/>
    <Cell ss:StyleID="s66"/>
    <Cell ss:StyleID="s66"/>
    <Cell ss:StyleID="s66"/>
    <Cell ss:StyleID="s66"/>
    <Cell ss:StyleID="s66"/>
   </Row>
   <Row ss:AutoFitHeight="0" ss:Height="15.75">
    <Cell ss:Index="2" ss:StyleID="s66"><Data ss:Type="String">estExt2_Genewise1.C_PHYCAscaffold_380223</Data></Cell>
    <Cell ss:StyleID="s66"><Data ss:Type="Number">17696.3</Data></Cell>
    <Cell ss:StyleID="s66"><Data ss:Type="Number">78230</Data></Cell>
    <Cell ss:StyleID="s66"><Data ss:Type="Number">2.1442700000000001</Data></Cell>
    <Cell ss:StyleID="s69"><Data ss:Type="Number">5.0000000000000002E-5</Data></Cell>
    <Cell ss:StyleID="s66"><Data ss:Type="Number">2</Data></Cell>
    <Cell ss:StyleID="s66"><Data ss:Type="String">IPR011032; GroES-like</Data></Cell>
    <Cell ss:StyleID="s66"><Data ss:Type="String">IPR020818; GroES chaperonin family</Data></Cell>
    <Cell ss:StyleID="s66"/>
    <Cell ss:StyleID="s66"/>
    <Cell ss:StyleID="s66"/>
    <Cell ss:StyleID="s66"/>
    <Cell ss:StyleID="s66"/>
    <Cell ss:StyleID="s66"/>
    <Cell ss:StyleID="s66"/>
    <Cell ss:StyleID="s66"/>
    <Cell ss:StyleID="s66"/>
    <Cell ss:StyleID="s66"/>
    <Cell ss:StyleID="s66"/>
    <Cell ss:StyleID="s66"/>
   </Row>
   <Row ss:AutoFitHeight="0" ss:Height="15.75">
    <Cell ss:Index="2" ss:StyleID="s66"><Data ss:Type="String">estExt2_fgenesh1_pm.C_PHYCAscaffold_410034</Data></Cell>
    <Cell ss:StyleID="s66"><Data ss:Type="Number">24.110600000000002</Data></Cell>
    <Cell ss:StyleID="s66"><Data ss:Type="Number">87.4298</Data></Cell>
    <Cell ss:StyleID="s66"><Data ss:Type="Number">1.85846</Data></Cell>
    <Cell ss:StyleID="s66"><Data ss:Type="Number">1.4999999999999999E-4</Data></Cell>
    <Cell ss:StyleID="s66"><Data ss:Type="Number">7</Data></Cell>
    <Cell ss:StyleID="s66"><Data ss:Type="String">IPR002194; Chaperonin TCP-1, conserved site</Data></Cell>
    <Cell ss:StyleID="s66"><Data ss:Type="String">IPR002423; Chaperonin Cpn60/TCP-1 family</Data></Cell>
    <Cell ss:StyleID="s66"><Data ss:Type="String">IPR012720; T-complex protein 1, eta subunit</Data></Cell>
    <Cell ss:StyleID="s66"><Data ss:Type="String">IPR017998; Chaperone tailless complex polypeptide 1 (TCP-1)</Data></Cell>
    <Cell ss:StyleID="s66"><Data ss:Type="String">IPR027409; GroEL-like apical domain</Data></Cell>
    <Cell ss:StyleID="s66"><Data ss:Type="String">IPR027410; TCP-1-like chaperonin intermediate domain</Data></Cell>
    <Cell ss:StyleID="s66"><Data ss:Type="String">IPR027413; GroEL-like equatorial domain</Data></Cell>
    <Cell ss:StyleID="s66"/>
    <Cell ss:StyleID="s66"/>
    <Cell ss:StyleID="s66"/>
    <Cell ss:StyleID="s66"/>
    <Cell ss:StyleID="s66"/>
    <Cell ss:StyleID="s66"/>
    <Cell ss:StyleID="s66"/>
   </Row>
   <Row ss:AutoFitHeight="0" ss:Height="15.75">
    <Cell ss:Index="2" ss:StyleID="s66"><Data ss:Type="String">fgenesh2_kg.PHYCAscaffold_15_#_101_#_Contig731.1</Data></Cell>
    <Cell ss:StyleID="s66"><Data ss:Type="Number">76.092100000000002</Data></Cell>
    <Cell ss:StyleID="s66"><Data ss:Type="Number">233.685</Data></Cell>
    <Cell ss:StyleID="s66"><Data ss:Type="Number">1.6187400000000001</Data></Cell>
    <Cell ss:StyleID="s66"><Data ss:Type="Number">8.0000000000000004E-4</Data></Cell>
    <Cell ss:StyleID="s66"><Data ss:Type="Number">4</Data></Cell>
    <Cell ss:StyleID="s66"><Data ss:Type="String">IPR000426; Proteasome alpha-subunit, N-terminal domain</Data></Cell>
    <Cell ss:StyleID="s66"><Data ss:Type="String">IPR001353; Proteasome, subunit alpha/beta</Data></Cell>
    <Cell ss:StyleID="s66"><Data ss:Type="String">IPR023332; Proteasome A-type subunit</Data></Cell>
    <Cell ss:StyleID="s66"><Data ss:Type="String">IPR029055; Nucleophile aminohydrolases, N-terminal</Data></Cell>
    <Cell ss:StyleID="s66"/>
    <Cell ss:StyleID="s66"/>
    <Cell ss:StyleID="s66"/>
    <Cell ss:StyleID="s66"/>
    <Cell ss:StyleID="s66"/>
    <Cell ss:StyleID="s66"/>
    <Cell ss:StyleID="s66"/>
    <Cell ss:StyleID="s66"/>
    <Cell ss:StyleID="s66"/>
    <Cell ss:StyleID="s66"/>
   </Row>
   <Row ss:AutoFitHeight="0" ss:Height="15.75">
    <Cell ss:Index="2" ss:StyleID="s66"><Data ss:Type="String">fgenesh2_kg.PHYCAscaffold_29_#_15_#_Contig1368.1</Data></Cell>
    <Cell ss:StyleID="s66"><Data ss:Type="Number">99.770399999999995</Data></Cell>
    <Cell ss:StyleID="s66"><Data ss:Type="Number">312.65899999999999</Data></Cell>
    <Cell ss:StyleID="s66"><Data ss:Type="Number">1.64791</Data></Cell>
    <Cell ss:StyleID="s66"><Data ss:Type="Number">2.9999999999999997E-4</Data></Cell>
    <Cell ss:StyleID="s66"><Data ss:Type="Number">5</Data></Cell>
    <Cell ss:StyleID="s66"><Data ss:Type="String">IPR001353; Proteasome, subunit alpha/beta</Data></Cell>
    <Cell ss:StyleID="s66"><Data ss:Type="String">IPR016050; Proteasome beta-type subunit, conserved site</Data></Cell>
    <Cell ss:StyleID="s66"><Data ss:Type="String">IPR016295; Proteasome endopeptidase complex, beta subunit</Data></Cell>
    <Cell ss:StyleID="s66"><Data ss:Type="String">IPR023333; Proteasome B-type subunit</Data></Cell>
    <Cell ss:StyleID="s66"><Data ss:Type="String">IPR029055; Nucleophile aminohydrolases, N-terminal</Data></Cell>
    <Cell ss:StyleID="s66"/>
    <Cell ss:StyleID="s66"/>
    <Cell ss:StyleID="s66"/>
    <Cell ss:StyleID="s66"/>
    <Cell ss:StyleID="s66"/>
    <Cell ss:StyleID="s66"/>
    <Cell ss:StyleID="s66"/>
    <Cell ss:StyleID="s66"/>
    <Cell ss:StyleID="s66"/>
   </Row>
   <Row ss:AutoFitHeight="0" ss:Height="15.75">
    <Cell ss:Index="2" ss:StyleID="s66"><Data ss:Type="String">fgenesh2_kg.PHYCAscaffold_37_#_100_#_4098698:1</Data></Cell>
    <Cell ss:StyleID="s66"><Data ss:Type="Number">95.571700000000007</Data></Cell>
    <Cell ss:StyleID="s66"><Data ss:Type="Number">274.04500000000002</Data></Cell>
    <Cell ss:StyleID="s66"><Data ss:Type="Number">1.51976</Data></Cell>
    <Cell ss:StyleID="s66"><Data ss:Type="Number">1.6999999999999999E-3</Data></Cell>
    <Cell ss:StyleID="s66"><Data ss:Type="Number">4</Data></Cell>
    <Cell ss:StyleID="s66"><Data ss:Type="String">IPR000426; Proteasome alpha-subunit, N-terminal domain</Data></Cell>
    <Cell ss:StyleID="s66"><Data ss:Type="String">IPR001353; Proteasome, subunit alpha/beta</Data></Cell>
    <Cell ss:StyleID="s66"><Data ss:Type="String">IPR023332; Proteasome A-type subunit</Data></Cell>
    <Cell ss:StyleID="s66"><Data ss:Type="String">IPR029055; Nucleophile aminohydrolases, N-terminal</Data></Cell>
    <Cell ss:StyleID="s66"/>
    <Cell ss:StyleID="s66"/>
    <Cell ss:StyleID="s66"/>
    <Cell ss:StyleID="s66"/>
    <Cell ss:StyleID="s66"/>
    <Cell ss:StyleID="s66"/>
    <Cell ss:StyleID="s66"/>
    <Cell ss:StyleID="s66"/>
    <Cell ss:StyleID="s66"/>
    <Cell ss:StyleID="s66"/>
   </Row>
   <Row ss:AutoFitHeight="0" ss:Height="15.75">
    <Cell ss:Index="2" ss:StyleID="s66"><Data ss:Type="String">fgenesh2_kg.PHYCAscaffold_9_#_226_#_Contig4039.1</Data></Cell>
    <Cell ss:StyleID="s66"><Data ss:Type="Number">140.09700000000001</Data></Cell>
    <Cell ss:StyleID="s66"><Data ss:Type="Number">392.01400000000001</Data></Cell>
    <Cell ss:StyleID="s66"><Data ss:Type="Number">1.48448</Data></Cell>
    <Cell ss:StyleID="s66"><Data ss:Type="Number">2.2000000000000001E-3</Data></Cell>
    <Cell ss:StyleID="s66"><Data ss:Type="Number">5</Data></Cell>
    <Cell ss:StyleID="s66"><Data ss:Type="String">IPR000243; Peptidase T1A, proteasome beta-subunit</Data></Cell>
    <Cell ss:StyleID="s66"><Data ss:Type="String">IPR001353; Proteasome, subunit alpha/beta</Data></Cell>
    <Cell ss:StyleID="s66"><Data ss:Type="String">IPR016050; Proteasome beta-type subunit, conserved site</Data></Cell>
    <Cell ss:StyleID="s66"><Data ss:Type="String">IPR023333; Proteasome B-type subunit</Data></Cell>
    <Cell ss:StyleID="s66"><Data ss:Type="String">IPR029055; Nucleophile aminohydrolases, N-terminal</Data></Cell>
    <Cell ss:StyleID="s66"/>
    <Cell ss:StyleID="s66"/>
    <Cell ss:StyleID="s66"/>
    <Cell ss:StyleID="s66"/>
    <Cell ss:StyleID="s66"/>
    <Cell ss:StyleID="s66"/>
    <Cell ss:StyleID="s66"/>
    <Cell ss:StyleID="s66"/>
    <Cell ss:StyleID="s66"/>
   </Row>
   <Row ss:AutoFitHeight="0" ss:Height="15.75">
    <Cell ss:Index="2" ss:StyleID="s66"><Data ss:Type="String">e_gw1.30.3.1</Data></Cell>
    <Cell ss:StyleID="s66"><Data ss:Type="Number">51.788899999999998</Data></Cell>
    <Cell ss:StyleID="s66"><Data ss:Type="Number">174.86500000000001</Data></Cell>
    <Cell ss:StyleID="s66"><Data ss:Type="Number">1.75553</Data></Cell>
    <Cell ss:StyleID="s66"><Data ss:Type="Number">5.0000000000000001E-4</Data></Cell>
    <Cell ss:StyleID="s66"><Data ss:Type="Number">5</Data></Cell>
    <Cell ss:StyleID="s66"><Data ss:Type="String">IPR000717; Proteasome component (PCI) domain</Data></Cell>
    <Cell ss:StyleID="s66"><Data ss:Type="String">IPR008905; Eukaryotic translation initiation factor 3 subunit C, N-terminal domain</Data></Cell>
    <Cell ss:StyleID="s66"><Data ss:Type="String">IPR011991; Winged helix-turn-helix DNA-binding domain</Data></Cell>
    <Cell ss:StyleID="s66"><Data ss:Type="String">IPR021760; Replication protein-C C-terminal</Data></Cell>
    <Cell ss:StyleID="s66"><Data ss:Type="String">IPR027516; Eukaryotic translation initiation factor 3 subunit C</Data></Cell>
    <Cell ss:StyleID="s66"/>
    <Cell ss:StyleID="s66"/>
    <Cell ss:StyleID="s66"/>
    <Cell ss:StyleID="s66"/>
    <Cell ss:StyleID="s66"/>
    <Cell ss:StyleID="s66"/>
    <Cell ss:StyleID="s66"/>
    <Cell ss:StyleID="s66"/>
    <Cell ss:StyleID="s66"/>
   </Row>
   <Row ss:AutoFitHeight="0" ss:Height="15.75">
    <Cell ss:Index="2" ss:StyleID="s66"><Data ss:Type="String">e_gw1.19.577.1</Data></Cell>
    <Cell ss:StyleID="s66"><Data ss:Type="Number">371.05099999999999</Data></Cell>
    <Cell ss:StyleID="s66"><Data ss:Type="Number">2258.7800000000002</Data></Cell>
    <Cell ss:StyleID="s66"><Data ss:Type="Number">2.6058500000000002</Data></Cell>
    <Cell ss:StyleID="s69"><Data ss:Type="Number">5.0000000000000002E-5</Data></Cell>
    <Cell ss:StyleID="s66"><Data ss:Type="Number">1</Data></Cell>
    <Cell ss:StyleID="s66"><Data ss:Type="String">IPR009057; Homeodomain-like</Data></Cell>
    <Cell ss:StyleID="s66"/>
    <Cell ss:StyleID="s66"/>
    <Cell ss:StyleID="s66"/>
    <Cell ss:StyleID="s66"/>
    <Cell ss:StyleID="s66"/>
    <Cell ss:StyleID="s66"/>
    <Cell ss:StyleID="s66"/>
    <Cell ss:StyleID="s66"/>
    <Cell ss:StyleID="s66"/>
    <Cell ss:StyleID="s66"/>
    <Cell ss:StyleID="s66"/>
    <Cell ss:StyleID="s66"/>
    <Cell ss:StyleID="s66"/>
   </Row>
   <Row ss:AutoFitHeight="0" ss:Height="15.75">
    <Cell ss:Index="2" ss:StyleID="s66"><Data ss:Type="String">estExt2_Genewise1.C_PHYCAscaffold_200031</Data></Cell>
    <Cell ss:StyleID="s66"><Data ss:Type="Number">21.853999999999999</Data></Cell>
    <Cell ss:StyleID="s66"><Data ss:Type="Number">1085.69</Data></Cell>
    <Cell ss:StyleID="s66"><Data ss:Type="Number">5.6345700000000001</Data></Cell>
    <Cell ss:StyleID="s66"><Data ss:Type="Number">9.5E-4</Data></Cell>
    <Cell ss:StyleID="s66"><Data ss:Type="Number">1</Data></Cell>
    <Cell ss:StyleID="s66"><Data ss:Type="String">IPR009057; Homeodomain-like</Data></Cell>
    <Cell ss:StyleID="s66"/>
    <Cell ss:StyleID="s66"/>
    <Cell ss:StyleID="s66"/>
    <Cell ss:StyleID="s66"/>
    <Cell ss:StyleID="s66"/>
    <Cell ss:StyleID="s66"/>
    <Cell ss:StyleID="s66"/>
    <Cell ss:StyleID="s66"/>
    <Cell ss:StyleID="s66"/>
    <Cell ss:StyleID="s66"/>
    <Cell ss:StyleID="s66"/>
    <Cell ss:StyleID="s66"/>
    <Cell ss:StyleID="s66"/>
   </Row>
   <Row ss:AutoFitHeight="0" ss:Height="15.75">
    <Cell ss:Index="2" ss:StyleID="s66"><Data ss:Type="String">e_gw1.23.597.1</Data></Cell>
    <Cell ss:StyleID="s66"><Data ss:Type="Number">78.8767</Data></Cell>
    <Cell ss:StyleID="s66"><Data ss:Type="Number">354.48399999999998</Data></Cell>
    <Cell ss:StyleID="s66"><Data ss:Type="Number">2.16805</Data></Cell>
    <Cell ss:StyleID="s66"><Data ss:Type="Number">4.0000000000000002E-4</Data></Cell>
    <Cell ss:StyleID="s66"><Data ss:Type="Number">2</Data></Cell>
    <Cell ss:StyleID="s66"><Data ss:Type="String">IPR025870; Glyoxalase-like domain</Data></Cell>
    <Cell ss:StyleID="s66"><Data ss:Type="String">IPR029068; Glyoxalase/Bleomycin resistance protein/Dihydroxybiphenyl dioxygenase</Data></Cell>
    <Cell ss:StyleID="s66"/>
    <Cell ss:StyleID="s66"/>
    <Cell ss:StyleID="s66"/>
    <Cell ss:StyleID="s66"/>
    <Cell ss:StyleID="s66"/>
    <Cell ss:StyleID="s66"/>
    <Cell ss:StyleID="s66"/>
    <Cell ss:StyleID="s66"/>
    <Cell ss:StyleID="s66"/>
    <Cell ss:StyleID="s66"/>
    <Cell ss:StyleID="s66"/>
    <Cell ss:StyleID="s66"/>
   </Row>
   <Row ss:AutoFitHeight="0" ss:Height="15.75">
    <Cell ss:Index="2" ss:StyleID="s66"><Data ss:Type="String">estExt2_fgenesh1_pm.C_PHYCAscaffold_410023</Data></Cell>
    <Cell ss:StyleID="s66"><Data ss:Type="Number">242.44499999999999</Data></Cell>
    <Cell ss:StyleID="s66"><Data ss:Type="Number">923.91300000000001</Data></Cell>
    <Cell ss:StyleID="s66"><Data ss:Type="Number">1.9300999999999999</Data></Cell>
    <Cell ss:StyleID="s66"><Data ss:Type="Number">5.9999999999999995E-4</Data></Cell>
    <Cell ss:StyleID="s66"><Data ss:Type="Number">2</Data></Cell>
    <Cell ss:StyleID="s66"><Data ss:Type="String">IPR025870; Glyoxalase-like domain</Data></Cell>
    <Cell ss:StyleID="s66"><Data ss:Type="String">IPR029068; Glyoxalase/Bleomycin resistance protein/Dihydroxybiphenyl dioxygenase</Data></Cell>
    <Cell ss:StyleID="s66"/>
    <Cell ss:StyleID="s66"/>
    <Cell ss:StyleID="s66"/>
    <Cell ss:StyleID="s66"/>
    <Cell ss:StyleID="s66"/>
    <Cell ss:StyleID="s66"/>
    <Cell ss:StyleID="s66"/>
    <Cell ss:StyleID="s66"/>
    <Cell ss:StyleID="s66"/>
    <Cell ss:StyleID="s66"/>
    <Cell ss:StyleID="s66"/>
    <Cell ss:StyleID="s66"/>
   </Row>
   <Row ss:AutoFitHeight="0" ss:Height="15.75">
    <Cell ss:Index="2" ss:StyleID="s66"><Data ss:Type="String">fgenesh1_pm.PHYCAscaffold_51_#_13</Data></Cell>
    <Cell ss:StyleID="s66"><Data ss:Type="Number">8.4697099999999992</Data></Cell>
    <Cell ss:StyleID="s66"><Data ss:Type="Number">32.069499999999998</Data></Cell>
    <Cell ss:StyleID="s66"><Data ss:Type="Number">1.92082</Data></Cell>
    <Cell ss:StyleID="s66"><Data ss:Type="Number">3.5E-4</Data></Cell>
    <Cell ss:StyleID="s66"><Data ss:Type="Number">8</Data></Cell>
    <Cell ss:StyleID="s66"><Data ss:Type="String">IPR004651; Histidine biosynthesis, HisF</Data></Cell>
    <Cell ss:StyleID="s66"><Data ss:Type="String">IPR006062; Histidine biosynthesis</Data></Cell>
    <Cell ss:StyleID="s66"><Data ss:Type="String">IPR010139; Imidazole glycerol phosphate synthase, subunit H</Data></Cell>
    <Cell ss:StyleID="s66"><Data ss:Type="String">IPR011060; Ribulose-phosphate binding barrel</Data></Cell>
    <Cell ss:StyleID="s66"><Data ss:Type="String">IPR013785; Aldolase-type TIM barrel</Data></Cell>
    <Cell ss:StyleID="s66"><Data ss:Type="String">IPR014640; Imidazole glycerol phosphate synthase HisHF</Data></Cell>
    <Cell ss:StyleID="s66"><Data ss:Type="String">IPR017926; Glutamine amidotransferase</Data></Cell>
    <Cell ss:StyleID="s66"><Data ss:Type="String">IPR029062; Class I glutamine amidotransferase-like</Data></Cell>
    <Cell ss:StyleID="s66"/>
    <Cell ss:StyleID="s66"/>
    <Cell ss:StyleID="s66"/>
    <Cell ss:StyleID="s66"/>
    <Cell ss:StyleID="s66"/>
    <Cell ss:StyleID="s66"/>
   </Row>
   <Row ss:AutoFitHeight="0" ss:Height="15.75">
    <Cell ss:Index="2" ss:StyleID="s66"><Data ss:Type="String">fgenesh1_pg.PHYCAscaffold_4_#_130</Data></Cell>
    <Cell ss:StyleID="s66"><Data ss:Type="Number">13.9458</Data></Cell>
    <Cell ss:StyleID="s66"><Data ss:Type="Number">53.749899999999997</Data></Cell>
    <Cell ss:StyleID="s66"><Data ss:Type="Number">1.9464300000000001</Data></Cell>
    <Cell ss:StyleID="s66"><Data ss:Type="Number">4.4999999999999999E-4</Data></Cell>
    <Cell ss:StyleID="s66"><Data ss:Type="Number">2</Data></Cell>
    <Cell ss:StyleID="s66"><Data ss:Type="String">IPR000560; Histidine phosphatase superfamily, clade-2</Data></Cell>
    <Cell ss:StyleID="s66"><Data ss:Type="String">IPR029033; Histidine phosphatase superfamily</Data></Cell>
    <Cell ss:StyleID="s66"/>
    <Cell ss:StyleID="s66"/>
    <Cell ss:StyleID="s66"/>
    <Cell ss:StyleID="s66"/>
    <Cell ss:StyleID="s66"/>
    <Cell ss:StyleID="s66"/>
    <Cell ss:StyleID="s66"/>
    <Cell ss:StyleID="s66"/>
    <Cell ss:StyleID="s66"/>
    <Cell ss:StyleID="s66"/>
    <Cell ss:StyleID="s66"/>
    <Cell ss:StyleID="s66"/>
   </Row>
   <Row ss:AutoFitHeight="0" ss:Height="15.75">
    <Cell ss:Index="2" ss:StyleID="s66"><Data ss:Type="String">estExt2_Genewise1.C_PHYCAscaffold_580201</Data></Cell>
    <Cell ss:StyleID="s66"><Data ss:Type="Number">1048.3699999999999</Data></Cell>
    <Cell ss:StyleID="s66"><Data ss:Type="Number">11447.3</Data></Cell>
    <Cell ss:StyleID="s66"><Data ss:Type="Number">3.4487800000000002</Data></Cell>
    <Cell ss:StyleID="s69"><Data ss:Type="Number">5.0000000000000002E-5</Data></Cell>
    <Cell ss:StyleID="s66"><Data ss:Type="Number">3</Data></Cell>
    <Cell ss:StyleID="s66"><Data ss:Type="String">IPR001310; Histidine triad (HIT) protein</Data></Cell>
    <Cell ss:StyleID="s66"><Data ss:Type="String">IPR011146; HIT-like domain</Data></Cell>
    <Cell ss:StyleID="s66"><Data ss:Type="String">IPR019808; Histidine triad, conserved site</Data></Cell>
    <Cell ss:StyleID="s66"/>
    <Cell ss:StyleID="s66"/>
    <Cell ss:StyleID="s66"/>
    <Cell ss:StyleID="s66"/>
    <Cell ss:StyleID="s66"/>
    <Cell ss:StyleID="s66"/>
    <Cell ss:StyleID="s66"/>
    <Cell ss:StyleID="s66"/>
    <Cell ss:StyleID="s66"/>
    <Cell ss:StyleID="s66"/>
    <Cell ss:StyleID="s66"/>
   </Row>
   <Row ss:AutoFitHeight="0" ss:Height="15.75">
    <Cell ss:Index="2" ss:StyleID="s66"><Data ss:Type="String">fgenesh2_kg.PHYCAscaffold_37_#_32_#_Contig2034.1</Data></Cell>
    <Cell ss:StyleID="s66"><Data ss:Type="Number">9334.08</Data></Cell>
    <Cell ss:StyleID="s66"><Data ss:Type="Number">180010</Data></Cell>
    <Cell ss:StyleID="s66"><Data ss:Type="Number">4.2694200000000002</Data></Cell>
    <Cell ss:StyleID="s69"><Data ss:Type="Number">5.0000000000000002E-5</Data></Cell>
    <Cell ss:StyleID="s66"><Data ss:Type="Number">3</Data></Cell>
    <Cell ss:StyleID="s66"><Data ss:Type="String">IPR005746; Thioredoxin</Data></Cell>
    <Cell ss:StyleID="s66"><Data ss:Type="String">IPR012336; Thioredoxin-like fold</Data></Cell>
    <Cell ss:StyleID="s66"><Data ss:Type="String">IPR013766; Thioredoxin domain</Data></Cell>
    <Cell ss:StyleID="s66"/>
    <Cell ss:StyleID="s66"/>
    <Cell ss:StyleID="s66"/>
    <Cell ss:StyleID="s66"/>
    <Cell ss:StyleID="s66"/>
    <Cell ss:StyleID="s66"/>
    <Cell ss:StyleID="s66"/>
    <Cell ss:StyleID="s66"/>
    <Cell ss:StyleID="s66"/>
    <Cell ss:StyleID="s66"/>
    <Cell ss:StyleID="s66"/>
   </Row>
   <Row ss:AutoFitHeight="0" ss:Height="15.75">
    <Cell ss:Index="2" ss:StyleID="s66"><Data ss:Type="String">fgenesh2_kg.PHYCAscaffold_37_#_34_#_4097788:1</Data></Cell>
    <Cell ss:StyleID="s66"><Data ss:Type="Number">4330.34</Data></Cell>
    <Cell ss:StyleID="s66"><Data ss:Type="Number">83188.2</Data></Cell>
    <Cell ss:StyleID="s66"><Data ss:Type="Number">4.2638299999999996</Data></Cell>
    <Cell ss:StyleID="s69"><Data ss:Type="Number">5.0000000000000002E-5</Data></Cell>
    <Cell ss:StyleID="s66"><Data ss:Type="Number">3</Data></Cell>
    <Cell ss:StyleID="s66"><Data ss:Type="String">IPR005746; Thioredoxin</Data></Cell>
    <Cell ss:StyleID="s66"><Data ss:Type="String">IPR012336; Thioredoxin-like fold</Data></Cell>
    <Cell ss:StyleID="s66"><Data ss:Type="String">IPR013766; Thioredoxin domain</Data></Cell>
    <Cell ss:StyleID="s66"/>
    <Cell ss:StyleID="s66"/>
    <Cell ss:StyleID="s66"/>
    <Cell ss:StyleID="s66"/>
    <Cell ss:StyleID="s66"/>
    <Cell ss:StyleID="s66"/>
    <Cell ss:StyleID="s66"/>
    <Cell ss:StyleID="s66"/>
    <Cell ss:StyleID="s66"/>
    <Cell ss:StyleID="s66"/>
    <Cell ss:StyleID="s66"/>
   </Row>
   <Row ss:AutoFitHeight="0" ss:Height="15.75">
    <Cell ss:Index="2" ss:StyleID="s66"><Data ss:Type="String">fgenesh2_kg.PHYCAscaffold_16_#_52_#_4100251:1</Data></Cell>
    <Cell ss:StyleID="s66"><Data ss:Type="Number">67.918400000000005</Data></Cell>
    <Cell ss:StyleID="s66"><Data ss:Type="Number">637.56799999999998</Data></Cell>
    <Cell ss:StyleID="s66"><Data ss:Type="Number">3.2307000000000001</Data></Cell>
    <Cell ss:StyleID="s66"><Data ss:Type="Number">2.5000000000000001E-4</Data></Cell>
    <Cell ss:StyleID="s66"><Data ss:Type="Number">2</Data></Cell>
    <Cell ss:StyleID="s66"><Data ss:Type="String">IPR000626; Ubiquitin domain</Data></Cell>
    <Cell ss:StyleID="s66"><Data ss:Type="String">IPR029071; Ubiquitin-related domain</Data></Cell>
    <Cell ss:StyleID="s66"/>
    <Cell ss:StyleID="s66"/>
    <Cell ss:StyleID="s66"/>
    <Cell ss:StyleID="s66"/>
    <Cell ss:StyleID="s66"/>
    <Cell ss:StyleID="s66"/>
    <Cell ss:StyleID="s66"/>
    <Cell ss:StyleID="s66"/>
    <Cell ss:StyleID="s66"/>
    <Cell ss:StyleID="s66"/>
    <Cell ss:StyleID="s66"/>
    <Cell ss:StyleID="s66"/>
   </Row>
   <Row ss:AutoFitHeight="0" ss:Height="15.75">
    <Cell ss:Index="2" ss:StyleID="s66"><Data ss:Type="String">estExt2_Genewise1Plus.C_PHYCAscaffold_350133</Data></Cell>
    <Cell ss:StyleID="s66"><Data ss:Type="Number">129.65299999999999</Data></Cell>
    <Cell ss:StyleID="s66"><Data ss:Type="Number">499.47800000000001</Data></Cell>
    <Cell ss:StyleID="s66"><Data ss:Type="Number">1.94577</Data></Cell>
    <Cell ss:StyleID="s66"><Data ss:Type="Number">2.9999999999999997E-4</Data></Cell>
    <Cell ss:StyleID="s66"><Data ss:Type="Number">3</Data></Cell>
    <Cell ss:StyleID="s66"><Data ss:Type="String">IPR000608; Ubiquitin-conjugating enzyme E2</Data></Cell>
    <Cell ss:StyleID="s66"><Data ss:Type="String">IPR016135; Ubiquitin-conjugating enzyme/RWD-like</Data></Cell>
    <Cell ss:StyleID="s66"><Data ss:Type="String">IPR023313; Ubiquitin-conjugating enzyme, active site</Data></Cell>
    <Cell ss:StyleID="s66"/>
    <Cell ss:StyleID="s66"/>
    <Cell ss:StyleID="s66"/>
    <Cell ss:StyleID="s66"/>
    <Cell ss:StyleID="s66"/>
    <Cell ss:StyleID="s66"/>
    <Cell ss:StyleID="s66"/>
    <Cell ss:StyleID="s66"/>
    <Cell ss:StyleID="s66"/>
    <Cell ss:StyleID="s66"/>
    <Cell ss:StyleID="s66"/>
   </Row>
   <Row ss:AutoFitHeight="0" ss:Height="15.75">
    <Cell ss:Index="2" ss:StyleID="s66"><Data ss:Type="String">estExt2_Genewise1.C_PHYCAscaffold_480300</Data></Cell>
    <Cell ss:StyleID="s66"><Data ss:Type="Number">2592.88</Data></Cell>
    <Cell ss:StyleID="s66"><Data ss:Type="Number">17889.5</Data></Cell>
    <Cell ss:StyleID="s66"><Data ss:Type="Number">2.7864900000000001</Data></Cell>
    <Cell ss:StyleID="s69"><Data ss:Type="Number">5.0000000000000002E-5</Data></Cell>
    <Cell ss:StyleID="s66"><Data ss:Type="Number">4</Data></Cell>
    <Cell ss:StyleID="s66"><Data ss:Type="String">IPR000626; Ubiquitin domain</Data></Cell>
    <Cell ss:StyleID="s66"><Data ss:Type="String">IPR019954; Ubiquitin conserved site</Data></Cell>
    <Cell ss:StyleID="s66"><Data ss:Type="String">IPR019956; Ubiquitin</Data></Cell>
    <Cell ss:StyleID="s66"><Data ss:Type="String">IPR029071; Ubiquitin-related domain</Data></Cell>
    <Cell ss:StyleID="s66"/>
    <Cell ss:StyleID="s66"/>
    <Cell ss:StyleID="s66"/>
    <Cell ss:StyleID="s66"/>
    <Cell ss:StyleID="s66"/>
    <Cell ss:StyleID="s66"/>
    <Cell ss:StyleID="s66"/>
    <Cell ss:StyleID="s66"/>
    <Cell ss:StyleID="s66"/>
    <Cell ss:StyleID="s66"/>
   </Row>
   <Row ss:AutoFitHeight="0" ss:Height="15.75">
    <Cell ss:Index="2" ss:StyleID="s66"><Data ss:Type="String">fgenesh2_kg.PHYCAscaffold_5_#_62_#_gi|189083883|gb|BT031399.1|</Data></Cell>
    <Cell ss:StyleID="s66"><Data ss:Type="Number">12992.7</Data></Cell>
    <Cell ss:StyleID="s66"><Data ss:Type="Number">56359.8</Data></Cell>
    <Cell ss:StyleID="s66"><Data ss:Type="Number">2.1169600000000002</Data></Cell>
    <Cell ss:StyleID="s66"><Data ss:Type="Number">1.0499999999999999E-3</Data></Cell>
    <Cell ss:StyleID="s66"><Data ss:Type="Number">6</Data></Cell>
    <Cell ss:StyleID="s66"><Data ss:Type="String">IPR000626; Ubiquitin domain</Data></Cell>
    <Cell ss:StyleID="s66"><Data ss:Type="String">IPR001975; Ribosomal protein L40e</Data></Cell>
    <Cell ss:StyleID="s66"><Data ss:Type="String">IPR011332; Zinc-binding ribosomal protein</Data></Cell>
    <Cell ss:StyleID="s66"><Data ss:Type="String">IPR019954; Ubiquitin conserved site</Data></Cell>
    <Cell ss:StyleID="s66"><Data ss:Type="String">IPR019956; Ubiquitin</Data></Cell>
    <Cell ss:StyleID="s66"><Data ss:Type="String">IPR029071; Ubiquitin-related domain</Data></Cell>
    <Cell ss:StyleID="s66"/>
    <Cell ss:StyleID="s66"/>
    <Cell ss:StyleID="s66"/>
    <Cell ss:StyleID="s66"/>
    <Cell ss:StyleID="s66"/>
    <Cell ss:StyleID="s66"/>
    <Cell ss:StyleID="s66"/>
    <Cell ss:StyleID="s66"/>
   </Row>
   <Row ss:AutoFitHeight="0" ss:Height="15.75">
    <Cell ss:Index="2" ss:StyleID="s66"><Data ss:Type="String">estExt2_Genewise1Plus.C_PHYCAscaffold_300322</Data></Cell>
    <Cell ss:StyleID="s66"><Data ss:Type="Number">202.14599999999999</Data></Cell>
    <Cell ss:StyleID="s66"><Data ss:Type="Number">1750.86</Data></Cell>
    <Cell ss:StyleID="s66"><Data ss:Type="Number">3.1145999999999998</Data></Cell>
    <Cell ss:StyleID="s69"><Data ss:Type="Number">5.0000000000000002E-5</Data></Cell>
    <Cell ss:StyleID="s66"><Data ss:Type="Number">1</Data></Cell>
    <Cell ss:StyleID="s66"><Data ss:Type="String">IPR006789; Actin-related protein 2/3 complex subunit 5</Data></Cell>
    <Cell ss:StyleID="s66"/>
    <Cell ss:StyleID="s66"/>
    <Cell ss:StyleID="s66"/>
    <Cell ss:StyleID="s66"/>
    <Cell ss:StyleID="s66"/>
    <Cell ss:StyleID="s66"/>
    <Cell ss:StyleID="s66"/>
    <Cell ss:StyleID="s66"/>
    <Cell ss:StyleID="s66"/>
    <Cell ss:StyleID="s66"/>
    <Cell ss:StyleID="s66"/>
    <Cell ss:StyleID="s66"/>
    <Cell ss:StyleID="s66"/>
   </Row>
   <Row ss:AutoFitHeight="0" ss:Height="15.75">
    <Cell ss:Index="2" ss:StyleID="s66"><Data ss:Type="String">estExt2_Genewise1.C_PHYCAscaffold_9600003</Data></Cell>
    <Cell ss:StyleID="s66"><Data ss:Type="Number">164.01</Data></Cell>
    <Cell ss:StyleID="s66"><Data ss:Type="Number">2594.1799999999998</Data></Cell>
    <Cell ss:StyleID="s66"><Data ss:Type="Number">3.9834200000000002</Data></Cell>
    <Cell ss:StyleID="s69"><Data ss:Type="Number">5.0000000000000002E-5</Data></Cell>
    <Cell ss:StyleID="s66"><Data ss:Type="Number">1</Data></Cell>
    <Cell ss:StyleID="s66"><Data ss:Type="String">IPR006789; Actin-related protein 2/3 complex subunit 5</Data></Cell>
    <Cell ss:StyleID="s66"/>
    <Cell ss:StyleID="s66"/>
    <Cell ss:StyleID="s66"/>
    <Cell ss:StyleID="s66"/>
    <Cell ss:StyleID="s66"/>
    <Cell ss:StyleID="s66"/>
    <Cell ss:StyleID="s66"/>
    <Cell ss:StyleID="s66"/>
    <Cell ss:StyleID="s66"/>
    <Cell ss:StyleID="s66"/>
    <Cell ss:StyleID="s66"/>
    <Cell ss:StyleID="s66"/>
    <Cell ss:StyleID="s66"/>
   </Row>
   <Row ss:AutoFitHeight="0" ss:Height="15.75">
    <Cell ss:Index="2" ss:StyleID="s66"><Data ss:Type="String">fgenesh1_pm.PHYCAscaffold_1_#_66</Data></Cell>
    <Cell ss:StyleID="s66"><Data ss:Type="Number">448.358</Data></Cell>
    <Cell ss:StyleID="s66"><Data ss:Type="Number">2087.83</Data></Cell>
    <Cell ss:StyleID="s66"><Data ss:Type="Number">2.2192799999999999</Data></Cell>
    <Cell ss:StyleID="s69"><Data ss:Type="Number">5.0000000000000002E-5</Data></Cell>
    <Cell ss:StyleID="s66"><Data ss:Type="Number">1</Data></Cell>
    <Cell ss:StyleID="s66"><Data ss:Type="String">IPR005349; TMEM14 family</Data></Cell>
    <Cell ss:StyleID="s66"/>
    <Cell ss:StyleID="s66"/>
    <Cell ss:StyleID="s66"/>
    <Cell ss:StyleID="s66"/>
    <Cell ss:StyleID="s66"/>
    <Cell ss:StyleID="s66"/>
    <Cell ss:StyleID="s66"/>
    <Cell ss:StyleID="s66"/>
    <Cell ss:StyleID="s66"/>
    <Cell ss:StyleID="s66"/>
    <Cell ss:StyleID="s66"/>
    <Cell ss:StyleID="s66"/>
    <Cell ss:StyleID="s66"/>
   </Row>
   <Row ss:AutoFitHeight="0" ss:Height="15.75">
    <Cell ss:Index="2" ss:StyleID="s66"><Data ss:Type="String">e_gw1.1.1907.1</Data></Cell>
    <Cell ss:StyleID="s66"><Data ss:Type="Number">82.258700000000005</Data></Cell>
    <Cell ss:StyleID="s66"><Data ss:Type="Number">476.15600000000001</Data></Cell>
    <Cell ss:StyleID="s66"><Data ss:Type="Number">2.5331899999999998</Data></Cell>
    <Cell ss:StyleID="s66"><Data ss:Type="Number">2.0000000000000001E-4</Data></Cell>
    <Cell ss:StyleID="s66"><Data ss:Type="Number">2</Data></Cell>
    <Cell ss:StyleID="s66"><Data ss:Type="String">IPR004942; Roadblock/LAMTOR2 domain</Data></Cell>
    <Cell ss:StyleID="s66"><Data ss:Type="String">IPR016561; Dynein light chain roadblock-type 1/2</Data></Cell>
    <Cell ss:StyleID="s66"/>
    <Cell ss:StyleID="s66"/>
    <Cell ss:StyleID="s66"/>
    <Cell ss:StyleID="s66"/>
    <Cell ss:StyleID="s66"/>
    <Cell ss:StyleID="s66"/>
    <Cell ss:StyleID="s66"/>
    <Cell ss:StyleID="s66"/>
    <Cell ss:StyleID="s66"/>
    <Cell ss:StyleID="s66"/>
    <Cell ss:StyleID="s66"/>
    <Cell ss:StyleID="s66"/>
   </Row>
   <Row ss:AutoFitHeight="0" ss:Height="15.75">
    <Cell ss:Index="2" ss:StyleID="s66"><Data ss:Type="String">e_gw1.1.1290.1</Data></Cell>
    <Cell ss:StyleID="s66"><Data ss:Type="Number">3.7811699999999999</Data></Cell>
    <Cell ss:StyleID="s66"><Data ss:Type="Number">25.417300000000001</Data></Cell>
    <Cell ss:StyleID="s66"><Data ss:Type="Number">2.7488999999999999</Data></Cell>
    <Cell ss:StyleID="s66"><Data ss:Type="Number">2E-3</Data></Cell>
    <Cell ss:StyleID="s66"><Data ss:Type="Number">2</Data></Cell>
    <Cell ss:StyleID="s66"><Data ss:Type="String">IPR002711; HNH endonuclease</Data></Cell>
    <Cell ss:StyleID="s66"><Data ss:Type="String">IPR002999; Tudor domain</Data></Cell>
    <Cell ss:StyleID="s66"/>
    <Cell ss:StyleID="s66"/>
    <Cell ss:StyleID="s66"/>
    <Cell ss:StyleID="s66"/>
    <Cell ss:StyleID="s66"/>
    <Cell ss:StyleID="s66"/>
    <Cell ss:StyleID="s66"/>
    <Cell ss:StyleID="s66"/>
    <Cell ss:StyleID="s66"/>
    <Cell ss:StyleID="s66"/>
    <Cell ss:StyleID="s66"/>
    <Cell ss:StyleID="s66"/>
   </Row>
   <Row ss:AutoFitHeight="0" ss:Height="15.75">
    <Cell ss:Index="2" ss:StyleID="s66"><Data ss:Type="String">fgenesh1_pm.PHYCAscaffold_1_#_123</Data></Cell>
    <Cell ss:StyleID="s66"><Data ss:Type="Number">1.9510099999999999</Data></Cell>
    <Cell ss:StyleID="s66"><Data ss:Type="Number">15.486000000000001</Data></Cell>
    <Cell ss:StyleID="s66"><Data ss:Type="Number">2.9886699999999999</Data></Cell>
    <Cell ss:StyleID="s66"><Data ss:Type="Number">1.15E-3</Data></Cell>
    <Cell ss:StyleID="s66"><Data ss:Type="Number">2</Data></Cell>
    <Cell ss:StyleID="s66"><Data ss:Type="String">IPR004963; Pectinacetylesterase/NOTUM</Data></Cell>
    <Cell ss:StyleID="s66"><Data ss:Type="String">IPR029058; Alpha/Beta hydrolase fold</Data></Cell>
    <Cell ss:StyleID="s66"/>
    <Cell ss:StyleID="s66"/>
    <Cell ss:StyleID="s66"/>
    <Cell ss:StyleID="s66"/>
    <Cell ss:StyleID="s66"/>
    <Cell ss:StyleID="s66"/>
    <Cell ss:StyleID="s66"/>
    <Cell ss:StyleID="s66"/>
    <Cell ss:StyleID="s66"/>
    <Cell ss:StyleID="s66"/>
    <Cell ss:StyleID="s66"/>
    <Cell ss:StyleID="s66"/>
   </Row>
   <Row ss:AutoFitHeight="0" ss:Height="15.75">
    <Cell ss:Index="2" ss:StyleID="s66"><Data ss:Type="String">estExt2_Genewise1Plus.C_PHYCAscaffold_100504</Data></Cell>
    <Cell ss:StyleID="s66"><Data ss:Type="Number">5.47302</Data></Cell>
    <Cell ss:StyleID="s66"><Data ss:Type="Number">29.377500000000001</Data></Cell>
    <Cell ss:StyleID="s66"><Data ss:Type="Number">2.4243000000000001</Data></Cell>
    <Cell ss:StyleID="s66"><Data ss:Type="Number">2.5000000000000001E-4</Data></Cell>
    <Cell ss:StyleID="s66"><Data ss:Type="Number">8</Data></Cell>
    <Cell ss:StyleID="s66"><Data ss:Type="String">IPR002478; PUA domain</Data></Cell>
    <Cell ss:StyleID="s66"><Data ss:Type="String">IPR002501; Pseudouridine synthase II, N-terminal</Data></Cell>
    <Cell ss:StyleID="s66"><Data ss:Type="String">IPR004521; Uncharacterised domain CHP00451</Data></Cell>
    <Cell ss:StyleID="s66"><Data ss:Type="String">IPR004802; tRNA pseudouridine synthase B family</Data></Cell>
    <Cell ss:StyleID="s66"><Data ss:Type="String">IPR012960; Dyskerin-like</Data></Cell>
    <Cell ss:StyleID="s66"><Data ss:Type="String">IPR015947; PUA-like domain</Data></Cell>
    <Cell ss:StyleID="s66"><Data ss:Type="String">IPR020103; Pseudouridine synthase, catalytic domain</Data></Cell>
    <Cell ss:StyleID="s66"><Data ss:Type="String">IPR032819; tRNA pseudouridylate synthase B, C-terminal</Data></Cell>
    <Cell ss:StyleID="s66"/>
    <Cell ss:StyleID="s66"/>
    <Cell ss:StyleID="s66"/>
    <Cell ss:StyleID="s66"/>
    <Cell ss:StyleID="s66"/>
    <Cell ss:StyleID="s66"/>
   </Row>
   <Row ss:AutoFitHeight="0" ss:Height="15.75">
    <Cell ss:Index="2" ss:StyleID="s66"><Data ss:Type="String">e_gw1.103.101.1</Data></Cell>
    <Cell ss:StyleID="s66"><Data ss:Type="Number">22.9983</Data></Cell>
    <Cell ss:StyleID="s66"><Data ss:Type="Number">181.26599999999999</Data></Cell>
    <Cell ss:StyleID="s66"><Data ss:Type="Number">2.97851</Data></Cell>
    <Cell ss:StyleID="s66"><Data ss:Type="Number">1.75E-3</Data></Cell>
    <Cell ss:StyleID="s66"><Data ss:Type="Number">1</Data></Cell>
    <Cell ss:StyleID="s66"><Data ss:Type="String">IPR010516; Sin3 associated polypeptide p18</Data></Cell>
    <Cell ss:StyleID="s66"/>
    <Cell ss:StyleID="s66"/>
    <Cell ss:StyleID="s66"/>
    <Cell ss:StyleID="s66"/>
    <Cell ss:StyleID="s66"/>
    <Cell ss:StyleID="s66"/>
    <Cell ss:StyleID="s66"/>
    <Cell ss:StyleID="s66"/>
    <Cell ss:StyleID="s66"/>
    <Cell ss:StyleID="s66"/>
    <Cell ss:StyleID="s66"/>
    <Cell ss:StyleID="s66"/>
    <Cell ss:StyleID="s66"/>
   </Row>
   <Row ss:AutoFitHeight="0" ss:Height="15.75">
    <Cell ss:Index="2" ss:StyleID="s66"><Data ss:Type="String">estExt2_fgenesh1_pm.C_PHYCAscaffold_1050005</Data></Cell>
    <Cell ss:StyleID="s66"><Data ss:Type="Number">1054.99</Data></Cell>
    <Cell ss:StyleID="s66"><Data ss:Type="Number">19554.8</Data></Cell>
    <Cell ss:StyleID="s66"><Data ss:Type="Number">4.2122200000000003</Data></Cell>
    <Cell ss:StyleID="s69"><Data ss:Type="Number">5.0000000000000002E-5</Data></Cell>
    <Cell ss:StyleID="s66"><Data ss:Type="Number">2</Data></Cell>
    <Cell ss:StyleID="s66"><Data ss:Type="String">IPR009069; Cysteine alpha-hairpin motif superfamily</Data></Cell>
    <Cell ss:StyleID="s66"><Data ss:Type="String">IPR010625; CHCH</Data></Cell>
    <Cell ss:StyleID="s66"/>
    <Cell ss:StyleID="s66"/>
    <Cell ss:StyleID="s66"/>
    <Cell ss:StyleID="s66"/>
    <Cell ss:StyleID="s66"/>
    <Cell ss:StyleID="s66"/>
    <Cell ss:StyleID="s66"/>
    <Cell ss:StyleID="s66"/>
    <Cell ss:StyleID="s66"/>
    <Cell ss:StyleID="s66"/>
    <Cell ss:StyleID="s66"/>
    <Cell ss:StyleID="s66"/>
   </Row>
   <Row ss:AutoFitHeight="0" ss:Height="15.75">
    <Cell ss:Index="2" ss:StyleID="s66"><Data ss:Type="String">fgenesh2_kg.PHYCAscaffold_11_#_121_#_4097297:1</Data></Cell>
    <Cell ss:StyleID="s66"><Data ss:Type="Number">27.247699999999998</Data></Cell>
    <Cell ss:StyleID="s66"><Data ss:Type="Number">94.475899999999996</Data></Cell>
    <Cell ss:StyleID="s66"><Data ss:Type="Number">1.7938099999999999</Data></Cell>
    <Cell ss:StyleID="s66"><Data ss:Type="Number">1.9499999999999999E-3</Data></Cell>
    <Cell ss:StyleID="s66"><Data ss:Type="Number">1</Data></Cell>
    <Cell ss:StyleID="s66"><Data ss:Type="String">IPR000644; CBS domain</Data></Cell>
    <Cell ss:StyleID="s66"/>
    <Cell ss:StyleID="s66"/>
    <Cell ss:StyleID="s66"/>
    <Cell ss:StyleID="s66"/>
    <Cell ss:StyleID="s66"/>
    <Cell ss:StyleID="s66"/>
    <Cell ss:StyleID="s66"/>
    <Cell ss:StyleID="s66"/>
    <Cell ss:StyleID="s66"/>
    <Cell ss:StyleID="s66"/>
    <Cell ss:StyleID="s66"/>
    <Cell ss:StyleID="s66"/>
    <Cell ss:StyleID="s66"/>
   </Row>
   <Row ss:AutoFitHeight="0" ss:Height="15.75">
    <Cell ss:Index="2" ss:StyleID="s66"><Data ss:Type="String">fgenesh1_pm.PHYCAscaffold_112_#_13</Data></Cell>
    <Cell ss:StyleID="s66"><Data ss:Type="Number">6730.12</Data></Cell>
    <Cell ss:StyleID="s66"><Data ss:Type="Number">64829.4</Data></Cell>
    <Cell ss:StyleID="s66"><Data ss:Type="Number">3.2679499999999999</Data></Cell>
    <Cell ss:StyleID="s69"><Data ss:Type="Number">5.0000000000000002E-5</Data></Cell>
    <Cell ss:StyleID="s66"><Data ss:Type="Number">1</Data></Cell>
    <Cell ss:StyleID="s66"><Data ss:Type="String">IPR026939; At2g23090-like</Data></Cell>
    <Cell ss:StyleID="s66"/>
    <Cell ss:StyleID="s66"/>
    <Cell ss:StyleID="s66"/>
    <Cell ss:StyleID="s66"/>
    <Cell ss:StyleID="s66"/>
    <Cell ss:StyleID="s66"/>
    <Cell ss:StyleID="s66"/>
    <Cell ss:StyleID="s66"/>
    <Cell ss:StyleID="s66"/>
    <Cell ss:StyleID="s66"/>
    <Cell ss:StyleID="s66"/>
    <Cell ss:StyleID="s66"/>
    <Cell ss:StyleID="s66"/>
   </Row>
   <Row ss:AutoFitHeight="0" ss:Height="15.75">
    <Cell ss:Index="2" ss:StyleID="s66"><Data ss:Type="String">estExt2_Genewise1Plus.C_PHYCAscaffold_120254</Data></Cell>
    <Cell ss:StyleID="s66"><Data ss:Type="Number">220.017</Data></Cell>
    <Cell ss:StyleID="s66"><Data ss:Type="Number">1185.28</Data></Cell>
    <Cell ss:StyleID="s66"><Data ss:Type="Number">2.4295399999999998</Data></Cell>
    <Cell ss:StyleID="s69"><Data ss:Type="Number">5.0000000000000002E-5</Data></Cell>
    <Cell ss:StyleID="s66"><Data ss:Type="Number">1</Data></Cell>
    <Cell ss:StyleID="s66"><Data ss:Type="String">IPR000254; Cellulose-binding domain, fungal</Data></Cell>
    <Cell ss:StyleID="s66"/>
    <Cell ss:StyleID="s66"/>
    <Cell ss:StyleID="s66"/>
    <Cell ss:StyleID="s66"/>
    <Cell ss:StyleID="s66"/>
    <Cell ss:StyleID="s66"/>
    <Cell ss:StyleID="s66"/>
    <Cell ss:StyleID="s66"/>
    <Cell ss:StyleID="s66"/>
    <Cell ss:StyleID="s66"/>
    <Cell ss:StyleID="s66"/>
    <Cell ss:StyleID="s66"/>
    <Cell ss:StyleID="s66"/>
   </Row>
   <Row ss:AutoFitHeight="0" ss:Height="15.75">
    <Cell ss:Index="2" ss:StyleID="s66"><Data ss:Type="String">estExt2_fgenesh1_pg.C_PHYCAscaffold_120085</Data></Cell>
    <Cell ss:StyleID="s66"><Data ss:Type="Number">12.254099999999999</Data></Cell>
    <Cell ss:StyleID="s66"><Data ss:Type="Number">60.234400000000001</Data></Cell>
    <Cell ss:StyleID="s66"><Data ss:Type="Number">2.29732</Data></Cell>
    <Cell ss:StyleID="s66"><Data ss:Type="Number">1.6000000000000001E-3</Data></Cell>
    <Cell ss:StyleID="s66"><Data ss:Type="Number">4</Data></Cell>
    <Cell ss:StyleID="s66"><Data ss:Type="String">IPR000730; Proliferating cell nuclear antigen, PCNA</Data></Cell>
    <Cell ss:StyleID="s66"><Data ss:Type="String">IPR022648; Proliferating cell nuclear antigen, PCNA, N-terminal</Data></Cell>
    <Cell ss:StyleID="s66"><Data ss:Type="String">IPR022649; Proliferating cell nuclear antigen, PCNA, C-terminal</Data></Cell>
    <Cell ss:StyleID="s66"><Data ss:Type="String">IPR022659; Proliferating cell nuclear antigen, PCNA, conserved site</Data></Cell>
    <Cell ss:StyleID="s66"/>
    <Cell ss:StyleID="s66"/>
    <Cell ss:StyleID="s66"/>
    <Cell ss:StyleID="s66"/>
    <Cell ss:StyleID="s66"/>
    <Cell ss:StyleID="s66"/>
    <Cell ss:StyleID="s66"/>
    <Cell ss:StyleID="s66"/>
    <Cell ss:StyleID="s66"/>
    <Cell ss:StyleID="s66"/>
   </Row>
   <Row ss:AutoFitHeight="0" ss:Height="15.75">
    <Cell ss:Index="2" ss:StyleID="s66"><Data ss:Type="String">estExt2_Genewise1Plus.C_PHYCAscaffold_120066</Data></Cell>
    <Cell ss:StyleID="s66"><Data ss:Type="Number">125.024</Data></Cell>
    <Cell ss:StyleID="s66"><Data ss:Type="Number">751.78800000000001</Data></Cell>
    <Cell ss:StyleID="s66"><Data ss:Type="Number">2.58812</Data></Cell>
    <Cell ss:StyleID="s69"><Data ss:Type="Number">5.0000000000000002E-5</Data></Cell>
    <Cell ss:StyleID="s66"><Data ss:Type="Number">2</Data></Cell>
    <Cell ss:StyleID="s66"><Data ss:Type="String">IPR001398; Macrophage migration inhibitory factor</Data></Cell>
    <Cell ss:StyleID="s66"><Data ss:Type="String">IPR014347; Tautomerase/MIF superfamily</Data></Cell>
    <Cell ss:StyleID="s66"/>
    <Cell ss:StyleID="s66"/>
    <Cell ss:StyleID="s66"/>
    <Cell ss:StyleID="s66"/>
    <Cell ss:StyleID="s66"/>
    <Cell ss:StyleID="s66"/>
    <Cell ss:StyleID="s66"/>
    <Cell ss:StyleID="s66"/>
    <Cell ss:StyleID="s66"/>
    <Cell ss:StyleID="s66"/>
    <Cell ss:StyleID="s66"/>
    <Cell ss:StyleID="s66"/>
   </Row>
   <Row ss:AutoFitHeight="0" ss:Height="15.75">
    <Cell ss:Index="2" ss:StyleID="s66"><Data ss:Type="String">estExt2_fgenesh1_pg.C_PHYCAscaffold_130108</Data></Cell>
    <Cell ss:StyleID="s66"><Data ss:Type="Number">28.237400000000001</Data></Cell>
    <Cell ss:StyleID="s66"><Data ss:Type="Number">107.983</Data></Cell>
    <Cell ss:StyleID="s66"><Data ss:Type="Number">1.93512</Data></Cell>
    <Cell ss:StyleID="s69"><Data ss:Type="Number">5.0000000000000002E-5</Data></Cell>
    <Cell ss:StyleID="s66"><Data ss:Type="Number">1</Data></Cell>
    <Cell ss:StyleID="s66"><Data ss:Type="String">IPR032048; Transglutaminase elicitor</Data></Cell>
    <Cell ss:StyleID="s66"/>
    <Cell ss:StyleID="s66"/>
    <Cell ss:StyleID="s66"/>
    <Cell ss:StyleID="s66"/>
    <Cell ss:StyleID="s66"/>
    <Cell ss:StyleID="s66"/>
    <Cell ss:StyleID="s66"/>
    <Cell ss:StyleID="s66"/>
    <Cell ss:StyleID="s66"/>
    <Cell ss:StyleID="s66"/>
    <Cell ss:StyleID="s66"/>
    <Cell ss:StyleID="s66"/>
    <Cell ss:StyleID="s66"/>
   </Row>
   <Row ss:AutoFitHeight="0" ss:Height="15.75">
    <Cell ss:Index="2" ss:StyleID="s66"><Data ss:Type="String">fgenesh2_kg.PHYCAscaffold_14_#_82_#_Contig333.1</Data></Cell>
    <Cell ss:StyleID="s66"><Data ss:Type="Number">159.77500000000001</Data></Cell>
    <Cell ss:StyleID="s66"><Data ss:Type="Number">687.54200000000003</Data></Cell>
    <Cell ss:StyleID="s66"><Data ss:Type="Number">2.10541</Data></Cell>
    <Cell ss:StyleID="s69"><Data ss:Type="Number">5.0000000000000002E-5</Data></Cell>
    <Cell ss:StyleID="s66"><Data ss:Type="Number">3</Data></Cell>
    <Cell ss:StyleID="s66"><Data ss:Type="String">IPR012255; Electron transfer flavoprotein, beta subunit</Data></Cell>
    <Cell ss:StyleID="s66"><Data ss:Type="String">IPR014729; Rossmann-like alpha/beta/alpha sandwich fold</Data></Cell>
    <Cell ss:StyleID="s66"><Data ss:Type="String">IPR014730; Electron transfer flavoprotein, alpha/beta-subunit, N-terminal</Data></Cell>
    <Cell ss:StyleID="s66"/>
    <Cell ss:StyleID="s66"/>
    <Cell ss:StyleID="s66"/>
    <Cell ss:StyleID="s66"/>
    <Cell ss:StyleID="s66"/>
    <Cell ss:StyleID="s66"/>
    <Cell ss:StyleID="s66"/>
    <Cell ss:StyleID="s66"/>
    <Cell ss:StyleID="s66"/>
    <Cell ss:StyleID="s66"/>
    <Cell ss:StyleID="s66"/>
   </Row>
   <Row ss:AutoFitHeight="0" ss:Height="15.75">
    <Cell ss:Index="2" ss:StyleID="s66"><Data ss:Type="String">gw1.14.128.1</Data></Cell>
    <Cell ss:StyleID="s66"><Data ss:Type="Number">381.64800000000002</Data></Cell>
    <Cell ss:StyleID="s66"><Data ss:Type="Number">3298.91</Data></Cell>
    <Cell ss:StyleID="s66"><Data ss:Type="Number">3.1116700000000002</Data></Cell>
    <Cell ss:StyleID="s66"><Data ss:Type="Number">3.5E-4</Data></Cell>
    <Cell ss:StyleID="s66"><Data ss:Type="Number">2</Data></Cell>
    <Cell ss:StyleID="s66"><Data ss:Type="String">IPR000504; RNA recognition motif domain</Data></Cell>
    <Cell ss:StyleID="s66"><Data ss:Type="String">IPR012677; Nucleotide-binding alpha-beta plait domain</Data></Cell>
    <Cell ss:StyleID="s66"/>
    <Cell ss:StyleID="s66"/>
    <Cell ss:StyleID="s66"/>
    <Cell ss:StyleID="s66"/>
    <Cell ss:StyleID="s66"/>
    <Cell ss:StyleID="s66"/>
    <Cell ss:StyleID="s66"/>
    <Cell ss:StyleID="s66"/>
    <Cell ss:StyleID="s66"/>
    <Cell ss:StyleID="s66"/>
    <Cell ss:StyleID="s66"/>
    <Cell ss:StyleID="s66"/>
   </Row>
   <Row ss:AutoFitHeight="0" ss:Height="15.75">
    <Cell ss:Index="2" ss:StyleID="s66"><Data ss:Type="String">estExt2_Genewise1.C_PHYCAscaffold_140610</Data></Cell>
    <Cell ss:StyleID="s66"><Data ss:Type="Number">0</Data></Cell>
    <Cell ss:StyleID="s66"><Data ss:Type="Number">5.1143999999999998</Data></Cell>
    <Cell ss:StyleID="s66"><Data ss:Type="String">inf</Data></Cell>
    <Cell ss:StyleID="s69"><Data ss:Type="Number">5.0000000000000002E-5</Data></Cell>
    <Cell ss:StyleID="s66"><Data ss:Type="Number">2</Data></Cell>
    <Cell ss:StyleID="s66"><Data ss:Type="String">IPR002035; von Willebrand factor, type A</Data></Cell>
    <Cell ss:StyleID="s66"><Data ss:Type="String">IPR012099; Midasin</Data></Cell>
    <Cell ss:StyleID="s66"/>
    <Cell ss:StyleID="s66"/>
    <Cell ss:StyleID="s66"/>
    <Cell ss:StyleID="s66"/>
    <Cell ss:StyleID="s66"/>
    <Cell ss:StyleID="s66"/>
    <Cell ss:StyleID="s66"/>
    <Cell ss:StyleID="s66"/>
    <Cell ss:StyleID="s66"/>
    <Cell ss:StyleID="s66"/>
    <Cell ss:StyleID="s66"/>
    <Cell ss:StyleID="s66"/>
   </Row>
   <Row ss:AutoFitHeight="0" ss:Height="15.75">
    <Cell ss:Index="2" ss:StyleID="s66"><Data ss:Type="String">gw1.15.778.1</Data></Cell>
    <Cell ss:StyleID="s66"><Data ss:Type="Number">1278.8399999999999</Data></Cell>
    <Cell ss:StyleID="s66"><Data ss:Type="Number">16866.099999999999</Data></Cell>
    <Cell ss:StyleID="s66"><Data ss:Type="Number">3.7212299999999998</Data></Cell>
    <Cell ss:StyleID="s66"><Data ss:Type="Number">2.0000000000000001E-4</Data></Cell>
    <Cell ss:StyleID="s66"><Data ss:Type="Number">1</Data></Cell>
    <Cell ss:StyleID="s66"><Data ss:Type="String">IPR008011; Complex 1 LYR protein</Data></Cell>
    <Cell ss:StyleID="s66"/>
    <Cell ss:StyleID="s66"/>
    <Cell ss:StyleID="s66"/>
    <Cell ss:StyleID="s66"/>
    <Cell ss:StyleID="s66"/>
    <Cell ss:StyleID="s66"/>
    <Cell ss:StyleID="s66"/>
    <Cell ss:StyleID="s66"/>
    <Cell ss:StyleID="s66"/>
    <Cell ss:StyleID="s66"/>
    <Cell ss:StyleID="s66"/>
    <Cell ss:StyleID="s66"/>
    <Cell ss:StyleID="s66"/>
   </Row>
   <Row ss:AutoFitHeight="0" ss:Height="15.75">
    <Cell ss:Index="2" ss:StyleID="s66"><Data ss:Type="String">estExt2_Genewise1.C_PHYCAscaffold_160239</Data></Cell>
    <Cell ss:StyleID="s66"><Data ss:Type="Number">376.45400000000001</Data></Cell>
    <Cell ss:StyleID="s66"><Data ss:Type="Number">1710.65</Data></Cell>
    <Cell ss:StyleID="s66"><Data ss:Type="Number">2.1840000000000002</Data></Cell>
    <Cell ss:StyleID="s69"><Data ss:Type="Number">5.0000000000000002E-5</Data></Cell>
    <Cell ss:StyleID="s66"><Data ss:Type="Number">2</Data></Cell>
    <Cell ss:StyleID="s66"><Data ss:Type="String">IPR002125; Cytidine and deoxycytidylate deaminases, zinc-binding</Data></Cell>
    <Cell ss:StyleID="s66"><Data ss:Type="String">IPR016193; Cytidine deaminase-like</Data></Cell>
    <Cell ss:StyleID="s66"/>
    <Cell ss:StyleID="s66"/>
    <Cell ss:StyleID="s66"/>
    <Cell ss:StyleID="s66"/>
    <Cell ss:StyleID="s66"/>
    <Cell ss:StyleID="s66"/>
    <Cell ss:StyleID="s66"/>
    <Cell ss:StyleID="s66"/>
    <Cell ss:StyleID="s66"/>
    <Cell ss:StyleID="s66"/>
    <Cell ss:StyleID="s66"/>
    <Cell ss:StyleID="s66"/>
   </Row>
   <Row ss:AutoFitHeight="0" ss:Height="15.75">
    <Cell ss:Index="2" ss:StyleID="s66"><Data ss:Type="String">fgenesh1_pm.PHYCAscaffold_17_#_8</Data></Cell>
    <Cell ss:StyleID="s66"><Data ss:Type="Number">3.4177599999999999</Data></Cell>
    <Cell ss:StyleID="s66"><Data ss:Type="Number">14.2538</Data></Cell>
    <Cell ss:StyleID="s66"><Data ss:Type="Number">2.0602299999999998</Data></Cell>
    <Cell ss:StyleID="s66"><Data ss:Type="Number">2.4499999999999999E-3</Data></Cell>
    <Cell ss:StyleID="s66"><Data ss:Type="Number">6</Data></Cell>
    <Cell ss:StyleID="s66"><Data ss:Type="String">IPR004365; OB-fold nucleic acid binding domain, AA-tRNA synthetase-type</Data></Cell>
    <Cell ss:StyleID="s66"><Data ss:Type="String">IPR004591; Replication factor A protein 1</Data></Cell>
    <Cell ss:StyleID="s66"><Data ss:Type="String">IPR007199; Replication factor-A protein 1, N-terminal</Data></Cell>
    <Cell ss:StyleID="s66"><Data ss:Type="String">IPR012340; Nucleic acid-binding, OB-fold</Data></Cell>
    <Cell ss:StyleID="s66"><Data ss:Type="String">IPR013955; Replication factor A, C-terminal</Data></Cell>
    <Cell ss:StyleID="s66"><Data ss:Type="String">IPR031657; Replication protein A, OB domain</Data></Cell>
    <Cell ss:StyleID="s66"/>
    <Cell ss:StyleID="s66"/>
    <Cell ss:StyleID="s66"/>
    <Cell ss:StyleID="s66"/>
    <Cell ss:StyleID="s66"/>
    <Cell ss:StyleID="s66"/>
    <Cell ss:StyleID="s66"/>
    <Cell ss:StyleID="s66"/>
   </Row>
   <Row ss:AutoFitHeight="0" ss:Height="15.75">
    <Cell ss:Index="2" ss:StyleID="s66"><Data ss:Type="String">e_gw1.17.549.1</Data></Cell>
    <Cell ss:StyleID="s66"><Data ss:Type="Number">18.791899999999998</Data></Cell>
    <Cell ss:StyleID="s66"><Data ss:Type="Number">71.962599999999995</Data></Cell>
    <Cell ss:StyleID="s66"><Data ss:Type="Number">1.9371400000000001</Data></Cell>
    <Cell ss:StyleID="s66"><Data ss:Type="Number">2.0000000000000001E-4</Data></Cell>
    <Cell ss:StyleID="s66"><Data ss:Type="Number">7</Data></Cell>
    <Cell ss:StyleID="s66"><Data ss:Type="String">IPR000362; Fumarate lyase family</Data></Cell>
    <Cell ss:StyleID="s66"><Data ss:Type="String">IPR004769; Adenylosuccinate lyase</Data></Cell>
    <Cell ss:StyleID="s66"><Data ss:Type="String">IPR008948; L-Aspartase-like</Data></Cell>
    <Cell ss:StyleID="s66"><Data ss:Type="String">IPR019468; Adenylosuccinate lyase C-terminal</Data></Cell>
    <Cell ss:StyleID="s66"><Data ss:Type="String">IPR020557; Fumarate lyase, conserved site</Data></Cell>
    <Cell ss:StyleID="s66"><Data ss:Type="String">IPR022761; Fumarate lyase, N-terminal</Data></Cell>
    <Cell ss:StyleID="s66"><Data ss:Type="String">IPR024083; Fumarase/histidase, N-terminal</Data></Cell>
    <Cell ss:StyleID="s66"/>
    <Cell ss:StyleID="s66"/>
    <Cell ss:StyleID="s66"/>
    <Cell ss:StyleID="s66"/>
    <Cell ss:StyleID="s66"/>
    <Cell ss:StyleID="s66"/>
    <Cell ss:StyleID="s66"/>
   </Row>
   <Row ss:AutoFitHeight="0" ss:Height="15.75">
    <Cell ss:Index="2" ss:StyleID="s66"><Data ss:Type="String">gw1.17.101.1</Data></Cell>
    <Cell ss:StyleID="s66"><Data ss:Type="Number">118.803</Data></Cell>
    <Cell ss:StyleID="s66"><Data ss:Type="Number">1841.43</Data></Cell>
    <Cell ss:StyleID="s66"><Data ss:Type="Number">3.9541900000000001</Data></Cell>
    <Cell ss:StyleID="s69"><Data ss:Type="Number">5.0000000000000002E-5</Data></Cell>
    <Cell ss:StyleID="s66"><Data ss:Type="Number">1</Data></Cell>
    <Cell ss:StyleID="s66"><Data ss:Type="String">IPR004345; TB2/DP1/HVA22-related protein</Data></Cell>
    <Cell ss:StyleID="s66"/>
    <Cell ss:StyleID="s66"/>
    <Cell ss:StyleID="s66"/>
    <Cell ss:StyleID="s66"/>
    <Cell ss:StyleID="s66"/>
    <Cell ss:StyleID="s66"/>
    <Cell ss:StyleID="s66"/>
    <Cell ss:StyleID="s66"/>
    <Cell ss:StyleID="s66"/>
    <Cell ss:StyleID="s66"/>
    <Cell ss:StyleID="s66"/>
    <Cell ss:StyleID="s66"/>
    <Cell ss:StyleID="s66"/>
   </Row>
   <Row ss:AutoFitHeight="0" ss:Height="15.75">
    <Cell ss:Index="2" ss:StyleID="s66"><Data ss:Type="String">estExt2_Genewise1.C_PHYCAscaffold_170294</Data></Cell>
    <Cell ss:StyleID="s66"><Data ss:Type="Number">10.9064</Data></Cell>
    <Cell ss:StyleID="s66"><Data ss:Type="Number">58.131399999999999</Data></Cell>
    <Cell ss:StyleID="s66"><Data ss:Type="Number">2.4141400000000002</Data></Cell>
    <Cell ss:StyleID="s69"><Data ss:Type="Number">5.0000000000000002E-5</Data></Cell>
    <Cell ss:StyleID="s66"><Data ss:Type="Number">3</Data></Cell>
    <Cell ss:StyleID="s66"><Data ss:Type="String">IPR002687; Nop domain</Data></Cell>
    <Cell ss:StyleID="s66"><Data ss:Type="String">IPR012974; NOP5, N-terminal</Data></Cell>
    <Cell ss:StyleID="s66"><Data ss:Type="String">IPR012976; NOSIC</Data></Cell>
    <Cell ss:StyleID="s66"/>
    <Cell ss:StyleID="s66"/>
    <Cell ss:StyleID="s66"/>
    <Cell ss:StyleID="s66"/>
    <Cell ss:StyleID="s66"/>
    <Cell ss:StyleID="s66"/>
    <Cell ss:StyleID="s66"/>
    <Cell ss:StyleID="s66"/>
    <Cell ss:StyleID="s66"/>
    <Cell ss:StyleID="s66"/>
    <Cell ss:StyleID="s66"/>
   </Row>
   <Row ss:AutoFitHeight="0" ss:Height="15.75">
    <Cell ss:Index="2" ss:StyleID="s66"><Data ss:Type="String">estExt2_fgenesh1_pg.C_PHYCAscaffold_170095</Data></Cell>
    <Cell ss:StyleID="s66"><Data ss:Type="Number">34.500100000000003</Data></Cell>
    <Cell ss:StyleID="s66"><Data ss:Type="Number">1344.75</Data></Cell>
    <Cell ss:StyleID="s66"><Data ss:Type="Number">5.2846000000000002</Data></Cell>
    <Cell ss:StyleID="s66"><Data ss:Type="Number">5.0000000000000001E-4</Data></Cell>
    <Cell ss:StyleID="s66"><Data ss:Type="Number">1</Data></Cell>
    <Cell ss:StyleID="s66"><Data ss:Type="String">IPR005334; Tctex-1</Data></Cell>
    <Cell ss:StyleID="s66"/>
    <Cell ss:StyleID="s66"/>
    <Cell ss:StyleID="s66"/>
    <Cell ss:StyleID="s66"/>
    <Cell ss:StyleID="s66"/>
    <Cell ss:StyleID="s66"/>
    <Cell ss:StyleID="s66"/>
    <Cell ss:StyleID="s66"/>
    <Cell ss:StyleID="s66"/>
    <Cell ss:StyleID="s66"/>
    <Cell ss:StyleID="s66"/>
    <Cell ss:StyleID="s66"/>
    <Cell ss:StyleID="s66"/>
   </Row>
   <Row ss:AutoFitHeight="0" ss:Height="15.75">
    <Cell ss:Index="2" ss:StyleID="s66"><Data ss:Type="String">estExt2_Genewise1.C_PHYCAscaffold_170319</Data></Cell>
    <Cell ss:StyleID="s66"><Data ss:Type="Number">2.3758499999999998</Data></Cell>
    <Cell ss:StyleID="s66"><Data ss:Type="Number">18.25</Data></Cell>
    <Cell ss:StyleID="s66"><Data ss:Type="Number">2.9413800000000001</Data></Cell>
    <Cell ss:StyleID="s66"><Data ss:Type="Number">6.9999999999999999E-4</Data></Cell>
    <Cell ss:StyleID="s66"><Data ss:Type="Number">5</Data></Cell>
    <Cell ss:StyleID="s66"><Data ss:Type="String">IPR002344; Lupus La protein</Data></Cell>
    <Cell ss:StyleID="s66"><Data ss:Type="String">IPR006630; RNA-binding protein Lupus La</Data></Cell>
    <Cell ss:StyleID="s66"><Data ss:Type="String">IPR011991; Winged helix-turn-helix DNA-binding domain</Data></Cell>
    <Cell ss:StyleID="s66"><Data ss:Type="String">IPR012677; Nucleotide-binding alpha-beta plait domain</Data></Cell>
    <Cell ss:StyleID="s66"><Data ss:Type="String">IPR014886; La protein, RNA-binding domain</Data></Cell>
    <Cell ss:StyleID="s66"/>
    <Cell ss:StyleID="s66"/>
    <Cell ss:StyleID="s66"/>
    <Cell ss:StyleID="s66"/>
    <Cell ss:StyleID="s66"/>
    <Cell ss:StyleID="s66"/>
    <Cell ss:StyleID="s66"/>
    <Cell ss:StyleID="s66"/>
    <Cell ss:StyleID="s66"/>
   </Row>
   <Row ss:AutoFitHeight="0" ss:Height="15.75">
    <Cell ss:Index="2" ss:StyleID="s66"><Data ss:Type="String">estExt2_Genewise1.C_PHYCAscaffold_180197</Data></Cell>
    <Cell ss:StyleID="s66"><Data ss:Type="Number">183.62700000000001</Data></Cell>
    <Cell ss:StyleID="s66"><Data ss:Type="Number">8904.66</Data></Cell>
    <Cell ss:StyleID="s66"><Data ss:Type="Number">5.59971</Data></Cell>
    <Cell ss:StyleID="s66"><Data ss:Type="Number">1.1000000000000001E-3</Data></Cell>
    <Cell ss:StyleID="s66"><Data ss:Type="Number">2</Data></Cell>
    <Cell ss:StyleID="s66"><Data ss:Type="String">IPR002833; Peptidyl-tRNA hydrolase, PTH2</Data></Cell>
    <Cell ss:StyleID="s66"><Data ss:Type="String">IPR023476; Peptidyl-tRNA hydrolase II domain</Data></Cell>
    <Cell ss:StyleID="s66"/>
    <Cell ss:StyleID="s66"/>
    <Cell ss:StyleID="s66"/>
    <Cell ss:StyleID="s66"/>
    <Cell ss:StyleID="s66"/>
    <Cell ss:StyleID="s66"/>
    <Cell ss:StyleID="s66"/>
    <Cell ss:StyleID="s66"/>
    <Cell ss:StyleID="s66"/>
    <Cell ss:StyleID="s66"/>
    <Cell ss:StyleID="s66"/>
    <Cell ss:StyleID="s66"/>
   </Row>
   <Row ss:AutoFitHeight="0" ss:Height="15.75">
    <Cell ss:Index="2" ss:StyleID="s66"><Data ss:Type="String">estExt2_fgenesh1_pg.C_PHYCAscaffold_190079</Data></Cell>
    <Cell ss:StyleID="s66"><Data ss:Type="Number">8.1648599999999991</Data></Cell>
    <Cell ss:StyleID="s66"><Data ss:Type="Number">28.215299999999999</Data></Cell>
    <Cell ss:StyleID="s66"><Data ss:Type="Number">1.78898</Data></Cell>
    <Cell ss:StyleID="s66"><Data ss:Type="Number">1.25E-3</Data></Cell>
    <Cell ss:StyleID="s66"><Data ss:Type="Number">7</Data></Cell>
    <Cell ss:StyleID="s66"><Data ss:Type="String">IPR003100; PAZ domain</Data></Cell>
    <Cell ss:StyleID="s66"><Data ss:Type="String">IPR003165; Piwi domain</Data></Cell>
    <Cell ss:StyleID="s66"><Data ss:Type="String">IPR012337; Ribonuclease H-like domain</Data></Cell>
    <Cell ss:StyleID="s66"><Data ss:Type="String">IPR014811; Argonaute, linker 1 domain</Data></Cell>
    <Cell ss:StyleID="s66"><Data ss:Type="String">IPR032472; Argonaute linker 2 domain</Data></Cell>
    <Cell ss:StyleID="s66"><Data ss:Type="String">IPR032473; Protein argonaute, Mid domain</Data></Cell>
    <Cell ss:StyleID="s66"><Data ss:Type="String">IPR032474; Protein argonaute, N-terminal</Data></Cell>
    <Cell ss:StyleID="s66"/>
    <Cell ss:StyleID="s66"/>
    <Cell ss:StyleID="s66"/>
    <Cell ss:StyleID="s66"/>
    <Cell ss:StyleID="s66"/>
    <Cell ss:StyleID="s66"/>
    <Cell ss:StyleID="s66"/>
   </Row>
   <Row ss:AutoFitHeight="0" ss:Height="15.75">
    <Cell ss:Index="2" ss:StyleID="s66"><Data ss:Type="String">e_gw1.19.262.1</Data></Cell>
    <Cell ss:StyleID="s66"><Data ss:Type="Number">5.1352500000000001</Data></Cell>
    <Cell ss:StyleID="s66"><Data ss:Type="Number">52.617899999999999</Data></Cell>
    <Cell ss:StyleID="s66"><Data ss:Type="Number">3.3570500000000001</Data></Cell>
    <Cell ss:StyleID="s66"><Data ss:Type="Number">2.2499999999999998E-3</Data></Cell>
    <Cell ss:StyleID="s66"><Data ss:Type="Number">2</Data></Cell>
    <Cell ss:StyleID="s66"><Data ss:Type="String">IPR003154; S1/P1 nuclease</Data></Cell>
    <Cell ss:StyleID="s66"><Data ss:Type="String">IPR008947; Phospholipase C/P1 nuclease domain</Data></Cell>
    <Cell ss:StyleID="s66"/>
    <Cell ss:StyleID="s66"/>
    <Cell ss:StyleID="s66"/>
    <Cell ss:StyleID="s66"/>
    <Cell ss:StyleID="s66"/>
    <Cell ss:StyleID="s66"/>
    <Cell ss:StyleID="s66"/>
    <Cell ss:StyleID="s66"/>
    <Cell ss:StyleID="s66"/>
    <Cell ss:StyleID="s66"/>
    <Cell ss:StyleID="s66"/>
    <Cell ss:StyleID="s66"/>
   </Row>
   <Row ss:AutoFitHeight="0" ss:Height="15.75">
    <Cell ss:Index="2" ss:StyleID="s66"><Data ss:Type="String">fgenesh1_pm.PHYCAscaffold_19_#_108</Data></Cell>
    <Cell ss:StyleID="s66"><Data ss:Type="Number">118.047</Data></Cell>
    <Cell ss:StyleID="s66"><Data ss:Type="Number">454.84800000000001</Data></Cell>
    <Cell ss:StyleID="s66"><Data ss:Type="Number">1.9460200000000001</Data></Cell>
    <Cell ss:StyleID="s66"><Data ss:Type="Number">4.0000000000000002E-4</Data></Cell>
    <Cell ss:StyleID="s66"><Data ss:Type="Number">2</Data></Cell>
    <Cell ss:StyleID="s66"><Data ss:Type="String">IPR001179; FKBP-type peptidyl-prolyl cis-trans isomerase domain</Data></Cell>
    <Cell ss:StyleID="s66"><Data ss:Type="String">IPR023566; Peptidyl-prolyl cis-trans isomerase, FKBP-type</Data></Cell>
    <Cell ss:StyleID="s66"/>
    <Cell ss:StyleID="s66"/>
    <Cell ss:StyleID="s66"/>
    <Cell ss:StyleID="s66"/>
    <Cell ss:StyleID="s66"/>
    <Cell ss:StyleID="s66"/>
    <Cell ss:StyleID="s66"/>
    <Cell ss:StyleID="s66"/>
    <Cell ss:StyleID="s66"/>
    <Cell ss:StyleID="s66"/>
    <Cell ss:StyleID="s66"/>
    <Cell ss:StyleID="s66"/>
   </Row>
   <Row ss:AutoFitHeight="0" ss:Height="15.75">
    <Cell ss:Index="2" ss:StyleID="s66"><Data ss:Type="String">estExt2_Genewise1.C_PHYCAscaffold_190546</Data></Cell>
    <Cell ss:StyleID="s66"><Data ss:Type="Number">100.087</Data></Cell>
    <Cell ss:StyleID="s66"><Data ss:Type="Number">2135.91</Data></Cell>
    <Cell ss:StyleID="s66"><Data ss:Type="Number">4.4155199999999999</Data></Cell>
    <Cell ss:StyleID="s69"><Data ss:Type="Number">5.0000000000000002E-5</Data></Cell>
    <Cell ss:StyleID="s66"><Data ss:Type="Number">3</Data></Cell>
    <Cell ss:StyleID="s66"><Data ss:Type="String">IPR002908; Frataxin/CyaY</Data></Cell>
    <Cell ss:StyleID="s66"><Data ss:Type="String">IPR017789; Frataxin</Data></Cell>
    <Cell ss:StyleID="s66"><Data ss:Type="String">IPR020895; Frataxin conserved site</Data></Cell>
    <Cell ss:StyleID="s66"/>
    <Cell ss:StyleID="s66"/>
    <Cell ss:StyleID="s66"/>
    <Cell ss:StyleID="s66"/>
    <Cell ss:StyleID="s66"/>
    <Cell ss:StyleID="s66"/>
    <Cell ss:StyleID="s66"/>
    <Cell ss:StyleID="s66"/>
    <Cell ss:StyleID="s66"/>
    <Cell ss:StyleID="s66"/>
    <Cell ss:StyleID="s66"/>
   </Row>
   <Row ss:AutoFitHeight="0" ss:Height="15.75">
    <Cell ss:Index="2" ss:StyleID="s66"><Data ss:Type="String">estExt2_fgenesh1_pm.C_PHYCAscaffold_20005</Data></Cell>
    <Cell ss:StyleID="s66"><Data ss:Type="Number">341.16800000000001</Data></Cell>
    <Cell ss:StyleID="s66"><Data ss:Type="Number">3115.15</Data></Cell>
    <Cell ss:StyleID="s66"><Data ss:Type="Number">3.19075</Data></Cell>
    <Cell ss:StyleID="s66"><Data ss:Type="Number">1.2999999999999999E-3</Data></Cell>
    <Cell ss:StyleID="s66"><Data ss:Type="Number">1</Data></Cell>
    <Cell ss:StyleID="s66"><Data ss:Type="String">IPR007834; DSS1/SEM1</Data></Cell>
    <Cell ss:StyleID="s66"/>
    <Cell ss:StyleID="s66"/>
    <Cell ss:StyleID="s66"/>
    <Cell ss:StyleID="s66"/>
    <Cell ss:StyleID="s66"/>
    <Cell ss:StyleID="s66"/>
    <Cell ss:StyleID="s66"/>
    <Cell ss:StyleID="s66"/>
    <Cell ss:StyleID="s66"/>
    <Cell ss:StyleID="s66"/>
    <Cell ss:StyleID="s66"/>
    <Cell ss:StyleID="s66"/>
    <Cell ss:StyleID="s66"/>
   </Row>
   <Row ss:AutoFitHeight="0" ss:Height="15.75">
    <Cell ss:Index="2" ss:StyleID="s66"><Data ss:Type="String">fgenesh2_kg.PHYCAscaffold_2_#_41_#_Contig2039.1</Data></Cell>
    <Cell ss:StyleID="s66"><Data ss:Type="Number">1484.11</Data></Cell>
    <Cell ss:StyleID="s66"><Data ss:Type="Number">13280.5</Data></Cell>
    <Cell ss:StyleID="s66"><Data ss:Type="Number">3.1616399999999998</Data></Cell>
    <Cell ss:StyleID="s69"><Data ss:Type="Number">5.0000000000000002E-5</Data></Cell>
    <Cell ss:StyleID="s66"><Data ss:Type="Number">1</Data></Cell>
    <Cell ss:StyleID="s66"><Data ss:Type="String">IPR000727; Target SNARE coiled-coil homology domain</Data></Cell>
    <Cell ss:StyleID="s66"/>
    <Cell ss:StyleID="s66"/>
    <Cell ss:StyleID="s66"/>
    <Cell ss:StyleID="s66"/>
    <Cell ss:StyleID="s66"/>
    <Cell ss:StyleID="s66"/>
    <Cell ss:StyleID="s66"/>
    <Cell ss:StyleID="s66"/>
    <Cell ss:StyleID="s66"/>
    <Cell ss:StyleID="s66"/>
    <Cell ss:StyleID="s66"/>
    <Cell ss:StyleID="s66"/>
    <Cell ss:StyleID="s66"/>
   </Row>
   <Row ss:AutoFitHeight="0" ss:Height="15.75">
    <Cell ss:Index="2" ss:StyleID="s66"><Data ss:Type="String">fgenesh2_kg.PHYCAscaffold_2_#_170_#_Contig2904.1</Data></Cell>
    <Cell ss:StyleID="s66"><Data ss:Type="Number">767.779</Data></Cell>
    <Cell ss:StyleID="s66"><Data ss:Type="Number">5257.49</Data></Cell>
    <Cell ss:StyleID="s66"><Data ss:Type="Number">2.7756099999999999</Data></Cell>
    <Cell ss:StyleID="s69"><Data ss:Type="Number">5.0000000000000002E-5</Data></Cell>
    <Cell ss:StyleID="s66"><Data ss:Type="Number">1</Data></Cell>
    <Cell ss:StyleID="s66"><Data ss:Type="String">IPR008011; Complex 1 LYR protein</Data></Cell>
    <Cell ss:StyleID="s66"/>
    <Cell ss:StyleID="s66"/>
    <Cell ss:StyleID="s66"/>
    <Cell ss:StyleID="s66"/>
    <Cell ss:StyleID="s66"/>
    <Cell ss:StyleID="s66"/>
    <Cell ss:StyleID="s66"/>
    <Cell ss:StyleID="s66"/>
    <Cell ss:StyleID="s66"/>
    <Cell ss:StyleID="s66"/>
    <Cell ss:StyleID="s66"/>
    <Cell ss:StyleID="s66"/>
    <Cell ss:StyleID="s66"/>
   </Row>
   <Row ss:AutoFitHeight="0" ss:Height="15.75">
    <Cell ss:Index="2" ss:StyleID="s66"><Data ss:Type="String">e_gw1.20.605.1</Data></Cell>
    <Cell ss:StyleID="s66"><Data ss:Type="Number">30.953399999999998</Data></Cell>
    <Cell ss:StyleID="s66"><Data ss:Type="Number">109.96299999999999</Data></Cell>
    <Cell ss:StyleID="s66"><Data ss:Type="Number">1.82884</Data></Cell>
    <Cell ss:StyleID="s66"><Data ss:Type="Number">2.2499999999999998E-3</Data></Cell>
    <Cell ss:StyleID="s66"><Data ss:Type="Number">1</Data></Cell>
    <Cell ss:StyleID="s66"><Data ss:Type="String">IPR012349; FMN-binding split barrel</Data></Cell>
    <Cell ss:StyleID="s66"/>
    <Cell ss:StyleID="s66"/>
    <Cell ss:StyleID="s66"/>
    <Cell ss:StyleID="s66"/>
    <Cell ss:StyleID="s66"/>
    <Cell ss:StyleID="s66"/>
    <Cell ss:StyleID="s66"/>
    <Cell ss:StyleID="s66"/>
    <Cell ss:StyleID="s66"/>
    <Cell ss:StyleID="s66"/>
    <Cell ss:StyleID="s66"/>
    <Cell ss:StyleID="s66"/>
    <Cell ss:StyleID="s66"/>
   </Row>
   <Row ss:AutoFitHeight="0" ss:Height="15.75">
    <Cell ss:Index="2" ss:StyleID="s66"><Data ss:Type="String">fgenesh1_pg.PHYCAscaffold_20_#_152</Data></Cell>
    <Cell ss:StyleID="s66"><Data ss:Type="Number">109.82599999999999</Data></Cell>
    <Cell ss:StyleID="s66"><Data ss:Type="Number">1052.72</Data></Cell>
    <Cell ss:StyleID="s66"><Data ss:Type="Number">3.2608299999999999</Data></Cell>
    <Cell ss:StyleID="s66"><Data ss:Type="Number">6.9999999999999999E-4</Data></Cell>
    <Cell ss:StyleID="s66"><Data ss:Type="Number">1</Data></Cell>
    <Cell ss:StyleID="s66"><Data ss:Type="String">IPR007699; SGS domain</Data></Cell>
    <Cell ss:StyleID="s66"/>
    <Cell ss:StyleID="s66"/>
    <Cell ss:StyleID="s66"/>
    <Cell ss:StyleID="s66"/>
    <Cell ss:StyleID="s66"/>
    <Cell ss:StyleID="s66"/>
    <Cell ss:StyleID="s66"/>
    <Cell ss:StyleID="s66"/>
    <Cell ss:StyleID="s66"/>
    <Cell ss:StyleID="s66"/>
    <Cell ss:StyleID="s66"/>
    <Cell ss:StyleID="s66"/>
    <Cell ss:StyleID="s66"/>
   </Row>
   <Row ss:AutoFitHeight="0" ss:Height="15.75">
    <Cell ss:Index="2" ss:StyleID="s66"><Data ss:Type="String">fgenesh2_kg.PHYCAscaffold_21_#_15_#_Contig2715.1</Data></Cell>
    <Cell ss:StyleID="s66"><Data ss:Type="Number">4.2460500000000003</Data></Cell>
    <Cell ss:StyleID="s66"><Data ss:Type="Number">21.337299999999999</Data></Cell>
    <Cell ss:StyleID="s66"><Data ss:Type="Number">2.32918</Data></Cell>
    <Cell ss:StyleID="s66"><Data ss:Type="Number">1.15E-3</Data></Cell>
    <Cell ss:StyleID="s66"><Data ss:Type="Number">1</Data></Cell>
    <Cell ss:StyleID="s66"><Data ss:Type="String">IPR020683; Ankyrin repeat-containing domain</Data></Cell>
    <Cell ss:StyleID="s66"/>
    <Cell ss:StyleID="s66"/>
    <Cell ss:StyleID="s66"/>
    <Cell ss:StyleID="s66"/>
    <Cell ss:StyleID="s66"/>
    <Cell ss:StyleID="s66"/>
    <Cell ss:StyleID="s66"/>
    <Cell ss:StyleID="s66"/>
    <Cell ss:StyleID="s66"/>
    <Cell ss:StyleID="s66"/>
    <Cell ss:StyleID="s66"/>
    <Cell ss:StyleID="s66"/>
    <Cell ss:StyleID="s66"/>
   </Row>
   <Row ss:AutoFitHeight="0" ss:Height="15.75">
    <Cell ss:Index="2" ss:StyleID="s66"><Data ss:Type="String">estExt2_Genewise1Plus.C_PHYCAscaffold_220495</Data></Cell>
    <Cell ss:StyleID="s66"><Data ss:Type="Number">9.0255200000000002</Data></Cell>
    <Cell ss:StyleID="s66"><Data ss:Type="Number">41.776299999999999</Data></Cell>
    <Cell ss:StyleID="s66"><Data ss:Type="Number">2.2105999999999999</Data></Cell>
    <Cell ss:StyleID="s66"><Data ss:Type="Number">8.4999999999999995E-4</Data></Cell>
    <Cell ss:StyleID="s66"><Data ss:Type="Number">3</Data></Cell>
    <Cell ss:StyleID="s66"><Data ss:Type="String">IPR006218; DAHP synthetase I/KDSA</Data></Cell>
    <Cell ss:StyleID="s66"><Data ss:Type="String">IPR006219; DHAP synthase, class 1</Data></Cell>
    <Cell ss:StyleID="s66"><Data ss:Type="String">IPR013785; Aldolase-type TIM barrel</Data></Cell>
    <Cell ss:StyleID="s66"/>
    <Cell ss:StyleID="s66"/>
    <Cell ss:StyleID="s66"/>
    <Cell ss:StyleID="s66"/>
    <Cell ss:StyleID="s66"/>
    <Cell ss:StyleID="s66"/>
    <Cell ss:StyleID="s66"/>
    <Cell ss:StyleID="s66"/>
    <Cell ss:StyleID="s66"/>
    <Cell ss:StyleID="s66"/>
    <Cell ss:StyleID="s66"/>
   </Row>
   <Row ss:AutoFitHeight="0" ss:Height="15.75">
    <Cell ss:Index="2" ss:StyleID="s66"><Data ss:Type="String">fgenesh2_kg.PHYCAscaffold_24_#_54_#_4097118:1</Data></Cell>
    <Cell ss:StyleID="s66"><Data ss:Type="Number">414.733</Data></Cell>
    <Cell ss:StyleID="s66"><Data ss:Type="Number">1226.25</Data></Cell>
    <Cell ss:StyleID="s66"><Data ss:Type="Number">1.5640000000000001</Data></Cell>
    <Cell ss:StyleID="s66"><Data ss:Type="Number">1.9499999999999999E-3</Data></Cell>
    <Cell ss:StyleID="s66"><Data ss:Type="Number">1</Data></Cell>
    <Cell ss:StyleID="s66"><Data ss:Type="String">IPR007667; Hypoxia induced protein, domain</Data></Cell>
    <Cell ss:StyleID="s66"/>
    <Cell ss:StyleID="s66"/>
    <Cell ss:StyleID="s66"/>
    <Cell ss:StyleID="s66"/>
    <Cell ss:StyleID="s66"/>
    <Cell ss:StyleID="s66"/>
    <Cell ss:StyleID="s66"/>
    <Cell ss:StyleID="s66"/>
    <Cell ss:StyleID="s66"/>
    <Cell ss:StyleID="s66"/>
    <Cell ss:StyleID="s66"/>
    <Cell ss:StyleID="s66"/>
    <Cell ss:StyleID="s66"/>
   </Row>
   <Row ss:AutoFitHeight="0" ss:Height="15.75">
    <Cell ss:Index="2" ss:StyleID="s66"><Data ss:Type="String">estExt2_Genewise1Plus.C_PHYCAscaffold_270310</Data></Cell>
    <Cell ss:StyleID="s66"><Data ss:Type="Number">9.9589800000000004</Data></Cell>
    <Cell ss:StyleID="s66"><Data ss:Type="Number">43.984900000000003</Data></Cell>
    <Cell ss:StyleID="s66"><Data ss:Type="Number">2.1429399999999998</Data></Cell>
    <Cell ss:StyleID="s66"><Data ss:Type="Number">9.5E-4</Data></Cell>
    <Cell ss:StyleID="s66"><Data ss:Type="Number">1</Data></Cell>
    <Cell ss:StyleID="s66"><Data ss:Type="String">IPR000184; Bacterial surface antigen (D15)</Data></Cell>
    <Cell ss:StyleID="s66"/>
    <Cell ss:StyleID="s66"/>
    <Cell ss:StyleID="s66"/>
    <Cell ss:StyleID="s66"/>
    <Cell ss:StyleID="s66"/>
    <Cell ss:StyleID="s66"/>
    <Cell ss:StyleID="s66"/>
    <Cell ss:StyleID="s66"/>
    <Cell ss:StyleID="s66"/>
    <Cell ss:StyleID="s66"/>
    <Cell ss:StyleID="s66"/>
    <Cell ss:StyleID="s66"/>
    <Cell ss:StyleID="s66"/>
   </Row>
   <Row ss:AutoFitHeight="0" ss:Height="15.75">
    <Cell ss:Index="2" ss:StyleID="s66"><Data ss:Type="String">fgenesh2_kg.PHYCAscaffold_29_#_118_#_4097345:2</Data></Cell>
    <Cell ss:StyleID="s66"><Data ss:Type="Number">131.786</Data></Cell>
    <Cell ss:StyleID="s66"><Data ss:Type="Number">488.77699999999999</Data></Cell>
    <Cell ss:StyleID="s66"><Data ss:Type="Number">1.8909800000000001</Data></Cell>
    <Cell ss:StyleID="s66"><Data ss:Type="Number">6.9999999999999999E-4</Data></Cell>
    <Cell ss:StyleID="s66"><Data ss:Type="Number">1</Data></Cell>
    <Cell ss:StyleID="s66"><Data ss:Type="String">IPR001734; Sodium/solute symporter</Data></Cell>
    <Cell ss:StyleID="s66"/>
    <Cell ss:StyleID="s66"/>
    <Cell ss:StyleID="s66"/>
    <Cell ss:StyleID="s66"/>
    <Cell ss:StyleID="s66"/>
    <Cell ss:StyleID="s66"/>
    <Cell ss:StyleID="s66"/>
    <Cell ss:StyleID="s66"/>
    <Cell ss:StyleID="s66"/>
    <Cell ss:StyleID="s66"/>
    <Cell ss:StyleID="s66"/>
    <Cell ss:StyleID="s66"/>
    <Cell ss:StyleID="s66"/>
   </Row>
   <Row ss:AutoFitHeight="0" ss:Height="15.75">
    <Cell ss:Index="2" ss:StyleID="s66"><Data ss:Type="String">e_gw1.29.483.1</Data></Cell>
    <Cell ss:StyleID="s66"><Data ss:Type="Number">102.759</Data></Cell>
    <Cell ss:StyleID="s66"><Data ss:Type="Number">2038.18</Data></Cell>
    <Cell ss:StyleID="s66"><Data ss:Type="Number">4.3099400000000001</Data></Cell>
    <Cell ss:StyleID="s69"><Data ss:Type="Number">5.0000000000000002E-5</Data></Cell>
    <Cell ss:StyleID="s66"><Data ss:Type="Number">1</Data></Cell>
    <Cell ss:StyleID="s66"><Data ss:Type="String">IPR008381; ACN9</Data></Cell>
    <Cell ss:StyleID="s66"/>
    <Cell ss:StyleID="s66"/>
    <Cell ss:StyleID="s66"/>
    <Cell ss:StyleID="s66"/>
    <Cell ss:StyleID="s66"/>
    <Cell ss:StyleID="s66"/>
    <Cell ss:StyleID="s66"/>
    <Cell ss:StyleID="s66"/>
    <Cell ss:StyleID="s66"/>
    <Cell ss:StyleID="s66"/>
    <Cell ss:StyleID="s66"/>
    <Cell ss:StyleID="s66"/>
    <Cell ss:StyleID="s66"/>
   </Row>
   <Row ss:AutoFitHeight="0" ss:Height="15.75">
    <Cell ss:Index="2" ss:StyleID="s66"><Data ss:Type="String">e_gw1.3.1157.1</Data></Cell>
    <Cell ss:StyleID="s66"><Data ss:Type="Number">31.7195</Data></Cell>
    <Cell ss:StyleID="s66"><Data ss:Type="Number">231.16800000000001</Data></Cell>
    <Cell ss:StyleID="s66"><Data ss:Type="Number">2.8654999999999999</Data></Cell>
    <Cell ss:StyleID="s66"><Data ss:Type="Number">1.65E-3</Data></Cell>
    <Cell ss:StyleID="s66"><Data ss:Type="Number">2</Data></Cell>
    <Cell ss:StyleID="s66"><Data ss:Type="String">IPR001849; Pleckstrin homology domain</Data></Cell>
    <Cell ss:StyleID="s66"><Data ss:Type="String">IPR011993; PH domain-like</Data></Cell>
    <Cell ss:StyleID="s66"/>
    <Cell ss:StyleID="s66"/>
    <Cell ss:StyleID="s66"/>
    <Cell ss:StyleID="s66"/>
    <Cell ss:StyleID="s66"/>
    <Cell ss:StyleID="s66"/>
    <Cell ss:StyleID="s66"/>
    <Cell ss:StyleID="s66"/>
    <Cell ss:StyleID="s66"/>
    <Cell ss:StyleID="s66"/>
    <Cell ss:StyleID="s66"/>
    <Cell ss:StyleID="s66"/>
   </Row>
   <Row ss:AutoFitHeight="0" ss:Height="15.75">
    <Cell ss:Index="2" ss:StyleID="s66"><Data ss:Type="String">fgenesh1_pg.PHYCAscaffold_3_#_283</Data></Cell>
    <Cell ss:StyleID="s66"><Data ss:Type="Number">0</Data></Cell>
    <Cell ss:StyleID="s66"><Data ss:Type="Number">6.4629099999999999</Data></Cell>
    <Cell ss:StyleID="s66"><Data ss:Type="String">inf</Data></Cell>
    <Cell ss:StyleID="s69"><Data ss:Type="Number">5.0000000000000002E-5</Data></Cell>
    <Cell ss:StyleID="s66"><Data ss:Type="Number">4</Data></Cell>
    <Cell ss:StyleID="s66"><Data ss:Type="String">IPR003593; AAA+ ATPase domain</Data></Cell>
    <Cell ss:StyleID="s66"><Data ss:Type="String">IPR003959; ATPase, AAA-type, core</Data></Cell>
    <Cell ss:StyleID="s66"><Data ss:Type="String">IPR003960; ATPase, AAA-type, conserved site</Data></Cell>
    <Cell ss:StyleID="s66"><Data ss:Type="String">IPR027417; P-loop containing nucleoside triphosphate hydrolase</Data></Cell>
    <Cell ss:StyleID="s66"/>
    <Cell ss:StyleID="s66"/>
    <Cell ss:StyleID="s66"/>
    <Cell ss:StyleID="s66"/>
    <Cell ss:StyleID="s66"/>
    <Cell ss:StyleID="s66"/>
    <Cell ss:StyleID="s66"/>
    <Cell ss:StyleID="s66"/>
    <Cell ss:StyleID="s66"/>
    <Cell ss:StyleID="s66"/>
   </Row>
   <Row ss:AutoFitHeight="0" ss:Height="15.75">
    <Cell ss:Index="2" ss:StyleID="s66"><Data ss:Type="String">gw1.3.13.1</Data></Cell>
    <Cell ss:StyleID="s66"><Data ss:Type="Number">2.1142300000000001</Data></Cell>
    <Cell ss:StyleID="s66"><Data ss:Type="Number">13.8048</Data></Cell>
    <Cell ss:StyleID="s66"><Data ss:Type="Number">2.7069700000000001</Data></Cell>
    <Cell ss:StyleID="s66"><Data ss:Type="Number">1.25E-3</Data></Cell>
    <Cell ss:StyleID="s66"><Data ss:Type="Number">2</Data></Cell>
    <Cell ss:StyleID="s66"><Data ss:Type="String">IPR002110; Ankyrin repeat</Data></Cell>
    <Cell ss:StyleID="s66"><Data ss:Type="String">IPR020683; Ankyrin repeat-containing domain</Data></Cell>
    <Cell ss:StyleID="s66"/>
    <Cell ss:StyleID="s66"/>
    <Cell ss:StyleID="s66"/>
    <Cell ss:StyleID="s66"/>
    <Cell ss:StyleID="s66"/>
    <Cell ss:StyleID="s66"/>
    <Cell ss:StyleID="s66"/>
    <Cell ss:StyleID="s66"/>
    <Cell ss:StyleID="s66"/>
    <Cell ss:StyleID="s66"/>
    <Cell ss:StyleID="s66"/>
    <Cell ss:StyleID="s66"/>
   </Row>
   <Row ss:AutoFitHeight="0" ss:Height="15.75">
    <Cell ss:Index="2" ss:StyleID="s66"><Data ss:Type="String">e_gw1.31.36.1</Data></Cell>
    <Cell ss:StyleID="s66"><Data ss:Type="Number">277.084</Data></Cell>
    <Cell ss:StyleID="s66"><Data ss:Type="Number">3139.25</Data></Cell>
    <Cell ss:StyleID="s66"><Data ss:Type="Number">3.50203</Data></Cell>
    <Cell ss:StyleID="s66"><Data ss:Type="Number">2.5000000000000001E-4</Data></Cell>
    <Cell ss:StyleID="s66"><Data ss:Type="Number">2</Data></Cell>
    <Cell ss:StyleID="s66"><Data ss:Type="String">IPR000297; Peptidyl-prolyl cis-trans isomerase, PpiC-type</Data></Cell>
    <Cell ss:StyleID="s66"><Data ss:Type="String">IPR023058; Peptidyl-prolyl cis-trans isomerase, PpiC-type, conserved site</Data></Cell>
    <Cell ss:StyleID="s66"/>
    <Cell ss:StyleID="s66"/>
    <Cell ss:StyleID="s66"/>
    <Cell ss:StyleID="s66"/>
    <Cell ss:StyleID="s66"/>
    <Cell ss:StyleID="s66"/>
    <Cell ss:StyleID="s66"/>
    <Cell ss:StyleID="s66"/>
    <Cell ss:StyleID="s66"/>
    <Cell ss:StyleID="s66"/>
    <Cell ss:StyleID="s66"/>
    <Cell ss:StyleID="s66"/>
   </Row>
   <Row ss:AutoFitHeight="0" ss:Height="15.75">
    <Cell ss:Index="2" ss:StyleID="s66"><Data ss:Type="String">estExt2_fgenesh1_pg.C_PHYCAscaffold_340024</Data></Cell>
    <Cell ss:StyleID="s66"><Data ss:Type="Number">12.015700000000001</Data></Cell>
    <Cell ss:StyleID="s66"><Data ss:Type="Number">72.177199999999999</Data></Cell>
    <Cell ss:StyleID="s66"><Data ss:Type="Number">2.58663</Data></Cell>
    <Cell ss:StyleID="s66"><Data ss:Type="Number">4.4999999999999999E-4</Data></Cell>
    <Cell ss:StyleID="s66"><Data ss:Type="Number">4</Data></Cell>
    <Cell ss:StyleID="s66"><Data ss:Type="String">IPR009374; Eukaryotic translation initiation factor 3 subunit K</Data></Cell>
    <Cell ss:StyleID="s66"><Data ss:Type="String">IPR011991; Winged helix-turn-helix DNA-binding domain</Data></Cell>
    <Cell ss:StyleID="s66"><Data ss:Type="String">IPR016020; Translation initiation factor 3, subunit 12, N-terminal, eukaryotic</Data></Cell>
    <Cell ss:StyleID="s66"><Data ss:Type="String">IPR016024; Armadillo-type fold</Data></Cell>
    <Cell ss:StyleID="s66"/>
    <Cell ss:StyleID="s66"/>
    <Cell ss:StyleID="s66"/>
    <Cell ss:StyleID="s66"/>
    <Cell ss:StyleID="s66"/>
    <Cell ss:StyleID="s66"/>
    <Cell ss:StyleID="s66"/>
    <Cell ss:StyleID="s66"/>
    <Cell ss:StyleID="s66"/>
    <Cell ss:StyleID="s66"/>
   </Row>
   <Row ss:AutoFitHeight="0" ss:Height="15.75">
    <Cell ss:Index="2" ss:StyleID="s66"><Data ss:Type="String">estExt2_Genewise1Plus.C_PHYCAscaffold_370364</Data></Cell>
    <Cell ss:StyleID="s66"><Data ss:Type="Number">426.31299999999999</Data></Cell>
    <Cell ss:StyleID="s66"><Data ss:Type="Number">5268.52</Data></Cell>
    <Cell ss:StyleID="s66"><Data ss:Type="Number">3.6274099999999998</Data></Cell>
    <Cell ss:StyleID="s69"><Data ss:Type="Number">5.0000000000000002E-5</Data></Cell>
    <Cell ss:StyleID="s66"><Data ss:Type="Number">2</Data></Cell>
    <Cell ss:StyleID="s66"><Data ss:Type="String">IPR007138; Antibiotic biosynthesis monooxygenase domain</Data></Cell>
    <Cell ss:StyleID="s66"><Data ss:Type="String">IPR011008; Dimeric alpha-beta barrel</Data></Cell>
    <Cell ss:StyleID="s66"/>
    <Cell ss:StyleID="s66"/>
    <Cell ss:StyleID="s66"/>
    <Cell ss:StyleID="s66"/>
    <Cell ss:StyleID="s66"/>
    <Cell ss:StyleID="s66"/>
    <Cell ss:StyleID="s66"/>
    <Cell ss:StyleID="s66"/>
    <Cell ss:StyleID="s66"/>
    <Cell ss:StyleID="s66"/>
    <Cell ss:StyleID="s66"/>
    <Cell ss:StyleID="s66"/>
   </Row>
   <Row ss:AutoFitHeight="0" ss:Height="15.75">
    <Cell ss:Index="2" ss:StyleID="s66"><Data ss:Type="String">gw1.38.401.1</Data></Cell>
    <Cell ss:StyleID="s66"><Data ss:Type="Number">18.780999999999999</Data></Cell>
    <Cell ss:StyleID="s66"><Data ss:Type="Number">367.60300000000001</Data></Cell>
    <Cell ss:StyleID="s66"><Data ss:Type="Number">4.2908099999999996</Data></Cell>
    <Cell ss:StyleID="s66"><Data ss:Type="Number">2.3E-3</Data></Cell>
    <Cell ss:StyleID="s66"><Data ss:Type="Number">1</Data></Cell>
    <Cell ss:StyleID="s66"><Data ss:Type="String">IPR002200; Elicitin</Data></Cell>
    <Cell ss:StyleID="s66"/>
    <Cell ss:StyleID="s66"/>
    <Cell ss:StyleID="s66"/>
    <Cell ss:StyleID="s66"/>
    <Cell ss:StyleID="s66"/>
    <Cell ss:StyleID="s66"/>
    <Cell ss:StyleID="s66"/>
    <Cell ss:StyleID="s66"/>
    <Cell ss:StyleID="s66"/>
    <Cell ss:StyleID="s66"/>
    <Cell ss:StyleID="s66"/>
    <Cell ss:StyleID="s66"/>
    <Cell ss:StyleID="s66"/>
   </Row>
   <Row ss:AutoFitHeight="0" ss:Height="15.75">
    <Cell ss:Index="2" ss:StyleID="s66"><Data ss:Type="String">e_gw1.38.82.1</Data></Cell>
    <Cell ss:StyleID="s66"><Data ss:Type="Number">74.024699999999996</Data></Cell>
    <Cell ss:StyleID="s66"><Data ss:Type="Number">260.42599999999999</Data></Cell>
    <Cell ss:StyleID="s66"><Data ss:Type="Number">1.8148</Data></Cell>
    <Cell ss:StyleID="s66"><Data ss:Type="Number">2.9999999999999997E-4</Data></Cell>
    <Cell ss:StyleID="s66"><Data ss:Type="Number">7</Data></Cell>
    <Cell ss:StyleID="s66"><Data ss:Type="String">IPR000573; Aconitase A/isopropylmalate dehydratase small subunit, swivel domain</Data></Cell>
    <Cell ss:StyleID="s66"><Data ss:Type="String">IPR001030; Aconitase/3-isopropylmalate dehydratase large subunit, alpha/beta/alpha domain</Data></Cell>
    <Cell ss:StyleID="s66"><Data ss:Type="String">IPR011827; Hydrolyase LeuD/HacB/DmdB</Data></Cell>
    <Cell ss:StyleID="s66"><Data ss:Type="String">IPR015928; Aconitase/3-isopropylmalate dehydratase, swivel</Data></Cell>
    <Cell ss:StyleID="s66"><Data ss:Type="String">IPR015931; Aconitase/3-isopropylmalate dehydratase large subunit, alpha/beta/alpha, subdomain 1/3</Data></Cell>
    <Cell ss:StyleID="s66"><Data ss:Type="String">IPR015932; Aconitase/3-isopropylmalate dehydratase large subunit, alpha/beta/alpha, subdomain 2</Data></Cell>
    <Cell ss:StyleID="s66"><Data ss:Type="String">IPR015937; Aconitase/isopropylmalate dehydratase</Data></Cell>
    <Cell ss:StyleID="s66"/>
    <Cell ss:StyleID="s66"/>
    <Cell ss:StyleID="s66"/>
    <Cell ss:StyleID="s66"/>
    <Cell ss:StyleID="s66"/>
    <Cell ss:StyleID="s66"/>
    <Cell ss:StyleID="s66"/>
   </Row>
   <Row ss:AutoFitHeight="0" ss:Height="15.75">
    <Cell ss:Index="2" ss:StyleID="s66"><Data ss:Type="String">fgenesh2_kg.PHYCAscaffold_38_#_59_#_Contig2014.1</Data></Cell>
    <Cell ss:StyleID="s66"><Data ss:Type="Number">40.042900000000003</Data></Cell>
    <Cell ss:StyleID="s66"><Data ss:Type="Number">134.577</Data></Cell>
    <Cell ss:StyleID="s66"><Data ss:Type="Number">1.74881</Data></Cell>
    <Cell ss:StyleID="s66"><Data ss:Type="Number">1E-4</Data></Cell>
    <Cell ss:StyleID="s66"><Data ss:Type="Number">1</Data></Cell>
    <Cell ss:StyleID="s66"><Data ss:Type="String">IPR007783; Eukaryotic translation initiation factor 3 subunit D</Data></Cell>
    <Cell ss:StyleID="s66"/>
    <Cell ss:StyleID="s66"/>
    <Cell ss:StyleID="s66"/>
    <Cell ss:StyleID="s66"/>
    <Cell ss:StyleID="s66"/>
    <Cell ss:StyleID="s66"/>
    <Cell ss:StyleID="s66"/>
    <Cell ss:StyleID="s66"/>
    <Cell ss:StyleID="s66"/>
    <Cell ss:StyleID="s66"/>
    <Cell ss:StyleID="s66"/>
    <Cell ss:StyleID="s66"/>
    <Cell ss:StyleID="s66"/>
   </Row>
   <Row ss:AutoFitHeight="0" ss:Height="15.75">
    <Cell ss:Index="2" ss:StyleID="s66"><Data ss:Type="String">estExt2_Genewise1.C_PHYCAscaffold_390215</Data></Cell>
    <Cell ss:StyleID="s66"><Data ss:Type="Number">255.93299999999999</Data></Cell>
    <Cell ss:StyleID="s66"><Data ss:Type="Number">4050.56</Data></Cell>
    <Cell ss:StyleID="s66"><Data ss:Type="Number">3.98428</Data></Cell>
    <Cell ss:StyleID="s69"><Data ss:Type="Number">5.0000000000000002E-5</Data></Cell>
    <Cell ss:StyleID="s66"><Data ss:Type="Number">1</Data></Cell>
    <Cell ss:StyleID="s66"><Data ss:Type="String">IPR018783; Transcription factor, enhancer of yellow 2</Data></Cell>
    <Cell ss:StyleID="s66"/>
    <Cell ss:StyleID="s66"/>
    <Cell ss:StyleID="s66"/>
    <Cell ss:StyleID="s66"/>
    <Cell ss:StyleID="s66"/>
    <Cell ss:StyleID="s66"/>
    <Cell ss:StyleID="s66"/>
    <Cell ss:StyleID="s66"/>
    <Cell ss:StyleID="s66"/>
    <Cell ss:StyleID="s66"/>
    <Cell ss:StyleID="s66"/>
    <Cell ss:StyleID="s66"/>
    <Cell ss:StyleID="s66"/>
   </Row>
   <Row ss:AutoFitHeight="0" ss:Height="15.75">
    <Cell ss:Index="2" ss:StyleID="s66"><Data ss:Type="String">estExt2_fgenesh1_pg.C_PHYCAscaffold_390007</Data></Cell>
    <Cell ss:StyleID="s66"><Data ss:Type="Number">4.6766100000000002</Data></Cell>
    <Cell ss:StyleID="s66"><Data ss:Type="Number">269.60599999999999</Data></Cell>
    <Cell ss:StyleID="s66"><Data ss:Type="Number">5.84924</Data></Cell>
    <Cell ss:StyleID="s69"><Data ss:Type="Number">5.0000000000000002E-5</Data></Cell>
    <Cell ss:StyleID="s66"><Data ss:Type="Number">1</Data></Cell>
    <Cell ss:StyleID="s66"><Data ss:Type="String">IPR029016; GAF domain-like</Data></Cell>
    <Cell ss:StyleID="s66"/>
    <Cell ss:StyleID="s66"/>
    <Cell ss:StyleID="s66"/>
    <Cell ss:StyleID="s66"/>
    <Cell ss:StyleID="s66"/>
    <Cell ss:StyleID="s66"/>
    <Cell ss:StyleID="s66"/>
    <Cell ss:StyleID="s66"/>
    <Cell ss:StyleID="s66"/>
    <Cell ss:StyleID="s66"/>
    <Cell ss:StyleID="s66"/>
    <Cell ss:StyleID="s66"/>
    <Cell ss:StyleID="s66"/>
   </Row>
   <Row ss:AutoFitHeight="0" ss:Height="15.75">
    <Cell ss:Index="2" ss:StyleID="s66"><Data ss:Type="String">estExt2_Genewise1Plus.C_PHYCAscaffold_40043</Data></Cell>
    <Cell ss:StyleID="s66"><Data ss:Type="Number">6.35419</Data></Cell>
    <Cell ss:StyleID="s66"><Data ss:Type="Number">39.4985</Data></Cell>
    <Cell ss:StyleID="s66"><Data ss:Type="Number">2.6360199999999998</Data></Cell>
    <Cell ss:StyleID="s66"><Data ss:Type="Number">2.3E-3</Data></Cell>
    <Cell ss:StyleID="s66"><Data ss:Type="Number">1</Data></Cell>
    <Cell ss:StyleID="s66"><Data ss:Type="String">IPR002769; Translation initiation factor IF6</Data></Cell>
    <Cell ss:StyleID="s66"/>
    <Cell ss:StyleID="s66"/>
    <Cell ss:StyleID="s66"/>
    <Cell ss:StyleID="s66"/>
    <Cell ss:StyleID="s66"/>
    <Cell ss:StyleID="s66"/>
    <Cell ss:StyleID="s66"/>
    <Cell ss:StyleID="s66"/>
    <Cell ss:StyleID="s66"/>
    <Cell ss:StyleID="s66"/>
    <Cell ss:StyleID="s66"/>
    <Cell ss:StyleID="s66"/>
    <Cell ss:StyleID="s66"/>
   </Row>
   <Row ss:AutoFitHeight="0" ss:Height="15.75">
    <Cell ss:Index="2" ss:StyleID="s66"><Data ss:Type="String">fgenesh2_kg.PHYCAscaffold_4_#_276_#_4098126:1</Data></Cell>
    <Cell ss:StyleID="s66"><Data ss:Type="Number">53.048999999999999</Data></Cell>
    <Cell ss:StyleID="s66"><Data ss:Type="Number">193.691</Data></Cell>
    <Cell ss:StyleID="s66"><Data ss:Type="Number">1.86836</Data></Cell>
    <Cell ss:StyleID="s66"><Data ss:Type="Number">1.4999999999999999E-4</Data></Cell>
    <Cell ss:StyleID="s66"><Data ss:Type="Number">1</Data></Cell>
    <Cell ss:StyleID="s66"><Data ss:Type="String">IPR015797; NUDIX hydrolase domain-like</Data></Cell>
    <Cell ss:StyleID="s66"/>
    <Cell ss:StyleID="s66"/>
    <Cell ss:StyleID="s66"/>
    <Cell ss:StyleID="s66"/>
    <Cell ss:StyleID="s66"/>
    <Cell ss:StyleID="s66"/>
    <Cell ss:StyleID="s66"/>
    <Cell ss:StyleID="s66"/>
    <Cell ss:StyleID="s66"/>
    <Cell ss:StyleID="s66"/>
    <Cell ss:StyleID="s66"/>
    <Cell ss:StyleID="s66"/>
    <Cell ss:StyleID="s66"/>
   </Row>
   <Row ss:AutoFitHeight="0" ss:Height="15.75">
    <Cell ss:Index="2" ss:StyleID="s66"><Data ss:Type="String">estExt2_Genewise1.C_PHYCAscaffold_40397</Data></Cell>
    <Cell ss:StyleID="s66"><Data ss:Type="Number">137.21899999999999</Data></Cell>
    <Cell ss:StyleID="s66"><Data ss:Type="Number">1642.81</Data></Cell>
    <Cell ss:StyleID="s66"><Data ss:Type="Number">3.58161</Data></Cell>
    <Cell ss:StyleID="s69"><Data ss:Type="Number">5.0000000000000002E-5</Data></Cell>
    <Cell ss:StyleID="s66"><Data ss:Type="Number">1</Data></Cell>
    <Cell ss:StyleID="s66"><Data ss:Type="String">IPR005349; TMEM14 family</Data></Cell>
    <Cell ss:StyleID="s66"/>
    <Cell ss:StyleID="s66"/>
    <Cell ss:StyleID="s66"/>
    <Cell ss:StyleID="s66"/>
    <Cell ss:StyleID="s66"/>
    <Cell ss:StyleID="s66"/>
    <Cell ss:StyleID="s66"/>
    <Cell ss:StyleID="s66"/>
    <Cell ss:StyleID="s66"/>
    <Cell ss:StyleID="s66"/>
    <Cell ss:StyleID="s66"/>
    <Cell ss:StyleID="s66"/>
    <Cell ss:StyleID="s66"/>
   </Row>
   <Row ss:AutoFitHeight="0" ss:Height="15.75">
    <Cell ss:Index="2" ss:StyleID="s66"><Data ss:Type="String">fgenesh2_kg.PHYCAscaffold_4_#_186_#_4104208:2</Data></Cell>
    <Cell ss:StyleID="s66"><Data ss:Type="Number">45.644300000000001</Data></Cell>
    <Cell ss:StyleID="s66"><Data ss:Type="Number">273.10300000000001</Data></Cell>
    <Cell ss:StyleID="s66"><Data ss:Type="Number">2.58094</Data></Cell>
    <Cell ss:StyleID="s66"><Data ss:Type="Number">2.15E-3</Data></Cell>
    <Cell ss:StyleID="s66"><Data ss:Type="Number">1</Data></Cell>
    <Cell ss:StyleID="s66"><Data ss:Type="String">IPR005349; TMEM14 family</Data></Cell>
    <Cell ss:StyleID="s66"/>
    <Cell ss:StyleID="s66"/>
    <Cell ss:StyleID="s66"/>
    <Cell ss:StyleID="s66"/>
    <Cell ss:StyleID="s66"/>
    <Cell ss:StyleID="s66"/>
    <Cell ss:StyleID="s66"/>
    <Cell ss:StyleID="s66"/>
    <Cell ss:StyleID="s66"/>
    <Cell ss:StyleID="s66"/>
    <Cell ss:StyleID="s66"/>
    <Cell ss:StyleID="s66"/>
    <Cell ss:StyleID="s66"/>
   </Row>
   <Row ss:AutoFitHeight="0" ss:Height="15.75">
    <Cell ss:Index="2" ss:StyleID="s66"><Data ss:Type="String">fgenesh1_pg.PHYCAscaffold_4_#_200</Data></Cell>
    <Cell ss:StyleID="s66"><Data ss:Type="Number">96.171099999999996</Data></Cell>
    <Cell ss:StyleID="s66"><Data ss:Type="Number">329.65699999999998</Data></Cell>
    <Cell ss:StyleID="s66"><Data ss:Type="Number">1.77729</Data></Cell>
    <Cell ss:StyleID="s66"><Data ss:Type="Number">8.0000000000000004E-4</Data></Cell>
    <Cell ss:StyleID="s66"><Data ss:Type="Number">2</Data></Cell>
    <Cell ss:StyleID="s66"><Data ss:Type="String">IPR006175; YjgF/YER057c/UK114 family</Data></Cell>
    <Cell ss:StyleID="s66"><Data ss:Type="String">IPR013813; Endoribonuclease L-PSP/chorismate mutase-like</Data></Cell>
    <Cell ss:StyleID="s66"/>
    <Cell ss:StyleID="s66"/>
    <Cell ss:StyleID="s66"/>
    <Cell ss:StyleID="s66"/>
    <Cell ss:StyleID="s66"/>
    <Cell ss:StyleID="s66"/>
    <Cell ss:StyleID="s66"/>
    <Cell ss:StyleID="s66"/>
    <Cell ss:StyleID="s66"/>
    <Cell ss:StyleID="s66"/>
    <Cell ss:StyleID="s66"/>
    <Cell ss:StyleID="s66"/>
   </Row>
   <Row ss:AutoFitHeight="0" ss:Height="15.75">
    <Cell ss:Index="2" ss:StyleID="s66"><Data ss:Type="String">fgenesh2_kg.PHYCAscaffold_4_#_253_#_4101534:1</Data></Cell>
    <Cell ss:StyleID="s66"><Data ss:Type="Number">15.231199999999999</Data></Cell>
    <Cell ss:StyleID="s66"><Data ss:Type="Number">58.055300000000003</Data></Cell>
    <Cell ss:StyleID="s66"><Data ss:Type="Number">1.9303900000000001</Data></Cell>
    <Cell ss:StyleID="s66"><Data ss:Type="Number">8.4999999999999995E-4</Data></Cell>
    <Cell ss:StyleID="s66"><Data ss:Type="Number">1</Data></Cell>
    <Cell ss:StyleID="s66"><Data ss:Type="String">IPR001260; Coproporphyrinogen III oxidase, aerobic</Data></Cell>
    <Cell ss:StyleID="s66"/>
    <Cell ss:StyleID="s66"/>
    <Cell ss:StyleID="s66"/>
    <Cell ss:StyleID="s66"/>
    <Cell ss:StyleID="s66"/>
    <Cell ss:StyleID="s66"/>
    <Cell ss:StyleID="s66"/>
    <Cell ss:StyleID="s66"/>
    <Cell ss:StyleID="s66"/>
    <Cell ss:StyleID="s66"/>
    <Cell ss:StyleID="s66"/>
    <Cell ss:StyleID="s66"/>
    <Cell ss:StyleID="s66"/>
   </Row>
   <Row ss:AutoFitHeight="0" ss:Height="15.75">
    <Cell ss:Index="2" ss:StyleID="s66"><Data ss:Type="String">e_gw1.4.1142.1</Data></Cell>
    <Cell ss:StyleID="s66"><Data ss:Type="Number">75.951400000000007</Data></Cell>
    <Cell ss:StyleID="s66"><Data ss:Type="Number">475.05700000000002</Data></Cell>
    <Cell ss:StyleID="s66"><Data ss:Type="Number">2.6449500000000001</Data></Cell>
    <Cell ss:StyleID="s66"><Data ss:Type="Number">2.3500000000000001E-3</Data></Cell>
    <Cell ss:StyleID="s66"><Data ss:Type="Number">1</Data></Cell>
    <Cell ss:StyleID="s66"><Data ss:Type="String">IPR001533; Transcriptional coactivator/pterin dehydratase</Data></Cell>
    <Cell ss:StyleID="s66"/>
    <Cell ss:StyleID="s66"/>
    <Cell ss:StyleID="s66"/>
    <Cell ss:StyleID="s66"/>
    <Cell ss:StyleID="s66"/>
    <Cell ss:StyleID="s66"/>
    <Cell ss:StyleID="s66"/>
    <Cell ss:StyleID="s66"/>
    <Cell ss:StyleID="s66"/>
    <Cell ss:StyleID="s66"/>
    <Cell ss:StyleID="s66"/>
    <Cell ss:StyleID="s66"/>
    <Cell ss:StyleID="s66"/>
   </Row>
   <Row ss:AutoFitHeight="0" ss:Height="15.75">
    <Cell ss:Index="2" ss:StyleID="s66"><Data ss:Type="String">fgenesh2_kg.PHYCAscaffold_40_#_39_#_Contig1871.1</Data></Cell>
    <Cell ss:StyleID="s66"><Data ss:Type="Number">16.614999999999998</Data></Cell>
    <Cell ss:StyleID="s66"><Data ss:Type="Number">57.997300000000003</Data></Cell>
    <Cell ss:StyleID="s66"><Data ss:Type="Number">1.8035000000000001</Data></Cell>
    <Cell ss:StyleID="s66"><Data ss:Type="Number">6.4999999999999997E-4</Data></Cell>
    <Cell ss:StyleID="s66"><Data ss:Type="Number">2</Data></Cell>
    <Cell ss:StyleID="s66"><Data ss:Type="String">IPR002813; Arginine biosynthesis protein ArgJ</Data></Cell>
    <Cell ss:StyleID="s66"><Data ss:Type="String">IPR016117; ArgJ-like domain</Data></Cell>
    <Cell ss:StyleID="s66"/>
    <Cell ss:StyleID="s66"/>
    <Cell ss:StyleID="s66"/>
    <Cell ss:StyleID="s66"/>
    <Cell ss:StyleID="s66"/>
    <Cell ss:StyleID="s66"/>
    <Cell ss:StyleID="s66"/>
    <Cell ss:StyleID="s66"/>
    <Cell ss:StyleID="s66"/>
    <Cell ss:StyleID="s66"/>
    <Cell ss:StyleID="s66"/>
    <Cell ss:StyleID="s66"/>
   </Row>
   <Row ss:AutoFitHeight="0" ss:Height="15.75">
    <Cell ss:Index="2" ss:StyleID="s66"><Data ss:Type="String">estExt2_Genewise1Plus.C_PHYCAscaffold_410010</Data></Cell>
    <Cell ss:StyleID="s66"><Data ss:Type="Number">151.54499999999999</Data></Cell>
    <Cell ss:StyleID="s66"><Data ss:Type="Number">2243.63</Data></Cell>
    <Cell ss:StyleID="s66"><Data ss:Type="Number">3.88801</Data></Cell>
    <Cell ss:StyleID="s69"><Data ss:Type="Number">5.0000000000000002E-5</Data></Cell>
    <Cell ss:StyleID="s66"><Data ss:Type="Number">1</Data></Cell>
    <Cell ss:StyleID="s66"><Data ss:Type="String">IPR002765; Uncharacterised protein family UPF0145</Data></Cell>
    <Cell ss:StyleID="s66"/>
    <Cell ss:StyleID="s66"/>
    <Cell ss:StyleID="s66"/>
    <Cell ss:StyleID="s66"/>
    <Cell ss:StyleID="s66"/>
    <Cell ss:StyleID="s66"/>
    <Cell ss:StyleID="s66"/>
    <Cell ss:StyleID="s66"/>
    <Cell ss:StyleID="s66"/>
    <Cell ss:StyleID="s66"/>
    <Cell ss:StyleID="s66"/>
    <Cell ss:StyleID="s66"/>
    <Cell ss:StyleID="s66"/>
   </Row>
   <Row ss:AutoFitHeight="0" ss:Height="15.75">
    <Cell ss:Index="2" ss:StyleID="s66"><Data ss:Type="String">estExt2_Genewise1Plus.C_PHYCAscaffold_410024</Data></Cell>
    <Cell ss:StyleID="s66"><Data ss:Type="Number">94.138800000000003</Data></Cell>
    <Cell ss:StyleID="s66"><Data ss:Type="Number">548.327</Data></Cell>
    <Cell ss:StyleID="s66"><Data ss:Type="Number">2.5421800000000001</Data></Cell>
    <Cell ss:StyleID="s66"><Data ss:Type="Number">4.0000000000000002E-4</Data></Cell>
    <Cell ss:StyleID="s66"><Data ss:Type="Number">2</Data></Cell>
    <Cell ss:StyleID="s66"><Data ss:Type="String">IPR000504; RNA recognition motif domain</Data></Cell>
    <Cell ss:StyleID="s66"><Data ss:Type="String">IPR012677; Nucleotide-binding alpha-beta plait domain</Data></Cell>
    <Cell ss:StyleID="s66"/>
    <Cell ss:StyleID="s66"/>
    <Cell ss:StyleID="s66"/>
    <Cell ss:StyleID="s66"/>
    <Cell ss:StyleID="s66"/>
    <Cell ss:StyleID="s66"/>
    <Cell ss:StyleID="s66"/>
    <Cell ss:StyleID="s66"/>
    <Cell ss:StyleID="s66"/>
    <Cell ss:StyleID="s66"/>
    <Cell ss:StyleID="s66"/>
    <Cell ss:StyleID="s66"/>
   </Row>
   <Row ss:AutoFitHeight="0" ss:Height="15.75">
    <Cell ss:Index="2" ss:StyleID="s66"><Data ss:Type="String">fgenesh2_kg.PHYCAscaffold_42_#_8_#_Contig2284.1</Data></Cell>
    <Cell ss:StyleID="s66"><Data ss:Type="Number">2.4998</Data></Cell>
    <Cell ss:StyleID="s66"><Data ss:Type="Number">16.625599999999999</Data></Cell>
    <Cell ss:StyleID="s66"><Data ss:Type="Number">2.7335199999999999</Data></Cell>
    <Cell ss:StyleID="s66"><Data ss:Type="Number">1E-4</Data></Cell>
    <Cell ss:StyleID="s66"><Data ss:Type="Number">3</Data></Cell>
    <Cell ss:StyleID="s66"><Data ss:Type="String">IPR011545; DEAD/DEAH box helicase domain</Data></Cell>
    <Cell ss:StyleID="s66"><Data ss:Type="String">IPR014001; Helicase superfamily 1/2, ATP-binding domain</Data></Cell>
    <Cell ss:StyleID="s66"><Data ss:Type="String">IPR027417; P-loop containing nucleoside triphosphate hydrolase</Data></Cell>
    <Cell ss:StyleID="s66"/>
    <Cell ss:StyleID="s66"/>
    <Cell ss:StyleID="s66"/>
    <Cell ss:StyleID="s66"/>
    <Cell ss:StyleID="s66"/>
    <Cell ss:StyleID="s66"/>
    <Cell ss:StyleID="s66"/>
    <Cell ss:StyleID="s66"/>
    <Cell ss:StyleID="s66"/>
    <Cell ss:StyleID="s66"/>
    <Cell ss:StyleID="s66"/>
   </Row>
   <Row ss:AutoFitHeight="0" ss:Height="15.75">
    <Cell ss:Index="2" ss:StyleID="s66"><Data ss:Type="String">fgenesh1_pm.PHYCAscaffold_42_#_61</Data></Cell>
    <Cell ss:StyleID="s66"><Data ss:Type="Number">25.745999999999999</Data></Cell>
    <Cell ss:StyleID="s66"><Data ss:Type="Number">160.583</Data></Cell>
    <Cell ss:StyleID="s66"><Data ss:Type="Number">2.6408999999999998</Data></Cell>
    <Cell ss:StyleID="s66"><Data ss:Type="Number">2.3500000000000001E-3</Data></Cell>
    <Cell ss:StyleID="s66"><Data ss:Type="Number">1</Data></Cell>
    <Cell ss:StyleID="s66"><Data ss:Type="String">IPR005651; Uncharacterised protein family UPF0434/Trm112</Data></Cell>
    <Cell ss:StyleID="s66"/>
    <Cell ss:StyleID="s66"/>
    <Cell ss:StyleID="s66"/>
    <Cell ss:StyleID="s66"/>
    <Cell ss:StyleID="s66"/>
    <Cell ss:StyleID="s66"/>
    <Cell ss:StyleID="s66"/>
    <Cell ss:StyleID="s66"/>
    <Cell ss:StyleID="s66"/>
    <Cell ss:StyleID="s66"/>
    <Cell ss:StyleID="s66"/>
    <Cell ss:StyleID="s66"/>
    <Cell ss:StyleID="s66"/>
   </Row>
   <Row ss:AutoFitHeight="0" ss:Height="15.75">
    <Cell ss:Index="2" ss:StyleID="s66"><Data ss:Type="String">estExt2_Genewise1.C_PHYCAscaffold_430084</Data></Cell>
    <Cell ss:StyleID="s66"><Data ss:Type="Number">243.251</Data></Cell>
    <Cell ss:StyleID="s66"><Data ss:Type="Number">2005.37</Data></Cell>
    <Cell ss:StyleID="s66"><Data ss:Type="Number">3.0433500000000002</Data></Cell>
    <Cell ss:StyleID="s69"><Data ss:Type="Number">5.0000000000000002E-5</Data></Cell>
    <Cell ss:StyleID="s66"><Data ss:Type="Number">2</Data></Cell>
    <Cell ss:StyleID="s66"><Data ss:Type="String">IPR005772; ATPase, V1 complex, subunit F, eukaryotic</Data></Cell>
    <Cell ss:StyleID="s66"><Data ss:Type="String">IPR008218; ATPase, V1 complex, subunit F</Data></Cell>
    <Cell ss:StyleID="s66"/>
    <Cell ss:StyleID="s66"/>
    <Cell ss:StyleID="s66"/>
    <Cell ss:StyleID="s66"/>
    <Cell ss:StyleID="s66"/>
    <Cell ss:StyleID="s66"/>
    <Cell ss:StyleID="s66"/>
    <Cell ss:StyleID="s66"/>
    <Cell ss:StyleID="s66"/>
    <Cell ss:StyleID="s66"/>
    <Cell ss:StyleID="s66"/>
    <Cell ss:StyleID="s66"/>
   </Row>
   <Row ss:AutoFitHeight="0" ss:Height="15.75">
    <Cell ss:Index="2" ss:StyleID="s66"><Data ss:Type="String">estExt2_Genewise1.C_PHYCAscaffold_430351</Data></Cell>
    <Cell ss:StyleID="s66"><Data ss:Type="Number">8.3748699999999996</Data></Cell>
    <Cell ss:StyleID="s66"><Data ss:Type="Number">38.1066</Data></Cell>
    <Cell ss:StyleID="s66"><Data ss:Type="Number">2.1859000000000002</Data></Cell>
    <Cell ss:StyleID="s66"><Data ss:Type="Number">2.5000000000000001E-4</Data></Cell>
    <Cell ss:StyleID="s66"><Data ss:Type="Number">4</Data></Cell>
    <Cell ss:StyleID="s66"><Data ss:Type="String">IPR003593; AAA+ ATPase domain</Data></Cell>
    <Cell ss:StyleID="s66"><Data ss:Type="String">IPR003959; ATPase, AAA-type, core</Data></Cell>
    <Cell ss:StyleID="s66"><Data ss:Type="String">IPR021911; ATPase family AAA domain-containing protein 3, domain of unknown function DUF3523</Data></Cell>
    <Cell ss:StyleID="s66"><Data ss:Type="String">IPR027417; P-loop containing nucleoside triphosphate hydrolase</Data></Cell>
    <Cell ss:StyleID="s66"/>
    <Cell ss:StyleID="s66"/>
    <Cell ss:StyleID="s66"/>
    <Cell ss:StyleID="s66"/>
    <Cell ss:StyleID="s66"/>
    <Cell ss:StyleID="s66"/>
    <Cell ss:StyleID="s66"/>
    <Cell ss:StyleID="s66"/>
    <Cell ss:StyleID="s66"/>
    <Cell ss:StyleID="s66"/>
   </Row>
   <Row ss:AutoFitHeight="0" ss:Height="15.75">
    <Cell ss:Index="2" ss:StyleID="s66"><Data ss:Type="String">estExt2_Genewise1Plus.C_PHYCAscaffold_50019</Data></Cell>
    <Cell ss:StyleID="s66"><Data ss:Type="Number">73.8078</Data></Cell>
    <Cell ss:StyleID="s66"><Data ss:Type="Number">1147.75</Data></Cell>
    <Cell ss:StyleID="s66"><Data ss:Type="Number">3.9588899999999998</Data></Cell>
    <Cell ss:StyleID="s69"><Data ss:Type="Number">5.0000000000000002E-5</Data></Cell>
    <Cell ss:StyleID="s66"><Data ss:Type="Number">1</Data></Cell>
    <Cell ss:StyleID="s66"><Data ss:Type="String">IPR008011; Complex 1 LYR protein</Data></Cell>
    <Cell ss:StyleID="s66"/>
    <Cell ss:StyleID="s66"/>
    <Cell ss:StyleID="s66"/>
    <Cell ss:StyleID="s66"/>
    <Cell ss:StyleID="s66"/>
    <Cell ss:StyleID="s66"/>
    <Cell ss:StyleID="s66"/>
    <Cell ss:StyleID="s66"/>
    <Cell ss:StyleID="s66"/>
    <Cell ss:StyleID="s66"/>
    <Cell ss:StyleID="s66"/>
    <Cell ss:StyleID="s66"/>
    <Cell ss:StyleID="s66"/>
   </Row>
   <Row ss:AutoFitHeight="0" ss:Height="15.75">
    <Cell ss:Index="2" ss:StyleID="s66"><Data ss:Type="String">fgenesh2_kg.PHYCAscaffold_5_#_24_#_gi|189084064|gb|BT031580.1|</Data></Cell>
    <Cell ss:StyleID="s66"><Data ss:Type="Number">1.6017399999999999</Data></Cell>
    <Cell ss:StyleID="s66"><Data ss:Type="Number">7.0690799999999996</Data></Cell>
    <Cell ss:StyleID="s66"><Data ss:Type="Number">2.14188</Data></Cell>
    <Cell ss:StyleID="s66"><Data ss:Type="Number">1.6000000000000001E-3</Data></Cell>
    <Cell ss:StyleID="s66"><Data ss:Type="Number">1</Data></Cell>
    <Cell ss:StyleID="s66"><Data ss:Type="String">IPR007015; DNA polymerase V</Data></Cell>
    <Cell ss:StyleID="s66"/>
    <Cell ss:StyleID="s66"/>
    <Cell ss:StyleID="s66"/>
    <Cell ss:StyleID="s66"/>
    <Cell ss:StyleID="s66"/>
    <Cell ss:StyleID="s66"/>
    <Cell ss:StyleID="s66"/>
    <Cell ss:StyleID="s66"/>
    <Cell ss:StyleID="s66"/>
    <Cell ss:StyleID="s66"/>
    <Cell ss:StyleID="s66"/>
    <Cell ss:StyleID="s66"/>
    <Cell ss:StyleID="s66"/>
   </Row>
   <Row ss:AutoFitHeight="0" ss:Height="15.75">
    <Cell ss:Index="2" ss:StyleID="s66"><Data ss:Type="String">estExt2_Genewise1Plus.C_PHYCAscaffold_50512</Data></Cell>
    <Cell ss:StyleID="s66"><Data ss:Type="Number">3.95642</Data></Cell>
    <Cell ss:StyleID="s66"><Data ss:Type="Number">23.789400000000001</Data></Cell>
    <Cell ss:StyleID="s66"><Data ss:Type="Number">2.58805</Data></Cell>
    <Cell ss:StyleID="s66"><Data ss:Type="Number">2.5000000000000001E-4</Data></Cell>
    <Cell ss:StyleID="s66"><Data ss:Type="Number">9</Data></Cell>
    <Cell ss:StyleID="s66"><Data ss:Type="String">IPR000031; Phosphoribosylaminoimidazole carboxylase PurE domain</Data></Cell>
    <Cell ss:StyleID="s66"><Data ss:Type="String">IPR003135; ATP-grasp fold, ATP-dependent carboxylate-amine ligase-type</Data></Cell>
    <Cell ss:StyleID="s66"><Data ss:Type="String">IPR005875; Phosphoribosylaminoimidazole carboxylase, ATPase subunit</Data></Cell>
    <Cell ss:StyleID="s66"><Data ss:Type="String">IPR011054; Rudiment single hybrid motif</Data></Cell>
    <Cell ss:StyleID="s66"><Data ss:Type="String">IPR011761; ATP-grasp fold</Data></Cell>
    <Cell ss:StyleID="s66"><Data ss:Type="String">IPR013815; ATP-grasp fold, subdomain 1</Data></Cell>
    <Cell ss:StyleID="s66"><Data ss:Type="String">IPR013816; ATP-grasp fold, subdomain 2</Data></Cell>
    <Cell ss:StyleID="s66"><Data ss:Type="String">IPR016185; Pre-ATP-grasp domain</Data></Cell>
    <Cell ss:StyleID="s66"><Data ss:Type="String">IPR016301; Phosphoribosylaminoimidazole carboxylase</Data></Cell>
    <Cell ss:StyleID="s66"/>
    <Cell ss:StyleID="s66"/>
    <Cell ss:StyleID="s66"/>
    <Cell ss:StyleID="s66"/>
    <Cell ss:StyleID="s66"/>
   </Row>
   <Row ss:AutoFitHeight="0" ss:Height="15.75">
    <Cell ss:Index="2" ss:StyleID="s66"><Data ss:Type="String">estExt2_Genewise1.C_PHYCAscaffold_50957</Data></Cell>
    <Cell ss:StyleID="s66"><Data ss:Type="Number">17.846599999999999</Data></Cell>
    <Cell ss:StyleID="s66"><Data ss:Type="Number">66.122</Data></Cell>
    <Cell ss:StyleID="s66"><Data ss:Type="Number">1.88948</Data></Cell>
    <Cell ss:StyleID="s66"><Data ss:Type="Number">2.0500000000000002E-3</Data></Cell>
    <Cell ss:StyleID="s66"><Data ss:Type="Number">4</Data></Cell>
    <Cell ss:StyleID="s66"><Data ss:Type="String">IPR003698; Lipoyl synthase</Data></Cell>
    <Cell ss:StyleID="s66"><Data ss:Type="String">IPR006638; Elongator protein 3/MiaB/NifB</Data></Cell>
    <Cell ss:StyleID="s66"><Data ss:Type="String">IPR007197; Radical SAM</Data></Cell>
    <Cell ss:StyleID="s66"><Data ss:Type="String">IPR013785; Aldolase-type TIM barrel</Data></Cell>
    <Cell ss:StyleID="s66"/>
    <Cell ss:StyleID="s66"/>
    <Cell ss:StyleID="s66"/>
    <Cell ss:StyleID="s66"/>
    <Cell ss:StyleID="s66"/>
    <Cell ss:StyleID="s66"/>
    <Cell ss:StyleID="s66"/>
    <Cell ss:StyleID="s66"/>
    <Cell ss:StyleID="s66"/>
    <Cell ss:StyleID="s66"/>
   </Row>
   <Row ss:AutoFitHeight="0" ss:Height="15.75">
    <Cell ss:Index="2" ss:StyleID="s66"><Data ss:Type="String">fgenesh2_kg.PHYCAscaffold_5_#_26_#_4100021:1</Data></Cell>
    <Cell ss:StyleID="s66"><Data ss:Type="Number">1839.27</Data></Cell>
    <Cell ss:StyleID="s66"><Data ss:Type="Number">25762.799999999999</Data></Cell>
    <Cell ss:StyleID="s66"><Data ss:Type="Number">3.8080799999999999</Data></Cell>
    <Cell ss:StyleID="s69"><Data ss:Type="Number">5.0000000000000002E-5</Data></Cell>
    <Cell ss:StyleID="s66"><Data ss:Type="Number">2</Data></Cell>
    <Cell ss:StyleID="s66"><Data ss:Type="String">IPR016482; Protein transport protein SecG/Sec61-beta/Sbh</Data></Cell>
    <Cell ss:StyleID="s66"><Data ss:Type="String">IPR030671; Protein transport Sec61-beta/Sbh</Data></Cell>
    <Cell ss:StyleID="s66"/>
    <Cell ss:StyleID="s66"/>
    <Cell ss:StyleID="s66"/>
    <Cell ss:StyleID="s66"/>
    <Cell ss:StyleID="s66"/>
    <Cell ss:StyleID="s66"/>
    <Cell ss:StyleID="s66"/>
    <Cell ss:StyleID="s66"/>
    <Cell ss:StyleID="s66"/>
    <Cell ss:StyleID="s66"/>
    <Cell ss:StyleID="s66"/>
    <Cell ss:StyleID="s66"/>
   </Row>
   <Row ss:AutoFitHeight="0" ss:Height="15.75">
    <Cell ss:Index="2" ss:StyleID="s66"><Data ss:Type="String">estExt2_Genewise1Plus.C_PHYCAscaffold_50488</Data></Cell>
    <Cell ss:StyleID="s66"><Data ss:Type="Number">30.750499999999999</Data></Cell>
    <Cell ss:StyleID="s66"><Data ss:Type="Number">293.02300000000002</Data></Cell>
    <Cell ss:StyleID="s66"><Data ss:Type="Number">3.2523300000000002</Data></Cell>
    <Cell ss:StyleID="s66"><Data ss:Type="Number">2.0000000000000001E-4</Data></Cell>
    <Cell ss:StyleID="s66"><Data ss:Type="Number">2</Data></Cell>
    <Cell ss:StyleID="s66"><Data ss:Type="String">IPR005570; RNA polymerase, Rpb8</Data></Cell>
    <Cell ss:StyleID="s66"><Data ss:Type="String">IPR012340; Nucleic acid-binding, OB-fold</Data></Cell>
    <Cell ss:StyleID="s66"/>
    <Cell ss:StyleID="s66"/>
    <Cell ss:StyleID="s66"/>
    <Cell ss:StyleID="s66"/>
    <Cell ss:StyleID="s66"/>
    <Cell ss:StyleID="s66"/>
    <Cell ss:StyleID="s66"/>
    <Cell ss:StyleID="s66"/>
    <Cell ss:StyleID="s66"/>
    <Cell ss:StyleID="s66"/>
    <Cell ss:StyleID="s66"/>
    <Cell ss:StyleID="s66"/>
   </Row>
   <Row ss:AutoFitHeight="0" ss:Height="15.75">
    <Cell ss:Index="2" ss:StyleID="s66"><Data ss:Type="String">estExt2_Genewise1.C_PHYCAscaffold_51085</Data></Cell>
    <Cell ss:StyleID="s66"><Data ss:Type="Number">6.8540299999999998</Data></Cell>
    <Cell ss:StyleID="s66"><Data ss:Type="Number">22.634</Data></Cell>
    <Cell ss:StyleID="s66"><Data ss:Type="Number">1.7234700000000001</Data></Cell>
    <Cell ss:StyleID="s66"><Data ss:Type="Number">1.1000000000000001E-3</Data></Cell>
    <Cell ss:StyleID="s66"><Data ss:Type="Number">8</Data></Cell>
    <Cell ss:StyleID="s66"><Data ss:Type="String">IPR001412; Aminoacyl-tRNA synthetase, class I, conserved site</Data></Cell>
    <Cell ss:StyleID="s66"><Data ss:Type="String">IPR002300; Aminoacyl-tRNA synthetase, class Ia</Data></Cell>
    <Cell ss:StyleID="s66"><Data ss:Type="String">IPR002301; Isoleucine-tRNA ligase</Data></Cell>
    <Cell ss:StyleID="s66"><Data ss:Type="String">IPR009008; Valyl/Leucyl/Isoleucyl-tRNA synthetase, editing domain</Data></Cell>
    <Cell ss:StyleID="s66"><Data ss:Type="String">IPR009080; Aminoacyl-tRNA synthetase, class 1a, anticodon-binding</Data></Cell>
    <Cell ss:StyleID="s66"><Data ss:Type="String">IPR013155; Methionyl/Valyl/Leucyl/Isoleucyl-tRNA synthetase, anticodon-binding</Data></Cell>
    <Cell ss:StyleID="s66"><Data ss:Type="String">IPR014729; Rossmann-like alpha/beta/alpha sandwich fold</Data></Cell>
    <Cell ss:StyleID="s66"><Data ss:Type="String">IPR023585; Isoleucine-tRNA ligase, type 1</Data></Cell>
    <Cell ss:StyleID="s66"/>
    <Cell ss:StyleID="s66"/>
    <Cell ss:StyleID="s66"/>
    <Cell ss:StyleID="s66"/>
    <Cell ss:StyleID="s66"/>
    <Cell ss:StyleID="s66"/>
   </Row>
   <Row ss:AutoFitHeight="0" ss:Height="15.75">
    <Cell ss:Index="2" ss:StyleID="s66"><Data ss:Type="String">estExt2_Genewise1.C_PHYCAscaffold_500123</Data></Cell>
    <Cell ss:StyleID="s66"><Data ss:Type="Number">0</Data></Cell>
    <Cell ss:StyleID="s66"><Data ss:Type="Number">5.3567799999999997</Data></Cell>
    <Cell ss:StyleID="s66"><Data ss:Type="String">inf</Data></Cell>
    <Cell ss:StyleID="s69"><Data ss:Type="Number">5.0000000000000002E-5</Data></Cell>
    <Cell ss:StyleID="s66"><Data ss:Type="Number">1</Data></Cell>
    <Cell ss:StyleID="s66"><Data ss:Type="String">IPR004302; Chitin-binding, domain 3</Data></Cell>
    <Cell ss:StyleID="s66"/>
    <Cell ss:StyleID="s66"/>
    <Cell ss:StyleID="s66"/>
    <Cell ss:StyleID="s66"/>
    <Cell ss:StyleID="s66"/>
    <Cell ss:StyleID="s66"/>
    <Cell ss:StyleID="s66"/>
    <Cell ss:StyleID="s66"/>
    <Cell ss:StyleID="s66"/>
    <Cell ss:StyleID="s66"/>
    <Cell ss:StyleID="s66"/>
    <Cell ss:StyleID="s66"/>
    <Cell ss:StyleID="s66"/>
   </Row>
   <Row ss:AutoFitHeight="0" ss:Height="15.75">
    <Cell ss:Index="2" ss:StyleID="s66"><Data ss:Type="String">fgenesh1_pm.PHYCAscaffold_52_#_47</Data></Cell>
    <Cell ss:StyleID="s66"><Data ss:Type="Number">146.18299999999999</Data></Cell>
    <Cell ss:StyleID="s66"><Data ss:Type="Number">526.31399999999996</Data></Cell>
    <Cell ss:StyleID="s66"><Data ss:Type="Number">1.84815</Data></Cell>
    <Cell ss:StyleID="s66"><Data ss:Type="Number">2.9999999999999997E-4</Data></Cell>
    <Cell ss:StyleID="s66"><Data ss:Type="Number">1</Data></Cell>
    <Cell ss:StyleID="s66"><Data ss:Type="String">IPR008560; Protein of unknown function DUF842, eukaryotic</Data></Cell>
    <Cell ss:StyleID="s66"/>
    <Cell ss:StyleID="s66"/>
    <Cell ss:StyleID="s66"/>
    <Cell ss:StyleID="s66"/>
    <Cell ss:StyleID="s66"/>
    <Cell ss:StyleID="s66"/>
    <Cell ss:StyleID="s66"/>
    <Cell ss:StyleID="s66"/>
    <Cell ss:StyleID="s66"/>
    <Cell ss:StyleID="s66"/>
    <Cell ss:StyleID="s66"/>
    <Cell ss:StyleID="s66"/>
    <Cell ss:StyleID="s66"/>
   </Row>
   <Row ss:AutoFitHeight="0" ss:Height="15.75">
    <Cell ss:Index="2" ss:StyleID="s66"><Data ss:Type="String">fgenesh2_kg.PHYCAscaffold_54_#_62_#_4104924:1</Data></Cell>
    <Cell ss:StyleID="s66"><Data ss:Type="Number">245.22200000000001</Data></Cell>
    <Cell ss:StyleID="s66"><Data ss:Type="Number">1250.7</Data></Cell>
    <Cell ss:StyleID="s66"><Data ss:Type="Number">2.3505699999999998</Data></Cell>
    <Cell ss:StyleID="s66"><Data ss:Type="Number">5.5000000000000003E-4</Data></Cell>
    <Cell ss:StyleID="s66"><Data ss:Type="Number">1</Data></Cell>
    <Cell ss:StyleID="s66"><Data ss:Type="String">IPR005345; PHF5-like</Data></Cell>
    <Cell ss:StyleID="s66"/>
    <Cell ss:StyleID="s66"/>
    <Cell ss:StyleID="s66"/>
    <Cell ss:StyleID="s66"/>
    <Cell ss:StyleID="s66"/>
    <Cell ss:StyleID="s66"/>
    <Cell ss:StyleID="s66"/>
    <Cell ss:StyleID="s66"/>
    <Cell ss:StyleID="s66"/>
    <Cell ss:StyleID="s66"/>
    <Cell ss:StyleID="s66"/>
    <Cell ss:StyleID="s66"/>
    <Cell ss:StyleID="s66"/>
   </Row>
   <Row ss:AutoFitHeight="0" ss:Height="15.75">
    <Cell ss:Index="2" ss:StyleID="s66"><Data ss:Type="String">fgenesh2_kg.PHYCAscaffold_55_#_52_#_Contig184.1</Data></Cell>
    <Cell ss:StyleID="s66"><Data ss:Type="Number">768.15</Data></Cell>
    <Cell ss:StyleID="s66"><Data ss:Type="Number">2957.2</Data></Cell>
    <Cell ss:StyleID="s66"><Data ss:Type="Number">1.9447700000000001</Data></Cell>
    <Cell ss:StyleID="s66"><Data ss:Type="Number">2.0000000000000001E-4</Data></Cell>
    <Cell ss:StyleID="s66"><Data ss:Type="Number">1</Data></Cell>
    <Cell ss:StyleID="s66"><Data ss:Type="String">IPR004345; TB2/DP1/HVA22-related protein</Data></Cell>
    <Cell ss:StyleID="s66"/>
    <Cell ss:StyleID="s66"/>
    <Cell ss:StyleID="s66"/>
    <Cell ss:StyleID="s66"/>
    <Cell ss:StyleID="s66"/>
    <Cell ss:StyleID="s66"/>
    <Cell ss:StyleID="s66"/>
    <Cell ss:StyleID="s66"/>
    <Cell ss:StyleID="s66"/>
    <Cell ss:StyleID="s66"/>
    <Cell ss:StyleID="s66"/>
    <Cell ss:StyleID="s66"/>
    <Cell ss:StyleID="s66"/>
   </Row>
   <Row ss:AutoFitHeight="0" ss:Height="15.75">
    <Cell ss:Index="2" ss:StyleID="s66"><Data ss:Type="String">estExt2_fgenesh1_pg.C_PHYCAscaffold_5790001</Data></Cell>
    <Cell ss:StyleID="s66"><Data ss:Type="Number">61.7151</Data></Cell>
    <Cell ss:StyleID="s66"><Data ss:Type="Number">1321.18</Data></Cell>
    <Cell ss:StyleID="s66"><Data ss:Type="Number">4.4200600000000003</Data></Cell>
    <Cell ss:StyleID="s69"><Data ss:Type="Number">5.0000000000000002E-5</Data></Cell>
    <Cell ss:StyleID="s66"><Data ss:Type="Number">2</Data></Cell>
    <Cell ss:StyleID="s66"><Data ss:Type="String">IPR005545; YCII-related</Data></Cell>
    <Cell ss:StyleID="s66"><Data ss:Type="String">IPR011008; Dimeric alpha-beta barrel</Data></Cell>
    <Cell ss:StyleID="s66"/>
    <Cell ss:StyleID="s66"/>
    <Cell ss:StyleID="s66"/>
    <Cell ss:StyleID="s66"/>
    <Cell ss:StyleID="s66"/>
    <Cell ss:StyleID="s66"/>
    <Cell ss:StyleID="s66"/>
    <Cell ss:StyleID="s66"/>
    <Cell ss:StyleID="s66"/>
    <Cell ss:StyleID="s66"/>
    <Cell ss:StyleID="s66"/>
    <Cell ss:StyleID="s66"/>
   </Row>
   <Row ss:AutoFitHeight="0" ss:Height="15.75">
    <Cell ss:Index="2" ss:StyleID="s66"><Data ss:Type="String">estExt2_Genewise1.C_PHYCAscaffold_580171</Data></Cell>
    <Cell ss:StyleID="s66"><Data ss:Type="Number">56.318800000000003</Data></Cell>
    <Cell ss:StyleID="s66"><Data ss:Type="Number">244.78700000000001</Data></Cell>
    <Cell ss:StyleID="s66"><Data ss:Type="Number">2.1198399999999999</Data></Cell>
    <Cell ss:StyleID="s66"><Data ss:Type="Number">1.4999999999999999E-4</Data></Cell>
    <Cell ss:StyleID="s66"><Data ss:Type="Number">3</Data></Cell>
    <Cell ss:StyleID="s66"><Data ss:Type="String">IPR001926; Tryptophan synthase beta subunit-like PLP-dependent enzyme</Data></Cell>
    <Cell ss:StyleID="s66"><Data ss:Type="String">IPR004450; Threonine synthase-like</Data></Cell>
    <Cell ss:StyleID="s66"><Data ss:Type="String">IPR029144; Threonine synthase, N-terminal</Data></Cell>
    <Cell ss:StyleID="s66"/>
    <Cell ss:StyleID="s66"/>
    <Cell ss:StyleID="s66"/>
    <Cell ss:StyleID="s66"/>
    <Cell ss:StyleID="s66"/>
    <Cell ss:StyleID="s66"/>
    <Cell ss:StyleID="s66"/>
    <Cell ss:StyleID="s66"/>
    <Cell ss:StyleID="s66"/>
    <Cell ss:StyleID="s66"/>
    <Cell ss:StyleID="s66"/>
   </Row>
   <Row ss:AutoFitHeight="0" ss:Height="15.75">
    <Cell ss:Index="2" ss:StyleID="s66"><Data ss:Type="String">fgenesh2_kg.PHYCAscaffold_58_#_74_#_gi|189084453|gb|BT031969.1|</Data></Cell>
    <Cell ss:StyleID="s66"><Data ss:Type="Number">2.6944699999999999</Data></Cell>
    <Cell ss:StyleID="s66"><Data ss:Type="Number">11.8332</Data></Cell>
    <Cell ss:StyleID="s66"><Data ss:Type="Number">2.13476</Data></Cell>
    <Cell ss:StyleID="s66"><Data ss:Type="Number">6.9999999999999999E-4</Data></Cell>
    <Cell ss:StyleID="s66"><Data ss:Type="Number">6</Data></Cell>
    <Cell ss:StyleID="s66"><Data ss:Type="String">IPR011990; Tetratricopeptide-like helical domain</Data></Cell>
    <Cell ss:StyleID="s66"><Data ss:Type="String">IPR019734; Tetratricopeptide repeat</Data></Cell>
    <Cell ss:StyleID="s66"><Data ss:Type="String">IPR023231; GSKIP domain</Data></Cell>
    <Cell ss:StyleID="s66"><Data ss:Type="String">IPR025697; CLU domain</Data></Cell>
    <Cell ss:StyleID="s66"><Data ss:Type="String">IPR027523; Clustered mitochondria protein</Data></Cell>
    <Cell ss:StyleID="s66"><Data ss:Type="String">IPR028275; Clustered mitochondria protein, N-terminal</Data></Cell>
    <Cell ss:StyleID="s66"/>
    <Cell ss:StyleID="s66"/>
    <Cell ss:StyleID="s66"/>
    <Cell ss:StyleID="s66"/>
    <Cell ss:StyleID="s66"/>
    <Cell ss:StyleID="s66"/>
    <Cell ss:StyleID="s66"/>
    <Cell ss:StyleID="s66"/>
   </Row>
   <Row ss:AutoFitHeight="0" ss:Height="15.75">
    <Cell ss:Index="2" ss:StyleID="s66"><Data ss:Type="String">estExt2_Genewise1Plus.C_PHYCAscaffold_580106</Data></Cell>
    <Cell ss:StyleID="s66"><Data ss:Type="Number">116.32599999999999</Data></Cell>
    <Cell ss:StyleID="s66"><Data ss:Type="Number">631.048</Data></Cell>
    <Cell ss:StyleID="s66"><Data ss:Type="Number">2.4395799999999999</Data></Cell>
    <Cell ss:StyleID="s66"><Data ss:Type="Number">1.9499999999999999E-3</Data></Cell>
    <Cell ss:StyleID="s66"><Data ss:Type="Number">1</Data></Cell>
    <Cell ss:StyleID="s66"><Data ss:Type="String">IPR005351; Uncharacterised protein family UPF0139</Data></Cell>
    <Cell ss:StyleID="s66"/>
    <Cell ss:StyleID="s66"/>
    <Cell ss:StyleID="s66"/>
    <Cell ss:StyleID="s66"/>
    <Cell ss:StyleID="s66"/>
    <Cell ss:StyleID="s66"/>
    <Cell ss:StyleID="s66"/>
    <Cell ss:StyleID="s66"/>
    <Cell ss:StyleID="s66"/>
    <Cell ss:StyleID="s66"/>
    <Cell ss:StyleID="s66"/>
    <Cell ss:StyleID="s66"/>
    <Cell ss:StyleID="s66"/>
   </Row>
   <Row ss:AutoFitHeight="0" ss:Height="15.75">
    <Cell ss:Index="2" ss:StyleID="s66"><Data ss:Type="String">estExt2_Genewise1Plus.C_PHYCAscaffold_590119</Data></Cell>
    <Cell ss:StyleID="s66"><Data ss:Type="Number">73.417500000000004</Data></Cell>
    <Cell ss:StyleID="s66"><Data ss:Type="Number">281.79500000000002</Data></Cell>
    <Cell ss:StyleID="s66"><Data ss:Type="Number">1.94045</Data></Cell>
    <Cell ss:StyleID="s66"><Data ss:Type="Number">1.1000000000000001E-3</Data></Cell>
    <Cell ss:StyleID="s66"><Data ss:Type="Number">2</Data></Cell>
    <Cell ss:StyleID="s66"><Data ss:Type="String">IPR004123; Dim1 family</Data></Cell>
    <Cell ss:StyleID="s66"><Data ss:Type="String">IPR012336; Thioredoxin-like fold</Data></Cell>
    <Cell ss:StyleID="s66"/>
    <Cell ss:StyleID="s66"/>
    <Cell ss:StyleID="s66"/>
    <Cell ss:StyleID="s66"/>
    <Cell ss:StyleID="s66"/>
    <Cell ss:StyleID="s66"/>
    <Cell ss:StyleID="s66"/>
    <Cell ss:StyleID="s66"/>
    <Cell ss:StyleID="s66"/>
    <Cell ss:StyleID="s66"/>
    <Cell ss:StyleID="s66"/>
    <Cell ss:StyleID="s66"/>
   </Row>
   <Row ss:AutoFitHeight="0" ss:Height="15.75">
    <Cell ss:Index="2" ss:StyleID="s66"><Data ss:Type="String">fgenesh2_kg.PHYCAscaffold_59_#_49_#_Contig2961.1</Data></Cell>
    <Cell ss:StyleID="s66"><Data ss:Type="Number">34.716799999999999</Data></Cell>
    <Cell ss:StyleID="s66"><Data ss:Type="Number">138.304</Data></Cell>
    <Cell ss:StyleID="s66"><Data ss:Type="Number">1.99414</Data></Cell>
    <Cell ss:StyleID="s66"><Data ss:Type="Number">1.9E-3</Data></Cell>
    <Cell ss:StyleID="s66"><Data ss:Type="Number">2</Data></Cell>
    <Cell ss:StyleID="s66"><Data ss:Type="String">IPR011993; PH domain-like</Data></Cell>
    <Cell ss:StyleID="s66"><Data ss:Type="String">IPR012544; Bacterial Pleckstrin homology domain</Data></Cell>
    <Cell ss:StyleID="s66"/>
    <Cell ss:StyleID="s66"/>
    <Cell ss:StyleID="s66"/>
    <Cell ss:StyleID="s66"/>
    <Cell ss:StyleID="s66"/>
    <Cell ss:StyleID="s66"/>
    <Cell ss:StyleID="s66"/>
    <Cell ss:StyleID="s66"/>
    <Cell ss:StyleID="s66"/>
    <Cell ss:StyleID="s66"/>
    <Cell ss:StyleID="s66"/>
    <Cell ss:StyleID="s66"/>
   </Row>
   <Row ss:AutoFitHeight="0" ss:Height="15.75">
    <Cell ss:Index="2" ss:StyleID="s66"><Data ss:Type="String">fgenesh2_kg.PHYCAscaffold_6_#_139_#_gi|189084721|gb|BT032239.1|</Data></Cell>
    <Cell ss:StyleID="s66"><Data ss:Type="Number">10.5129</Data></Cell>
    <Cell ss:StyleID="s66"><Data ss:Type="Number">50.541499999999999</Data></Cell>
    <Cell ss:StyleID="s66"><Data ss:Type="Number">2.2653099999999999</Data></Cell>
    <Cell ss:StyleID="s69"><Data ss:Type="Number">5.0000000000000002E-5</Data></Cell>
    <Cell ss:StyleID="s66"><Data ss:Type="Number">3</Data></Cell>
    <Cell ss:StyleID="s66"><Data ss:Type="String">IPR001902; SLC26A/SulP transporter</Data></Cell>
    <Cell ss:StyleID="s66"><Data ss:Type="String">IPR002645; STAS domain</Data></Cell>
    <Cell ss:StyleID="s66"><Data ss:Type="String">IPR011547; SLC26A/SulP transporter domain</Data></Cell>
    <Cell ss:StyleID="s66"/>
    <Cell ss:StyleID="s66"/>
    <Cell ss:StyleID="s66"/>
    <Cell ss:StyleID="s66"/>
    <Cell ss:StyleID="s66"/>
    <Cell ss:StyleID="s66"/>
    <Cell ss:StyleID="s66"/>
    <Cell ss:StyleID="s66"/>
    <Cell ss:StyleID="s66"/>
    <Cell ss:StyleID="s66"/>
    <Cell ss:StyleID="s66"/>
   </Row>
   <Row ss:AutoFitHeight="0" ss:Height="15.75">
    <Cell ss:Index="2" ss:StyleID="s66"><Data ss:Type="String">fgenesh2_kg.PHYCAscaffold_63_#_30_#_Contig771.1</Data></Cell>
    <Cell ss:StyleID="s66"><Data ss:Type="Number">6.1398299999999999</Data></Cell>
    <Cell ss:StyleID="s66"><Data ss:Type="Number">19.1525</Data></Cell>
    <Cell ss:StyleID="s66"><Data ss:Type="Number">1.64127</Data></Cell>
    <Cell ss:StyleID="s66"><Data ss:Type="Number">1.6000000000000001E-3</Data></Cell>
    <Cell ss:StyleID="s66"><Data ss:Type="Number">4</Data></Cell>
    <Cell ss:StyleID="s66"><Data ss:Type="String">IPR001494; Importin-beta, N-terminal domain</Data></Cell>
    <Cell ss:StyleID="s66"><Data ss:Type="String">IPR011989; Armadillo-like helical</Data></Cell>
    <Cell ss:StyleID="s66"><Data ss:Type="String">IPR013598; Exportin-1/Importin-beta-like</Data></Cell>
    <Cell ss:StyleID="s66"><Data ss:Type="String">IPR016024; Armadillo-type fold</Data></Cell>
    <Cell ss:StyleID="s66"/>
    <Cell ss:StyleID="s66"/>
    <Cell ss:StyleID="s66"/>
    <Cell ss:StyleID="s66"/>
    <Cell ss:StyleID="s66"/>
    <Cell ss:StyleID="s66"/>
    <Cell ss:StyleID="s66"/>
    <Cell ss:StyleID="s66"/>
    <Cell ss:StyleID="s66"/>
    <Cell ss:StyleID="s66"/>
   </Row>
   <Row ss:AutoFitHeight="0" ss:Height="15.75">
    <Cell ss:Index="2" ss:StyleID="s66"><Data ss:Type="String">fgenesh2_kg.PHYCAscaffold_64_#_31_#_4097635:1</Data></Cell>
    <Cell ss:StyleID="s66"><Data ss:Type="Number">80.343999999999994</Data></Cell>
    <Cell ss:StyleID="s66"><Data ss:Type="Number">335.22899999999998</Data></Cell>
    <Cell ss:StyleID="s66"><Data ss:Type="Number">2.06088</Data></Cell>
    <Cell ss:StyleID="s69"><Data ss:Type="Number">5.0000000000000002E-5</Data></Cell>
    <Cell ss:StyleID="s66"><Data ss:Type="Number">1</Data></Cell>
    <Cell ss:StyleID="s66"><Data ss:Type="String">IPR007603; Choline transporter-like</Data></Cell>
    <Cell ss:StyleID="s66"/>
    <Cell ss:StyleID="s66"/>
    <Cell ss:StyleID="s66"/>
    <Cell ss:StyleID="s66"/>
    <Cell ss:StyleID="s66"/>
    <Cell ss:StyleID="s66"/>
    <Cell ss:StyleID="s66"/>
    <Cell ss:StyleID="s66"/>
    <Cell ss:StyleID="s66"/>
    <Cell ss:StyleID="s66"/>
    <Cell ss:StyleID="s66"/>
    <Cell ss:StyleID="s66"/>
    <Cell ss:StyleID="s66"/>
   </Row>
   <Row ss:AutoFitHeight="0" ss:Height="15.75">
    <Cell ss:Index="2" ss:StyleID="s66"><Data ss:Type="String">e_gw1.64.134.1</Data></Cell>
    <Cell ss:StyleID="s66"><Data ss:Type="Number">10.805199999999999</Data></Cell>
    <Cell ss:StyleID="s66"><Data ss:Type="Number">48.913899999999998</Data></Cell>
    <Cell ss:StyleID="s66"><Data ss:Type="Number">2.1785199999999998</Data></Cell>
    <Cell ss:StyleID="s66"><Data ss:Type="Number">4.4999999999999999E-4</Data></Cell>
    <Cell ss:StyleID="s66"><Data ss:Type="Number">3</Data></Cell>
    <Cell ss:StyleID="s66"><Data ss:Type="String">IPR007751; Domain of unknown function DUF676, lipase-like</Data></Cell>
    <Cell ss:StyleID="s66"><Data ss:Type="String">IPR029058; Alpha/Beta hydrolase fold</Data></Cell>
    <Cell ss:StyleID="s66"><Data ss:Type="String">IPR030295; Lysosomal thioesterase PPT2</Data></Cell>
    <Cell ss:StyleID="s66"/>
    <Cell ss:StyleID="s66"/>
    <Cell ss:StyleID="s66"/>
    <Cell ss:StyleID="s66"/>
    <Cell ss:StyleID="s66"/>
    <Cell ss:StyleID="s66"/>
    <Cell ss:StyleID="s66"/>
    <Cell ss:StyleID="s66"/>
    <Cell ss:StyleID="s66"/>
    <Cell ss:StyleID="s66"/>
    <Cell ss:StyleID="s66"/>
   </Row>
   <Row ss:AutoFitHeight="0" ss:Height="15.75">
    <Cell ss:Index="2" ss:StyleID="s66"><Data ss:Type="String">estExt2_Genewise1Plus.C_PHYCAscaffold_650078</Data></Cell>
    <Cell ss:StyleID="s66"><Data ss:Type="Number">46.939</Data></Cell>
    <Cell ss:StyleID="s66"><Data ss:Type="Number">231.16499999999999</Data></Cell>
    <Cell ss:StyleID="s66"><Data ss:Type="Number">2.3000600000000002</Data></Cell>
    <Cell ss:StyleID="s66"><Data ss:Type="Number">6.9999999999999999E-4</Data></Cell>
    <Cell ss:StyleID="s66"><Data ss:Type="Number">1</Data></Cell>
    <Cell ss:StyleID="s66"><Data ss:Type="String">IPR012336; Thioredoxin-like fold</Data></Cell>
    <Cell ss:StyleID="s66"/>
    <Cell ss:StyleID="s66"/>
    <Cell ss:StyleID="s66"/>
    <Cell ss:StyleID="s66"/>
    <Cell ss:StyleID="s66"/>
    <Cell ss:StyleID="s66"/>
    <Cell ss:StyleID="s66"/>
    <Cell ss:StyleID="s66"/>
    <Cell ss:StyleID="s66"/>
    <Cell ss:StyleID="s66"/>
    <Cell ss:StyleID="s66"/>
    <Cell ss:StyleID="s66"/>
    <Cell ss:StyleID="s66"/>
   </Row>
   <Row ss:AutoFitHeight="0" ss:Height="15.75">
    <Cell ss:Index="2" ss:StyleID="s66"><Data ss:Type="String">estExt2_Genewise1.C_PHYCAscaffold_70042</Data></Cell>
    <Cell ss:StyleID="s66"><Data ss:Type="Number">5188.28</Data></Cell>
    <Cell ss:StyleID="s66"><Data ss:Type="Number">24131.4</Data></Cell>
    <Cell ss:StyleID="s66"><Data ss:Type="Number">2.2175799999999999</Data></Cell>
    <Cell ss:StyleID="s66"><Data ss:Type="Number">2.9999999999999997E-4</Data></Cell>
    <Cell ss:StyleID="s66"><Data ss:Type="Number">1</Data></Cell>
    <Cell ss:StyleID="s66"><Data ss:Type="String">IPR020163; Complex I subunit NDUFS6</Data></Cell>
    <Cell ss:StyleID="s66"/>
    <Cell ss:StyleID="s66"/>
    <Cell ss:StyleID="s66"/>
    <Cell ss:StyleID="s66"/>
    <Cell ss:StyleID="s66"/>
    <Cell ss:StyleID="s66"/>
    <Cell ss:StyleID="s66"/>
    <Cell ss:StyleID="s66"/>
    <Cell ss:StyleID="s66"/>
    <Cell ss:StyleID="s66"/>
    <Cell ss:StyleID="s66"/>
    <Cell ss:StyleID="s66"/>
    <Cell ss:StyleID="s66"/>
   </Row>
   <Row ss:AutoFitHeight="0" ss:Height="15.75">
    <Cell ss:Index="2" ss:StyleID="s66"><Data ss:Type="String">e_gw1.73.188.1</Data></Cell>
    <Cell ss:StyleID="s66"><Data ss:Type="Number">44.040700000000001</Data></Cell>
    <Cell ss:StyleID="s66"><Data ss:Type="Number">695.09699999999998</Data></Cell>
    <Cell ss:StyleID="s66"><Data ss:Type="Number">3.9803099999999998</Data></Cell>
    <Cell ss:StyleID="s66"><Data ss:Type="Number">1.8500000000000001E-3</Data></Cell>
    <Cell ss:StyleID="s66"><Data ss:Type="Number">1</Data></Cell>
    <Cell ss:StyleID="s66"><Data ss:Type="String">IPR004875; DDE superfamily endonuclease domain</Data></Cell>
    <Cell ss:StyleID="s66"/>
    <Cell ss:StyleID="s66"/>
    <Cell ss:StyleID="s66"/>
    <Cell ss:StyleID="s66"/>
    <Cell ss:StyleID="s66"/>
    <Cell ss:StyleID="s66"/>
    <Cell ss:StyleID="s66"/>
    <Cell ss:StyleID="s66"/>
    <Cell ss:StyleID="s66"/>
    <Cell ss:StyleID="s66"/>
    <Cell ss:StyleID="s66"/>
    <Cell ss:StyleID="s66"/>
    <Cell ss:StyleID="s66"/>
   </Row>
   <Row ss:AutoFitHeight="0" ss:Height="15.75">
    <Cell ss:Index="2" ss:StyleID="s66"><Data ss:Type="String">fgenesh2_kg.PHYCAscaffold_74_#_25_#_Contig172.1</Data></Cell>
    <Cell ss:StyleID="s66"><Data ss:Type="Number">290.98599999999999</Data></Cell>
    <Cell ss:StyleID="s66"><Data ss:Type="Number">928.64700000000005</Data></Cell>
    <Cell ss:StyleID="s66"><Data ss:Type="Number">1.67418</Data></Cell>
    <Cell ss:StyleID="s66"><Data ss:Type="Number">6.4999999999999997E-4</Data></Cell>
    <Cell ss:StyleID="s66"><Data ss:Type="Number">4</Data></Cell>
    <Cell ss:StyleID="s66"><Data ss:Type="String">IPR001345; Phosphoglycerate/bisphosphoglycerate mutase, active site</Data></Cell>
    <Cell ss:StyleID="s66"><Data ss:Type="String">IPR005952; Phosphoglycerate mutase 1</Data></Cell>
    <Cell ss:StyleID="s66"><Data ss:Type="String">IPR013078; Histidine phosphatase superfamily, clade-1</Data></Cell>
    <Cell ss:StyleID="s66"><Data ss:Type="String">IPR029033; Histidine phosphatase superfamily</Data></Cell>
    <Cell ss:StyleID="s66"/>
    <Cell ss:StyleID="s66"/>
    <Cell ss:StyleID="s66"/>
    <Cell ss:StyleID="s66"/>
    <Cell ss:StyleID="s66"/>
    <Cell ss:StyleID="s66"/>
    <Cell ss:StyleID="s66"/>
    <Cell ss:StyleID="s66"/>
    <Cell ss:StyleID="s66"/>
    <Cell ss:StyleID="s66"/>
   </Row>
   <Row ss:AutoFitHeight="0" ss:Height="15.75">
    <Cell ss:Index="2" ss:StyleID="s66"><Data ss:Type="String">estExt2_fgenesh1_pg.C_PHYCAscaffold_770015</Data></Cell>
    <Cell ss:StyleID="s66"><Data ss:Type="Number">179.61</Data></Cell>
    <Cell ss:StyleID="s66"><Data ss:Type="Number">3305.31</Data></Cell>
    <Cell ss:StyleID="s66"><Data ss:Type="Number">4.2018500000000003</Data></Cell>
    <Cell ss:StyleID="s69"><Data ss:Type="Number">5.0000000000000002E-5</Data></Cell>
    <Cell ss:StyleID="s66"><Data ss:Type="Number">1</Data></Cell>
    <Cell ss:StyleID="s66"><Data ss:Type="String">IPR005124; Vacuolar (H+)-ATPase G subunit</Data></Cell>
    <Cell ss:StyleID="s66"/>
    <Cell ss:StyleID="s66"/>
    <Cell ss:StyleID="s66"/>
    <Cell ss:StyleID="s66"/>
    <Cell ss:StyleID="s66"/>
    <Cell ss:StyleID="s66"/>
    <Cell ss:StyleID="s66"/>
    <Cell ss:StyleID="s66"/>
    <Cell ss:StyleID="s66"/>
    <Cell ss:StyleID="s66"/>
    <Cell ss:StyleID="s66"/>
    <Cell ss:StyleID="s66"/>
    <Cell ss:StyleID="s66"/>
   </Row>
   <Row ss:AutoFitHeight="0" ss:Height="15.75">
    <Cell ss:Index="2" ss:StyleID="s66"><Data ss:Type="String">estExt2_Genewise1Plus.C_PHYCAscaffold_80181</Data></Cell>
    <Cell ss:StyleID="s66"><Data ss:Type="Number">26.534199999999998</Data></Cell>
    <Cell ss:StyleID="s66"><Data ss:Type="Number">80.1541</Data></Cell>
    <Cell ss:StyleID="s66"><Data ss:Type="Number">1.5949199999999999</Data></Cell>
    <Cell ss:StyleID="s66"><Data ss:Type="Number">6.4999999999999997E-4</Data></Cell>
    <Cell ss:StyleID="s66"><Data ss:Type="Number">4</Data></Cell>
    <Cell ss:StyleID="s66"><Data ss:Type="String">IPR000581; Dihydroxy-acid/6-phosphogluconate dehydratase</Data></Cell>
    <Cell ss:StyleID="s66"><Data ss:Type="String">IPR004404; Dihydroxy-acid dehydratase</Data></Cell>
    <Cell ss:StyleID="s66"><Data ss:Type="String">IPR015928; Aconitase/3-isopropylmalate dehydratase, swivel</Data></Cell>
    <Cell ss:StyleID="s66"><Data ss:Type="String">IPR020558; Dihydroxy-acid/6-phosphogluconate dehydratase, conserved site</Data></Cell>
    <Cell ss:StyleID="s66"/>
    <Cell ss:StyleID="s66"/>
    <Cell ss:StyleID="s66"/>
    <Cell ss:StyleID="s66"/>
    <Cell ss:StyleID="s66"/>
    <Cell ss:StyleID="s66"/>
    <Cell ss:StyleID="s66"/>
    <Cell ss:StyleID="s66"/>
    <Cell ss:StyleID="s66"/>
    <Cell ss:StyleID="s66"/>
   </Row>
   <Row ss:AutoFitHeight="0" ss:Height="15.75">
    <Cell ss:Index="2" ss:StyleID="s66"><Data ss:Type="String">fgenesh2_kg.PHYCAscaffold_8_#_45_#_Contig2436.1</Data></Cell>
    <Cell ss:StyleID="s66"><Data ss:Type="Number">89.028000000000006</Data></Cell>
    <Cell ss:StyleID="s66"><Data ss:Type="Number">439.01299999999998</Data></Cell>
    <Cell ss:StyleID="s66"><Data ss:Type="Number">2.30193</Data></Cell>
    <Cell ss:StyleID="s69"><Data ss:Type="Number">5.0000000000000002E-5</Data></Cell>
    <Cell ss:StyleID="s66"><Data ss:Type="Number">2</Data></Cell>
    <Cell ss:StyleID="s66"><Data ss:Type="String">IPR009783; Protein of unknown function DUF1348</Data></Cell>
    <Cell ss:StyleID="s66"><Data ss:Type="String">IPR032710; NTF2-like domain</Data></Cell>
    <Cell ss:StyleID="s66"/>
    <Cell ss:StyleID="s66"/>
    <Cell ss:StyleID="s66"/>
    <Cell ss:StyleID="s66"/>
    <Cell ss:StyleID="s66"/>
    <Cell ss:StyleID="s66"/>
    <Cell ss:StyleID="s66"/>
    <Cell ss:StyleID="s66"/>
    <Cell ss:StyleID="s66"/>
    <Cell ss:StyleID="s66"/>
    <Cell ss:StyleID="s66"/>
    <Cell ss:StyleID="s66"/>
   </Row>
   <Row ss:AutoFitHeight="0" ss:Height="15.75">
    <Cell ss:Index="2" ss:StyleID="s66"><Data ss:Type="String">estExt2_Genewise1Plus.C_PHYCAscaffold_80606</Data></Cell>
    <Cell ss:StyleID="s66"><Data ss:Type="Number">28.686499999999999</Data></Cell>
    <Cell ss:StyleID="s66"><Data ss:Type="Number">136.05600000000001</Data></Cell>
    <Cell ss:StyleID="s66"><Data ss:Type="Number">2.2457500000000001</Data></Cell>
    <Cell ss:StyleID="s69"><Data ss:Type="Number">5.0000000000000002E-5</Data></Cell>
    <Cell ss:StyleID="s66"><Data ss:Type="Number">3</Data></Cell>
    <Cell ss:StyleID="s66"><Data ss:Type="String">IPR000146; Fructose-1,6-bisphosphatase class 1/Sedoheputulose-1,7-bisphosphatase</Data></Cell>
    <Cell ss:StyleID="s66"><Data ss:Type="String">IPR020548; Fructose-1,6-bisphosphatase, active site</Data></Cell>
    <Cell ss:StyleID="s66"><Data ss:Type="String">IPR028343; Fructose-1,6-bisphosphatase</Data></Cell>
    <Cell ss:StyleID="s66"/>
    <Cell ss:StyleID="s66"/>
    <Cell ss:StyleID="s66"/>
    <Cell ss:StyleID="s66"/>
    <Cell ss:StyleID="s66"/>
    <Cell ss:StyleID="s66"/>
    <Cell ss:StyleID="s66"/>
    <Cell ss:StyleID="s66"/>
    <Cell ss:StyleID="s66"/>
    <Cell ss:StyleID="s66"/>
    <Cell ss:StyleID="s66"/>
   </Row>
   <Row ss:AutoFitHeight="0" ss:Height="15.75">
    <Cell ss:Index="2" ss:StyleID="s66"><Data ss:Type="String">estExt2_Genewise1Plus.C_PHYCAscaffold_80633</Data></Cell>
    <Cell ss:StyleID="s66"><Data ss:Type="Number">53.288200000000003</Data></Cell>
    <Cell ss:StyleID="s66"><Data ss:Type="Number">191.19300000000001</Data></Cell>
    <Cell ss:StyleID="s66"><Data ss:Type="Number">1.84314</Data></Cell>
    <Cell ss:StyleID="s69"><Data ss:Type="Number">5.0000000000000002E-5</Data></Cell>
    <Cell ss:StyleID="s66"><Data ss:Type="Number">4</Data></Cell>
    <Cell ss:StyleID="s66"><Data ss:Type="String">IPR002020; Citrate synthase</Data></Cell>
    <Cell ss:StyleID="s66"><Data ss:Type="String">IPR010109; Citrate synthase, eukaryotic-type</Data></Cell>
    <Cell ss:StyleID="s66"><Data ss:Type="String">IPR016142; Citrate synthase-like, large alpha subdomain</Data></Cell>
    <Cell ss:StyleID="s66"><Data ss:Type="String">IPR019810; Citrate synthase active site</Data></Cell>
    <Cell ss:StyleID="s66"/>
    <Cell ss:StyleID="s66"/>
    <Cell ss:StyleID="s66"/>
    <Cell ss:StyleID="s66"/>
    <Cell ss:StyleID="s66"/>
    <Cell ss:StyleID="s66"/>
    <Cell ss:StyleID="s66"/>
    <Cell ss:StyleID="s66"/>
    <Cell ss:StyleID="s66"/>
    <Cell ss:StyleID="s66"/>
   </Row>
   <Row ss:AutoFitHeight="0" ss:Height="15.75">
    <Cell ss:Index="2" ss:StyleID="s66"><Data ss:Type="String">estExt2_Genewise1Plus.C_PHYCAscaffold_820115</Data></Cell>
    <Cell ss:StyleID="s66"><Data ss:Type="Number">354.27</Data></Cell>
    <Cell ss:StyleID="s66"><Data ss:Type="Number">3339.77</Data></Cell>
    <Cell ss:StyleID="s66"><Data ss:Type="Number">3.2368299999999999</Data></Cell>
    <Cell ss:StyleID="s69"><Data ss:Type="Number">5.0000000000000002E-5</Data></Cell>
    <Cell ss:StyleID="s66"><Data ss:Type="Number">2</Data></Cell>
    <Cell ss:StyleID="s66"><Data ss:Type="String">IPR005545; YCII-related</Data></Cell>
    <Cell ss:StyleID="s66"><Data ss:Type="String">IPR011008; Dimeric alpha-beta barrel</Data></Cell>
    <Cell ss:StyleID="s66"/>
    <Cell ss:StyleID="s66"/>
    <Cell ss:StyleID="s66"/>
    <Cell ss:StyleID="s66"/>
    <Cell ss:StyleID="s66"/>
    <Cell ss:StyleID="s66"/>
    <Cell ss:StyleID="s66"/>
    <Cell ss:StyleID="s66"/>
    <Cell ss:StyleID="s66"/>
    <Cell ss:StyleID="s66"/>
    <Cell ss:StyleID="s66"/>
    <Cell ss:StyleID="s66"/>
   </Row>
   <Row ss:AutoFitHeight="0" ss:Height="15.75">
    <Cell ss:Index="2" ss:StyleID="s66"><Data ss:Type="String">estExt2_fgenesh1_pm.C_PHYCAscaffold_840011</Data></Cell>
    <Cell ss:StyleID="s66"><Data ss:Type="Number">58.2258</Data></Cell>
    <Cell ss:StyleID="s66"><Data ss:Type="Number">419.375</Data></Cell>
    <Cell ss:StyleID="s66"><Data ss:Type="Number">2.8485100000000001</Data></Cell>
    <Cell ss:StyleID="s69"><Data ss:Type="Number">5.0000000000000002E-5</Data></Cell>
    <Cell ss:StyleID="s66"><Data ss:Type="Number">1</Data></Cell>
    <Cell ss:StyleID="s66"><Data ss:Type="String">IPR003377; Cornichon</Data></Cell>
    <Cell ss:StyleID="s66"/>
    <Cell ss:StyleID="s66"/>
    <Cell ss:StyleID="s66"/>
    <Cell ss:StyleID="s66"/>
    <Cell ss:StyleID="s66"/>
    <Cell ss:StyleID="s66"/>
    <Cell ss:StyleID="s66"/>
    <Cell ss:StyleID="s66"/>
    <Cell ss:StyleID="s66"/>
    <Cell ss:StyleID="s66"/>
    <Cell ss:StyleID="s66"/>
    <Cell ss:StyleID="s66"/>
    <Cell ss:StyleID="s66"/>
   </Row>
   <Row ss:AutoFitHeight="0" ss:Height="15.75">
    <Cell ss:Index="2" ss:StyleID="s66"><Data ss:Type="String">estExt2_Genewise1.C_PHYCAscaffold_840119</Data></Cell>
    <Cell ss:StyleID="s66"><Data ss:Type="Number">38.6419</Data></Cell>
    <Cell ss:StyleID="s66"><Data ss:Type="Number">121.048</Data></Cell>
    <Cell ss:StyleID="s66"><Data ss:Type="Number">1.64734</Data></Cell>
    <Cell ss:StyleID="s66"><Data ss:Type="Number">1.8500000000000001E-3</Data></Cell>
    <Cell ss:StyleID="s66"><Data ss:Type="Number">4</Data></Cell>
    <Cell ss:StyleID="s66"><Data ss:Type="String">IPR001440; Tetratricopeptide repeat 1</Data></Cell>
    <Cell ss:StyleID="s66"><Data ss:Type="String">IPR011990; Tetratricopeptide-like helical domain</Data></Cell>
    <Cell ss:StyleID="s66"><Data ss:Type="String">IPR013026; Tetratricopeptide repeat-containing domain</Data></Cell>
    <Cell ss:StyleID="s66"><Data ss:Type="String">IPR019734; Tetratricopeptide repeat</Data></Cell>
    <Cell ss:StyleID="s66"/>
    <Cell ss:StyleID="s66"/>
    <Cell ss:StyleID="s66"/>
    <Cell ss:StyleID="s66"/>
    <Cell ss:StyleID="s66"/>
    <Cell ss:StyleID="s66"/>
    <Cell ss:StyleID="s66"/>
    <Cell ss:StyleID="s66"/>
    <Cell ss:StyleID="s66"/>
    <Cell ss:StyleID="s66"/>
   </Row>
   <Row ss:AutoFitHeight="0" ss:Height="15.75">
    <Cell ss:Index="2" ss:StyleID="s66"><Data ss:Type="String">estExt2_fgenesh1_pg.C_PHYCAscaffold_860026</Data></Cell>
    <Cell ss:StyleID="s66"><Data ss:Type="Number">68.047499999999999</Data></Cell>
    <Cell ss:StyleID="s66"><Data ss:Type="Number">218.566</Data></Cell>
    <Cell ss:StyleID="s66"><Data ss:Type="Number">1.6834499999999999</Data></Cell>
    <Cell ss:StyleID="s66"><Data ss:Type="Number">2.3500000000000001E-3</Data></Cell>
    <Cell ss:StyleID="s66"><Data ss:Type="Number">2</Data></Cell>
    <Cell ss:StyleID="s66"><Data ss:Type="String">IPR011993; PH domain-like</Data></Cell>
    <Cell ss:StyleID="s66"><Data ss:Type="String">IPR012544; Bacterial Pleckstrin homology domain</Data></Cell>
    <Cell ss:StyleID="s66"/>
    <Cell ss:StyleID="s66"/>
    <Cell ss:StyleID="s66"/>
    <Cell ss:StyleID="s66"/>
    <Cell ss:StyleID="s66"/>
    <Cell ss:StyleID="s66"/>
    <Cell ss:StyleID="s66"/>
    <Cell ss:StyleID="s66"/>
    <Cell ss:StyleID="s66"/>
    <Cell ss:StyleID="s66"/>
    <Cell ss:StyleID="s66"/>
    <Cell ss:StyleID="s66"/>
   </Row>
   <Row ss:AutoFitHeight="0" ss:Height="15.75">
    <Cell ss:Index="2" ss:StyleID="s66"><Data ss:Type="String">fgenesh2_kg.PHYCAscaffold_87_#_25_#_Contig1418.1</Data></Cell>
    <Cell ss:StyleID="s66"><Data ss:Type="Number">244.09100000000001</Data></Cell>
    <Cell ss:StyleID="s66"><Data ss:Type="Number">806.94</Data></Cell>
    <Cell ss:StyleID="s66"><Data ss:Type="Number">1.72505</Data></Cell>
    <Cell ss:StyleID="s66"><Data ss:Type="Number">2E-3</Data></Cell>
    <Cell ss:StyleID="s66"><Data ss:Type="Number">9</Data></Cell>
    <Cell ss:StyleID="s66"><Data ss:Type="String">IPR000795; Transcription factor, GTP-binding domain</Data></Cell>
    <Cell ss:StyleID="s66"><Data ss:Type="String">IPR004160; Translation elongation factor EFTu/EF1A, C-terminal</Data></Cell>
    <Cell ss:StyleID="s66"><Data ss:Type="String">IPR004161; Translation elongation factor EFTu/EF1A, domain 2</Data></Cell>
    <Cell ss:StyleID="s66"><Data ss:Type="String">IPR004541; Translation elongation factor EFTu/EF1A, bacterial/organelle</Data></Cell>
    <Cell ss:StyleID="s66"><Data ss:Type="String">IPR005225; Small GTP-binding protein domain</Data></Cell>
    <Cell ss:StyleID="s66"><Data ss:Type="String">IPR009000; Translation protein, beta-barrel domain</Data></Cell>
    <Cell ss:StyleID="s66"><Data ss:Type="String">IPR009001; Translation elongation factor EF1A/initiation factor IF2gamma, C-terminal</Data></Cell>
    <Cell ss:StyleID="s66"><Data ss:Type="String">IPR027417; P-loop containing nucleoside triphosphate hydrolase</Data></Cell>
    <Cell ss:StyleID="s66"><Data ss:Type="String">IPR031157; Tr-type G domain, conserved site</Data></Cell>
    <Cell ss:StyleID="s66"/>
    <Cell ss:StyleID="s66"/>
    <Cell ss:StyleID="s66"/>
    <Cell ss:StyleID="s66"/>
    <Cell ss:StyleID="s66"/>
   </Row>
   <Row ss:AutoFitHeight="0" ss:Height="15.75">
    <Cell ss:Index="2" ss:StyleID="s66"><Data ss:Type="String">fgenesh2_kg.PHYCAscaffold_87_#_31_#_4098728:1</Data></Cell>
    <Cell ss:StyleID="s66"><Data ss:Type="Number">188.249</Data></Cell>
    <Cell ss:StyleID="s66"><Data ss:Type="Number">2858.57</Data></Cell>
    <Cell ss:StyleID="s66"><Data ss:Type="Number">3.9245800000000002</Data></Cell>
    <Cell ss:StyleID="s66"><Data ss:Type="Number">2.9999999999999997E-4</Data></Cell>
    <Cell ss:StyleID="s66"><Data ss:Type="Number">1</Data></Cell>
    <Cell ss:StyleID="s66"><Data ss:Type="String">IPR007667; Hypoxia induced protein, domain</Data></Cell>
    <Cell ss:StyleID="s66"/>
    <Cell ss:StyleID="s66"/>
    <Cell ss:StyleID="s66"/>
    <Cell ss:StyleID="s66"/>
    <Cell ss:StyleID="s66"/>
    <Cell ss:StyleID="s66"/>
    <Cell ss:StyleID="s66"/>
    <Cell ss:StyleID="s66"/>
    <Cell ss:StyleID="s66"/>
    <Cell ss:StyleID="s66"/>
    <Cell ss:StyleID="s66"/>
    <Cell ss:StyleID="s66"/>
    <Cell ss:StyleID="s66"/>
   </Row>
   <Row ss:AutoFitHeight="0" ss:Height="15.75">
    <Cell ss:Index="2" ss:StyleID="s66"><Data ss:Type="String">e_gw1.89.53.1</Data></Cell>
    <Cell ss:StyleID="s66"><Data ss:Type="Number">42.999400000000001</Data></Cell>
    <Cell ss:StyleID="s66"><Data ss:Type="Number">124.139</Data></Cell>
    <Cell ss:StyleID="s66"><Data ss:Type="Number">1.5295700000000001</Data></Cell>
    <Cell ss:StyleID="s66"><Data ss:Type="Number">1.6999999999999999E-3</Data></Cell>
    <Cell ss:StyleID="s66"><Data ss:Type="Number">1</Data></Cell>
    <Cell ss:StyleID="s66"><Data ss:Type="String">IPR001623; DnaJ domain</Data></Cell>
    <Cell ss:StyleID="s66"/>
    <Cell ss:StyleID="s66"/>
    <Cell ss:StyleID="s66"/>
    <Cell ss:StyleID="s66"/>
    <Cell ss:StyleID="s66"/>
    <Cell ss:StyleID="s66"/>
    <Cell ss:StyleID="s66"/>
    <Cell ss:StyleID="s66"/>
    <Cell ss:StyleID="s66"/>
    <Cell ss:StyleID="s66"/>
    <Cell ss:StyleID="s66"/>
    <Cell ss:StyleID="s66"/>
    <Cell ss:StyleID="s66"/>
   </Row>
   <Row ss:AutoFitHeight="0" ss:Height="15.75">
    <Cell ss:Index="2" ss:StyleID="s66"><Data ss:Type="String">fgenesh1_pg.PHYCAscaffold_9_#_178</Data></Cell>
    <Cell ss:StyleID="s66"><Data ss:Type="Number">59.918799999999997</Data></Cell>
    <Cell ss:StyleID="s66"><Data ss:Type="Number">204.68299999999999</Data></Cell>
    <Cell ss:StyleID="s66"><Data ss:Type="Number">1.7723100000000001</Data></Cell>
    <Cell ss:StyleID="s66"><Data ss:Type="Number">2.5000000000000001E-4</Data></Cell>
    <Cell ss:StyleID="s66"><Data ss:Type="Number">3</Data></Cell>
    <Cell ss:StyleID="s66"><Data ss:Type="String">IPR014748; Crontonase, C-terminal</Data></Cell>
    <Cell ss:StyleID="s66"><Data ss:Type="String">IPR029045; ClpP/crotonase-like domain</Data></Cell>
    <Cell ss:StyleID="s66"><Data ss:Type="String">IPR032259; Enoyl-CoA hydratase/isomerase,  HIBYL-CoA-H type</Data></Cell>
    <Cell ss:StyleID="s66"/>
    <Cell ss:StyleID="s66"/>
    <Cell ss:StyleID="s66"/>
    <Cell ss:StyleID="s66"/>
    <Cell ss:StyleID="s66"/>
    <Cell ss:StyleID="s66"/>
    <Cell ss:StyleID="s66"/>
    <Cell ss:StyleID="s66"/>
    <Cell ss:StyleID="s66"/>
    <Cell ss:StyleID="s66"/>
    <Cell ss:StyleID="s66"/>
   </Row>
   <Row ss:AutoFitHeight="0" ss:Height="15.75">
    <Cell ss:Index="2" ss:StyleID="s66"><Data ss:Type="String">fgenesh2_kg.PHYCAscaffold_9_#_224_#_4100356:1</Data></Cell>
    <Cell ss:StyleID="s66"><Data ss:Type="Number">942.03200000000004</Data></Cell>
    <Cell ss:StyleID="s66"><Data ss:Type="Number">4609.49</Data></Cell>
    <Cell ss:StyleID="s66"><Data ss:Type="Number">2.2907600000000001</Data></Cell>
    <Cell ss:StyleID="s69"><Data ss:Type="Number">5.0000000000000002E-5</Data></Cell>
    <Cell ss:StyleID="s66"><Data ss:Type="Number">2</Data></Cell>
    <Cell ss:StyleID="s66"><Data ss:Type="String">IPR001179; FKBP-type peptidyl-prolyl cis-trans isomerase domain</Data></Cell>
    <Cell ss:StyleID="s66"><Data ss:Type="String">IPR023566; Peptidyl-prolyl cis-trans isomerase, FKBP-type</Data></Cell>
    <Cell ss:StyleID="s66"/>
    <Cell ss:StyleID="s66"/>
    <Cell ss:StyleID="s66"/>
    <Cell ss:StyleID="s66"/>
    <Cell ss:StyleID="s66"/>
    <Cell ss:StyleID="s66"/>
    <Cell ss:StyleID="s66"/>
    <Cell ss:StyleID="s66"/>
    <Cell ss:StyleID="s66"/>
    <Cell ss:StyleID="s66"/>
    <Cell ss:StyleID="s66"/>
    <Cell ss:StyleID="s66"/>
   </Row>
   <Row ss:AutoFitHeight="0" ss:Height="15.75">
    <Cell ss:Index="2" ss:StyleID="s66"><Data ss:Type="String">estExt2_fgenesh1_pg.C_PHYCAscaffold_90205</Data></Cell>
    <Cell ss:StyleID="s66"><Data ss:Type="Number">5.0613599999999996</Data></Cell>
    <Cell ss:StyleID="s66"><Data ss:Type="Number">21.2775</Data></Cell>
    <Cell ss:StyleID="s66"><Data ss:Type="Number">2.0717300000000001</Data></Cell>
    <Cell ss:StyleID="s66"><Data ss:Type="Number">7.5000000000000002E-4</Data></Cell>
    <Cell ss:StyleID="s66"><Data ss:Type="Number">3</Data></Cell>
    <Cell ss:StyleID="s66"><Data ss:Type="String">IPR001905; Ammonium transporter</Data></Cell>
    <Cell ss:StyleID="s66"><Data ss:Type="String">IPR024041; Ammonium transporter AmtB-like domain</Data></Cell>
    <Cell ss:StyleID="s66"><Data ss:Type="String">IPR029020; Ammonium/urea transporter</Data></Cell>
    <Cell ss:StyleID="s66"/>
    <Cell ss:StyleID="s66"/>
    <Cell ss:StyleID="s66"/>
    <Cell ss:StyleID="s66"/>
    <Cell ss:StyleID="s66"/>
    <Cell ss:StyleID="s66"/>
    <Cell ss:StyleID="s66"/>
    <Cell ss:StyleID="s66"/>
    <Cell ss:StyleID="s66"/>
    <Cell ss:StyleID="s66"/>
    <Cell ss:StyleID="s66"/>
   </Row>
   <Row ss:AutoFitHeight="0" ss:Height="15.75">
    <Cell ss:Index="2" ss:StyleID="s66"><Data ss:Type="String">fgenesh1_pm.PHYCAscaffold_95_#_8</Data></Cell>
    <Cell ss:StyleID="s66"><Data ss:Type="Number">14.0222</Data></Cell>
    <Cell ss:StyleID="s66"><Data ss:Type="Number">62.510899999999999</Data></Cell>
    <Cell ss:StyleID="s66"><Data ss:Type="Number">2.15639</Data></Cell>
    <Cell ss:StyleID="s69"><Data ss:Type="Number">5.0000000000000002E-5</Data></Cell>
    <Cell ss:StyleID="s66"><Data ss:Type="Number">4</Data></Cell>
    <Cell ss:StyleID="s66"><Data ss:Type="String">IPR000634; Serine/threonine dehydratase, pyridoxal-phosphate-binding site</Data></Cell>
    <Cell ss:StyleID="s66"><Data ss:Type="String">IPR001721; ACT-like domain</Data></Cell>
    <Cell ss:StyleID="s66"><Data ss:Type="String">IPR001926; Tryptophan synthase beta subunit-like PLP-dependent enzyme</Data></Cell>
    <Cell ss:StyleID="s66"><Data ss:Type="String">IPR005787; Threonine dehydratase, biosynthetic</Data></Cell>
    <Cell ss:StyleID="s66"/>
    <Cell ss:StyleID="s66"/>
    <Cell ss:StyleID="s66"/>
    <Cell ss:StyleID="s66"/>
    <Cell ss:StyleID="s66"/>
    <Cell ss:StyleID="s66"/>
    <Cell ss:StyleID="s66"/>
    <Cell ss:StyleID="s66"/>
    <Cell ss:StyleID="s66"/>
    <Cell ss:StyleID="s66"/>
   </Row>
   <Row ss:AutoFitHeight="0" ss:Height="15.75">
    <Cell ss:Index="2" ss:StyleID="s66"><Data ss:Type="String">estExt2_Genewise1Plus.C_PHYCAscaffold_10149</Data></Cell>
    <Cell ss:StyleID="s66"><Data ss:Type="Number">62719.5</Data></Cell>
    <Cell ss:StyleID="s66"><Data ss:Type="Number">770810</Data></Cell>
    <Cell ss:StyleID="s66"><Data ss:Type="Number">3.6193900000000001</Data></Cell>
    <Cell ss:StyleID="s69"><Data ss:Type="Number">5.0000000000000002E-5</Data></Cell>
    <Cell ss:StyleID="s66"><Data ss:Type="String">NO</Data></Cell>
    <Cell ss:StyleID="s66"/>
    <Cell ss:StyleID="s66"/>
    <Cell ss:StyleID="s66"/>
    <Cell ss:StyleID="s66"/>
    <Cell ss:StyleID="s66"/>
    <Cell ss:StyleID="s66"/>
    <Cell ss:StyleID="s66"/>
    <Cell ss:StyleID="s66"/>
    <Cell ss:StyleID="s66"/>
    <Cell ss:StyleID="s66"/>
    <Cell ss:StyleID="s66"/>
    <Cell ss:StyleID="s66"/>
    <Cell ss:StyleID="s66"/>
    <Cell ss:StyleID="s66"/>
   </Row>
   <Row ss:AutoFitHeight="0" ss:Height="15.75">
    <Cell ss:Index="2" ss:StyleID="s66"><Data ss:Type="String">estExt2_Genewise1.C_PHYCAscaffold_10155</Data></Cell>
    <Cell ss:StyleID="s66"><Data ss:Type="Number">513.96799999999996</Data></Cell>
    <Cell ss:StyleID="s66"><Data ss:Type="Number">5501.61</Data></Cell>
    <Cell ss:StyleID="s66"><Data ss:Type="Number">3.4201000000000001</Data></Cell>
    <Cell ss:StyleID="s69"><Data ss:Type="Number">5.0000000000000002E-5</Data></Cell>
    <Cell ss:StyleID="s66"><Data ss:Type="String">NO</Data></Cell>
    <Cell ss:StyleID="s66"/>
    <Cell ss:StyleID="s66"/>
    <Cell ss:StyleID="s66"/>
    <Cell ss:StyleID="s66"/>
    <Cell ss:StyleID="s66"/>
    <Cell ss:StyleID="s66"/>
    <Cell ss:StyleID="s66"/>
    <Cell ss:StyleID="s66"/>
    <Cell ss:StyleID="s66"/>
    <Cell ss:StyleID="s66"/>
    <Cell ss:StyleID="s66"/>
    <Cell ss:StyleID="s66"/>
    <Cell ss:StyleID="s66"/>
    <Cell ss:StyleID="s66"/>
   </Row>
   <Row ss:AutoFitHeight="0" ss:Height="15.75">
    <Cell ss:Index="2" ss:StyleID="s66"><Data ss:Type="String">estExt2_fgenesh1_pg.C_PHYCAscaffold_10330</Data></Cell>
    <Cell ss:StyleID="s66"><Data ss:Type="Number">42.226500000000001</Data></Cell>
    <Cell ss:StyleID="s66"><Data ss:Type="Number">405.42099999999999</Data></Cell>
    <Cell ss:StyleID="s66"><Data ss:Type="Number">3.2631999999999999</Data></Cell>
    <Cell ss:StyleID="s66"><Data ss:Type="Number">2.9999999999999997E-4</Data></Cell>
    <Cell ss:StyleID="s66"><Data ss:Type="String">NO</Data></Cell>
    <Cell ss:StyleID="s66"/>
    <Cell ss:StyleID="s66"/>
    <Cell ss:StyleID="s66"/>
    <Cell ss:StyleID="s66"/>
    <Cell ss:StyleID="s66"/>
    <Cell ss:StyleID="s66"/>
    <Cell ss:StyleID="s66"/>
    <Cell ss:StyleID="s66"/>
    <Cell ss:StyleID="s66"/>
    <Cell ss:StyleID="s66"/>
    <Cell ss:StyleID="s66"/>
    <Cell ss:StyleID="s66"/>
    <Cell ss:StyleID="s66"/>
    <Cell ss:StyleID="s66"/>
   </Row>
   <Row ss:AutoFitHeight="0" ss:Height="15.75">
    <Cell ss:Index="2" ss:StyleID="s66"><Data ss:Type="String">fgenesh2_kg.PHYCAscaffold_10_#_144_#_Contig78.1</Data></Cell>
    <Cell ss:StyleID="s66"><Data ss:Type="Number">2515.8000000000002</Data></Cell>
    <Cell ss:StyleID="s66"><Data ss:Type="Number">10546.5</Data></Cell>
    <Cell ss:StyleID="s66"><Data ss:Type="Number">2.0676800000000002</Data></Cell>
    <Cell ss:StyleID="s66"><Data ss:Type="Number">1E-4</Data></Cell>
    <Cell ss:StyleID="s66"><Data ss:Type="String">NO</Data></Cell>
    <Cell ss:StyleID="s66"/>
    <Cell ss:StyleID="s66"/>
    <Cell ss:StyleID="s66"/>
    <Cell ss:StyleID="s66"/>
    <Cell ss:StyleID="s66"/>
    <Cell ss:StyleID="s66"/>
    <Cell ss:StyleID="s66"/>
    <Cell ss:StyleID="s66"/>
    <Cell ss:StyleID="s66"/>
    <Cell ss:StyleID="s66"/>
    <Cell ss:StyleID="s66"/>
    <Cell ss:StyleID="s66"/>
    <Cell ss:StyleID="s66"/>
    <Cell ss:StyleID="s66"/>
   </Row>
   <Row ss:AutoFitHeight="0" ss:Height="15.75">
    <Cell ss:Index="2" ss:StyleID="s66"><Data ss:Type="String">fgenesh2_kg.PHYCAscaffold_10_#_138_#_4097175:1</Data></Cell>
    <Cell ss:StyleID="s66"><Data ss:Type="Number">676.86400000000003</Data></Cell>
    <Cell ss:StyleID="s66"><Data ss:Type="Number">2993.77</Data></Cell>
    <Cell ss:StyleID="s66"><Data ss:Type="Number">2.1450200000000001</Data></Cell>
    <Cell ss:StyleID="s69"><Data ss:Type="Number">5.0000000000000002E-5</Data></Cell>
    <Cell ss:StyleID="s66"><Data ss:Type="String">NO</Data></Cell>
    <Cell ss:StyleID="s66"/>
    <Cell ss:StyleID="s66"/>
    <Cell ss:StyleID="s66"/>
    <Cell ss:StyleID="s66"/>
    <Cell ss:StyleID="s66"/>
    <Cell ss:StyleID="s66"/>
    <Cell ss:StyleID="s66"/>
    <Cell ss:StyleID="s66"/>
    <Cell ss:StyleID="s66"/>
    <Cell ss:StyleID="s66"/>
    <Cell ss:StyleID="s66"/>
    <Cell ss:StyleID="s66"/>
    <Cell ss:StyleID="s66"/>
    <Cell ss:StyleID="s66"/>
   </Row>
   <Row ss:AutoFitHeight="0" ss:Height="15.75">
    <Cell ss:Index="2" ss:StyleID="s66"><Data ss:Type="String">fgenesh2_kg.PHYCAscaffold_10_#_204_#_4100654:1</Data></Cell>
    <Cell ss:StyleID="s66"><Data ss:Type="Number">50.967799999999997</Data></Cell>
    <Cell ss:StyleID="s66"><Data ss:Type="Number">275.19900000000001</Data></Cell>
    <Cell ss:StyleID="s66"><Data ss:Type="Number">2.43282</Data></Cell>
    <Cell ss:StyleID="s66"><Data ss:Type="Number">1.4499999999999999E-3</Data></Cell>
    <Cell ss:StyleID="s66"><Data ss:Type="String">NO</Data></Cell>
    <Cell ss:StyleID="s66"/>
    <Cell ss:StyleID="s66"/>
    <Cell ss:StyleID="s66"/>
    <Cell ss:StyleID="s66"/>
    <Cell ss:StyleID="s66"/>
    <Cell ss:StyleID="s66"/>
    <Cell ss:StyleID="s66"/>
    <Cell ss:StyleID="s66"/>
    <Cell ss:StyleID="s66"/>
    <Cell ss:StyleID="s66"/>
    <Cell ss:StyleID="s66"/>
    <Cell ss:StyleID="s66"/>
    <Cell ss:StyleID="s66"/>
    <Cell ss:StyleID="s66"/>
   </Row>
   <Row ss:AutoFitHeight="0" ss:Height="15.75">
    <Cell ss:Index="2" ss:StyleID="s66"><Data ss:Type="String">estExt2_fgenesh1_pm.C_PHYCAscaffold_1000013</Data></Cell>
    <Cell ss:StyleID="s66"><Data ss:Type="Number">1933.55</Data></Cell>
    <Cell ss:StyleID="s66"><Data ss:Type="Number">7339.92</Data></Cell>
    <Cell ss:StyleID="s66"><Data ss:Type="Number">1.92452</Data></Cell>
    <Cell ss:StyleID="s66"><Data ss:Type="Number">2.5000000000000001E-4</Data></Cell>
    <Cell ss:StyleID="s66"><Data ss:Type="String">NO</Data></Cell>
    <Cell ss:StyleID="s66"/>
    <Cell ss:StyleID="s66"/>
    <Cell ss:StyleID="s66"/>
    <Cell ss:StyleID="s66"/>
    <Cell ss:StyleID="s66"/>
    <Cell ss:StyleID="s66"/>
    <Cell ss:StyleID="s66"/>
    <Cell ss:StyleID="s66"/>
    <Cell ss:StyleID="s66"/>
    <Cell ss:StyleID="s66"/>
    <Cell ss:StyleID="s66"/>
    <Cell ss:StyleID="s66"/>
    <Cell ss:StyleID="s66"/>
    <Cell ss:StyleID="s66"/>
   </Row>
   <Row ss:AutoFitHeight="0" ss:Height="15.75">
    <Cell ss:Index="2" ss:StyleID="s66"><Data ss:Type="String">estExt2_fgenesh1_pm.C_PHYCAscaffold_1030010</Data></Cell>
    <Cell ss:StyleID="s66"><Data ss:Type="Number">99.344899999999996</Data></Cell>
    <Cell ss:StyleID="s66"><Data ss:Type="Number">820.12900000000002</Data></Cell>
    <Cell ss:StyleID="s66"><Data ss:Type="Number">3.0453299999999999</Data></Cell>
    <Cell ss:StyleID="s69"><Data ss:Type="Number">5.0000000000000002E-5</Data></Cell>
    <Cell ss:StyleID="s66"><Data ss:Type="String">NO</Data></Cell>
    <Cell ss:StyleID="s66"/>
    <Cell ss:StyleID="s66"/>
    <Cell ss:StyleID="s66"/>
    <Cell ss:StyleID="s66"/>
    <Cell ss:StyleID="s66"/>
    <Cell ss:StyleID="s66"/>
    <Cell ss:StyleID="s66"/>
    <Cell ss:StyleID="s66"/>
    <Cell ss:StyleID="s66"/>
    <Cell ss:StyleID="s66"/>
    <Cell ss:StyleID="s66"/>
    <Cell ss:StyleID="s66"/>
    <Cell ss:StyleID="s66"/>
    <Cell ss:StyleID="s66"/>
   </Row>
   <Row ss:AutoFitHeight="0" ss:Height="15.75">
    <Cell ss:Index="2" ss:StyleID="s66"><Data ss:Type="String">fgenesh2_kg.PHYCAscaffold_108_#_4_#_4101416:2</Data></Cell>
    <Cell ss:StyleID="s66"><Data ss:Type="Number">45.257199999999997</Data></Cell>
    <Cell ss:StyleID="s66"><Data ss:Type="Number">434.83100000000002</Data></Cell>
    <Cell ss:StyleID="s66"><Data ss:Type="Number">3.26424</Data></Cell>
    <Cell ss:StyleID="s66"><Data ss:Type="Number">1.0499999999999999E-3</Data></Cell>
    <Cell ss:StyleID="s66"><Data ss:Type="String">NO</Data></Cell>
    <Cell ss:StyleID="s66"/>
    <Cell ss:StyleID="s66"/>
    <Cell ss:StyleID="s66"/>
    <Cell ss:StyleID="s66"/>
    <Cell ss:StyleID="s66"/>
    <Cell ss:StyleID="s66"/>
    <Cell ss:StyleID="s66"/>
    <Cell ss:StyleID="s66"/>
    <Cell ss:StyleID="s66"/>
    <Cell ss:StyleID="s66"/>
    <Cell ss:StyleID="s66"/>
    <Cell ss:StyleID="s66"/>
    <Cell ss:StyleID="s66"/>
    <Cell ss:StyleID="s66"/>
   </Row>
   <Row ss:AutoFitHeight="0" ss:Height="15.75">
    <Cell ss:Index="2" ss:StyleID="s66"><Data ss:Type="String">fgenesh2_kg.PHYCAscaffold_11_#_43_#_Contig3523.1</Data></Cell>
    <Cell ss:StyleID="s66"><Data ss:Type="Number">234.733</Data></Cell>
    <Cell ss:StyleID="s66"><Data ss:Type="Number">1606.44</Data></Cell>
    <Cell ss:StyleID="s66"><Data ss:Type="Number">2.7747799999999998</Data></Cell>
    <Cell ss:StyleID="s66"><Data ss:Type="Number">1.4999999999999999E-4</Data></Cell>
    <Cell ss:StyleID="s66"><Data ss:Type="String">NO</Data></Cell>
    <Cell ss:StyleID="s66"/>
    <Cell ss:StyleID="s66"/>
    <Cell ss:StyleID="s66"/>
    <Cell ss:StyleID="s66"/>
    <Cell ss:StyleID="s66"/>
    <Cell ss:StyleID="s66"/>
    <Cell ss:StyleID="s66"/>
    <Cell ss:StyleID="s66"/>
    <Cell ss:StyleID="s66"/>
    <Cell ss:StyleID="s66"/>
    <Cell ss:StyleID="s66"/>
    <Cell ss:StyleID="s66"/>
    <Cell ss:StyleID="s66"/>
    <Cell ss:StyleID="s66"/>
   </Row>
   <Row ss:AutoFitHeight="0" ss:Height="15.75">
    <Cell ss:Index="2" ss:StyleID="s66"><Data ss:Type="String">estExt2_fgenesh1_pm.C_PHYCAscaffold_110132</Data></Cell>
    <Cell ss:StyleID="s66"><Data ss:Type="Number">278.685</Data></Cell>
    <Cell ss:StyleID="s66"><Data ss:Type="Number">4363.1899999999996</Data></Cell>
    <Cell ss:StyleID="s66"><Data ss:Type="Number">3.96868</Data></Cell>
    <Cell ss:StyleID="s69"><Data ss:Type="Number">5.0000000000000002E-5</Data></Cell>
    <Cell ss:StyleID="s66"><Data ss:Type="String">NO</Data></Cell>
    <Cell ss:StyleID="s66"/>
    <Cell ss:StyleID="s66"/>
    <Cell ss:StyleID="s66"/>
    <Cell ss:StyleID="s66"/>
    <Cell ss:StyleID="s66"/>
    <Cell ss:StyleID="s66"/>
    <Cell ss:StyleID="s66"/>
    <Cell ss:StyleID="s66"/>
    <Cell ss:StyleID="s66"/>
    <Cell ss:StyleID="s66"/>
    <Cell ss:StyleID="s66"/>
    <Cell ss:StyleID="s66"/>
    <Cell ss:StyleID="s66"/>
    <Cell ss:StyleID="s66"/>
   </Row>
   <Row ss:AutoFitHeight="0" ss:Height="15.75">
    <Cell ss:Index="2" ss:StyleID="s66"><Data ss:Type="String">fgenesh1_pm.PHYCAscaffold_12_#_103</Data></Cell>
    <Cell ss:StyleID="s66"><Data ss:Type="Number">124.55200000000001</Data></Cell>
    <Cell ss:StyleID="s66"><Data ss:Type="Number">2220.38</Data></Cell>
    <Cell ss:StyleID="s66"><Data ss:Type="Number">4.1559799999999996</Data></Cell>
    <Cell ss:StyleID="s69"><Data ss:Type="Number">5.0000000000000002E-5</Data></Cell>
    <Cell ss:StyleID="s66"><Data ss:Type="String">NO</Data></Cell>
    <Cell ss:StyleID="s66"/>
    <Cell ss:StyleID="s66"/>
    <Cell ss:StyleID="s66"/>
    <Cell ss:StyleID="s66"/>
    <Cell ss:StyleID="s66"/>
    <Cell ss:StyleID="s66"/>
    <Cell ss:StyleID="s66"/>
    <Cell ss:StyleID="s66"/>
    <Cell ss:StyleID="s66"/>
    <Cell ss:StyleID="s66"/>
    <Cell ss:StyleID="s66"/>
    <Cell ss:StyleID="s66"/>
    <Cell ss:StyleID="s66"/>
    <Cell ss:StyleID="s66"/>
   </Row>
   <Row ss:AutoFitHeight="0" ss:Height="15.75">
    <Cell ss:Index="2" ss:StyleID="s66"><Data ss:Type="String">fgenesh2_kg.PHYCAscaffold_14_#_25_#_4098599:3</Data></Cell>
    <Cell ss:StyleID="s66"><Data ss:Type="Number">81.121799999999993</Data></Cell>
    <Cell ss:StyleID="s66"><Data ss:Type="Number">1459.83</Data></Cell>
    <Cell ss:StyleID="s66"><Data ss:Type="Number">4.1695599999999997</Data></Cell>
    <Cell ss:StyleID="s69"><Data ss:Type="Number">5.0000000000000002E-5</Data></Cell>
    <Cell ss:StyleID="s66"><Data ss:Type="String">NO</Data></Cell>
    <Cell ss:StyleID="s66"/>
    <Cell ss:StyleID="s66"/>
    <Cell ss:StyleID="s66"/>
    <Cell ss:StyleID="s66"/>
    <Cell ss:StyleID="s66"/>
    <Cell ss:StyleID="s66"/>
    <Cell ss:StyleID="s66"/>
    <Cell ss:StyleID="s66"/>
    <Cell ss:StyleID="s66"/>
    <Cell ss:StyleID="s66"/>
    <Cell ss:StyleID="s66"/>
    <Cell ss:StyleID="s66"/>
    <Cell ss:StyleID="s66"/>
    <Cell ss:StyleID="s66"/>
   </Row>
   <Row ss:AutoFitHeight="0" ss:Height="15.75">
    <Cell ss:Index="2" ss:StyleID="s66"><Data ss:Type="String">e_gw1.14.385.1</Data></Cell>
    <Cell ss:StyleID="s66"><Data ss:Type="Number">63.992100000000001</Data></Cell>
    <Cell ss:StyleID="s66"><Data ss:Type="Number">1547.06</Data></Cell>
    <Cell ss:StyleID="s66"><Data ss:Type="Number">4.5954899999999999</Data></Cell>
    <Cell ss:StyleID="s69"><Data ss:Type="Number">5.0000000000000002E-5</Data></Cell>
    <Cell ss:StyleID="s66"><Data ss:Type="String">NO</Data></Cell>
    <Cell ss:StyleID="s66"/>
    <Cell ss:StyleID="s66"/>
    <Cell ss:StyleID="s66"/>
    <Cell ss:StyleID="s66"/>
    <Cell ss:StyleID="s66"/>
    <Cell ss:StyleID="s66"/>
    <Cell ss:StyleID="s66"/>
    <Cell ss:StyleID="s66"/>
    <Cell ss:StyleID="s66"/>
    <Cell ss:StyleID="s66"/>
    <Cell ss:StyleID="s66"/>
    <Cell ss:StyleID="s66"/>
    <Cell ss:StyleID="s66"/>
    <Cell ss:StyleID="s66"/>
   </Row>
   <Row ss:AutoFitHeight="0" ss:Height="15.75">
    <Cell ss:Index="2" ss:StyleID="s66"><Data ss:Type="String">e_gw1.14.470.1</Data></Cell>
    <Cell ss:StyleID="s66"><Data ss:Type="Number">4841.2299999999996</Data></Cell>
    <Cell ss:StyleID="s66"><Data ss:Type="Number">17964.900000000001</Data></Cell>
    <Cell ss:StyleID="s66"><Data ss:Type="Number">1.8917299999999999</Data></Cell>
    <Cell ss:StyleID="s66"><Data ss:Type="Number">1.2999999999999999E-3</Data></Cell>
    <Cell ss:StyleID="s66"><Data ss:Type="String">NO</Data></Cell>
    <Cell ss:StyleID="s66"/>
    <Cell ss:StyleID="s66"/>
    <Cell ss:StyleID="s66"/>
    <Cell ss:StyleID="s66"/>
    <Cell ss:StyleID="s66"/>
    <Cell ss:StyleID="s66"/>
    <Cell ss:StyleID="s66"/>
    <Cell ss:StyleID="s66"/>
    <Cell ss:StyleID="s66"/>
    <Cell ss:StyleID="s66"/>
    <Cell ss:StyleID="s66"/>
    <Cell ss:StyleID="s66"/>
    <Cell ss:StyleID="s66"/>
    <Cell ss:StyleID="s66"/>
   </Row>
   <Row ss:AutoFitHeight="0" ss:Height="15.75">
    <Cell ss:Index="2" ss:StyleID="s66"><Data ss:Type="String">estExt2_fgenesh1_pg.C_PHYCAscaffold_140040</Data></Cell>
    <Cell ss:StyleID="s66"><Data ss:Type="Number">118.538</Data></Cell>
    <Cell ss:StyleID="s66"><Data ss:Type="Number">594.745</Data></Cell>
    <Cell ss:StyleID="s66"><Data ss:Type="Number">2.3269299999999999</Data></Cell>
    <Cell ss:StyleID="s66"><Data ss:Type="Number">2.5000000000000001E-4</Data></Cell>
    <Cell ss:StyleID="s66"><Data ss:Type="String">NO</Data></Cell>
    <Cell ss:StyleID="s66"/>
    <Cell ss:StyleID="s66"/>
    <Cell ss:StyleID="s66"/>
    <Cell ss:StyleID="s66"/>
    <Cell ss:StyleID="s66"/>
    <Cell ss:StyleID="s66"/>
    <Cell ss:StyleID="s66"/>
    <Cell ss:StyleID="s66"/>
    <Cell ss:StyleID="s66"/>
    <Cell ss:StyleID="s66"/>
    <Cell ss:StyleID="s66"/>
    <Cell ss:StyleID="s66"/>
    <Cell ss:StyleID="s66"/>
    <Cell ss:StyleID="s66"/>
   </Row>
   <Row ss:AutoFitHeight="0" ss:Height="15.75">
    <Cell ss:Index="2" ss:StyleID="s66"><Data ss:Type="String">estExt2_Genewise1Plus.C_PHYCAscaffold_140315</Data></Cell>
    <Cell ss:StyleID="s66"><Data ss:Type="Number">38.187800000000003</Data></Cell>
    <Cell ss:StyleID="s66"><Data ss:Type="Number">270.27</Data></Cell>
    <Cell ss:StyleID="s66"><Data ss:Type="Number">2.82321</Data></Cell>
    <Cell ss:StyleID="s66"><Data ss:Type="Number">2.5000000000000001E-4</Data></Cell>
    <Cell ss:StyleID="s66"><Data ss:Type="String">NO</Data></Cell>
    <Cell ss:StyleID="s66"/>
    <Cell ss:StyleID="s66"/>
    <Cell ss:StyleID="s66"/>
    <Cell ss:StyleID="s66"/>
    <Cell ss:StyleID="s66"/>
    <Cell ss:StyleID="s66"/>
    <Cell ss:StyleID="s66"/>
    <Cell ss:StyleID="s66"/>
    <Cell ss:StyleID="s66"/>
    <Cell ss:StyleID="s66"/>
    <Cell ss:StyleID="s66"/>
    <Cell ss:StyleID="s66"/>
    <Cell ss:StyleID="s66"/>
    <Cell ss:StyleID="s66"/>
   </Row>
   <Row ss:AutoFitHeight="0" ss:Height="15.75">
    <Cell ss:Index="2" ss:StyleID="s66"><Data ss:Type="String">estExt2_Genewise1.C_PHYCAscaffold_140504</Data></Cell>
    <Cell ss:StyleID="s66"><Data ss:Type="Number">3.08812</Data></Cell>
    <Cell ss:StyleID="s66"><Data ss:Type="Number">897.048</Data></Cell>
    <Cell ss:StyleID="s66"><Data ss:Type="Number">8.1823200000000007</Data></Cell>
    <Cell ss:StyleID="s69"><Data ss:Type="Number">5.0000000000000002E-5</Data></Cell>
    <Cell ss:StyleID="s66"><Data ss:Type="String">NO</Data></Cell>
    <Cell ss:StyleID="s66"/>
    <Cell ss:StyleID="s66"/>
    <Cell ss:StyleID="s66"/>
    <Cell ss:StyleID="s66"/>
    <Cell ss:StyleID="s66"/>
    <Cell ss:StyleID="s66"/>
    <Cell ss:StyleID="s66"/>
    <Cell ss:StyleID="s66"/>
    <Cell ss:StyleID="s66"/>
    <Cell ss:StyleID="s66"/>
    <Cell ss:StyleID="s66"/>
    <Cell ss:StyleID="s66"/>
    <Cell ss:StyleID="s66"/>
    <Cell ss:StyleID="s66"/>
   </Row>
   <Row ss:AutoFitHeight="0" ss:Height="15.75">
    <Cell ss:Index="2" ss:StyleID="s66"><Data ss:Type="String">estExt2_fgenesh1_pm.C_PHYCAscaffold_150137</Data></Cell>
    <Cell ss:StyleID="s66"><Data ss:Type="Number">15.562799999999999</Data></Cell>
    <Cell ss:StyleID="s66"><Data ss:Type="Number">65.832099999999997</Data></Cell>
    <Cell ss:StyleID="s66"><Data ss:Type="Number">2.0806900000000002</Data></Cell>
    <Cell ss:StyleID="s66"><Data ss:Type="Number">4.4999999999999999E-4</Data></Cell>
    <Cell ss:StyleID="s66"><Data ss:Type="String">NO</Data></Cell>
    <Cell ss:StyleID="s66"/>
    <Cell ss:StyleID="s66"/>
    <Cell ss:StyleID="s66"/>
    <Cell ss:StyleID="s66"/>
    <Cell ss:StyleID="s66"/>
    <Cell ss:StyleID="s66"/>
    <Cell ss:StyleID="s66"/>
    <Cell ss:StyleID="s66"/>
    <Cell ss:StyleID="s66"/>
    <Cell ss:StyleID="s66"/>
    <Cell ss:StyleID="s66"/>
    <Cell ss:StyleID="s66"/>
    <Cell ss:StyleID="s66"/>
    <Cell ss:StyleID="s66"/>
   </Row>
   <Row ss:AutoFitHeight="0" ss:Height="15.75">
    <Cell ss:Index="2" ss:StyleID="s66"><Data ss:Type="String">fgenesh2_kg.PHYCAscaffold_19_#_31_#_4100643:1</Data></Cell>
    <Cell ss:StyleID="s66"><Data ss:Type="Number">375.73700000000002</Data></Cell>
    <Cell ss:StyleID="s66"><Data ss:Type="Number">1661.32</Data></Cell>
    <Cell ss:StyleID="s66"><Data ss:Type="Number">2.1445400000000001</Data></Cell>
    <Cell ss:StyleID="s66"><Data ss:Type="Number">1E-4</Data></Cell>
    <Cell ss:StyleID="s66"><Data ss:Type="String">NO</Data></Cell>
    <Cell ss:StyleID="s66"/>
    <Cell ss:StyleID="s66"/>
    <Cell ss:StyleID="s66"/>
    <Cell ss:StyleID="s66"/>
    <Cell ss:StyleID="s66"/>
    <Cell ss:StyleID="s66"/>
    <Cell ss:StyleID="s66"/>
    <Cell ss:StyleID="s66"/>
    <Cell ss:StyleID="s66"/>
    <Cell ss:StyleID="s66"/>
    <Cell ss:StyleID="s66"/>
    <Cell ss:StyleID="s66"/>
    <Cell ss:StyleID="s66"/>
    <Cell ss:StyleID="s66"/>
   </Row>
   <Row ss:AutoFitHeight="0" ss:Height="15.75">
    <Cell ss:Index="2" ss:StyleID="s66"><Data ss:Type="String">fgenesh1_pm.PHYCAscaffold_19_#_75</Data></Cell>
    <Cell ss:StyleID="s66"><Data ss:Type="Number">6979.66</Data></Cell>
    <Cell ss:StyleID="s66"><Data ss:Type="Number">60058.3</Data></Cell>
    <Cell ss:StyleID="s66"><Data ss:Type="Number">3.10514</Data></Cell>
    <Cell ss:StyleID="s69"><Data ss:Type="Number">5.0000000000000002E-5</Data></Cell>
    <Cell ss:StyleID="s66"><Data ss:Type="String">NO</Data></Cell>
    <Cell ss:StyleID="s66"/>
    <Cell ss:StyleID="s66"/>
    <Cell ss:StyleID="s66"/>
    <Cell ss:StyleID="s66"/>
    <Cell ss:StyleID="s66"/>
    <Cell ss:StyleID="s66"/>
    <Cell ss:StyleID="s66"/>
    <Cell ss:StyleID="s66"/>
    <Cell ss:StyleID="s66"/>
    <Cell ss:StyleID="s66"/>
    <Cell ss:StyleID="s66"/>
    <Cell ss:StyleID="s66"/>
    <Cell ss:StyleID="s66"/>
    <Cell ss:StyleID="s66"/>
   </Row>
   <Row ss:AutoFitHeight="0" ss:Height="15.75">
    <Cell ss:Index="2" ss:StyleID="s66"><Data ss:Type="String">estExt2_fgenesh1_pm.C_PHYCAscaffold_190121</Data></Cell>
    <Cell ss:StyleID="s66"><Data ss:Type="Number">244.13</Data></Cell>
    <Cell ss:StyleID="s66"><Data ss:Type="Number">860.428</Data></Cell>
    <Cell ss:StyleID="s66"><Data ss:Type="Number">1.8173999999999999</Data></Cell>
    <Cell ss:StyleID="s66"><Data ss:Type="Number">2.9999999999999997E-4</Data></Cell>
    <Cell ss:StyleID="s66"><Data ss:Type="String">NO</Data></Cell>
    <Cell ss:StyleID="s66"/>
    <Cell ss:StyleID="s66"/>
    <Cell ss:StyleID="s66"/>
    <Cell ss:StyleID="s66"/>
    <Cell ss:StyleID="s66"/>
    <Cell ss:StyleID="s66"/>
    <Cell ss:StyleID="s66"/>
    <Cell ss:StyleID="s66"/>
    <Cell ss:StyleID="s66"/>
    <Cell ss:StyleID="s66"/>
    <Cell ss:StyleID="s66"/>
    <Cell ss:StyleID="s66"/>
    <Cell ss:StyleID="s66"/>
    <Cell ss:StyleID="s66"/>
   </Row>
   <Row ss:AutoFitHeight="0" ss:Height="15.75">
    <Cell ss:Index="2" ss:StyleID="s66"><Data ss:Type="String">fgenesh2_kg.PHYCAscaffold_191_#_2_#_Contig997.1</Data></Cell>
    <Cell ss:StyleID="s66"><Data ss:Type="Number">221.459</Data></Cell>
    <Cell ss:StyleID="s66"><Data ss:Type="Number">826.26599999999996</Data></Cell>
    <Cell ss:StyleID="s66"><Data ss:Type="Number">1.8995599999999999</Data></Cell>
    <Cell ss:StyleID="s66"><Data ss:Type="Number">4.0000000000000002E-4</Data></Cell>
    <Cell ss:StyleID="s66"><Data ss:Type="String">NO</Data></Cell>
    <Cell ss:StyleID="s66"/>
    <Cell ss:StyleID="s66"/>
    <Cell ss:StyleID="s66"/>
    <Cell ss:StyleID="s66"/>
    <Cell ss:StyleID="s66"/>
    <Cell ss:StyleID="s66"/>
    <Cell ss:StyleID="s66"/>
    <Cell ss:StyleID="s66"/>
    <Cell ss:StyleID="s66"/>
    <Cell ss:StyleID="s66"/>
    <Cell ss:StyleID="s66"/>
    <Cell ss:StyleID="s66"/>
    <Cell ss:StyleID="s66"/>
    <Cell ss:StyleID="s66"/>
   </Row>
   <Row ss:AutoFitHeight="0" ss:Height="15.75">
    <Cell ss:Index="2" ss:StyleID="s66"><Data ss:Type="String">fgenesh2_kg.PHYCAscaffold_2_#_208_#_4100205:1</Data></Cell>
    <Cell ss:StyleID="s66"><Data ss:Type="Number">26.553100000000001</Data></Cell>
    <Cell ss:StyleID="s66"><Data ss:Type="Number">110.345</Data></Cell>
    <Cell ss:StyleID="s66"><Data ss:Type="Number">2.0550700000000002</Data></Cell>
    <Cell ss:StyleID="s66"><Data ss:Type="Number">2.0000000000000001E-4</Data></Cell>
    <Cell ss:StyleID="s66"><Data ss:Type="String">NO</Data></Cell>
    <Cell ss:StyleID="s66"/>
    <Cell ss:StyleID="s66"/>
    <Cell ss:StyleID="s66"/>
    <Cell ss:StyleID="s66"/>
    <Cell ss:StyleID="s66"/>
    <Cell ss:StyleID="s66"/>
    <Cell ss:StyleID="s66"/>
    <Cell ss:StyleID="s66"/>
    <Cell ss:StyleID="s66"/>
    <Cell ss:StyleID="s66"/>
    <Cell ss:StyleID="s66"/>
    <Cell ss:StyleID="s66"/>
    <Cell ss:StyleID="s66"/>
    <Cell ss:StyleID="s66"/>
   </Row>
   <Row ss:AutoFitHeight="0" ss:Height="15.75">
    <Cell ss:Index="2" ss:StyleID="s66"><Data ss:Type="String">fgenesh2_kg.PHYCAscaffold_2_#_104_#_gi|189084054|gb|BT031570.1|</Data></Cell>
    <Cell ss:StyleID="s66"><Data ss:Type="Number">757.36099999999999</Data></Cell>
    <Cell ss:StyleID="s66"><Data ss:Type="Number">5064.0200000000004</Data></Cell>
    <Cell ss:StyleID="s66"><Data ss:Type="Number">2.7412299999999998</Data></Cell>
    <Cell ss:StyleID="s66"><Data ss:Type="Number">2.0000000000000001E-4</Data></Cell>
    <Cell ss:StyleID="s66"><Data ss:Type="String">NO</Data></Cell>
    <Cell ss:StyleID="s66"/>
    <Cell ss:StyleID="s66"/>
    <Cell ss:StyleID="s66"/>
    <Cell ss:StyleID="s66"/>
    <Cell ss:StyleID="s66"/>
    <Cell ss:StyleID="s66"/>
    <Cell ss:StyleID="s66"/>
    <Cell ss:StyleID="s66"/>
    <Cell ss:StyleID="s66"/>
    <Cell ss:StyleID="s66"/>
    <Cell ss:StyleID="s66"/>
    <Cell ss:StyleID="s66"/>
    <Cell ss:StyleID="s66"/>
    <Cell ss:StyleID="s66"/>
   </Row>
   <Row ss:AutoFitHeight="0" ss:Height="15.75">
    <Cell ss:Index="2" ss:StyleID="s66"><Data ss:Type="String">fgenesh1_pg.PHYCAscaffold_20_#_28</Data></Cell>
    <Cell ss:StyleID="s66"><Data ss:Type="Number">116.384</Data></Cell>
    <Cell ss:StyleID="s66"><Data ss:Type="Number">499.72699999999998</Data></Cell>
    <Cell ss:StyleID="s66"><Data ss:Type="Number">2.1022500000000002</Data></Cell>
    <Cell ss:StyleID="s66"><Data ss:Type="Number">5.0000000000000001E-4</Data></Cell>
    <Cell ss:StyleID="s66"><Data ss:Type="String">NO</Data></Cell>
    <Cell ss:StyleID="s66"/>
    <Cell ss:StyleID="s66"/>
    <Cell ss:StyleID="s66"/>
    <Cell ss:StyleID="s66"/>
    <Cell ss:StyleID="s66"/>
    <Cell ss:StyleID="s66"/>
    <Cell ss:StyleID="s66"/>
    <Cell ss:StyleID="s66"/>
    <Cell ss:StyleID="s66"/>
    <Cell ss:StyleID="s66"/>
    <Cell ss:StyleID="s66"/>
    <Cell ss:StyleID="s66"/>
    <Cell ss:StyleID="s66"/>
    <Cell ss:StyleID="s66"/>
   </Row>
   <Row ss:AutoFitHeight="0" ss:Height="15.75">
    <Cell ss:Index="2" ss:StyleID="s66"><Data ss:Type="String">fgenesh2_kg.PHYCAscaffold_20_#_64_#_Contig3525.1</Data></Cell>
    <Cell ss:StyleID="s66"><Data ss:Type="Number">1410.4</Data></Cell>
    <Cell ss:StyleID="s66"><Data ss:Type="Number">13733.2</Data></Cell>
    <Cell ss:StyleID="s66"><Data ss:Type="Number">3.28349</Data></Cell>
    <Cell ss:StyleID="s66"><Data ss:Type="Number">7.5000000000000002E-4</Data></Cell>
    <Cell ss:StyleID="s66"><Data ss:Type="String">NO</Data></Cell>
    <Cell ss:StyleID="s66"/>
    <Cell ss:StyleID="s66"/>
    <Cell ss:StyleID="s66"/>
    <Cell ss:StyleID="s66"/>
    <Cell ss:StyleID="s66"/>
    <Cell ss:StyleID="s66"/>
    <Cell ss:StyleID="s66"/>
    <Cell ss:StyleID="s66"/>
    <Cell ss:StyleID="s66"/>
    <Cell ss:StyleID="s66"/>
    <Cell ss:StyleID="s66"/>
    <Cell ss:StyleID="s66"/>
    <Cell ss:StyleID="s66"/>
    <Cell ss:StyleID="s66"/>
   </Row>
   <Row ss:AutoFitHeight="0" ss:Height="15.75">
    <Cell ss:Index="2" ss:StyleID="s66"><Data ss:Type="String">e_gw1.20.672.1</Data></Cell>
    <Cell ss:StyleID="s66"><Data ss:Type="Number">1530.62</Data></Cell>
    <Cell ss:StyleID="s66"><Data ss:Type="Number">7341.5</Data></Cell>
    <Cell ss:StyleID="s66"><Data ss:Type="Number">2.2619600000000002</Data></Cell>
    <Cell ss:StyleID="s69"><Data ss:Type="Number">5.0000000000000002E-5</Data></Cell>
    <Cell ss:StyleID="s66"><Data ss:Type="String">NO</Data></Cell>
    <Cell ss:StyleID="s66"/>
    <Cell ss:StyleID="s66"/>
    <Cell ss:StyleID="s66"/>
    <Cell ss:StyleID="s66"/>
    <Cell ss:StyleID="s66"/>
    <Cell ss:StyleID="s66"/>
    <Cell ss:StyleID="s66"/>
    <Cell ss:StyleID="s66"/>
    <Cell ss:StyleID="s66"/>
    <Cell ss:StyleID="s66"/>
    <Cell ss:StyleID="s66"/>
    <Cell ss:StyleID="s66"/>
    <Cell ss:StyleID="s66"/>
    <Cell ss:StyleID="s66"/>
   </Row>
   <Row ss:AutoFitHeight="0" ss:Height="15.75">
    <Cell ss:Index="2" ss:StyleID="s66"><Data ss:Type="String">estExt2_Genewise1.C_PHYCAscaffold_230142</Data></Cell>
    <Cell ss:StyleID="s66"><Data ss:Type="Number">161.44499999999999</Data></Cell>
    <Cell ss:StyleID="s66"><Data ss:Type="Number">832.96400000000006</Data></Cell>
    <Cell ss:StyleID="s66"><Data ss:Type="Number">2.36721</Data></Cell>
    <Cell ss:StyleID="s66"><Data ss:Type="Number">1.4999999999999999E-4</Data></Cell>
    <Cell ss:StyleID="s66"><Data ss:Type="String">NO</Data></Cell>
    <Cell ss:StyleID="s66"/>
    <Cell ss:StyleID="s66"/>
    <Cell ss:StyleID="s66"/>
    <Cell ss:StyleID="s66"/>
    <Cell ss:StyleID="s66"/>
    <Cell ss:StyleID="s66"/>
    <Cell ss:StyleID="s66"/>
    <Cell ss:StyleID="s66"/>
    <Cell ss:StyleID="s66"/>
    <Cell ss:StyleID="s66"/>
    <Cell ss:StyleID="s66"/>
    <Cell ss:StyleID="s66"/>
    <Cell ss:StyleID="s66"/>
    <Cell ss:StyleID="s66"/>
   </Row>
   <Row ss:AutoFitHeight="0" ss:Height="15.75">
    <Cell ss:Index="2" ss:StyleID="s66"><Data ss:Type="String">fgenesh2_kg.PHYCAscaffold_24_#_15_#_gi|189084654|gb|BT032170.1|</Data></Cell>
    <Cell ss:StyleID="s66"><Data ss:Type="Number">3.1392500000000001</Data></Cell>
    <Cell ss:StyleID="s66"><Data ss:Type="Number">18.058700000000002</Data></Cell>
    <Cell ss:StyleID="s66"><Data ss:Type="Number">2.5242</Data></Cell>
    <Cell ss:StyleID="s69"><Data ss:Type="Number">5.0000000000000002E-5</Data></Cell>
    <Cell ss:StyleID="s66"><Data ss:Type="String">NO</Data></Cell>
    <Cell ss:StyleID="s66"/>
    <Cell ss:StyleID="s66"/>
    <Cell ss:StyleID="s66"/>
    <Cell ss:StyleID="s66"/>
    <Cell ss:StyleID="s66"/>
    <Cell ss:StyleID="s66"/>
    <Cell ss:StyleID="s66"/>
    <Cell ss:StyleID="s66"/>
    <Cell ss:StyleID="s66"/>
    <Cell ss:StyleID="s66"/>
    <Cell ss:StyleID="s66"/>
    <Cell ss:StyleID="s66"/>
    <Cell ss:StyleID="s66"/>
    <Cell ss:StyleID="s66"/>
   </Row>
   <Row ss:AutoFitHeight="0" ss:Height="15.75">
    <Cell ss:Index="2" ss:StyleID="s66"><Data ss:Type="String">e_gw1.25.559.1</Data></Cell>
    <Cell ss:StyleID="s66"><Data ss:Type="Number">70.767700000000005</Data></Cell>
    <Cell ss:StyleID="s66"><Data ss:Type="Number">596.43200000000002</Data></Cell>
    <Cell ss:StyleID="s66"><Data ss:Type="Number">3.0752000000000002</Data></Cell>
    <Cell ss:StyleID="s66"><Data ss:Type="Number">6.9999999999999999E-4</Data></Cell>
    <Cell ss:StyleID="s66"><Data ss:Type="String">NO</Data></Cell>
    <Cell ss:StyleID="s66"/>
    <Cell ss:StyleID="s66"/>
    <Cell ss:StyleID="s66"/>
    <Cell ss:StyleID="s66"/>
    <Cell ss:StyleID="s66"/>
    <Cell ss:StyleID="s66"/>
    <Cell ss:StyleID="s66"/>
    <Cell ss:StyleID="s66"/>
    <Cell ss:StyleID="s66"/>
    <Cell ss:StyleID="s66"/>
    <Cell ss:StyleID="s66"/>
    <Cell ss:StyleID="s66"/>
    <Cell ss:StyleID="s66"/>
    <Cell ss:StyleID="s66"/>
   </Row>
   <Row ss:AutoFitHeight="0" ss:Height="15.75">
    <Cell ss:Index="2" ss:StyleID="s66"><Data ss:Type="String">estExt2_Genewise1Plus.C_PHYCAscaffold_250203</Data></Cell>
    <Cell ss:StyleID="s66"><Data ss:Type="Number">95.952200000000005</Data></Cell>
    <Cell ss:StyleID="s66"><Data ss:Type="Number">345.67899999999997</Data></Cell>
    <Cell ss:StyleID="s66"><Data ss:Type="Number">1.84904</Data></Cell>
    <Cell ss:StyleID="s66"><Data ss:Type="Number">4.4999999999999999E-4</Data></Cell>
    <Cell ss:StyleID="s66"><Data ss:Type="String">NO</Data></Cell>
    <Cell ss:StyleID="s66"/>
    <Cell ss:StyleID="s66"/>
    <Cell ss:StyleID="s66"/>
    <Cell ss:StyleID="s66"/>
    <Cell ss:StyleID="s66"/>
    <Cell ss:StyleID="s66"/>
    <Cell ss:StyleID="s66"/>
    <Cell ss:StyleID="s66"/>
    <Cell ss:StyleID="s66"/>
    <Cell ss:StyleID="s66"/>
    <Cell ss:StyleID="s66"/>
    <Cell ss:StyleID="s66"/>
    <Cell ss:StyleID="s66"/>
    <Cell ss:StyleID="s66"/>
   </Row>
   <Row ss:AutoFitHeight="0" ss:Height="15.75">
    <Cell ss:Index="2" ss:StyleID="s66"><Data ss:Type="String">fgenesh2_kg.PHYCAscaffold_26_#_10_#_Contig4811.1</Data></Cell>
    <Cell ss:StyleID="s66"><Data ss:Type="Number">6.4167500000000004</Data></Cell>
    <Cell ss:StyleID="s66"><Data ss:Type="Number">48.290900000000001</Data></Cell>
    <Cell ss:StyleID="s66"><Data ss:Type="Number">2.9118400000000002</Data></Cell>
    <Cell ss:StyleID="s69"><Data ss:Type="Number">5.0000000000000002E-5</Data></Cell>
    <Cell ss:StyleID="s66"><Data ss:Type="String">NO</Data></Cell>
    <Cell ss:StyleID="s66"/>
    <Cell ss:StyleID="s66"/>
    <Cell ss:StyleID="s66"/>
    <Cell ss:StyleID="s66"/>
    <Cell ss:StyleID="s66"/>
    <Cell ss:StyleID="s66"/>
    <Cell ss:StyleID="s66"/>
    <Cell ss:StyleID="s66"/>
    <Cell ss:StyleID="s66"/>
    <Cell ss:StyleID="s66"/>
    <Cell ss:StyleID="s66"/>
    <Cell ss:StyleID="s66"/>
    <Cell ss:StyleID="s66"/>
    <Cell ss:StyleID="s66"/>
   </Row>
   <Row ss:AutoFitHeight="0" ss:Height="15.75">
    <Cell ss:Index="2" ss:StyleID="s66"><Data ss:Type="String">fgenesh1_pm.PHYCAscaffold_29_#_30</Data></Cell>
    <Cell ss:StyleID="s66"><Data ss:Type="Number">44.415500000000002</Data></Cell>
    <Cell ss:StyleID="s66"><Data ss:Type="Number">962.51</Data></Cell>
    <Cell ss:StyleID="s66"><Data ss:Type="Number">4.4376600000000002</Data></Cell>
    <Cell ss:StyleID="s69"><Data ss:Type="Number">5.0000000000000002E-5</Data></Cell>
    <Cell ss:StyleID="s66"><Data ss:Type="String">NO</Data></Cell>
    <Cell ss:StyleID="s66"/>
    <Cell ss:StyleID="s66"/>
    <Cell ss:StyleID="s66"/>
    <Cell ss:StyleID="s66"/>
    <Cell ss:StyleID="s66"/>
    <Cell ss:StyleID="s66"/>
    <Cell ss:StyleID="s66"/>
    <Cell ss:StyleID="s66"/>
    <Cell ss:StyleID="s66"/>
    <Cell ss:StyleID="s66"/>
    <Cell ss:StyleID="s66"/>
    <Cell ss:StyleID="s66"/>
    <Cell ss:StyleID="s66"/>
    <Cell ss:StyleID="s66"/>
   </Row>
   <Row ss:AutoFitHeight="0" ss:Height="15.75">
    <Cell ss:Index="2" ss:StyleID="s66"><Data ss:Type="String">gw1.3.1199.1</Data></Cell>
    <Cell ss:StyleID="s66"><Data ss:Type="Number">407.04</Data></Cell>
    <Cell ss:StyleID="s66"><Data ss:Type="Number">4364.83</Data></Cell>
    <Cell ss:StyleID="s66"><Data ss:Type="Number">3.4226899999999998</Data></Cell>
    <Cell ss:StyleID="s69"><Data ss:Type="Number">5.0000000000000002E-5</Data></Cell>
    <Cell ss:StyleID="s66"><Data ss:Type="String">NO</Data></Cell>
    <Cell ss:StyleID="s66"/>
    <Cell ss:StyleID="s66"/>
    <Cell ss:StyleID="s66"/>
    <Cell ss:StyleID="s66"/>
    <Cell ss:StyleID="s66"/>
    <Cell ss:StyleID="s66"/>
    <Cell ss:StyleID="s66"/>
    <Cell ss:StyleID="s66"/>
    <Cell ss:StyleID="s66"/>
    <Cell ss:StyleID="s66"/>
    <Cell ss:StyleID="s66"/>
    <Cell ss:StyleID="s66"/>
    <Cell ss:StyleID="s66"/>
    <Cell ss:StyleID="s66"/>
   </Row>
   <Row ss:AutoFitHeight="0" ss:Height="15.75">
    <Cell ss:Index="2" ss:StyleID="s66"><Data ss:Type="String">estExt2_Genewise1.C_PHYCAscaffold_30259</Data></Cell>
    <Cell ss:StyleID="s66"><Data ss:Type="Number">0</Data></Cell>
    <Cell ss:StyleID="s66"><Data ss:Type="Number">44.825200000000002</Data></Cell>
    <Cell ss:StyleID="s66"><Data ss:Type="String">inf</Data></Cell>
    <Cell ss:StyleID="s66"><Data ss:Type="Number">8.9999999999999998E-4</Data></Cell>
    <Cell ss:StyleID="s66"><Data ss:Type="String">NO</Data></Cell>
    <Cell ss:StyleID="s66"/>
    <Cell ss:StyleID="s66"/>
    <Cell ss:StyleID="s66"/>
    <Cell ss:StyleID="s66"/>
    <Cell ss:StyleID="s66"/>
    <Cell ss:StyleID="s66"/>
    <Cell ss:StyleID="s66"/>
[truncated: 71,644 more chars]
