# Supplementary material for: The Phytophthora cactorum genome provides insights into the adaptation to host defense compounds and fungicides
Source: Sci Rep. 2018 Apr 25;8:6534. doi: 10.1038/s41598-018-24939-2 (PMC5916904; doi:10.1038/s41598-018-24939-2)
Supplement: Supplementary file 13 — Supplementary Table S16 [file 41598_2018_24939_MOESM13_ESM.xml]

<?xml version="1.0" encoding="UTF-8"?>
<?mso-application progid="Excel.Sheet"?><Workbook xmlns:o="urn:schemas-microsoft-com:office:office" xmlns:x="urn:schemas-microsoft-com:office:excel" xmlns:html="http://www.w3.org/TR/REC-html40" xmlns:ss="urn:schemas-microsoft-com:office:spreadsheet">
 <DocumentProperties xmlns="urn:schemas-microsoft-com:office:office">
  <Author>zac</Author>
  <LastAuthor>shushengzhu</LastAuthor>
  <LastPrinted>2018-02-28T01:26:06Z</LastPrinted>
  <Created>2016-09-27T09:35:23Z</Created>
  <LastSaved>2018-02-28T00:00:01Z</LastSaved>
  <Version>14.00</Version>
 </DocumentProperties>
 <OfficeDocumentSettings xmlns="urn:schemas-microsoft-com:office:office">
  <AllowPNG/>
 </OfficeDocumentSettings>
 <ExcelWorkbook xmlns="urn:schemas-microsoft-com:office:excel">
  <WindowHeight>16440</WindowHeight>
  <WindowWidth>25605</WindowWidth>
  <WindowTopX>3855</WindowTopX>
  <WindowTopY>465</WindowTopY>
  <TabRatio>500</TabRatio>
  <ActiveSheet>1</ActiveSheet>
  <ProtectStructure>False</ProtectStructure>
  <ProtectWindows>False</ProtectWindows>
  <DisplayInkNotes>False</DisplayInkNotes>
 </ExcelWorkbook>
 <Styles>
  <Style ss:ID="Default" ss:Name="Normal">
   <Alignment ss:Vertical="Bottom"/>
   <Borders/>
   <Font ss:FontName="宋体" x:CharSet="134" ss:Size="12" ss:Color="#000000"/>
   <Interior/>
   <NumberFormat/>
   <Protection/>
  </Style>
  <Style ss:ID="s62">
   <Font ss:FontName="Times" x:Family="Roman" ss:Size="12" ss:Color="#000000"/>
  </Style>
  <Style ss:ID="s63">
   <Font ss:FontName="Times" x:Family="Roman" ss:Size="12" ss:Color="#000000" ss:Bold="1"/>
  </Style>
  <Style ss:ID="s65">
   <Alignment ss:Vertical="Bottom"/>
   <Font ss:FontName="Times New Roman" x:Family="Roman" ss:Size="10.5" ss:Color="#000000" ss:Bold="1"/>
  </Style>
  <Style ss:ID="s66">
   <Font ss:FontName="Times" x:Family="Roman" ss:Size="12" ss:Color="#000000"/>
   <NumberFormat ss:Format="Scientific"/>
  </Style>
 </Styles>
 <Worksheet ss:Name="up">
  <Table ss:ExpandedColumnCount="11" ss:ExpandedRowCount="11" x:FullColumns="1" x:FullRows="1" ss:StyleID="s62" ss:DefaultColumnWidth="65.25" ss:DefaultRowHeight="15.75">
   <Column ss:Index="6" ss:StyleID="s62" ss:AutoFitWidth="0" ss:Width="75.75"/>
   <Column ss:StyleID="s62" ss:AutoFitWidth="0" ss:Width="363.75"/>
   <Row ss:AutoFitHeight="0" ss:StyleID="s63">
    <Cell ss:MergeAcross="6" ss:StyleID="s65"><ss:Data ss:Type="String" xmlns="http://www.w3.org/TR/REC-html40"><B><Font html:Color="#000000">Supplementary Table S16 The differentially expressed genes (up-regulated) in </Font><I><Font html:Color="#000000">P. parasitica</Font></I><Font html:Color="#000000"> angaist ginsenoside for 24h.</Font></B></ss:Data></Cell>
   </Row>
   <Row ss:AutoFitHeight="0">
    <Cell ss:StyleID="s63"><Data ss:Type="String">Gene_id</Data></Cell>
    <Cell ss:StyleID="s63"><Data ss:Type="String">CK_FPKM</Data></Cell>
    <Cell ss:StyleID="s63"><Data ss:Type="String">treatment_FPKM</Data></Cell>
    <Cell ss:StyleID="s63"><Data ss:Type="String">log2(fold_change)</Data></Cell>
    <Cell ss:StyleID="s63"><Data ss:Type="String">p_value</Data></Cell>
    <Cell ss:StyleID="s63"><Data ss:Type="String">ipr_number</Data></Cell>
    <Cell ss:StyleID="s63"><Data ss:Type="String">Annotation</Data></Cell>
   </Row>
   <Row ss:AutoFitHeight="0">
    <Cell><Data ss:Type="String">ETI33417</Data></Cell>
    <Cell><Data ss:Type="Number">16.185700000000001</Data></Cell>
    <Cell><Data ss:Type="Number">78.137600000000006</Data></Cell>
    <Cell><Data ss:Type="Number">2.27129</Data></Cell>
    <Cell ss:StyleID="s66"><Data ss:Type="Number">5.0000000000000002E-5</Data></Cell>
    <Cell><Data ss:Type="Number">5</Data></Cell>
    <Cell><Data ss:Type="String">IPR003439; ABC transporter-like</Data></Cell>
    <Cell><Data ss:Type="String">IPR003593; AAA+ ATPase domain</Data></Cell>
    <Cell><Data ss:Type="String">IPR011527; ABC transporter type 1, transmembrane domain</Data></Cell>
    <Cell><Data ss:Type="String">IPR017871; ABC transporter, conserved site</Data></Cell>
    <Cell><Data ss:Type="String">IPR027417; P-loop containing nucleoside triphosphate hydrolase</Data></Cell>
   </Row>
   <Row ss:AutoFitHeight="0">
    <Cell><Data ss:Type="String">ETI55621</Data></Cell>
    <Cell><Data ss:Type="Number">7.8618800000000002</Data></Cell>
    <Cell><Data ss:Type="Number">37.474600000000002</Data></Cell>
    <Cell><Data ss:Type="Number">2.2529699999999999</Data></Cell>
    <Cell ss:StyleID="s66"><Data ss:Type="Number">5.0000000000000002E-5</Data></Cell>
    <Cell><Data ss:Type="Number">3</Data></Cell>
    <Cell><Data ss:Type="String">IPR001902; SLC26A/SulP transporter</Data></Cell>
    <Cell><Data ss:Type="String">IPR002645; STAS domain</Data></Cell>
    <Cell><Data ss:Type="String">IPR011547; SLC26A/SulP transporter domain</Data></Cell>
   </Row>
   <Row ss:AutoFitHeight="0">
    <Cell><Data ss:Type="String">ETI40514</Data></Cell>
    <Cell><Data ss:Type="Number">70.924899999999994</Data></Cell>
    <Cell><Data ss:Type="Number">443.28800000000001</Data></Cell>
    <Cell><Data ss:Type="Number">2.6438799999999998</Data></Cell>
    <Cell ss:StyleID="s66"><Data ss:Type="Number">5.0000000000000002E-5</Data></Cell>
    <Cell><Data ss:Type="Number">2</Data></Cell>
    <Cell><Data ss:Type="String">IPR004241; Autophagy protein Atg8 ubiquitin-like</Data></Cell>
    <Cell><Data ss:Type="String">IPR029071; Ubiquitin-related domain</Data></Cell>
   </Row>
   <Row ss:AutoFitHeight="0">
    <Cell><Data ss:Type="String">ETI31330</Data></Cell>
    <Cell><Data ss:Type="Number">1.7252799999999999</Data></Cell>
    <Cell><Data ss:Type="Number">462.82600000000002</Data></Cell>
    <Cell><Data ss:Type="Number">8.0674899999999994</Data></Cell>
    <Cell><Data ss:Type="Number">1E-4</Data></Cell>
    <Cell><Data ss:Type="Number">2</Data></Cell>
    <Cell><Data ss:Type="String">IPR003111; ATP-dependent protease La (LON), substrate-binding domain</Data></Cell>
    <Cell><Data ss:Type="String">IPR015947; PUA-like domain</Data></Cell>
   </Row>
   <Row ss:AutoFitHeight="0">
    <Cell><Data ss:Type="String">ETI40434</Data></Cell>
    <Cell><Data ss:Type="Number">15565.1</Data></Cell>
    <Cell><Data ss:Type="Number">79613.899999999994</Data></Cell>
    <Cell><Data ss:Type="Number">2.3547099999999999</Data></Cell>
    <Cell ss:StyleID="s66"><Data ss:Type="Number">5.0000000000000002E-5</Data></Cell>
    <Cell><Data ss:Type="String">NO</Data></Cell>
   </Row>
   <Row ss:AutoFitHeight="0">
    <Cell><Data ss:Type="String">ETI37828</Data></Cell>
    <Cell><Data ss:Type="Number">3.7336999999999998</Data></Cell>
    <Cell><Data ss:Type="Number">45.9497</Data></Cell>
    <Cell><Data ss:Type="Number">3.6213799999999998</Data></Cell>
    <Cell ss:StyleID="s66"><Data ss:Type="Number">5.0000000000000002E-5</Data></Cell>
    <Cell><Data ss:Type="String">NO</Data></Cell>
   </Row>
   <Row ss:AutoFitHeight="0">
    <Cell><Data ss:Type="String">ETI35566</Data></Cell>
    <Cell><Data ss:Type="Number">0</Data></Cell>
    <Cell><Data ss:Type="Number">3.6191300000000002</Data></Cell>
    <Cell><Data ss:Type="String">inf</Data></Cell>
    <Cell><Data ss:Type="Number">1E-4</Data></Cell>
    <Cell><Data ss:Type="String">NO</Data></Cell>
   </Row>
   <Row ss:AutoFitHeight="0">
    <Cell><Data ss:Type="String">ETI31329</Data></Cell>
    <Cell><Data ss:Type="Number">1.7252799999999999</Data></Cell>
    <Cell><Data ss:Type="Number">462.82600000000002</Data></Cell>
    <Cell><Data ss:Type="Number">8.0674899999999994</Data></Cell>
    <Cell><Data ss:Type="Number">1E-4</Data></Cell>
    <Cell><Data ss:Type="String">NO</Data></Cell>
   </Row>
   <Row ss:AutoFitHeight="0">
    <Cell><Data ss:Type="String">ETI53477</Data></Cell>
    <Cell><Data ss:Type="Number">0</Data></Cell>
    <Cell><Data ss:Type="Number">3.3741599999999998</Data></Cell>
    <Cell><Data ss:Type="String">inf</Data></Cell>
    <Cell ss:StyleID="s66"><Data ss:Type="Number">5.0000000000000002E-5</Data></Cell>
    <Cell><Data ss:Type="String">NO</Data></Cell>
   </Row>
  </Table>
  <WorksheetOptions xmlns="urn:schemas-microsoft-com:office:excel">
   <Unsynced/>
   <Print>
    <ValidPrinterInfo/>
    <PaperSizeIndex>9</PaperSizeIndex>
    <HorizontalResolution>-4</HorizontalResolution>
    <VerticalResolution>-4</VerticalResolution>
   </Print>
   <Panes>
    <Pane>
     <Number>3</Number>
     <ActiveRow>15</ActiveRow>
     <ActiveCol>1</ActiveCol>
    </Pane>
   </Panes>
   <ProtectObjects>False</ProtectObjects>
   <ProtectScenarios>False</ProtectScenarios>
  </WorksheetOptions>
 </Worksheet>
 <Worksheet ss:Name="down">
  <Table ss:ExpandedColumnCount="11" ss:ExpandedRowCount="11" x:FullColumns="1" x:FullRows="1" ss:StyleID="s62" ss:DefaultColumnWidth="65.25" ss:DefaultRowHeight="15.75">
   <Column ss:StyleID="s62" ss:AutoFitWidth="0" ss:Width="111.75"/>
   <Column ss:Index="7" ss:StyleID="s62" ss:AutoFitWidth="0" ss:Width="90.75"/>
   <Column ss:StyleID="s62" ss:AutoFitWidth="0" ss:Width="105"/>
   <Row ss:AutoFitHeight="0" ss:StyleID="s63">
    <Cell ss:MergeAcross="6" ss:StyleID="s65"><ss:Data ss:Type="String" xmlns="http://www.w3.org/TR/REC-html40"><B><Font html:Color="#000000">Supplementary Table S16 The differentially expressed genes (down-regulated) in </Font><I><Font html:Color="#000000">P. parasitica</Font></I><Font html:Color="#000000"> angaist ginsenoside for 24h.</Font></B></ss:Data></Cell>
   </Row>
   <Row ss:AutoFitHeight="0">
    <Cell ss:StyleID="s63"><Data ss:Type="String">Gene_id</Data></Cell>
    <Cell ss:StyleID="s63"><Data ss:Type="String">CK_FPKM</Data></Cell>
    <Cell ss:StyleID="s63"><Data ss:Type="String">treatment_FPKM</Data></Cell>
    <Cell ss:StyleID="s63"><Data ss:Type="String">log2(fold_change)</Data></Cell>
    <Cell ss:StyleID="s63"><Data ss:Type="String">p_value</Data></Cell>
    <Cell ss:StyleID="s63"><Data ss:Type="String">ipr_number</Data></Cell>
    <Cell ss:StyleID="s63"><Data ss:Type="String">Annotation</Data></Cell>
   </Row>
   <Row ss:AutoFitHeight="0">
    <Cell><Data ss:Type="String">ETI57031</Data></Cell>
    <Cell><Data ss:Type="Number">61.914499999999997</Data></Cell>
    <Cell><Data ss:Type="Number">14.6591</Data></Cell>
    <Cell><Data ss:Type="Number">-2.0784799999999999</Data></Cell>
    <Cell ss:StyleID="s66"><Data ss:Type="Number">5.0000000000000002E-5</Data></Cell>
    <Cell><Data ss:Type="Number">3</Data></Cell>
    <Cell><Data ss:Type="String">IPR000073; Alpha/beta hydrolase fold-1</Data></Cell>
    <Cell><Data ss:Type="String">IPR008220; Homoserine acetyltransferase</Data></Cell>
    <Cell><Data ss:Type="String">IPR029058; Alpha/Beta hydrolase fold</Data></Cell>
   </Row>
   <Row ss:AutoFitHeight="0">
    <Cell><Data ss:Type="String">ETI49877</Data></Cell>
    <Cell><Data ss:Type="Number">494.04700000000003</Data></Cell>
    <Cell><Data ss:Type="Number">60.709800000000001</Data></Cell>
    <Cell><Data ss:Type="Number">-3.0246499999999998</Data></Cell>
    <Cell ss:StyleID="s66"><Data ss:Type="Number">5.0000000000000002E-5</Data></Cell>
    <Cell><Data ss:Type="Number">4</Data></Cell>
    <Cell><Data ss:Type="String">IPR003171; Methylenetetrahydrofolate reductase</Data></Cell>
    <Cell><Data ss:Type="String">IPR004620; 5,10-methylenetetrahydrofolate reductase</Data></Cell>
    <Cell><Data ss:Type="String">IPR004621; Eukaryotic-type methylenetetrahydrofolate reductase</Data></Cell>
    <Cell><Data ss:Type="String">IPR029041; FAD-linked oxidoreductase-like</Data></Cell>
   </Row>
   <Row ss:AutoFitHeight="0">
    <Cell><Data ss:Type="String">ETI44792</Data></Cell>
    <Cell><Data ss:Type="Number">823.88499999999999</Data></Cell>
    <Cell><Data ss:Type="Number">95.454099999999997</Data></Cell>
    <Cell><Data ss:Type="Number">-3.1095600000000001</Data></Cell>
    <Cell ss:StyleID="s66"><Data ss:Type="Number">5.0000000000000002E-5</Data></Cell>
    <Cell><Data ss:Type="Number">4</Data></Cell>
    <Cell><Data ss:Type="String">IPR000043; Adenosylhomocysteinase</Data></Cell>
    <Cell><Data ss:Type="String">IPR015878; S-adenosyl-L-homocysteine hydrolase, NAD binding domain</Data></Cell>
    <Cell><Data ss:Type="String">IPR016040; NAD(P)-binding domain</Data></Cell>
    <Cell><Data ss:Type="String">IPR020082; S-adenosyl-L-homocysteine hydrolase, conserved site</Data></Cell>
   </Row>
   <Row ss:AutoFitHeight="0">
    <Cell><Data ss:Type="String">ETI37675</Data></Cell>
    <Cell><Data ss:Type="Number">325.15499999999997</Data></Cell>
    <Cell><Data ss:Type="Number">85.639200000000002</Data></Cell>
    <Cell><Data ss:Type="Number">-1.9247799999999999</Data></Cell>
    <Cell ss:StyleID="s66"><Data ss:Type="Number">5.0000000000000002E-5</Data></Cell>
    <Cell><Data ss:Type="Number">2</Data></Cell>
    <Cell><Data ss:Type="String">IPR006840; ChaC-like protein</Data></Cell>
    <Cell><Data ss:Type="String">IPR013024; Butirosin biosynthesis, BtrG-like</Data></Cell>
   </Row>
   <Row ss:AutoFitHeight="0">
    <Cell><Data ss:Type="String">ETI37061,ETI37062</Data></Cell>
    <Cell><Data ss:Type="Number">66.866900000000001</Data></Cell>
    <Cell><Data ss:Type="Number">17.7483</Data></Cell>
    <Cell><Data ss:Type="Number">-1.91361</Data></Cell>
    <Cell ss:StyleID="s66"><Data ss:Type="Number">5.0000000000000002E-5</Data></Cell>
    <Cell><Data ss:Type="String">NO</Data></Cell>
   </Row>
   <Row ss:AutoFitHeight="0">
    <Cell><Data ss:Type="String">ETI36720</Data></Cell>
    <Cell><Data ss:Type="Number">67.412499999999994</Data></Cell>
    <Cell><Data ss:Type="Number">13.906700000000001</Data></Cell>
    <Cell><Data ss:Type="Number">-2.2772399999999999</Data></Cell>
    <Cell ss:StyleID="s66"><Data ss:Type="Number">5.0000000000000002E-5</Data></Cell>
    <Cell><Data ss:Type="Number">4</Data></Cell>
    <Cell><Data ss:Type="String">IPR001805; Adenosine kinase</Data></Cell>
    <Cell><Data ss:Type="String">IPR002173; Carbohydrate/puine kinase, PfkB, conserved site</Data></Cell>
    <Cell><Data ss:Type="String">IPR011611; Carbohydrate kinase PfkB</Data></Cell>
    <Cell><Data ss:Type="String">IPR029056; Ribokinase-like</Data></Cell>
   </Row>
   <Row ss:AutoFitHeight="0">
    <Cell><Data ss:Type="String">ETI55247</Data></Cell>
    <Cell><Data ss:Type="Number">24.436699999999998</Data></Cell>
    <Cell><Data ss:Type="Number">4.30307</Data></Cell>
    <Cell><Data ss:Type="Number">-2.5056099999999999</Data></Cell>
    <Cell><Data ss:Type="Number">1E-4</Data></Cell>
    <Cell><Data ss:Type="Number">1</Data></Cell>
    <Cell><Data ss:Type="String">IPR025424; YrhK domain</Data></Cell>
   </Row>
   <Row ss:AutoFitHeight="0">
    <Cell><Data ss:Type="String">ETI53207</Data></Cell>
    <Cell><Data ss:Type="Number">300.904</Data></Cell>
    <Cell><Data ss:Type="Number">78.204700000000003</Data></Cell>
    <Cell><Data ss:Type="Number">-1.94398</Data></Cell>
    <Cell ss:StyleID="s66"><Data ss:Type="Number">5.0000000000000002E-5</Data></Cell>
    <Cell><Data ss:Type="Number">5</Data></Cell>
    <Cell><Data ss:Type="String">IPR001085; Serine hydroxymethyltransferase</Data></Cell>
    <Cell><Data ss:Type="String">IPR015421; Pyridoxal phosphate-dependent transferase, major region, subdomain 1</Data></Cell>
    <Cell><Data ss:Type="String">IPR015422; Pyridoxal phosphate-dependent transferase, major region, subdomain 2</Data></Cell>
    <Cell><Data ss:Type="String">IPR015424; Pyridoxal phosphate-dependent transferase</Data></Cell>
    <Cell><Data ss:Type="String">IPR019798; Serine hydroxymethyltransferase, pyridoxal phosphate binding site</Data></Cell>
   </Row>
   <Row ss:AutoFitHeight="0">
    <Cell><Data ss:Type="String">ETI50865</Data></Cell>
    <Cell><Data ss:Type="Number">109.619</Data></Cell>
    <Cell><Data ss:Type="Number">23.1892</Data></Cell>
    <Cell><Data ss:Type="Number">-2.24098</Data></Cell>
    <Cell ss:StyleID="s66"><Data ss:Type="Number">5.0000000000000002E-5</Data></Cell>
    <Cell><Data ss:Type="Number">3</Data></Cell>
    <Cell><Data ss:Type="String">IPR002629; Cobalamin-independent methionine synthase MetE, C-terminal/archaeal</Data></Cell>
    <Cell><Data ss:Type="String">IPR006276; Cobalamin-independent methionine synthase</Data></Cell>
    <Cell><Data ss:Type="String">IPR013215; Cobalamin-independent methionine synthase MetE, N-terminal</Data></Cell>
   </Row>
  </Table>
  <WorksheetOptions xmlns="urn:schemas-microsoft-com:office:excel">
   <Unsynced/>
   <Print>
    <ValidPrinterInfo/>
    <PaperSizeIndex>9</PaperSizeIndex>
    <HorizontalResolution>-4</HorizontalResolution>
    <VerticalResolution>-4</VerticalResolution>
   </Print>
   <Selected/>
   <Panes>
    <Pane>
     <Number>3</Number>
     <ActiveRow>17</ActiveRow>
     <ActiveCol>2</ActiveCol>
    </Pane>
   </Panes>
   <ProtectObjects>False</ProtectObjects>
   <ProtectScenarios>False</ProtectScenarios>
  </WorksheetOptions>
 </Worksheet>
</Workbook>
