# Supplementary material for: The Phytophthora cactorum genome provides insights into the adaptation to host defense compounds and fungicides
Source: Sci Rep. 2018 Apr 25;8:6534. doi: 10.1038/s41598-018-24939-2 (PMC5916904; doi:10.1038/s41598-018-24939-2)
Supplement: Supplementary file 14 — Supplementary Table S17 [file 41598_2018_24939_MOESM14_ESM.xml]

<?xml version="1.0" encoding="UTF-8"?>
<?mso-application progid="Excel.Sheet"?><Workbook xmlns:o="urn:schemas-microsoft-com:office:office" xmlns:x="urn:schemas-microsoft-com:office:excel" xmlns:html="http://www.w3.org/TR/REC-html40" xmlns:ss="urn:schemas-microsoft-com:office:spreadsheet">
 <DocumentProperties xmlns="urn:schemas-microsoft-com:office:office">
  <Author>zac</Author>
  <LastAuthor>shushengzhu</LastAuthor>
  <LastPrinted>2018-02-28T01:25:37Z</LastPrinted>
  <Created>2016-09-27T09:33:11Z</Created>
  <LastSaved>2018-02-27T23:59:48Z</LastSaved>
  <Version>14.00</Version>
 </DocumentProperties>
 <OfficeDocumentSettings xmlns="urn:schemas-microsoft-com:office:office">
  <AllowPNG/>
 </OfficeDocumentSettings>
 <ExcelWorkbook xmlns="urn:schemas-microsoft-com:office:excel">
  <WindowHeight>16440</WindowHeight>
  <WindowWidth>25605</WindowWidth>
  <WindowTopX>6945</WindowTopX>
  <WindowTopY>465</WindowTopY>
  <TabRatio>500</TabRatio>
  <ActiveSheet>1</ActiveSheet>
  <ProtectStructure>False</ProtectStructure>
  <ProtectWindows>False</ProtectWindows>
  <DisplayInkNotes>False</DisplayInkNotes>
 </ExcelWorkbook>
 <Styles>
  <Style ss:ID="Default" ss:Name="Normal">
   <Alignment ss:Vertical="Bottom"/>
   <Borders/>
   <Font ss:FontName="宋体" x:CharSet="134" ss:Size="12" ss:Color="#000000"/>
   <Interior/>
   <NumberFormat/>
   <Protection/>
  </Style>
  <Style ss:ID="s62">
   <Font ss:FontName="Times" x:Family="Roman" ss:Size="12" ss:Color="#000000"/>
  </Style>
  <Style ss:ID="s63">
   <Font ss:FontName="Times" x:Family="Roman" ss:Size="12" ss:Color="#000000" ss:Bold="1"/>
  </Style>
  <Style ss:ID="s64">
   <Font ss:FontName="Times New Roman" x:Family="Roman" ss:Size="10.5" ss:Color="#000000" ss:Bold="1"/>
  </Style>
  <Style ss:ID="s65">
   <Font ss:FontName="Times" x:Family="Roman" ss:Size="12" ss:Color="#000000"/>
   <NumberFormat ss:Format="Scientific"/>
  </Style>
  <Style ss:ID="s66">
   <Font ss:FontName="宋体" x:CharSet="134" ss:Size="12" ss:Color="#000000" ss:Bold="1"/>
  </Style>
 </Styles>
 <Worksheet ss:Name="up">
  <Names>
   <NamedRange ss:Name="OLE_LINK379" ss:RefersTo="=up!R1C1"/>
  </Names>
  <Table ss:ExpandedColumnCount="12" ss:ExpandedRowCount="25" x:FullColumns="1" x:FullRows="1" ss:StyleID="s62" ss:DefaultColumnWidth="65.25" ss:DefaultRowHeight="15.75">
   <Column ss:Index="7" ss:StyleID="s62" ss:AutoFitWidth="0" ss:Width="270.75"/>
   <Row ss:AutoFitHeight="0" ss:StyleID="s63">
    <Cell ss:StyleID="s64"><ss:Data ss:Type="String" xmlns="http://www.w3.org/TR/REC-html40"><B><Font html:Color="#000000">Supplementary Table S17 The differentially expressed genes (up-regulated) in </Font><I><Font html:Color="#000000">P. sojae</Font></I><Font html:Color="#000000"> angaist ginsenoside for 24h.</Font></B></ss:Data><NamedCell ss:Name="OLE_LINK379"/></Cell>
   </Row>
   <Row ss:AutoFitHeight="0">
    <Cell ss:StyleID="s63"><Data ss:Type="String">Gene_id</Data></Cell>
    <Cell ss:StyleID="s63"><Data ss:Type="String">CK_FPKM</Data></Cell>
    <Cell ss:StyleID="s63"><Data ss:Type="String">treatment_FPKM</Data></Cell>
    <Cell ss:StyleID="s63"><Data ss:Type="String">log2(fold_change)</Data></Cell>
    <Cell ss:StyleID="s63"><Data ss:Type="String">p_value</Data></Cell>
    <Cell ss:StyleID="s63"><Data ss:Type="String">ipr_number</Data></Cell>
    <Cell ss:StyleID="s63"><Data ss:Type="String">Annotation</Data></Cell>
   </Row>
   <Row ss:AutoFitHeight="0">
    <Cell><Data ss:Type="String">Physo130143</Data></Cell>
    <Cell><Data ss:Type="Number">2.79271</Data></Cell>
    <Cell><Data ss:Type="Number">29.4224</Data></Cell>
    <Cell><Data ss:Type="Number">3.3971800000000001</Data></Cell>
    <Cell ss:StyleID="s65"><Data ss:Type="Number">5.0000000000000002E-5</Data></Cell>
    <Cell><Data ss:Type="Number">2</Data></Cell>
    <Cell><Data ss:Type="String">IPR001339; mRNA capping enzyme, catalytic domain</Data></Cell>
    <Cell><Data ss:Type="String">IPR029021; Protein-tyrosine phosphatase-like</Data></Cell>
   </Row>
   <Row ss:AutoFitHeight="0">
    <Cell><Data ss:Type="String">Physo141635</Data></Cell>
    <Cell><Data ss:Type="Number">2.6544099999999999</Data></Cell>
    <Cell><Data ss:Type="Number">20.531600000000001</Data></Cell>
    <Cell><Data ss:Type="Number">2.95139</Data></Cell>
    <Cell><Data ss:Type="Number">1.4999999999999999E-4</Data></Cell>
    <Cell><Data ss:Type="Number">1</Data></Cell>
    <Cell><Data ss:Type="String">IPR000237; GRIP</Data></Cell>
   </Row>
   <Row ss:AutoFitHeight="0">
    <Cell><Data ss:Type="String">Physo158489</Data></Cell>
    <Cell><Data ss:Type="Number">38.5032</Data></Cell>
    <Cell><Data ss:Type="Number">296.77100000000002</Data></Cell>
    <Cell><Data ss:Type="Number">2.9462999999999999</Data></Cell>
    <Cell ss:StyleID="s65"><Data ss:Type="Number">5.0000000000000002E-5</Data></Cell>
    <Cell><Data ss:Type="Number">3</Data></Cell>
    <Cell><Data ss:Type="String">IPR007052; CS domain</Data></Cell>
    <Cell><Data ss:Type="String">IPR007699; SGS domain</Data></Cell>
    <Cell><Data ss:Type="String">IPR008978; HSP20-like chaperone</Data></Cell>
   </Row>
   <Row ss:AutoFitHeight="0">
    <Cell><Data ss:Type="String">Physo130748</Data></Cell>
    <Cell><Data ss:Type="Number">7.5113099999999999</Data></Cell>
    <Cell><Data ss:Type="Number">41.359099999999998</Data></Cell>
    <Cell><Data ss:Type="Number">2.4610699999999999</Data></Cell>
    <Cell><Data ss:Type="Number">1.4999999999999999E-4</Data></Cell>
    <Cell><Data ss:Type="Number">2</Data></Cell>
    <Cell><Data ss:Type="String">IPR001781; Zinc finger, LIM-type</Data></Cell>
    <Cell><Data ss:Type="String">IPR022087; Protein DA1-like</Data></Cell>
   </Row>
   <Row ss:AutoFitHeight="0">
    <Cell><Data ss:Type="String">Physo143819</Data></Cell>
    <Cell><Data ss:Type="Number">21.697600000000001</Data></Cell>
    <Cell><Data ss:Type="Number">251.02600000000001</Data></Cell>
    <Cell><Data ss:Type="Number">3.5322300000000002</Data></Cell>
    <Cell ss:StyleID="s65"><Data ss:Type="Number">5.0000000000000002E-5</Data></Cell>
    <Cell><Data ss:Type="Number">1</Data></Cell>
    <Cell><Data ss:Type="String">IPR010666; Zinc finger, GRF-type</Data></Cell>
   </Row>
   <Row ss:AutoFitHeight="0">
    <Cell><Data ss:Type="String">Physo144118</Data></Cell>
    <Cell><Data ss:Type="Number">4.0224700000000002</Data></Cell>
    <Cell><Data ss:Type="Number">54.693199999999997</Data></Cell>
    <Cell><Data ss:Type="Number">3.7652100000000002</Data></Cell>
    <Cell ss:StyleID="s65"><Data ss:Type="Number">5.0000000000000002E-5</Data></Cell>
    <Cell><Data ss:Type="Number">1</Data></Cell>
    <Cell><Data ss:Type="String">IPR012677; Nucleotide-binding alpha-beta plait domain</Data></Cell>
   </Row>
   <Row ss:AutoFitHeight="0">
    <Cell><Data ss:Type="String">Physo132909</Data></Cell>
    <Cell><Data ss:Type="Number">8.4113100000000003</Data></Cell>
    <Cell><Data ss:Type="Number">64.276399999999995</Data></Cell>
    <Cell><Data ss:Type="Number">2.9338899999999999</Data></Cell>
    <Cell ss:StyleID="s65"><Data ss:Type="Number">5.0000000000000002E-5</Data></Cell>
    <Cell><Data ss:Type="Number">4</Data></Cell>
    <Cell><Data ss:Type="String">IPR002156; Ribonuclease H domain</Data></Cell>
    <Cell><Data ss:Type="String">IPR009027; Ribosomal protein L9/RNase H1, N-terminal</Data></Cell>
    <Cell><Data ss:Type="String">IPR011320; Ribonuclease H1, N-terminal</Data></Cell>
    <Cell><Data ss:Type="String">IPR012337; Ribonuclease H-like domain</Data></Cell>
   </Row>
   <Row ss:AutoFitHeight="0">
    <Cell><Data ss:Type="String">Physo144926</Data></Cell>
    <Cell><Data ss:Type="Number">17.842700000000001</Data></Cell>
    <Cell><Data ss:Type="Number">166.36</Data></Cell>
    <Cell><Data ss:Type="Number">3.2208999999999999</Data></Cell>
    <Cell ss:StyleID="s65"><Data ss:Type="Number">5.0000000000000002E-5</Data></Cell>
    <Cell><Data ss:Type="Number">1</Data></Cell>
    <Cell><Data ss:Type="String">IPR005200; Endo-1,3(4)-beta-glucanase</Data></Cell>
   </Row>
   <Row ss:AutoFitHeight="0">
    <Cell><Data ss:Type="String">Physo136540</Data></Cell>
    <Cell><Data ss:Type="Number">4.9752999999999998</Data></Cell>
    <Cell><Data ss:Type="Number">20.781199999999998</Data></Cell>
    <Cell><Data ss:Type="Number">2.0624199999999999</Data></Cell>
    <Cell><Data ss:Type="Number">1E-4</Data></Cell>
    <Cell><Data ss:Type="Number">6</Data></Cell>
    <Cell><Data ss:Type="String">IPR000306; FYVE zinc finger</Data></Cell>
    <Cell><Data ss:Type="String">IPR001609; Myosin head, motor domain</Data></Cell>
    <Cell><Data ss:Type="String">IPR010926; Class I myosin tail homology domain</Data></Cell>
    <Cell><Data ss:Type="String">IPR011011; Zinc finger, FYVE/PHD-type</Data></Cell>
    <Cell><Data ss:Type="String">IPR013083; Zinc finger, RING/FYVE/PHD-type</Data></Cell>
    <Cell><Data ss:Type="String">IPR027417; P-loop containing nucleoside triphosphate hydrolase</Data></Cell>
   </Row>
   <Row ss:AutoFitHeight="0">
    <Cell><Data ss:Type="String">Physo139087</Data></Cell>
    <Cell><Data ss:Type="Number">1.7257400000000001</Data></Cell>
    <Cell><Data ss:Type="Number">8.9456600000000002</Data></Cell>
    <Cell><Data ss:Type="Number">2.3739699999999999</Data></Cell>
    <Cell><Data ss:Type="Number">1.4999999999999999E-4</Data></Cell>
    <Cell><Data ss:Type="Number">5</Data></Cell>
    <Cell><Data ss:Type="String">IPR000626; Ubiquitin domain</Data></Cell>
    <Cell><Data ss:Type="String">IPR001394; Peptidase C19, ubiquitin carboxyl-terminal hydrolase</Data></Cell>
    <Cell><Data ss:Type="String">IPR018200; Ubiquitin specific protease, conserved site</Data></Cell>
    <Cell><Data ss:Type="String">IPR028889; Ubiquitin specific protease domain</Data></Cell>
    <Cell><Data ss:Type="String">IPR029071; Ubiquitin-related domain</Data></Cell>
   </Row>
   <Row ss:AutoFitHeight="0">
    <Cell><Data ss:Type="String">Physo142408</Data></Cell>
    <Cell><Data ss:Type="Number">4.5915100000000004</Data></Cell>
    <Cell><Data ss:Type="Number">58.375999999999998</Data></Cell>
    <Cell><Data ss:Type="Number">3.6683400000000002</Data></Cell>
    <Cell ss:StyleID="s65"><Data ss:Type="Number">5.0000000000000002E-5</Data></Cell>
    <Cell><Data ss:Type="String">NO</Data></Cell>
   </Row>
   <Row ss:AutoFitHeight="0">
    <Cell><Data ss:Type="String">Physo143535</Data></Cell>
    <Cell><Data ss:Type="Number">16.823799999999999</Data></Cell>
    <Cell><Data ss:Type="Number">117.43899999999999</Data></Cell>
    <Cell><Data ss:Type="Number">2.8033399999999999</Data></Cell>
    <Cell ss:StyleID="s65"><Data ss:Type="Number">5.0000000000000002E-5</Data></Cell>
    <Cell><Data ss:Type="String">NO</Data></Cell>
   </Row>
   <Row ss:AutoFitHeight="0">
    <Cell><Data ss:Type="String">Physo127504</Data></Cell>
    <Cell><Data ss:Type="Number">1.54559</Data></Cell>
    <Cell><Data ss:Type="Number">17.044</Data></Cell>
    <Cell><Data ss:Type="Number">3.4630299999999998</Data></Cell>
    <Cell ss:StyleID="s65"><Data ss:Type="Number">5.0000000000000002E-5</Data></Cell>
    <Cell><Data ss:Type="String">NO</Data></Cell>
   </Row>
   <Row ss:AutoFitHeight="0">
    <Cell><Data ss:Type="String">Physo114538</Data></Cell>
    <Cell><Data ss:Type="Number">56.060499999999998</Data></Cell>
    <Cell><Data ss:Type="Number">1275.67</Data></Cell>
    <Cell><Data ss:Type="Number">4.5081300000000004</Data></Cell>
    <Cell ss:StyleID="s65"><Data ss:Type="Number">5.0000000000000002E-5</Data></Cell>
    <Cell><Data ss:Type="String">NO</Data></Cell>
   </Row>
   <Row ss:AutoFitHeight="0">
    <Cell><Data ss:Type="String">Physo132267</Data></Cell>
    <Cell><Data ss:Type="Number">56.060499999999998</Data></Cell>
    <Cell><Data ss:Type="Number">1275.67</Data></Cell>
    <Cell><Data ss:Type="Number">4.5081300000000004</Data></Cell>
    <Cell ss:StyleID="s65"><Data ss:Type="Number">5.0000000000000002E-5</Data></Cell>
    <Cell><Data ss:Type="String">NO</Data></Cell>
   </Row>
   <Row ss:AutoFitHeight="0">
    <Cell><Data ss:Type="String">Physo134605</Data></Cell>
    <Cell><Data ss:Type="Number">9.2447099999999995</Data></Cell>
    <Cell><Data ss:Type="Number">123.91200000000001</Data></Cell>
    <Cell><Data ss:Type="Number">3.7445499999999998</Data></Cell>
    <Cell ss:StyleID="s65"><Data ss:Type="Number">5.0000000000000002E-5</Data></Cell>
    <Cell><Data ss:Type="String">NO</Data></Cell>
   </Row>
   <Row ss:AutoFitHeight="0">
    <Cell><Data ss:Type="String">Physo134584</Data></Cell>
    <Cell><Data ss:Type="Number">13.4245</Data></Cell>
    <Cell><Data ss:Type="Number">69.873900000000006</Data></Cell>
    <Cell><Data ss:Type="Number">2.3798900000000001</Data></Cell>
    <Cell ss:StyleID="s65"><Data ss:Type="Number">5.0000000000000002E-5</Data></Cell>
    <Cell><Data ss:Type="String">NO</Data></Cell>
   </Row>
   <Row ss:AutoFitHeight="0">
    <Cell><Data ss:Type="String">Physo128346</Data></Cell>
    <Cell><Data ss:Type="Number">492.53800000000001</Data></Cell>
    <Cell><Data ss:Type="Number">2300.8000000000002</Data></Cell>
    <Cell><Data ss:Type="Number">2.22383</Data></Cell>
    <Cell ss:StyleID="s65"><Data ss:Type="Number">5.0000000000000002E-5</Data></Cell>
    <Cell><Data ss:Type="String">NO</Data></Cell>
   </Row>
   <Row ss:AutoFitHeight="0">
    <Cell><Data ss:Type="String">Physo136714</Data></Cell>
    <Cell><Data ss:Type="Number">4.0530999999999997</Data></Cell>
    <Cell><Data ss:Type="Number">98.768699999999995</Data></Cell>
    <Cell><Data ss:Type="Number">4.6069599999999999</Data></Cell>
    <Cell ss:StyleID="s65"><Data ss:Type="Number">5.0000000000000002E-5</Data></Cell>
    <Cell><Data ss:Type="String">NO</Data></Cell>
   </Row>
   <Row ss:AutoFitHeight="0">
    <Cell><Data ss:Type="String">Physo136670</Data></Cell>
    <Cell><Data ss:Type="Number">2.2331599999999998</Data></Cell>
    <Cell><Data ss:Type="Number">20.130099999999999</Data></Cell>
    <Cell><Data ss:Type="Number">3.1721900000000001</Data></Cell>
    <Cell ss:StyleID="s65"><Data ss:Type="Number">5.0000000000000002E-5</Data></Cell>
    <Cell><Data ss:Type="String">NO</Data></Cell>
   </Row>
   <Row ss:AutoFitHeight="0">
    <Cell><Data ss:Type="String">Physo137003</Data></Cell>
    <Cell><Data ss:Type="Number">199.8</Data></Cell>
    <Cell><Data ss:Type="Number">1085.5999999999999</Data></Cell>
    <Cell><Data ss:Type="Number">2.4418600000000001</Data></Cell>
    <Cell ss:StyleID="s65"><Data ss:Type="Number">5.0000000000000002E-5</Data></Cell>
    <Cell><Data ss:Type="String">NO</Data></Cell>
   </Row>
   <Row ss:AutoFitHeight="0">
    <Cell><Data ss:Type="String">Physo139425</Data></Cell>
    <Cell><Data ss:Type="Number">19.491700000000002</Data></Cell>
    <Cell><Data ss:Type="Number">211.53700000000001</Data></Cell>
    <Cell><Data ss:Type="Number">3.4399799999999998</Data></Cell>
    <Cell ss:StyleID="s65"><Data ss:Type="Number">5.0000000000000002E-5</Data></Cell>
    <Cell><Data ss:Type="String">NO</Data></Cell>
   </Row>
   <Row ss:AutoFitHeight="0">
    <Cell><Data ss:Type="String">Physo109220</Data></Cell>
    <Cell><Data ss:Type="Number">8.1065000000000005</Data></Cell>
    <Cell><Data ss:Type="Number">45.512</Data></Cell>
    <Cell><Data ss:Type="Number">2.48909</Data></Cell>
    <Cell ss:StyleID="s65"><Data ss:Type="Number">5.0000000000000002E-5</Data></Cell>
    <Cell><Data ss:Type="String">NO</Data></Cell>
   </Row>
  </Table>
  <WorksheetOptions xmlns="urn:schemas-microsoft-com:office:excel">
   <Unsynced/>
   <Print>
    <ValidPrinterInfo/>
    <PaperSizeIndex>9</PaperSizeIndex>
    <HorizontalResolution>-4</HorizontalResolution>
    <VerticalResolution>-4</VerticalResolution>
   </Print>
   <Panes>
    <Pane>
     <Number>3</Number>
     <ActiveRow>21</ActiveRow>
     <ActiveCol>6</ActiveCol>
    </Pane>
   </Panes>
   <ProtectObjects>False</ProtectObjects>
   <ProtectScenarios>False</ProtectScenarios>
  </WorksheetOptions>
 </Worksheet>
 <Worksheet ss:Name="down">
  <Table ss:ExpandedColumnCount="14" ss:ExpandedRowCount="7" x:FullColumns="1" x:FullRows="1" ss:DefaultColumnWidth="66" ss:DefaultRowHeight="14.25">
   <Column ss:Index="7" ss:AutoFitWidth="0" ss:Width="291.75"/>
   <Row ss:AutoFitHeight="0" ss:Height="15.75" ss:StyleID="s66">
    <Cell ss:StyleID="s64"><ss:Data ss:Type="String" xmlns="http://www.w3.org/TR/REC-html40"><B><Font html:Color="#000000">Supplementary Table S17 The differentially expressed genes (down-regulated) in </Font><I><Font html:Color="#000000">P. sojae</Font></I><Font html:Color="#000000"> angaist ginsenoside for 24h.</Font></B></ss:Data></Cell>
   </Row>
   <Row ss:AutoFitHeight="0" ss:Height="15.75">
    <Cell ss:StyleID="s63"><Data ss:Type="String">Gene_id</Data></Cell>
    <Cell ss:StyleID="s63"><Data ss:Type="String">CK_FPKM</Data></Cell>
    <Cell ss:StyleID="s63"><Data ss:Type="String">treatment_FPKM</Data></Cell>
    <Cell ss:StyleID="s63"><Data ss:Type="String">log2(fold_change)</Data></Cell>
    <Cell ss:StyleID="s63"><Data ss:Type="String">p_value</Data></Cell>
    <Cell ss:StyleID="s63"><Data ss:Type="String">ipr_number</Data></Cell>
    <Cell ss:StyleID="s63"><Data ss:Type="String">Annotation</Data></Cell>
    <Cell ss:StyleID="s62"/>
    <Cell ss:StyleID="s62"/>
    <Cell ss:StyleID="s62"/>
    <Cell ss:StyleID="s62"/>
    <Cell ss:StyleID="s62"/>
    <Cell ss:StyleID="s62"/>
    <Cell ss:StyleID="s62"/>
   </Row>
   <Row ss:AutoFitHeight="0" ss:Height="15.75">
    <Cell ss:StyleID="s62"><Data ss:Type="String">Physo143782</Data></Cell>
    <Cell ss:StyleID="s62"><Data ss:Type="Number">192.07</Data></Cell>
    <Cell ss:StyleID="s62"><Data ss:Type="Number">50.298400000000001</Data></Cell>
    <Cell ss:StyleID="s62"><Data ss:Type="Number">-1.9330499999999999</Data></Cell>
    <Cell ss:StyleID="s62"><Data ss:Type="Number">1E-4</Data></Cell>
    <Cell ss:StyleID="s62"><Data ss:Type="Number">8</Data></Cell>
    <Cell ss:StyleID="s62"><Data ss:Type="String">IPR001440; Tetratricopeptide repeat 1</Data></Cell>
    <Cell ss:StyleID="s62"><Data ss:Type="String">IPR011990; Tetratricopeptide-like helical domain</Data></Cell>
    <Cell ss:StyleID="s62"><Data ss:Type="String">IPR013026; Tetratricopeptide repeat-containing domain</Data></Cell>
    <Cell ss:StyleID="s62"><Data ss:Type="String">IPR013126; Heat shock protein 70 family</Data></Cell>
    <Cell ss:StyleID="s62"><Data ss:Type="String">IPR018181; Heat shock protein 70, conserved site</Data></Cell>
    <Cell ss:StyleID="s62"><Data ss:Type="String">IPR019734; Tetratricopeptide repeat</Data></Cell>
    <Cell ss:StyleID="s62"><Data ss:Type="String">IPR029047; Heat shock protein 70kD, peptide-binding domain</Data></Cell>
    <Cell ss:StyleID="s62"><Data ss:Type="String">IPR029048; Heat shock protein 70kD, C-terminal domain</Data></Cell>
   </Row>
   <Row ss:AutoFitHeight="0" ss:Height="15.75">
    <Cell ss:StyleID="s62"><Data ss:Type="String">Physo155341</Data></Cell>
    <Cell ss:StyleID="s62"><Data ss:Type="Number">146.81100000000001</Data></Cell>
    <Cell ss:StyleID="s62"><Data ss:Type="Number">7.2044100000000002</Data></Cell>
    <Cell ss:StyleID="s62"><Data ss:Type="Number">-4.3489300000000002</Data></Cell>
    <Cell ss:StyleID="s65"><Data ss:Type="Number">5.0000000000000002E-5</Data></Cell>
    <Cell ss:StyleID="s62"><Data ss:Type="String">NO</Data></Cell>
    <Cell ss:StyleID="s62"/>
    <Cell ss:StyleID="s62"/>
    <Cell ss:StyleID="s62"/>
    <Cell ss:StyleID="s62"/>
    <Cell ss:StyleID="s62"/>
    <Cell ss:StyleID="s62"/>
    <Cell ss:StyleID="s62"/>
    <Cell ss:StyleID="s62"/>
   </Row>
   <Row ss:AutoFitHeight="0" ss:Height="15.75">
    <Cell ss:StyleID="s62"><Data ss:Type="String">Physo155345</Data></Cell>
    <Cell ss:StyleID="s62"><Data ss:Type="Number">146.81100000000001</Data></Cell>
    <Cell ss:StyleID="s62"><Data ss:Type="Number">7.2044100000000002</Data></Cell>
    <Cell ss:StyleID="s62"><Data ss:Type="Number">-4.3489300000000002</Data></Cell>
    <Cell ss:StyleID="s65"><Data ss:Type="Number">5.0000000000000002E-5</Data></Cell>
    <Cell ss:StyleID="s62"><Data ss:Type="Number">2</Data></Cell>
    <Cell ss:StyleID="s62"><Data ss:Type="String">IPR000504; RNA recognition motif domain</Data></Cell>
    <Cell ss:StyleID="s62"><Data ss:Type="String">IPR012677; Nucleotide-binding alpha-beta plait domain</Data></Cell>
    <Cell ss:StyleID="s62"/>
    <Cell ss:StyleID="s62"/>
    <Cell ss:StyleID="s62"/>
    <Cell ss:StyleID="s62"/>
    <Cell ss:StyleID="s62"/>
    <Cell ss:StyleID="s62"/>
   </Row>
   <Row ss:AutoFitHeight="0" ss:Height="15.75">
    <Cell ss:StyleID="s62"><Data ss:Type="String">Physo139501</Data></Cell>
    <Cell ss:StyleID="s62"><Data ss:Type="Number">453.87599999999998</Data></Cell>
    <Cell ss:StyleID="s62"><Data ss:Type="Number">140.81299999999999</Data></Cell>
    <Cell ss:StyleID="s62"><Data ss:Type="Number">-1.68852</Data></Cell>
    <Cell ss:StyleID="s62"><Data ss:Type="Number">1E-4</Data></Cell>
    <Cell ss:StyleID="s62"><Data ss:Type="Number">2</Data></Cell>
    <Cell ss:StyleID="s62"><Data ss:Type="String">IPR001451; Hexapeptide repeat</Data></Cell>
    <Cell ss:StyleID="s62"><Data ss:Type="String">IPR011004; Trimeric LpxA-like</Data></Cell>
    <Cell ss:StyleID="s62"/>
    <Cell ss:StyleID="s62"/>
    <Cell ss:StyleID="s62"/>
    <Cell ss:StyleID="s62"/>
    <Cell ss:StyleID="s62"/>
    <Cell ss:StyleID="s62"/>
   </Row>
   <Row ss:AutoFitHeight="0" ss:Height="15.75">
    <Cell ss:StyleID="s62"><Data ss:Type="String">Physo139662</Data></Cell>
    <Cell ss:StyleID="s62"><Data ss:Type="Number">4.3048000000000002</Data></Cell>
    <Cell ss:StyleID="s62"><Data ss:Type="Number">0</Data></Cell>
    <Cell ss:StyleID="s62"/>
    <Cell ss:StyleID="s65"><Data ss:Type="Number">5.0000000000000002E-5</Data></Cell>
    <Cell ss:StyleID="s62"><Data ss:Type="String">NO</Data></Cell>
    <Cell ss:StyleID="s62"/>
    <Cell ss:StyleID="s62"/>
    <Cell ss:StyleID="s62"/>
    <Cell ss:StyleID="s62"/>
    <Cell ss:StyleID="s62"/>
    <Cell ss:StyleID="s62"/>
    <Cell ss:StyleID="s62"/>
    <Cell ss:StyleID="s62"/>
   </Row>
  </Table>
  <WorksheetOptions xmlns="urn:schemas-microsoft-com:office:excel">
   <Unsynced/>
   <Print>
    <ValidPrinterInfo/>
    <PaperSizeIndex>9</PaperSizeIndex>
    <HorizontalResolution>-4</HorizontalResolution>
    <VerticalResolution>-4</VerticalResolution>
   </Print>
   <Selected/>
   <Panes>
    <Pane>
     <Number>3</Number>
     <ActiveRow>13</ActiveRow>
     <ActiveCol>2</ActiveCol>
    </Pane>
   </Panes>
   <ProtectObjects>False</ProtectObjects>
   <ProtectScenarios>False</ProtectScenarios>
  </WorksheetOptions>
 </Worksheet>
</Workbook>
