# Supplementary material for: The Phytophthora cactorum genome provides insights into the adaptation to host defense compounds and fungicides
Source: Sci Rep. 2018 Apr 25;8:6534. doi: 10.1038/s41598-018-24939-2 (PMC5916904; doi:10.1038/s41598-018-24939-2)
Supplement: Supplementary file 15 — Supplementary Table S18 [file 41598_2018_24939_MOESM15_ESM.xml]

<?xml version="1.0" encoding="UTF-8"?>
<?mso-application progid="Excel.Sheet"?><Workbook xmlns:o="urn:schemas-microsoft-com:office:office" xmlns:x="urn:schemas-microsoft-com:office:excel" xmlns:html="http://www.w3.org/TR/REC-html40" xmlns:ss="urn:schemas-microsoft-com:office:spreadsheet">
 <DocumentProperties xmlns="urn:schemas-microsoft-com:office:office">
  <Author>zac</Author>
  <LastAuthor>shushengzhu</LastAuthor>
  <LastPrinted>2018-02-28T01:25:07Z</LastPrinted>
  <Created>2016-09-30T02:15:09Z</Created>
  <LastSaved>2018-02-27T23:59:33Z</LastSaved>
  <Version>14.00</Version>
 </DocumentProperties>
 <OfficeDocumentSettings xmlns="urn:schemas-microsoft-com:office:office">
  <AllowPNG/>
  <Colors>
   <Color>
    <Index>2</Index>
    <RGB>#DD0806</RGB>
   </Color>
   <Color>
    <Index>3</Index>
    <RGB>#1FB714</RGB>
   </Color>
   <Color>
    <Index>4</Index>
    <RGB>#0000D4</RGB>
   </Color>
   <Color>
    <Index>5</Index>
    <RGB>#FCF305</RGB>
   </Color>
   <Color>
    <Index>6</Index>
    <RGB>#F20884</RGB>
   </Color>
   <Color>
    <Index>7</Index>
    <RGB>#00ABEA</RGB>
   </Color>
   <Color>
    <Index>8</Index>
    <RGB>#900000</RGB>
   </Color>
   <Color>
    <Index>9</Index>
    <RGB>#006411</RGB>
   </Color>
   <Color>
    <Index>10</Index>
    <RGB>#000090</RGB>
   </Color>
   <Color>
    <Index>11</Index>
    <RGB>#90713A</RGB>
   </Color>
   <Color>
    <Index>12</Index>
    <RGB>#4600A5</RGB>
   </Color>
   <Color>
    <Index>16</Index>
    <RGB>#63AAFE</RGB>
   </Color>
   <Color>
    <Index>17</Index>
    <RGB>#DD2D32</RGB>
   </Color>
   <Color>
    <Index>18</Index>
    <RGB>#FFF58C</RGB>
   </Color>
   <Color>
    <Index>19</Index>
    <RGB>#4EE257</RGB>
   </Color>
   <Color>
    <Index>20</Index>
    <RGB>#6711FF</RGB>
   </Color>
   <Color>
    <Index>21</Index>
    <RGB>#FEA746</RGB>
   </Color>
   <Color>
    <Index>22</Index>
    <RGB>#865357</RGB>
   </Color>
   <Color>
    <Index>23</Index>
    <RGB>#A2BD90</RGB>
   </Color>
   <Color>
    <Index>24</Index>
    <RGB>#63AAFE</RGB>
   </Color>
   <Color>
    <Index>25</Index>
    <RGB>#DD2D32</RGB>
   </Color>
   <Color>
    <Index>26</Index>
    <RGB>#FFF58C</RGB>
   </Color>
   <Color>
    <Index>27</Index>
    <RGB>#4EE257</RGB>
   </Color>
   <Color>
    <Index>28</Index>
    <RGB>#6711FF</RGB>
   </Color>
   <Color>
    <Index>29</Index>
    <RGB>#FEA746</RGB>
   </Color>
   <Color>
    <Index>30</Index>
    <RGB>#865357</RGB>
   </Color>
   <Color>
    <Index>31</Index>
    <RGB>#A2BD90</RGB>
   </Color>
  </Colors>
 </OfficeDocumentSettings>
 <ExcelWorkbook xmlns="urn:schemas-microsoft-com:office:excel">
  <WindowHeight>15255</WindowHeight>
  <WindowWidth>25605</WindowWidth>
  <WindowTopX>6840</WindowTopX>
  <WindowTopY>465</WindowTopY>
  <TabRatio>500</TabRatio>
  <ProtectStructure>False</ProtectStructure>
  <ProtectWindows>False</ProtectWindows>
 </ExcelWorkbook>
 <Styles>
  <Style ss:ID="Default" ss:Name="Normal">
   <Alignment ss:Vertical="Bottom"/>
   <Borders/>
   <Font ss:FontName="宋体" x:CharSet="134" ss:Size="12" ss:Color="#000000"/>
   <Interior/>
   <NumberFormat/>
   <Protection/>
  </Style>
  <Style ss:ID="s62">
   <Font ss:FontName="Times" x:Family="Roman" ss:Size="12" ss:Color="#000000"/>
  </Style>
  <Style ss:ID="s63">
   <Alignment ss:Horizontal="Left" ss:Vertical="Bottom"/>
  </Style>
  <Style ss:ID="s64">
   <Interior/>
  </Style>
  <Style ss:ID="s66">
   <Alignment ss:Horizontal="Justify" ss:Vertical="Center"/>
   <Font ss:FontName="Times New Roman" x:Family="Roman" ss:Size="16" ss:Color="#000000" ss:Bold="1"/>
  </Style>
  <Style ss:ID="s68">
   <Alignment ss:Vertical="Bottom"/>
   <Font ss:FontName="Times" x:Family="Roman" ss:Size="12" ss:Color="#000000"/>
  </Style>
  <Style ss:ID="s69">
   <Alignment ss:Horizontal="Left" ss:Vertical="Bottom"/>
   <Font ss:FontName="Times" x:Family="Roman" ss:Size="12" ss:Color="#000000"/>
  </Style>
  <Style ss:ID="s72">
   <Alignment ss:Horizontal="Center" ss:Vertical="Center"/>
   <Font ss:FontName="Times" x:Family="Roman" ss:Size="12" ss:Color="#000000" ss:Bold="1"/>
   <Interior ss:Color="#92D050" ss:Pattern="Solid"/>
  </Style>
  <Style ss:ID="s73">
   <Font ss:FontName="Times" x:Family="Roman" ss:Size="12" ss:Color="#000000" ss:Bold="1"/>
  </Style>
  <Style ss:ID="s74">
   <Alignment ss:Horizontal="Left" ss:Vertical="Bottom"/>
   <Font ss:FontName="Times" x:Family="Roman" ss:Size="12" ss:Color="#000000"/>
   <Interior/>
  </Style>
  <Style ss:ID="s75">
   <Alignment ss:Horizontal="Left" ss:Vertical="Bottom" ss:WrapText="1"/>
   <Font ss:FontName="Times" x:Family="Roman" ss:Size="12" ss:Color="#000000"/>
  </Style>
  <Style ss:ID="s77">
   <Font ss:FontName="Times" x:Family="Roman" ss:Size="12" ss:Color="#000000"/>
   <Interior/>
  </Style>
  <Style ss:ID="s78">
   <Font ss:FontName="Times" x:Family="Roman" ss:Size="12" ss:Color="#333333"/>
  </Style>
  <Style ss:ID="s79">
   <Font ss:FontName="Times" x:Family="Roman" ss:Size="12" ss:Color="#000000" ss:Bold="1"/>
   <Interior/>
  </Style>
  <Style ss:ID="s80">
   <Interior ss:Color="#F2F2F2" ss:Pattern="Solid"/>
  </Style>
  <Style ss:ID="s83">
   <Alignment ss:Horizontal="Center" ss:Vertical="Center"/>
   <Font ss:FontName="Times" x:Family="Roman" ss:Size="12" ss:Color="#000000" ss:Bold="1"/>
   <Interior ss:Color="#FFFF00" ss:Pattern="Solid"/>
  </Style>
  <Style ss:ID="s85">
   <Alignment ss:Horizontal="Center" ss:Vertical="Center" ss:WrapText="1"/>
   <Font ss:FontName="Times" x:Family="Roman" ss:Size="12" ss:Color="#000000" ss:Bold="1"/>
   <Interior ss:Color="#7030A0" ss:Pattern="Solid"/>
  </Style>
  <Style ss:ID="s86">
   <Alignment ss:Horizontal="Left" ss:Vertical="Bottom"/>
   <Font ss:FontName="Times" x:Family="Roman" ss:Size="12"/>
   <Interior/>
  </Style>
  <Style ss:ID="s87">
   <Interior ss:Color="#D9D9D9" ss:Pattern="Solid"/>
  </Style>
  <Style ss:ID="s90">
   <Alignment ss:Horizontal="Center" ss:Vertical="Center"/>
   <Font ss:FontName="Times" x:Family="Roman" ss:Size="12" ss:Color="#000000"/>
   <Interior ss:Color="#FFC000" ss:Pattern="Solid"/>
  </Style>
  <Style ss:ID="s92">
   <Alignment ss:Horizontal="Center" ss:Vertical="Center" ss:WrapText="1"/>
   <Font ss:FontName="Times" x:Family="Roman" ss:Size="12" ss:Color="#000000"/>
   <Interior ss:Color="#00B0F0" ss:Pattern="Solid"/>
  </Style>
  <Style ss:ID="s94">
   <Alignment ss:Vertical="Bottom"/>
   <Font ss:FontName="Times" x:Family="Roman" ss:Size="12" ss:Color="#000000"/>
   <Interior/>
  </Style>
  <Style ss:ID="s96">
   <Alignment ss:Horizontal="Center" ss:Vertical="Center"/>
   <Font ss:FontName="Times" x:Family="Roman" ss:Size="12" ss:Color="#000000" ss:Bold="1"/>
  </Style>
  <Style ss:ID="s98">
   <Alignment ss:Horizontal="Center" ss:Vertical="Center"/>
   <Font ss:FontName="Times" x:Family="Roman" ss:Size="12" ss:Color="#000000" ss:Bold="1"/>
   <Interior/>
  </Style>
 </Styles>
 <Worksheet ss:Name="工作表1">
  <Table ss:ExpandedColumnCount="44" ss:ExpandedRowCount="269" x:FullColumns="1" x:FullRows="1" ss:DefaultColumnWidth="66" ss:DefaultRowHeight="15.75">
   <Column ss:StyleID="s62" ss:AutoFitWidth="0" ss:Width="120.75"/>
   <Column ss:AutoFitWidth="0" ss:Width="143.25"/>
   <Column ss:Index="10" ss:StyleID="s63" ss:AutoFitWidth="0" ss:Width="159.75"/>
   <Column ss:StyleID="s64" ss:AutoFitWidth="0" ss:Span="33"/>
   <Row ss:AutoFitHeight="0" ss:Height="20.25">
    <Cell ss:MergeAcross="9" ss:StyleID="s66"><ss:Data ss:Type="String" xmlns="http://www.w3.org/TR/REC-html40"><B><Font html:Color="#000000">Supplementary Table S18 The differentially up-expressed genes in </Font><I><Font html:Color="#000000">P. cactorum</Font></I><Font html:Color="#000000"> angaist time-course ginsenoside treatment.</Font></B></ss:Data></Cell>
   </Row>
   <Row ss:AutoFitHeight="0">
    <Cell ss:MergeDown="1" ss:StyleID="s68"><Data ss:Type="String">Function</Data></Cell>
    <Cell ss:MergeDown="1" ss:StyleID="s68"><Data ss:Type="String">Protein ID</Data></Cell>
    <Cell ss:MergeAcross="6" ss:StyleID="s68"><Data ss:Type="String">FPKM</Data></Cell>
    <Cell ss:MergeDown="1" ss:StyleID="s69"><Data ss:Type="String">Classification</Data></Cell>
   </Row>
   <Row ss:AutoFitHeight="0">
    <Cell ss:Index="3" ss:StyleID="s62"><Data ss:Type="String">0h</Data></Cell>
    <Cell ss:StyleID="s62"><Data ss:Type="String">1h</Data></Cell>
    <Cell ss:StyleID="s62"><Data ss:Type="String">3h</Data></Cell>
    <Cell ss:StyleID="s62"><Data ss:Type="String">6h</Data></Cell>
    <Cell ss:StyleID="s62"><Data ss:Type="String">12h</Data></Cell>
    <Cell ss:StyleID="s62"><Data ss:Type="String">24h</Data></Cell>
    <Cell ss:StyleID="s62"><Data ss:Type="String">48h</Data></Cell>
   </Row>
   <Row ss:AutoFitHeight="0">
    <Cell ss:MergeDown="51" ss:StyleID="s72"><Data ss:Type="String">Detoxification</Data></Cell>
    <Cell ss:StyleID="s73"><Data ss:Type="String">Transporter</Data></Cell>
    <Cell ss:StyleID="s62"/>
    <Cell ss:StyleID="s62"/>
    <Cell ss:StyleID="s62"/>
    <Cell ss:StyleID="s62"/>
    <Cell ss:StyleID="s62"/>
    <Cell ss:StyleID="s62"/>
    <Cell ss:StyleID="s62"/>
    <Cell ss:StyleID="s69"/>
   </Row>
   <Row ss:AutoFitHeight="0">
    <Cell ss:Index="2" ss:StyleID="s62"><Data ss:Type="String">Phyca_scf0970_14272</Data></Cell>
    <Cell ss:StyleID="s62"><Data ss:Type="Number">0.58625400000000005</Data></Cell>
    <Cell ss:StyleID="s62"><Data ss:Type="Number">4.0393600000000003</Data></Cell>
    <Cell ss:StyleID="s62"><Data ss:Type="Number">7.0982700000000003</Data></Cell>
    <Cell ss:StyleID="s62"><Data ss:Type="Number">5.3005599999999999</Data></Cell>
    <Cell ss:StyleID="s62"><Data ss:Type="Number">2.1335700000000002</Data></Cell>
    <Cell ss:StyleID="s62"><Data ss:Type="Number">1.9606399999999999</Data></Cell>
    <Cell ss:StyleID="s62"><Data ss:Type="Number">1.6770400000000001</Data></Cell>
    <Cell ss:StyleID="s74"><Data ss:Type="String">ABC transporter</Data></Cell>
   </Row>
   <Row ss:AutoFitHeight="0">
    <Cell ss:Index="2" ss:StyleID="s62"><Data ss:Type="String">Phyca_scf4238_17522</Data></Cell>
    <Cell ss:StyleID="s62"><Data ss:Type="Number">11.267799999999999</Data></Cell>
    <Cell ss:StyleID="s62"><Data ss:Type="Number">8.5906199999999995</Data></Cell>
    <Cell ss:StyleID="s62"><Data ss:Type="Number">11.2105</Data></Cell>
    <Cell ss:StyleID="s62"><Data ss:Type="Number">10.7742</Data></Cell>
    <Cell ss:StyleID="s62"><Data ss:Type="Number">31.984999999999999</Data></Cell>
    <Cell ss:StyleID="s62"><Data ss:Type="Number">14.2818</Data></Cell>
    <Cell ss:StyleID="s62"><Data ss:Type="Number">12.991199999999999</Data></Cell>
    <Cell ss:StyleID="s74"><Data ss:Type="String">ABC transporter</Data></Cell>
   </Row>
   <Row ss:AutoFitHeight="0">
    <Cell ss:Index="2" ss:StyleID="s62"><Data ss:Type="String">Phyca_scf5099_16626</Data></Cell>
    <Cell ss:StyleID="s62"><Data ss:Type="Number">77.550899999999999</Data></Cell>
    <Cell ss:StyleID="s62"><Data ss:Type="Number">141.255</Data></Cell>
    <Cell ss:StyleID="s62"><Data ss:Type="Number">135.465</Data></Cell>
    <Cell ss:StyleID="s62"><Data ss:Type="Number">91.242199999999997</Data></Cell>
    <Cell ss:StyleID="s62"><Data ss:Type="Number">73.787000000000006</Data></Cell>
    <Cell ss:StyleID="s62"><Data ss:Type="Number">80.995500000000007</Data></Cell>
    <Cell ss:StyleID="s62"><Data ss:Type="Number">60.488900000000001</Data></Cell>
    <Cell ss:StyleID="s74"><Data ss:Type="String">ABC transporter</Data></Cell>
   </Row>
   <Row ss:AutoFitHeight="0">
    <Cell ss:Index="2" ss:StyleID="s62"><Data ss:Type="String">Phyca_scf5145_11594</Data></Cell>
    <Cell ss:StyleID="s62"><Data ss:Type="Number">15.4971</Data></Cell>
    <Cell ss:StyleID="s62"><Data ss:Type="Number">34.011200000000002</Data></Cell>
    <Cell ss:StyleID="s62"><Data ss:Type="Number">28.1144</Data></Cell>
    <Cell ss:StyleID="s62"><Data ss:Type="Number">36.019199999999998</Data></Cell>
    <Cell ss:StyleID="s62"><Data ss:Type="Number">32.087499999999999</Data></Cell>
    <Cell ss:StyleID="s62"><Data ss:Type="Number">17.307700000000001</Data></Cell>
    <Cell ss:StyleID="s62"><Data ss:Type="Number">8.4930900000000005</Data></Cell>
    <Cell ss:StyleID="s74"><Data ss:Type="String">ABC transporter</Data></Cell>
   </Row>
   <Row ss:AutoFitHeight="0">
    <Cell ss:Index="2" ss:StyleID="s62"><Data ss:Type="String">Phyca_scf0992_15215</Data></Cell>
    <Cell ss:StyleID="s62"><Data ss:Type="Number">2.1522899999999998</Data></Cell>
    <Cell ss:StyleID="s62"><Data ss:Type="Number">2.1785199999999998</Data></Cell>
    <Cell ss:StyleID="s62"><Data ss:Type="Number">2.3180000000000001</Data></Cell>
    <Cell ss:StyleID="s62"><Data ss:Type="Number">2.4128699999999998</Data></Cell>
    <Cell ss:StyleID="s62"><Data ss:Type="Number">6.04582</Data></Cell>
    <Cell ss:StyleID="s62"><Data ss:Type="Number">3.92354</Data></Cell>
    <Cell ss:StyleID="s62"><Data ss:Type="Number">6.6193799999999996</Data></Cell>
    <Cell ss:StyleID="s74"><Data ss:Type="String">ABC transporter</Data></Cell>
   </Row>
   <Row ss:AutoFitHeight="0">
    <Cell ss:Index="2" ss:StyleID="s73"><Data ss:Type="String">Major Facilitator Superfamily (MFS)</Data></Cell>
    <Cell ss:StyleID="s62"/>
    <Cell ss:StyleID="s62"/>
    <Cell ss:StyleID="s62"/>
    <Cell ss:StyleID="s62"/>
    <Cell ss:StyleID="s62"/>
    <Cell ss:StyleID="s62"/>
    <Cell ss:StyleID="s62"/>
    <Cell ss:StyleID="s69"/>
   </Row>
   <Row ss:AutoFitHeight="0" ss:Height="31.5">
    <Cell ss:Index="2" ss:StyleID="s62"><Data ss:Type="String">Phyca_scf5207_11374</Data></Cell>
    <Cell ss:StyleID="s62"><Data ss:Type="Number">1.95669</Data></Cell>
    <Cell ss:StyleID="s62"><Data ss:Type="Number">20.946000000000002</Data></Cell>
    <Cell ss:StyleID="s62"><Data ss:Type="Number">7.08772</Data></Cell>
    <Cell ss:StyleID="s62"><Data ss:Type="Number">6.3239799999999997</Data></Cell>
    <Cell ss:StyleID="s62"><Data ss:Type="Number">7.7601899999999997</Data></Cell>
    <Cell ss:StyleID="s62"><Data ss:Type="Number">4.3950300000000002</Data></Cell>
    <Cell ss:StyleID="s62"><Data ss:Type="Number">0.34363300000000002</Data></Cell>
    <Cell ss:StyleID="s75"><Data ss:Type="String">multidrug resistance protein (MRP)</Data></Cell>
   </Row>
   <Row ss:AutoFitHeight="0">
    <Cell ss:Index="2" ss:StyleID="s62"><Data ss:Type="String">Phyca_scf3073_27633</Data></Cell>
    <Cell ss:StyleID="s62"><Data ss:Type="Number">3.1358299999999999</Data></Cell>
    <Cell ss:StyleID="s62"><Data ss:Type="Number">9.3882899999999996</Data></Cell>
    <Cell ss:StyleID="s62"><Data ss:Type="Number">6.4006999999999996</Data></Cell>
    <Cell ss:StyleID="s62"><Data ss:Type="Number">5.5427</Data></Cell>
    <Cell ss:StyleID="s62"><Data ss:Type="Number">8.3188600000000008</Data></Cell>
    <Cell ss:StyleID="s62"><Data ss:Type="Number">3.3036599999999998</Data></Cell>
    <Cell ss:StyleID="s62"><Data ss:Type="Number">2.2481100000000001</Data></Cell>
    <Cell ss:StyleID="s69"><Data ss:Type="String">MFS</Data></Cell>
   </Row>
   <Row ss:AutoFitHeight="0">
    <Cell ss:Index="2" ss:StyleID="s62"><Data ss:Type="String">Phyca_scf4977_13640</Data></Cell>
    <Cell ss:StyleID="s62"><Data ss:Type="Number">23.359200000000001</Data></Cell>
    <Cell ss:StyleID="s62"><Data ss:Type="Number">37.016599999999997</Data></Cell>
    <Cell ss:StyleID="s62"><Data ss:Type="Number">26.160599999999999</Data></Cell>
    <Cell ss:StyleID="s62"><Data ss:Type="Number">32.1295</Data></Cell>
    <Cell ss:StyleID="s62"><Data ss:Type="Number">53.717500000000001</Data></Cell>
    <Cell ss:StyleID="s62"><Data ss:Type="Number">45.5625</Data></Cell>
    <Cell ss:StyleID="s62"><Data ss:Type="Number">82.149900000000002</Data></Cell>
    <Cell ss:StyleID="s69"><Data ss:Type="String">MFS</Data></Cell>
   </Row>
   <Row ss:AutoFitHeight="0">
    <Cell ss:Index="2" ss:StyleID="s62"><Data ss:Type="String">Phyca_scf5226_2075</Data></Cell>
    <Cell ss:StyleID="s62"><Data ss:Type="Number">8.8939299999999992</Data></Cell>
    <Cell ss:StyleID="s62"><Data ss:Type="Number">32.964300000000001</Data></Cell>
    <Cell ss:StyleID="s62"><Data ss:Type="Number">27.198899999999998</Data></Cell>
    <Cell ss:StyleID="s62"><Data ss:Type="Number">40.509599999999999</Data></Cell>
    <Cell ss:StyleID="s62"><Data ss:Type="Number">37.122799999999998</Data></Cell>
    <Cell ss:StyleID="s62"><Data ss:Type="Number">34.4114</Data></Cell>
    <Cell ss:StyleID="s62"><Data ss:Type="Number">9.7095699999999994</Data></Cell>
    <Cell ss:StyleID="s69"><Data ss:Type="String">MFS</Data></Cell>
   </Row>
   <Row ss:AutoFitHeight="0" ss:StyleID="s64">
    <Cell ss:Index="2" ss:StyleID="s77"><Data ss:Type="String">Phyca_scf4344_8719</Data></Cell>
    <Cell ss:StyleID="s77"><Data ss:Type="Number">26.423300000000001</Data></Cell>
    <Cell ss:StyleID="s77"><Data ss:Type="Number">52.530299999999997</Data></Cell>
    <Cell ss:StyleID="s77"><Data ss:Type="Number">36.169699999999999</Data></Cell>
    <Cell ss:StyleID="s77"><Data ss:Type="Number">45.514299999999999</Data></Cell>
    <Cell ss:StyleID="s77"><Data ss:Type="Number">36.627000000000002</Data></Cell>
    <Cell ss:StyleID="s77"><Data ss:Type="Number">33.799100000000003</Data></Cell>
    <Cell ss:StyleID="s77"><Data ss:Type="Number">17.885400000000001</Data></Cell>
    <Cell ss:StyleID="s69"><Data ss:Type="String">MFS</Data></Cell>
   </Row>
   <Row ss:AutoFitHeight="0">
    <Cell ss:Index="2" ss:StyleID="s62"><Data ss:Type="String">Phyca_scf0252_5608</Data></Cell>
    <Cell ss:StyleID="s62"><Data ss:Type="Number">8.0847200000000008</Data></Cell>
    <Cell ss:StyleID="s62"><Data ss:Type="Number">10.199299999999999</Data></Cell>
    <Cell ss:StyleID="s62"><Data ss:Type="Number">12.549300000000001</Data></Cell>
    <Cell ss:StyleID="s62"><Data ss:Type="Number">7.3949400000000001</Data></Cell>
    <Cell ss:StyleID="s62"><Data ss:Type="Number">11.8476</Data></Cell>
    <Cell ss:StyleID="s62"><Data ss:Type="Number">15.171099999999999</Data></Cell>
    <Cell ss:StyleID="s62"><Data ss:Type="Number">67.925799999999995</Data></Cell>
    <Cell ss:StyleID="s78"><Data ss:Type="String">drug transmembrane transport&#160;</Data></Cell>
   </Row>
   <Row ss:AutoFitHeight="0" ss:StyleID="s64">
    <Cell ss:Index="2" ss:StyleID="s79"><Data ss:Type="String">Alcohol dehydrogenase</Data></Cell>
    <Cell ss:StyleID="s77"/>
    <Cell ss:StyleID="s77"/>
    <Cell ss:StyleID="s77"/>
    <Cell ss:StyleID="s77"/>
    <Cell ss:StyleID="s77"/>
    <Cell ss:StyleID="s77"/>
    <Cell ss:StyleID="s77"/>
    <Cell ss:StyleID="s74"/>
   </Row>
   <Row ss:AutoFitHeight="0">
    <Cell ss:Index="2" ss:StyleID="s62"><Data ss:Type="String">Phyca_scf0588_19063</Data></Cell>
    <Cell ss:StyleID="s62"><Data ss:Type="Number">637.226</Data></Cell>
    <Cell ss:StyleID="s62"><Data ss:Type="Number">1443.31</Data></Cell>
    <Cell ss:StyleID="s62"><Data ss:Type="Number">725.27200000000005</Data></Cell>
    <Cell ss:StyleID="s62"><Data ss:Type="Number">698.43600000000004</Data></Cell>
    <Cell ss:StyleID="s62"><Data ss:Type="Number">387.39100000000002</Data></Cell>
    <Cell ss:StyleID="s62"><Data ss:Type="Number">281.32499999999999</Data></Cell>
    <Cell ss:StyleID="s62"><Data ss:Type="Number">138.48099999999999</Data></Cell>
    <Cell ss:StyleID="s69"><Data ss:Type="String">Alcohol dehydrogenase (ADH)</Data></Cell>
   </Row>
   <Row ss:AutoFitHeight="0">
    <Cell ss:Index="2" ss:StyleID="s62"><Data ss:Type="String">Phyca_scf1075_1894</Data></Cell>
    <Cell ss:StyleID="s62"><Data ss:Type="Number">42.950400000000002</Data></Cell>
    <Cell ss:StyleID="s62"><Data ss:Type="Number">208.02699999999999</Data></Cell>
    <Cell ss:StyleID="s62"><Data ss:Type="Number">257.959</Data></Cell>
    <Cell ss:StyleID="s62"><Data ss:Type="Number">376.21300000000002</Data></Cell>
    <Cell ss:StyleID="s62"><Data ss:Type="Number">144.05600000000001</Data></Cell>
    <Cell ss:StyleID="s62"><Data ss:Type="Number">72.008799999999994</Data></Cell>
    <Cell ss:StyleID="s62"><Data ss:Type="Number">48.410200000000003</Data></Cell>
    <Cell ss:StyleID="s69"><Data ss:Type="String">ADH</Data></Cell>
   </Row>
   <Row ss:AutoFitHeight="0">
    <Cell ss:Index="2" ss:StyleID="s62"><Data ss:Type="String">Phyca_scf1990_15250</Data></Cell>
    <Cell ss:StyleID="s62"><Data ss:Type="Number">5.0864599999999998</Data></Cell>
    <Cell ss:StyleID="s62"><Data ss:Type="Number">14.0184</Data></Cell>
    <Cell ss:StyleID="s62"><Data ss:Type="Number">6.7273100000000001</Data></Cell>
    <Cell ss:StyleID="s62"><Data ss:Type="Number">6.6717399999999998</Data></Cell>
    <Cell ss:StyleID="s62"><Data ss:Type="Number">7.8184399999999998</Data></Cell>
    <Cell ss:StyleID="s62"><Data ss:Type="Number">4.5571900000000003</Data></Cell>
    <Cell ss:StyleID="s62"><Data ss:Type="Number">3.8837899999999999</Data></Cell>
    <Cell ss:StyleID="s69"><Data ss:Type="String">ADH</Data></Cell>
   </Row>
   <Row ss:AutoFitHeight="0">
    <Cell ss:Index="2" ss:StyleID="s62"><Data ss:Type="String">Phyca_scf4947_16165</Data></Cell>
    <Cell ss:StyleID="s62"><Data ss:Type="Number">2.9307699999999999</Data></Cell>
    <Cell ss:StyleID="s62"><Data ss:Type="Number">10.9877</Data></Cell>
    <Cell ss:StyleID="s62"><Data ss:Type="Number">8.5919899999999991</Data></Cell>
    <Cell ss:StyleID="s62"><Data ss:Type="Number">6.7585199999999999</Data></Cell>
    <Cell ss:StyleID="s62"><Data ss:Type="Number">6.2517100000000001</Data></Cell>
    <Cell ss:StyleID="s62"><Data ss:Type="Number">4.5394800000000002</Data></Cell>
    <Cell ss:StyleID="s62"><Data ss:Type="Number">3.15747</Data></Cell>
    <Cell ss:StyleID="s69"><Data ss:Type="String">ADH</Data></Cell>
   </Row>
   <Row ss:AutoFitHeight="0">
    <Cell ss:Index="2" ss:StyleID="s62"><Data ss:Type="String">Phyca_scf2542_14006</Data></Cell>
    <Cell ss:StyleID="s62"><Data ss:Type="Number">0</Data></Cell>
    <Cell ss:StyleID="s62"><Data ss:Type="Number">0</Data></Cell>
    <Cell ss:StyleID="s62"><Data ss:Type="Number">0</Data></Cell>
    <Cell ss:StyleID="s62"><Data ss:Type="Number">1.4971399999999999</Data></Cell>
    <Cell ss:StyleID="s62"><Data ss:Type="Number">1.2030799999999999</Data></Cell>
    <Cell ss:StyleID="s62"><Data ss:Type="Number">1.30447</Data></Cell>
    <Cell ss:StyleID="s62"><Data ss:Type="Number">9.8756000000000004</Data></Cell>
    <Cell ss:StyleID="s69"><Data ss:Type="String">ADH</Data></Cell>
   </Row>
   <Row ss:AutoFitHeight="0">
    <Cell ss:Index="2" ss:StyleID="s62"><Data ss:Type="String">Phyca_scf3029_19584</Data></Cell>
    <Cell ss:StyleID="s62"><Data ss:Type="Number">562.82399999999996</Data></Cell>
    <Cell ss:StyleID="s62"><Data ss:Type="Number">903.13</Data></Cell>
    <Cell ss:StyleID="s62"><Data ss:Type="Number">1432.04</Data></Cell>
    <Cell ss:StyleID="s62"><Data ss:Type="Number">1162.3599999999999</Data></Cell>
    <Cell ss:StyleID="s62"><Data ss:Type="Number">793.98400000000004</Data></Cell>
    <Cell ss:StyleID="s62"><Data ss:Type="Number">372.09800000000001</Data></Cell>
    <Cell ss:StyleID="s62"><Data ss:Type="Number">226.072</Data></Cell>
    <Cell ss:StyleID="s69"><Data ss:Type="String">ADH</Data></Cell>
   </Row>
   <Row ss:AutoFitHeight="0">
    <Cell ss:Index="2" ss:StyleID="s62"><Data ss:Type="String">Phyca_scf5269_19850</Data></Cell>
    <Cell ss:StyleID="s62"><Data ss:Type="Number">0</Data></Cell>
    <Cell ss:StyleID="s62"><Data ss:Type="Number">1.7333799999999999</Data></Cell>
    <Cell ss:StyleID="s62"><Data ss:Type="Number">0.44314300000000001</Data></Cell>
    <Cell ss:StyleID="s62"><Data ss:Type="Number">0.20107700000000001</Data></Cell>
    <Cell ss:StyleID="s62"><Data ss:Type="Number">0.163575</Data></Cell>
    <Cell ss:StyleID="s62"><Data ss:Type="Number">0.75007199999999996</Data></Cell>
    <Cell ss:StyleID="s62"><Data ss:Type="Number">4.9471499999999997</Data></Cell>
    <Cell ss:StyleID="s69"><Data ss:Type="String">ADH</Data></Cell>
   </Row>
   <Row ss:AutoFitHeight="0">
    <Cell ss:Index="2" ss:StyleID="s62"><Data ss:Type="String">Phyca_scf0252_5617</Data></Cell>
    <Cell ss:StyleID="s62"><Data ss:Type="Number">85.644099999999995</Data></Cell>
    <Cell ss:StyleID="s62"><Data ss:Type="Number">82.147099999999995</Data></Cell>
    <Cell ss:StyleID="s62"><Data ss:Type="Number">84.832499999999996</Data></Cell>
    <Cell ss:StyleID="s62"><Data ss:Type="Number">110.498</Data></Cell>
    <Cell ss:StyleID="s62"><Data ss:Type="Number">151.00399999999999</Data></Cell>
    <Cell ss:StyleID="s62"><Data ss:Type="Number">145.99600000000001</Data></Cell>
    <Cell ss:StyleID="s62"><Data ss:Type="Number">1035.76</Data></Cell>
    <Cell ss:StyleID="s69"><Data ss:Type="String">ADH</Data></Cell>
   </Row>
   <Row ss:AutoFitHeight="0">
    <Cell ss:Index="2" ss:StyleID="s73"><Data ss:Type="String">Short-chain dehydrogenase/reductase SDR</Data></Cell>
    <Cell ss:StyleID="s62"/>
    <Cell ss:StyleID="s62"/>
    <Cell ss:StyleID="s62"/>
    <Cell ss:StyleID="s62"/>
    <Cell ss:StyleID="s62"/>
    <Cell ss:StyleID="s62"/>
    <Cell ss:StyleID="s62"/>
    <Cell ss:StyleID="s69"/>
   </Row>
   <Row ss:AutoFitHeight="0">
    <Cell ss:Index="2" ss:StyleID="s62"><Data ss:Type="String">Phyca_scf0262_11163</Data></Cell>
    <Cell ss:StyleID="s62"><Data ss:Type="Number">38.590899999999998</Data></Cell>
    <Cell ss:StyleID="s62"><Data ss:Type="Number">149.792</Data></Cell>
    <Cell ss:StyleID="s62"><Data ss:Type="Number">122.9</Data></Cell>
    <Cell ss:StyleID="s62"><Data ss:Type="Number">160.09</Data></Cell>
    <Cell ss:StyleID="s62"><Data ss:Type="Number">160.964</Data></Cell>
    <Cell ss:StyleID="s62"><Data ss:Type="Number">65.999799999999993</Data></Cell>
    <Cell ss:StyleID="s62"><Data ss:Type="Number">56.180900000000001</Data></Cell>
    <Cell ss:StyleID="s74"><Data ss:Type="String">SDR</Data></Cell>
   </Row>
   <Row ss:AutoFitHeight="0">
    <Cell ss:Index="2" ss:StyleID="s62"><Data ss:Type="String">Phyca_scf0265_10044</Data></Cell>
    <Cell ss:StyleID="s62"><Data ss:Type="Number">36.745699999999999</Data></Cell>
    <Cell ss:StyleID="s62"><Data ss:Type="Number">162.42599999999999</Data></Cell>
    <Cell ss:StyleID="s62"><Data ss:Type="Number">158.96199999999999</Data></Cell>
    <Cell ss:StyleID="s62"><Data ss:Type="Number">228.14400000000001</Data></Cell>
    <Cell ss:StyleID="s62"><Data ss:Type="Number">255.798</Data></Cell>
    <Cell ss:StyleID="s62"><Data ss:Type="Number">99.365200000000002</Data></Cell>
    <Cell ss:StyleID="s62"><Data ss:Type="Number">86.362899999999996</Data></Cell>
    <Cell ss:StyleID="s74"><Data ss:Type="String">SDR</Data></Cell>
   </Row>
   <Row ss:AutoFitHeight="0">
    <Cell ss:Index="2" ss:StyleID="s62"><Data ss:Type="String">Phyca_scf0356_25503</Data></Cell>
    <Cell ss:StyleID="s62"><Data ss:Type="Number">26.5825</Data></Cell>
    <Cell ss:StyleID="s62"><Data ss:Type="Number">25.269200000000001</Data></Cell>
    <Cell ss:StyleID="s62"><Data ss:Type="Number">37.335099999999997</Data></Cell>
    <Cell ss:StyleID="s62"><Data ss:Type="Number">47.937399999999997</Data></Cell>
    <Cell ss:StyleID="s62"><Data ss:Type="Number">57.319600000000001</Data></Cell>
    <Cell ss:StyleID="s62"><Data ss:Type="Number">58.167900000000003</Data></Cell>
    <Cell ss:StyleID="s62"><Data ss:Type="Number">71.617900000000006</Data></Cell>
    <Cell ss:StyleID="s74"><Data ss:Type="String">SDR</Data></Cell>
   </Row>
   <Row ss:AutoFitHeight="0">
    <Cell ss:Index="2" ss:StyleID="s62"><Data ss:Type="String">Phyca_scf1882_585</Data></Cell>
    <Cell ss:StyleID="s62"><Data ss:Type="Number">11.7204</Data></Cell>
    <Cell ss:StyleID="s62"><Data ss:Type="Number">36.721800000000002</Data></Cell>
    <Cell ss:StyleID="s62"><Data ss:Type="Number">24.573799999999999</Data></Cell>
    <Cell ss:StyleID="s62"><Data ss:Type="Number">14.9855</Data></Cell>
    <Cell ss:StyleID="s62"><Data ss:Type="Number">3.7842500000000001</Data></Cell>
    <Cell ss:StyleID="s62"><Data ss:Type="Number">1.02644</Data></Cell>
    <Cell ss:StyleID="s62"><Data ss:Type="Number">0.79924200000000001</Data></Cell>
    <Cell ss:StyleID="s74"><Data ss:Type="String">SDR</Data></Cell>
   </Row>
   <Row ss:AutoFitHeight="0">
    <Cell ss:Index="2" ss:StyleID="s62"><Data ss:Type="String">Phyca_scf2363_25826</Data></Cell>
    <Cell ss:StyleID="s62"><Data ss:Type="Number">17.8827</Data></Cell>
    <Cell ss:StyleID="s62"><Data ss:Type="Number">36.9026</Data></Cell>
    <Cell ss:StyleID="s62"><Data ss:Type="Number">40.442300000000003</Data></Cell>
    <Cell ss:StyleID="s62"><Data ss:Type="Number">72.009200000000007</Data></Cell>
    <Cell ss:StyleID="s62"><Data ss:Type="Number">62.901000000000003</Data></Cell>
    <Cell ss:StyleID="s62"><Data ss:Type="Number">29.282399999999999</Data></Cell>
    <Cell ss:StyleID="s62"><Data ss:Type="Number">29.4619</Data></Cell>
    <Cell ss:StyleID="s74"><Data ss:Type="String">SDR</Data></Cell>
   </Row>
   <Row ss:AutoFitHeight="0">
    <Cell ss:Index="2" ss:StyleID="s62"><Data ss:Type="String">Phyca_scf2834_23798</Data></Cell>
    <Cell ss:StyleID="s62"><Data ss:Type="Number">25.377199999999998</Data></Cell>
    <Cell ss:StyleID="s62"><Data ss:Type="Number">104.33499999999999</Data></Cell>
    <Cell ss:StyleID="s62"><Data ss:Type="Number">77.781000000000006</Data></Cell>
    <Cell ss:StyleID="s62"><Data ss:Type="Number">93.2774</Data></Cell>
    <Cell ss:StyleID="s62"><Data ss:Type="Number">103.526</Data></Cell>
    <Cell ss:StyleID="s62"><Data ss:Type="Number">68.053600000000003</Data></Cell>
    <Cell ss:StyleID="s62"><Data ss:Type="Number">97.849500000000006</Data></Cell>
    <Cell ss:StyleID="s74"><Data ss:Type="String">SDR</Data></Cell>
   </Row>
   <Row ss:AutoFitHeight="0">
    <Cell ss:Index="2" ss:StyleID="s62"><Data ss:Type="String">Phyca_scf3164_14326</Data></Cell>
    <Cell ss:StyleID="s62"><Data ss:Type="Number">27.7895</Data></Cell>
    <Cell ss:StyleID="s62"><Data ss:Type="Number">133.99600000000001</Data></Cell>
    <Cell ss:StyleID="s62"><Data ss:Type="Number">129.03</Data></Cell>
    <Cell ss:StyleID="s62"><Data ss:Type="Number">72.838300000000004</Data></Cell>
    <Cell ss:StyleID="s62"><Data ss:Type="Number">105.298</Data></Cell>
    <Cell ss:StyleID="s62"><Data ss:Type="Number">88.767300000000006</Data></Cell>
    <Cell ss:StyleID="s62"><Data ss:Type="Number">77.166399999999996</Data></Cell>
    <Cell ss:StyleID="s74"><Data ss:Type="String">SDR</Data></Cell>
   </Row>
   <Row ss:AutoFitHeight="0">
    <Cell ss:Index="2" ss:StyleID="s62"><Data ss:Type="String">Phyca_scf3581_8868</Data></Cell>
    <Cell ss:StyleID="s62"><Data ss:Type="Number">76.846100000000007</Data></Cell>
    <Cell ss:StyleID="s62"><Data ss:Type="Number">159.62700000000001</Data></Cell>
    <Cell ss:StyleID="s62"><Data ss:Type="Number">154.50700000000001</Data></Cell>
    <Cell ss:StyleID="s62"><Data ss:Type="Number">147.68299999999999</Data></Cell>
    <Cell ss:StyleID="s62"><Data ss:Type="Number">205.04400000000001</Data></Cell>
    <Cell ss:StyleID="s62"><Data ss:Type="Number">105.179</Data></Cell>
    <Cell ss:StyleID="s62"><Data ss:Type="Number">155.464</Data></Cell>
    <Cell ss:StyleID="s74"><Data ss:Type="String">SDR</Data></Cell>
   </Row>
   <Row ss:AutoFitHeight="0">
    <Cell ss:Index="2" ss:StyleID="s62"><Data ss:Type="String">Phyca_scf3732_27578</Data></Cell>
    <Cell ss:StyleID="s62"><Data ss:Type="Number">22.515000000000001</Data></Cell>
    <Cell ss:StyleID="s62"><Data ss:Type="Number">45.477699999999999</Data></Cell>
    <Cell ss:StyleID="s62"><Data ss:Type="Number">37.447899999999997</Data></Cell>
    <Cell ss:StyleID="s62"><Data ss:Type="Number">43.252600000000001</Data></Cell>
    <Cell ss:StyleID="s62"><Data ss:Type="Number">65.256500000000003</Data></Cell>
    <Cell ss:StyleID="s62"><Data ss:Type="Number">64.988699999999994</Data></Cell>
    <Cell ss:StyleID="s62"><Data ss:Type="Number">183.41499999999999</Data></Cell>
    <Cell ss:StyleID="s74"><Data ss:Type="String">SDR</Data></Cell>
   </Row>
   <Row ss:AutoFitHeight="0">
    <Cell ss:Index="2" ss:StyleID="s62"><Data ss:Type="String">Phyca_scf5001_27370</Data></Cell>
    <Cell ss:StyleID="s62"><Data ss:Type="Number">3.1975600000000002</Data></Cell>
    <Cell ss:StyleID="s62"><Data ss:Type="Number">6.2900400000000003</Data></Cell>
    <Cell ss:StyleID="s62"><Data ss:Type="Number">6.5481400000000001</Data></Cell>
    <Cell ss:StyleID="s62"><Data ss:Type="Number">6.9194800000000001</Data></Cell>
    <Cell ss:StyleID="s62"><Data ss:Type="Number">5.51532</Data></Cell>
    <Cell ss:StyleID="s62"><Data ss:Type="Number">3.74865</Data></Cell>
    <Cell ss:StyleID="s62"><Data ss:Type="Number">3.9319199999999999</Data></Cell>
    <Cell ss:StyleID="s74"><Data ss:Type="String">SDR</Data></Cell>
   </Row>
   <Row ss:AutoFitHeight="0">
    <Cell ss:Index="2" ss:StyleID="s62"><Data ss:Type="String">Phyca_scf5226_2052</Data></Cell>
    <Cell ss:StyleID="s62"><Data ss:Type="Number">34.334299999999999</Data></Cell>
    <Cell ss:StyleID="s62"><Data ss:Type="Number">131.386</Data></Cell>
    <Cell ss:StyleID="s62"><Data ss:Type="Number">94.784899999999993</Data></Cell>
    <Cell ss:StyleID="s62"><Data ss:Type="Number">110.065</Data></Cell>
    <Cell ss:StyleID="s62"><Data ss:Type="Number">91.534199999999998</Data></Cell>
    <Cell ss:StyleID="s62"><Data ss:Type="Number">57.5901</Data></Cell>
    <Cell ss:StyleID="s62"><Data ss:Type="Number">44.849400000000003</Data></Cell>
    <Cell ss:StyleID="s74"><Data ss:Type="String">SDR</Data></Cell>
   </Row>
   <Row ss:AutoFitHeight="0">
    <Cell ss:Index="2" ss:StyleID="s62"><Data ss:Type="String">Phyca_scf0305_25661</Data></Cell>
    <Cell ss:StyleID="s62"><Data ss:Type="Number">199.04400000000001</Data></Cell>
    <Cell ss:StyleID="s62"><Data ss:Type="Number">885.05200000000002</Data></Cell>
    <Cell ss:StyleID="s62"><Data ss:Type="Number">727.63599999999997</Data></Cell>
    <Cell ss:StyleID="s62"><Data ss:Type="Number">790.72699999999998</Data></Cell>
    <Cell ss:StyleID="s62"><Data ss:Type="Number">696.596</Data></Cell>
    <Cell ss:StyleID="s62"><Data ss:Type="Number">288.95100000000002</Data></Cell>
    <Cell ss:StyleID="s62"><Data ss:Type="Number">287.06700000000001</Data></Cell>
    <Cell ss:StyleID="s74"><Data ss:Type="String">SDR</Data></Cell>
   </Row>
   <Row ss:AutoFitHeight="0">
    <Cell ss:Index="2" ss:StyleID="s73"><Data ss:Type="String">Methyltransferase</Data></Cell>
    <Cell ss:StyleID="s62"/>
    <Cell ss:StyleID="s62"/>
    <Cell ss:StyleID="s62"/>
    <Cell ss:StyleID="s62"/>
    <Cell ss:StyleID="s62"/>
    <Cell ss:StyleID="s62"/>
    <Cell ss:StyleID="s62"/>
    <Cell ss:StyleID="s74"/>
   </Row>
   <Row ss:AutoFitHeight="0">
    <Cell ss:Index="2" ss:StyleID="s77"><Data ss:Type="String">Phyca_scf0491_23673</Data></Cell>
    <Cell ss:StyleID="s77"><Data ss:Type="Number">4.2757500000000004</Data></Cell>
    <Cell ss:StyleID="s77"><Data ss:Type="Number">13.5312</Data></Cell>
    <Cell ss:StyleID="s77"><Data ss:Type="Number">6.3238300000000001</Data></Cell>
    <Cell ss:StyleID="s77"><Data ss:Type="Number">4.5706899999999999</Data></Cell>
    <Cell ss:StyleID="s77"><Data ss:Type="Number">3.2355299999999998</Data></Cell>
    <Cell ss:StyleID="s77"><Data ss:Type="Number">4.5593000000000004</Data></Cell>
    <Cell ss:StyleID="s77"><Data ss:Type="Number">4.5063199999999997</Data></Cell>
    <Cell ss:StyleID="s74"><Data ss:Type="String">methyltransferase</Data></Cell>
   </Row>
   <Row ss:AutoFitHeight="0">
    <Cell ss:Index="2" ss:StyleID="s77"><Data ss:Type="String">Phyca_scf0611_17931</Data></Cell>
    <Cell ss:StyleID="s77"><Data ss:Type="Number">3.0895899999999998</Data></Cell>
    <Cell ss:StyleID="s77"><Data ss:Type="Number">12.133900000000001</Data></Cell>
    <Cell ss:StyleID="s77"><Data ss:Type="Number">4.3835499999999996</Data></Cell>
    <Cell ss:StyleID="s77"><Data ss:Type="Number">7.4537199999999997</Data></Cell>
    <Cell ss:StyleID="s77"><Data ss:Type="Number">5.1566299999999998</Data></Cell>
    <Cell ss:StyleID="s77"><Data ss:Type="Number">2.5928300000000002</Data></Cell>
    <Cell ss:StyleID="s77"><Data ss:Type="Number">1.7143999999999999</Data></Cell>
    <Cell ss:StyleID="s74"><Data ss:Type="String">methyltransferase</Data></Cell>
   </Row>
   <Row ss:AutoFitHeight="0">
    <Cell ss:Index="2" ss:StyleID="s77"><Data ss:Type="String">Phyca_scf0807_25278</Data></Cell>
    <Cell ss:StyleID="s77"><Data ss:Type="Number">30.313800000000001</Data></Cell>
    <Cell ss:StyleID="s77"><Data ss:Type="Number">87.718400000000003</Data></Cell>
    <Cell ss:StyleID="s77"><Data ss:Type="Number">27.6692</Data></Cell>
    <Cell ss:StyleID="s77"><Data ss:Type="Number">14.9941</Data></Cell>
    <Cell ss:StyleID="s77"><Data ss:Type="Number">18.098800000000001</Data></Cell>
    <Cell ss:StyleID="s77"><Data ss:Type="Number">20.099</Data></Cell>
    <Cell ss:StyleID="s77"><Data ss:Type="Number">34.575000000000003</Data></Cell>
    <Cell ss:StyleID="s74"><Data ss:Type="String">methyltransferase</Data></Cell>
   </Row>
   <Row ss:AutoFitHeight="0">
    <Cell ss:Index="2" ss:StyleID="s77"><Data ss:Type="String">Phyca_scf4637_11885</Data></Cell>
    <Cell ss:StyleID="s77"><Data ss:Type="Number">1.8661099999999999</Data></Cell>
    <Cell ss:StyleID="s77"><Data ss:Type="Number">4.4348900000000002</Data></Cell>
    <Cell ss:StyleID="s77"><Data ss:Type="Number">2.8963100000000002</Data></Cell>
    <Cell ss:StyleID="s77"><Data ss:Type="Number">3.9858899999999999</Data></Cell>
    <Cell ss:StyleID="s77"><Data ss:Type="Number">292.67700000000002</Data></Cell>
    <Cell ss:StyleID="s77"><Data ss:Type="Number">3.26613</Data></Cell>
    <Cell ss:StyleID="s77"><Data ss:Type="Number">2.7977599999999998</Data></Cell>
    <Cell ss:StyleID="s74"><Data ss:Type="String">methyltransferase</Data></Cell>
   </Row>
   <Row ss:AutoFitHeight="0">
    <Cell ss:Index="2" ss:StyleID="s79"><Data ss:Type="String">Acetyltransferase</Data></Cell>
    <Cell ss:StyleID="s77"/>
    <Cell ss:StyleID="s77"/>
    <Cell ss:StyleID="s77"/>
    <Cell ss:StyleID="s77"/>
    <Cell ss:StyleID="s77"/>
    <Cell ss:StyleID="s77"/>
    <Cell ss:StyleID="s77"/>
    <Cell ss:StyleID="s74"/>
   </Row>
   <Row ss:AutoFitHeight="0">
    <Cell ss:Index="2" ss:StyleID="s77"><Data ss:Type="String">Phyca_scf0096_5373</Data></Cell>
    <Cell ss:StyleID="s77"><Data ss:Type="Number">15.6233</Data></Cell>
    <Cell ss:StyleID="s77"><Data ss:Type="Number">65.003</Data></Cell>
    <Cell ss:StyleID="s77"><Data ss:Type="Number">35.709200000000003</Data></Cell>
    <Cell ss:StyleID="s77"><Data ss:Type="Number">30.612500000000001</Data></Cell>
    <Cell ss:StyleID="s77"><Data ss:Type="Number">43.636400000000002</Data></Cell>
    <Cell ss:StyleID="s77"><Data ss:Type="Number">18.5337</Data></Cell>
    <Cell ss:StyleID="s77"><Data ss:Type="Number">27.163900000000002</Data></Cell>
    <Cell ss:StyleID="s74"><Data ss:Type="String">Acyltransferase</Data></Cell>
   </Row>
   <Row ss:AutoFitHeight="0">
    <Cell ss:Index="2" ss:StyleID="s77"><Data ss:Type="String">Phyca_scf0209_15171</Data></Cell>
    <Cell ss:StyleID="s77"><Data ss:Type="Number">10.1487</Data></Cell>
    <Cell ss:StyleID="s77"><Data ss:Type="Number">11.782</Data></Cell>
    <Cell ss:StyleID="s77"><Data ss:Type="Number">8.6523299999999992</Data></Cell>
    <Cell ss:StyleID="s77"><Data ss:Type="Number">10.1531</Data></Cell>
    <Cell ss:StyleID="s77"><Data ss:Type="Number">14.040699999999999</Data></Cell>
    <Cell ss:StyleID="s77"><Data ss:Type="Number">12.773400000000001</Data></Cell>
    <Cell ss:StyleID="s77"><Data ss:Type="Number">93.757999999999996</Data></Cell>
    <Cell ss:StyleID="s74"><Data ss:Type="String">Acyltransferase</Data></Cell>
   </Row>
   <Row ss:AutoFitHeight="0">
    <Cell ss:Index="2" ss:StyleID="s77"><Data ss:Type="String">Phyca_scf1493_21467</Data></Cell>
    <Cell ss:StyleID="s77"><Data ss:Type="Number">184.71</Data></Cell>
    <Cell ss:StyleID="s77"><Data ss:Type="Number">788.99599999999998</Data></Cell>
    <Cell ss:StyleID="s77"><Data ss:Type="Number">495.57299999999998</Data></Cell>
    <Cell ss:StyleID="s77"><Data ss:Type="Number">561.12199999999996</Data></Cell>
    <Cell ss:StyleID="s77"><Data ss:Type="Number">740.07299999999998</Data></Cell>
    <Cell ss:StyleID="s77"><Data ss:Type="Number">451.315</Data></Cell>
    <Cell ss:StyleID="s77"><Data ss:Type="Number">466.09800000000001</Data></Cell>
    <Cell ss:StyleID="s74"><Data ss:Type="String">Acyltransferase</Data></Cell>
   </Row>
   <Row ss:AutoFitHeight="0">
    <Cell ss:Index="2" ss:StyleID="s77"><Data ss:Type="String">Phyca_scf1651_13301</Data></Cell>
    <Cell ss:StyleID="s77"><Data ss:Type="Number">4.0704900000000004</Data></Cell>
    <Cell ss:StyleID="s77"><Data ss:Type="Number">6.4411100000000001</Data></Cell>
    <Cell ss:StyleID="s77"><Data ss:Type="Number">38.174700000000001</Data></Cell>
    <Cell ss:StyleID="s77"><Data ss:Type="Number">154.46799999999999</Data></Cell>
    <Cell ss:StyleID="s77"><Data ss:Type="Number">116.723</Data></Cell>
    <Cell ss:StyleID="s77"><Data ss:Type="Number">330.65300000000002</Data></Cell>
    <Cell ss:StyleID="s77"><Data ss:Type="Number">227.684</Data></Cell>
    <Cell ss:StyleID="s74"><Data ss:Type="String">Acyltransferase</Data></Cell>
   </Row>
   <Row ss:AutoFitHeight="0">
    <Cell ss:Index="2" ss:StyleID="s77"><Data ss:Type="String">Phyca_scf3894_22147</Data></Cell>
    <Cell ss:StyleID="s77"><Data ss:Type="Number">61.7742</Data></Cell>
    <Cell ss:StyleID="s77"><Data ss:Type="Number">51.395699999999998</Data></Cell>
    <Cell ss:StyleID="s77"><Data ss:Type="Number">55.428100000000001</Data></Cell>
    <Cell ss:StyleID="s77"><Data ss:Type="Number">216.44300000000001</Data></Cell>
    <Cell ss:StyleID="s77"><Data ss:Type="Number">148.4</Data></Cell>
    <Cell ss:StyleID="s77"><Data ss:Type="Number">163.90799999999999</Data></Cell>
    <Cell ss:StyleID="s77"><Data ss:Type="Number">230.03299999999999</Data></Cell>
    <Cell ss:StyleID="s74"><Data ss:Type="String">Acyltransferase</Data></Cell>
   </Row>
   <Row ss:AutoFitHeight="0" ss:StyleID="s64">
    <Cell ss:Index="2" ss:StyleID="s79"><Data ss:Type="String">Catalase</Data></Cell>
    <Cell ss:StyleID="s77"/>
    <Cell ss:StyleID="s77"/>
    <Cell ss:StyleID="s77"/>
    <Cell ss:StyleID="s77"/>
    <Cell ss:StyleID="s77"/>
    <Cell ss:StyleID="s77"/>
    <Cell ss:StyleID="s77"/>
    <Cell ss:StyleID="s74"/>
   </Row>
   <Row ss:AutoFitHeight="0">
    <Cell ss:Index="2" ss:StyleID="s77"><Data ss:Type="String">Phyca_scf5254_22684</Data></Cell>
    <Cell ss:StyleID="s77"><Data ss:Type="Number">28.656600000000001</Data></Cell>
    <Cell ss:StyleID="s77"><Data ss:Type="Number">168.51599999999999</Data></Cell>
    <Cell ss:StyleID="s77"><Data ss:Type="Number">68.593299999999999</Data></Cell>
    <Cell ss:StyleID="s77"><Data ss:Type="Number">63.264299999999999</Data></Cell>
    <Cell ss:StyleID="s77"><Data ss:Type="Number">76.023200000000003</Data></Cell>
    <Cell ss:StyleID="s77"><Data ss:Type="Number">38.895400000000002</Data></Cell>
    <Cell ss:StyleID="s77"><Data ss:Type="Number">48.587600000000002</Data></Cell>
    <Cell ss:StyleID="s74"><Data ss:Type="String">Catalase</Data></Cell>
   </Row>
   <Row ss:AutoFitHeight="0" ss:StyleID="s80">
    <Cell ss:Index="2" ss:StyleID="s79"><Data ss:Type="String">Peroxidase</Data></Cell>
    <Cell ss:StyleID="s77"/>
    <Cell ss:StyleID="s77"/>
    <Cell ss:StyleID="s77"/>
    <Cell ss:StyleID="s77"/>
    <Cell ss:StyleID="s77"/>
    <Cell ss:StyleID="s77"/>
    <Cell ss:StyleID="s77"/>
    <Cell ss:StyleID="s74"/>
    <Cell ss:StyleID="s64"/>
    <Cell ss:StyleID="s64"/>
    <Cell ss:StyleID="s64"/>
    <Cell ss:StyleID="s64"/>
    <Cell ss:StyleID="s64"/>
    <Cell ss:StyleID="s64"/>
    <Cell ss:StyleID="s64"/>
    <Cell ss:StyleID="s64"/>
    <Cell ss:StyleID="s64"/>
    <Cell ss:StyleID="s64"/>
    <Cell ss:StyleID="s64"/>
    <Cell ss:StyleID="s64"/>
    <Cell ss:StyleID="s64"/>
    <Cell ss:StyleID="s64"/>
    <Cell ss:StyleID="s64"/>
    <Cell ss:StyleID="s64"/>
    <Cell ss:StyleID="s64"/>
    <Cell ss:StyleID="s64"/>
    <Cell ss:StyleID="s64"/>
    <Cell ss:StyleID="s64"/>
    <Cell ss:StyleID="s64"/>
    <Cell ss:StyleID="s64"/>
    <Cell ss:StyleID="s64"/>
    <Cell ss:StyleID="s64"/>
    <Cell ss:StyleID="s64"/>
    <Cell ss:StyleID="s64"/>
    <Cell ss:StyleID="s64"/>
    <Cell ss:StyleID="s64"/>
    <Cell ss:StyleID="s64"/>
    <Cell ss:StyleID="s64"/>
    <Cell ss:StyleID="s64"/>
    <Cell ss:StyleID="s64"/>
    <Cell ss:StyleID="s64"/>
    <Cell ss:StyleID="s64"/>
   </Row>
   <Row ss:AutoFitHeight="0" ss:StyleID="s80">
    <Cell ss:Index="2" ss:StyleID="s77"><Data ss:Type="String">Phyca_scf1780_6561</Data></Cell>
    <Cell ss:StyleID="s77"><Data ss:Type="Number">80.088399999999993</Data></Cell>
    <Cell ss:StyleID="s77"><Data ss:Type="Number">212.01499999999999</Data></Cell>
    <Cell ss:StyleID="s77"><Data ss:Type="Number">130.03700000000001</Data></Cell>
    <Cell ss:StyleID="s77"><Data ss:Type="Number">199.05199999999999</Data></Cell>
    <Cell ss:StyleID="s77"><Data ss:Type="Number">258.10199999999998</Data></Cell>
    <Cell ss:StyleID="s77"><Data ss:Type="Number">126.932</Data></Cell>
    <Cell ss:StyleID="s77"><Data ss:Type="Number">173.50200000000001</Data></Cell>
    <Cell ss:StyleID="s77"><Data ss:Type="String">peroxidase</Data></Cell>
    <Cell ss:StyleID="s64"/>
    <Cell ss:StyleID="s64"/>
    <Cell ss:StyleID="s64"/>
    <Cell ss:StyleID="s64"/>
    <Cell ss:StyleID="s64"/>
    <Cell ss:StyleID="s64"/>
    <Cell ss:StyleID="s64"/>
    <Cell ss:StyleID="s64"/>
    <Cell ss:StyleID="s64"/>
    <Cell ss:StyleID="s64"/>
    <Cell ss:StyleID="s64"/>
    <Cell ss:StyleID="s64"/>
    <Cell ss:StyleID="s64"/>
    <Cell ss:StyleID="s64"/>
    <Cell ss:StyleID="s64"/>
    <Cell ss:StyleID="s64"/>
    <Cell ss:StyleID="s64"/>
    <Cell ss:StyleID="s64"/>
    <Cell ss:StyleID="s64"/>
    <Cell ss:StyleID="s64"/>
    <Cell ss:StyleID="s64"/>
    <Cell ss:StyleID="s64"/>
    <Cell ss:StyleID="s64"/>
    <Cell ss:StyleID="s64"/>
    <Cell ss:StyleID="s64"/>
    <Cell ss:StyleID="s64"/>
    <Cell ss:StyleID="s64"/>
    <Cell ss:StyleID="s64"/>
    <Cell ss:StyleID="s64"/>
    <Cell ss:StyleID="s64"/>
    <Cell ss:StyleID="s64"/>
    <Cell ss:StyleID="s64"/>
    <Cell ss:StyleID="s64"/>
    <Cell ss:StyleID="s64"/>
   </Row>
   <Row ss:AutoFitHeight="0" ss:StyleID="s80">
    <Cell ss:Index="2" ss:StyleID="s77"><Data ss:Type="String">Phyca_scf0437_22648</Data></Cell>
    <Cell ss:StyleID="s77"><Data ss:Type="Number">33.322400000000002</Data></Cell>
    <Cell ss:StyleID="s77"><Data ss:Type="Number">38.4831</Data></Cell>
    <Cell ss:StyleID="s77"><Data ss:Type="Number">52.890599999999999</Data></Cell>
    <Cell ss:StyleID="s77"><Data ss:Type="Number">56.600299999999997</Data></Cell>
    <Cell ss:StyleID="s77"><Data ss:Type="Number">77.721500000000006</Data></Cell>
    <Cell ss:StyleID="s77"><Data ss:Type="Number">59.988300000000002</Data></Cell>
    <Cell ss:StyleID="s77"><Data ss:Type="Number">66.604200000000006</Data></Cell>
    <Cell ss:StyleID="s77"><Data ss:Type="String">peroxidase</Data></Cell>
    <Cell ss:StyleID="s64"/>
    <Cell ss:StyleID="s64"/>
    <Cell ss:StyleID="s64"/>
    <Cell ss:StyleID="s64"/>
    <Cell ss:StyleID="s64"/>
    <Cell ss:StyleID="s64"/>
    <Cell ss:StyleID="s64"/>
    <Cell ss:StyleID="s64"/>
    <Cell ss:StyleID="s64"/>
    <Cell ss:StyleID="s64"/>
    <Cell ss:StyleID="s64"/>
    <Cell ss:StyleID="s64"/>
    <Cell ss:StyleID="s64"/>
    <Cell ss:StyleID="s64"/>
    <Cell ss:StyleID="s64"/>
    <Cell ss:StyleID="s64"/>
    <Cell ss:StyleID="s64"/>
    <Cell ss:StyleID="s64"/>
    <Cell ss:StyleID="s64"/>
    <Cell ss:StyleID="s64"/>
    <Cell ss:StyleID="s64"/>
    <Cell ss:StyleID="s64"/>
    <Cell ss:StyleID="s64"/>
    <Cell ss:StyleID="s64"/>
    <Cell ss:StyleID="s64"/>
    <Cell ss:StyleID="s64"/>
    <Cell ss:StyleID="s64"/>
    <Cell ss:StyleID="s64"/>
    <Cell ss:StyleID="s64"/>
    <Cell ss:StyleID="s64"/>
    <Cell ss:StyleID="s64"/>
    <Cell ss:StyleID="s64"/>
    <Cell ss:StyleID="s64"/>
    <Cell ss:StyleID="s64"/>
   </Row>
   <Row ss:AutoFitHeight="0">
    <Cell ss:Index="2" ss:StyleID="s77"><Data ss:Type="String">Phyca_scf2840_12037</Data></Cell>
    <Cell ss:StyleID="s77"><Data ss:Type="Number">41.491199999999999</Data></Cell>
    <Cell ss:StyleID="s77"><Data ss:Type="Number">88.843100000000007</Data></Cell>
    <Cell ss:StyleID="s77"><Data ss:Type="Number">66.605800000000002</Data></Cell>
    <Cell ss:StyleID="s77"><Data ss:Type="Number">85.234899999999996</Data></Cell>
    <Cell ss:StyleID="s77"><Data ss:Type="Number">80.282700000000006</Data></Cell>
    <Cell ss:StyleID="s77"><Data ss:Type="Number">38.203299999999999</Data></Cell>
    <Cell ss:StyleID="s77"><Data ss:Type="Number">60.870100000000001</Data></Cell>
    <Cell ss:StyleID="s77"><Data ss:Type="String">peroxidase</Data></Cell>
   </Row>
   <Row ss:AutoFitHeight="0">
    <Cell ss:MergeDown="16" ss:StyleID="s83"><Data ss:Type="String">Kinase</Data></Cell>
    <Cell ss:StyleID="s73"><Data ss:Type="String">Kinase</Data></Cell>
    <Cell ss:StyleID="s62"/>
    <Cell ss:StyleID="s62"/>
    <Cell ss:StyleID="s62"/>
    <Cell ss:StyleID="s62"/>
    <Cell ss:StyleID="s62"/>
    <Cell ss:StyleID="s62"/>
    <Cell ss:StyleID="s62"/>
    <Cell ss:StyleID="s74"/>
   </Row>
   <Row ss:AutoFitHeight="0">
    <Cell ss:Index="2" ss:StyleID="s62"><Data ss:Type="String">Phyca_scf0265_10046</Data></Cell>
    <Cell ss:StyleID="s62"><Data ss:Type="Number">7.5786800000000003</Data></Cell>
    <Cell ss:StyleID="s62"><Data ss:Type="Number">38.051600000000001</Data></Cell>
    <Cell ss:StyleID="s62"><Data ss:Type="Number">29.179300000000001</Data></Cell>
    <Cell ss:StyleID="s62"><Data ss:Type="Number">16.5349</Data></Cell>
    <Cell ss:StyleID="s62"><Data ss:Type="Number">19.498100000000001</Data></Cell>
    <Cell ss:StyleID="s62"><Data ss:Type="Number">21.4754</Data></Cell>
    <Cell ss:StyleID="s62"><Data ss:Type="Number">12.8544</Data></Cell>
    <Cell ss:StyleID="s69"><Data ss:Type="String">Protein kinase</Data></Cell>
   </Row>
   <Row ss:AutoFitHeight="0">
    <Cell ss:Index="2" ss:StyleID="s62"><Data ss:Type="String">Phyca_scf0354_10786</Data></Cell>
    <Cell ss:StyleID="s62"><Data ss:Type="Number">14.208600000000001</Data></Cell>
    <Cell ss:StyleID="s62"><Data ss:Type="Number">20.0929</Data></Cell>
    <Cell ss:StyleID="s62"><Data ss:Type="Number">35.163600000000002</Data></Cell>
    <Cell ss:StyleID="s62"><Data ss:Type="Number">14.4328</Data></Cell>
    <Cell ss:StyleID="s62"><Data ss:Type="Number">8.8448499999999992</Data></Cell>
    <Cell ss:StyleID="s62"><Data ss:Type="Number">21.267600000000002</Data></Cell>
    <Cell ss:StyleID="s62"><Data ss:Type="Number">15.6036</Data></Cell>
    <Cell ss:StyleID="s69"><Data ss:Type="String">Protein kinase</Data></Cell>
   </Row>
   <Row ss:AutoFitHeight="0">
    <Cell ss:Index="2" ss:StyleID="s62"><Data ss:Type="String">Phyca_scf0387_7963</Data></Cell>
    <Cell ss:StyleID="s62"><Data ss:Type="Number">30.3948</Data></Cell>
    <Cell ss:StyleID="s62"><Data ss:Type="Number">88.369900000000001</Data></Cell>
    <Cell ss:StyleID="s62"><Data ss:Type="Number">72.116799999999998</Data></Cell>
    <Cell ss:StyleID="s62"><Data ss:Type="Number">60.357399999999998</Data></Cell>
    <Cell ss:StyleID="s62"><Data ss:Type="Number">58.245399999999997</Data></Cell>
    <Cell ss:StyleID="s62"><Data ss:Type="Number">47.785400000000003</Data></Cell>
    <Cell ss:StyleID="s62"><Data ss:Type="Number">32.319600000000001</Data></Cell>
    <Cell ss:StyleID="s69"><Data ss:Type="String">Protein kinase</Data></Cell>
   </Row>
   <Row ss:AutoFitHeight="0">
    <Cell ss:Index="2" ss:StyleID="s62"><Data ss:Type="String">Phyca_scf4950_11116</Data></Cell>
    <Cell ss:StyleID="s62"><Data ss:Type="Number">2.5421200000000002</Data></Cell>
    <Cell ss:StyleID="s62"><Data ss:Type="Number">2.8715099999999998</Data></Cell>
    <Cell ss:StyleID="s62"><Data ss:Type="Number">4.8366100000000003</Data></Cell>
    <Cell ss:StyleID="s62"><Data ss:Type="Number">4.9330100000000003</Data></Cell>
    <Cell ss:StyleID="s62"><Data ss:Type="Number">2.5420699999999998</Data></Cell>
    <Cell ss:StyleID="s62"><Data ss:Type="Number">3.58487</Data></Cell>
    <Cell ss:StyleID="s62"><Data ss:Type="Number">26.4283</Data></Cell>
    <Cell ss:StyleID="s69"><Data ss:Type="String">Protein kinase</Data></Cell>
   </Row>
   <Row ss:AutoFitHeight="0">
    <Cell ss:Index="2" ss:StyleID="s62"><Data ss:Type="String">Phyca_scf2348_20820</Data></Cell>
    <Cell ss:StyleID="s62"><Data ss:Type="Number">13.484</Data></Cell>
    <Cell ss:StyleID="s62"><Data ss:Type="Number">30.897300000000001</Data></Cell>
    <Cell ss:StyleID="s62"><Data ss:Type="Number">20.149999999999999</Data></Cell>
    <Cell ss:StyleID="s62"><Data ss:Type="Number">20.581600000000002</Data></Cell>
    <Cell ss:StyleID="s62"><Data ss:Type="Number">18.288799999999998</Data></Cell>
    <Cell ss:StyleID="s62"><Data ss:Type="Number">16.6051</Data></Cell>
    <Cell ss:StyleID="s62"><Data ss:Type="Number">13.1938</Data></Cell>
    <Cell ss:StyleID="s69"><Data ss:Type="String">Protein kinase</Data></Cell>
   </Row>
   <Row ss:AutoFitHeight="0">
    <Cell ss:Index="2" ss:StyleID="s62"><Data ss:Type="String">Phyca_scf2502_10359</Data></Cell>
    <Cell ss:StyleID="s62"><Data ss:Type="Number">4.1688299999999998</Data></Cell>
    <Cell ss:StyleID="s62"><Data ss:Type="Number">36.974699999999999</Data></Cell>
    <Cell ss:StyleID="s62"><Data ss:Type="Number">32.853000000000002</Data></Cell>
    <Cell ss:StyleID="s62"><Data ss:Type="Number">43.8889</Data></Cell>
    <Cell ss:StyleID="s62"><Data ss:Type="Number">27.4998</Data></Cell>
    <Cell ss:StyleID="s62"><Data ss:Type="Number">11.8231</Data></Cell>
    <Cell ss:StyleID="s62"><Data ss:Type="Number">6.7676100000000003</Data></Cell>
    <Cell ss:StyleID="s69"><Data ss:Type="String">Protein kinase</Data></Cell>
   </Row>
   <Row ss:AutoFitHeight="0">
    <Cell ss:Index="2" ss:StyleID="s62"><Data ss:Type="String">Phyca_scf3860_20491</Data></Cell>
    <Cell ss:StyleID="s62"><Data ss:Type="Number">18.777999999999999</Data></Cell>
    <Cell ss:StyleID="s62"><Data ss:Type="Number">27.184100000000001</Data></Cell>
    <Cell ss:StyleID="s62"><Data ss:Type="Number">37.247999999999998</Data></Cell>
    <Cell ss:StyleID="s62"><Data ss:Type="Number">30.854500000000002</Data></Cell>
    <Cell ss:StyleID="s62"><Data ss:Type="Number">24.2425</Data></Cell>
    <Cell ss:StyleID="s62"><Data ss:Type="Number">29.607800000000001</Data></Cell>
    <Cell ss:StyleID="s62"><Data ss:Type="Number">19.4693</Data></Cell>
    <Cell ss:StyleID="s69"><Data ss:Type="String">Protein kinase</Data></Cell>
   </Row>
   <Row ss:AutoFitHeight="0">
    <Cell ss:Index="2" ss:StyleID="s62"><Data ss:Type="String">Phyca_scf5116_13043</Data></Cell>
    <Cell ss:StyleID="s62"><Data ss:Type="Number">10.2538</Data></Cell>
    <Cell ss:StyleID="s62"><Data ss:Type="Number">33.2761</Data></Cell>
    <Cell ss:StyleID="s62"><Data ss:Type="Number">15.422000000000001</Data></Cell>
    <Cell ss:StyleID="s62"><Data ss:Type="Number">14.1928</Data></Cell>
    <Cell ss:StyleID="s62"><Data ss:Type="Number">19.381799999999998</Data></Cell>
    <Cell ss:StyleID="s62"><Data ss:Type="Number">14.517300000000001</Data></Cell>
    <Cell ss:StyleID="s62"><Data ss:Type="Number">6.8350900000000001</Data></Cell>
    <Cell ss:StyleID="s69"><Data ss:Type="String">Protein kinase</Data></Cell>
   </Row>
   <Row ss:AutoFitHeight="0">
    <Cell ss:Index="2" ss:StyleID="s62"><Data ss:Type="String">Phyca_scf0228_10581</Data></Cell>
    <Cell ss:StyleID="s62"><Data ss:Type="Number">9.9987999999999992</Data></Cell>
    <Cell ss:StyleID="s62"><Data ss:Type="Number">11.8687</Data></Cell>
    <Cell ss:StyleID="s62"><Data ss:Type="Number">30.0733</Data></Cell>
    <Cell ss:StyleID="s62"><Data ss:Type="Number">25.975899999999999</Data></Cell>
    <Cell ss:StyleID="s62"><Data ss:Type="Number">18.288599999999999</Data></Cell>
    <Cell ss:StyleID="s62"><Data ss:Type="Number">19.139099999999999</Data></Cell>
    <Cell ss:StyleID="s62"><Data ss:Type="Number">19.541699999999999</Data></Cell>
    <Cell ss:StyleID="s69"><Data ss:Type="String">Protein kinase</Data></Cell>
   </Row>
   <Row ss:AutoFitHeight="0">
    <Cell ss:Index="2" ss:StyleID="s62"><Data ss:Type="String">Phyca_scf5268_7266</Data></Cell>
    <Cell ss:StyleID="s62"><Data ss:Type="Number">86.484300000000005</Data></Cell>
    <Cell ss:StyleID="s62"><Data ss:Type="Number">93.051500000000004</Data></Cell>
    <Cell ss:StyleID="s62"><Data ss:Type="Number">114.708</Data></Cell>
    <Cell ss:StyleID="s62"><Data ss:Type="Number">173.523</Data></Cell>
    <Cell ss:StyleID="s62"><Data ss:Type="Number">169.78399999999999</Data></Cell>
    <Cell ss:StyleID="s62"><Data ss:Type="Number">93.004499999999993</Data></Cell>
    <Cell ss:StyleID="s62"><Data ss:Type="Number">44.385100000000001</Data></Cell>
    <Cell ss:StyleID="s69"><Data ss:Type="String">Protein kinase</Data></Cell>
   </Row>
   <Row ss:AutoFitHeight="0">
    <Cell ss:Index="2" ss:StyleID="s62"><Data ss:Type="String">Phyca_scf0710_11195</Data></Cell>
    <Cell ss:StyleID="s62"><Data ss:Type="Number">12.8043</Data></Cell>
    <Cell ss:StyleID="s62"><Data ss:Type="Number">42.965299999999999</Data></Cell>
    <Cell ss:StyleID="s62"><Data ss:Type="Number">12.220800000000001</Data></Cell>
    <Cell ss:StyleID="s62"><Data ss:Type="Number">8.1605699999999999</Data></Cell>
    <Cell ss:StyleID="s62"><Data ss:Type="Number">7.7134099999999997</Data></Cell>
    <Cell ss:StyleID="s62"><Data ss:Type="Number">7.9819699999999996</Data></Cell>
    <Cell ss:StyleID="s62"><Data ss:Type="Number">5.8296900000000003</Data></Cell>
    <Cell ss:StyleID="s69"><Data ss:Type="String">Protein kinase</Data></Cell>
   </Row>
   <Row ss:AutoFitHeight="0">
    <Cell ss:Index="2" ss:StyleID="s62"><Data ss:Type="String">Phyca_scf4048_4379</Data></Cell>
    <Cell ss:StyleID="s62"><Data ss:Type="Number">35.808900000000001</Data></Cell>
    <Cell ss:StyleID="s62"><Data ss:Type="Number">68.559200000000004</Data></Cell>
    <Cell ss:StyleID="s62"><Data ss:Type="Number">41.775799999999997</Data></Cell>
    <Cell ss:StyleID="s62"><Data ss:Type="Number">36.509599999999999</Data></Cell>
    <Cell ss:StyleID="s62"><Data ss:Type="Number">38.36</Data></Cell>
    <Cell ss:StyleID="s62"><Data ss:Type="Number">31.4206</Data></Cell>
    <Cell ss:StyleID="s62"><Data ss:Type="Number">21.281500000000001</Data></Cell>
    <Cell ss:StyleID="s69"><Data ss:Type="String">Protein kinase</Data></Cell>
   </Row>
   <Row ss:AutoFitHeight="0">
    <Cell ss:Index="2" ss:StyleID="s62"><Data ss:Type="String">Phyca_scf5339_4848</Data></Cell>
    <Cell ss:StyleID="s62"><Data ss:Type="Number">11.0343</Data></Cell>
    <Cell ss:StyleID="s62"><Data ss:Type="Number">7.58249</Data></Cell>
    <Cell ss:StyleID="s62"><Data ss:Type="Number">22.767099999999999</Data></Cell>
    <Cell ss:StyleID="s62"><Data ss:Type="Number">29.156300000000002</Data></Cell>
    <Cell ss:StyleID="s62"><Data ss:Type="Number">31.2209</Data></Cell>
    <Cell ss:StyleID="s62"><Data ss:Type="Number">22.384899999999998</Data></Cell>
    <Cell ss:StyleID="s62"><Data ss:Type="Number">6.0440500000000004</Data></Cell>
    <Cell ss:StyleID="s69"><Data ss:Type="String">Protein kinase</Data></Cell>
   </Row>
   <Row ss:AutoFitHeight="0">
    <Cell ss:Index="2" ss:StyleID="s62"><Data ss:Type="String">Phyca_scf2753_17973</Data></Cell>
    <Cell ss:StyleID="s62"><Data ss:Type="Number">16.754300000000001</Data></Cell>
    <Cell ss:StyleID="s62"><Data ss:Type="Number">19.338200000000001</Data></Cell>
    <Cell ss:StyleID="s62"><Data ss:Type="Number">15.167999999999999</Data></Cell>
    <Cell ss:StyleID="s62"><Data ss:Type="Number">18.982700000000001</Data></Cell>
    <Cell ss:StyleID="s62"><Data ss:Type="Number">33.837899999999998</Data></Cell>
    <Cell ss:StyleID="s62"><Data ss:Type="Number">27.738299999999999</Data></Cell>
    <Cell ss:StyleID="s62"><Data ss:Type="Number">60.0471</Data></Cell>
    <Cell ss:StyleID="s69"><Data ss:Type="String">Protein kinase</Data></Cell>
   </Row>
   <Row ss:AutoFitHeight="0">
    <Cell ss:Index="2" ss:StyleID="s62"><Data ss:Type="String">Phyca_scf0429_9825</Data></Cell>
    <Cell ss:StyleID="s62"><Data ss:Type="Number">1.5764199999999999</Data></Cell>
    <Cell ss:StyleID="s62"><Data ss:Type="Number">2.9501599999999999</Data></Cell>
    <Cell ss:StyleID="s62"><Data ss:Type="Number">8.3140000000000001</Data></Cell>
    <Cell ss:StyleID="s62"><Data ss:Type="Number">9.0608500000000003</Data></Cell>
    <Cell ss:StyleID="s62"><Data ss:Type="Number">6.57172</Data></Cell>
    <Cell ss:StyleID="s62"><Data ss:Type="Number">5.9075300000000004</Data></Cell>
    <Cell ss:StyleID="s62"><Data ss:Type="Number">24.045300000000001</Data></Cell>
    <Cell ss:StyleID="s69"><Data ss:Type="String">Protein kinase</Data></Cell>
   </Row>
   <Row ss:AutoFitHeight="0">
    <Cell ss:Index="2" ss:StyleID="s62"><Data ss:Type="String">Phyca_scf2763_9605</Data></Cell>
    <Cell ss:StyleID="s62"><Data ss:Type="Number">194.376</Data></Cell>
    <Cell ss:StyleID="s62"><Data ss:Type="Number">378.05</Data></Cell>
    <Cell ss:StyleID="s62"><Data ss:Type="Number">283.31099999999998</Data></Cell>
    <Cell ss:StyleID="s62"><Data ss:Type="Number">289.62400000000002</Data></Cell>
    <Cell ss:StyleID="s62"><Data ss:Type="Number">442.39299999999997</Data></Cell>
    <Cell ss:StyleID="s62"><Data ss:Type="Number">291.51499999999999</Data></Cell>
    <Cell ss:StyleID="s62"><Data ss:Type="Number">577.93100000000004</Data></Cell>
    <Cell ss:StyleID="s69"><Data ss:Type="String">Protein kinase</Data></Cell>
   </Row>
   <Row ss:AutoFitHeight="0">
    <Cell ss:MergeDown="17" ss:StyleID="s85"><Data ss:Type="String">Translation regulation</Data></Cell>
    <Cell ss:StyleID="s73"><Data ss:Type="String">Translation factors</Data></Cell>
    <Cell ss:StyleID="s62"/>
    <Cell ss:StyleID="s62"/>
    <Cell ss:StyleID="s62"/>
    <Cell ss:StyleID="s62"/>
    <Cell ss:StyleID="s62"/>
    <Cell ss:StyleID="s62"/>
    <Cell ss:StyleID="s62"/>
    <Cell ss:StyleID="s69"/>
   </Row>
   <Row ss:AutoFitHeight="0">
    <Cell ss:Index="2" ss:StyleID="s62"><Data ss:Type="String">Phyca_scf0403_22090</Data></Cell>
    <Cell ss:StyleID="s62"><Data ss:Type="Number">25.754100000000001</Data></Cell>
    <Cell ss:StyleID="s62"><Data ss:Type="Number">56.076999999999998</Data></Cell>
    <Cell ss:StyleID="s62"><Data ss:Type="Number">23.732800000000001</Data></Cell>
    <Cell ss:StyleID="s62"><Data ss:Type="Number">19.388500000000001</Data></Cell>
    <Cell ss:StyleID="s62"><Data ss:Type="Number">27.172999999999998</Data></Cell>
    <Cell ss:StyleID="s62"><Data ss:Type="Number">16.499600000000001</Data></Cell>
    <Cell ss:StyleID="s62"><Data ss:Type="Number">16.6722</Data></Cell>
    <Cell ss:StyleID="s69"/>
   </Row>
   <Row ss:AutoFitHeight="0">
    <Cell ss:Index="2" ss:StyleID="s62"><Data ss:Type="String">Phyca_scf1163_10135</Data></Cell>
    <Cell ss:StyleID="s62"><Data ss:Type="Number">82.300299999999993</Data></Cell>
    <Cell ss:StyleID="s62"><Data ss:Type="Number">57.221200000000003</Data></Cell>
    <Cell ss:StyleID="s62"><Data ss:Type="Number">83.2607</Data></Cell>
    <Cell ss:StyleID="s62"><Data ss:Type="Number">145.05000000000001</Data></Cell>
    <Cell ss:StyleID="s62"><Data ss:Type="Number">303.97800000000001</Data></Cell>
    <Cell ss:StyleID="s62"><Data ss:Type="Number">177.595</Data></Cell>
    <Cell ss:StyleID="s62"><Data ss:Type="Number">200.041</Data></Cell>
    <Cell ss:StyleID="s86"/>
   </Row>
   <Row ss:AutoFitHeight="0">
    <Cell ss:Index="2" ss:StyleID="s62"><Data ss:Type="String">Phyca_scf0715_7415</Data></Cell>
    <Cell ss:StyleID="s62"><Data ss:Type="Number">6.5233999999999996</Data></Cell>
    <Cell ss:StyleID="s62"><Data ss:Type="Number">6.9213199999999997</Data></Cell>
    <Cell ss:StyleID="s62"><Data ss:Type="Number">4.65144</Data></Cell>
    <Cell ss:StyleID="s62"><Data ss:Type="Number">8.1149500000000003</Data></Cell>
    <Cell ss:StyleID="s62"><Data ss:Type="Number">9.5090400000000006</Data></Cell>
    <Cell ss:StyleID="s62"><Data ss:Type="Number">8.2050000000000001</Data></Cell>
    <Cell ss:StyleID="s62"><Data ss:Type="Number">48.068100000000001</Data></Cell>
    <Cell ss:StyleID="s86"><Data ss:Type="String">FYVE/PHD-type</Data></Cell>
   </Row>
   <Row ss:AutoFitHeight="0" ss:StyleID="s87">
    <Cell ss:Index="2" ss:StyleID="s62"><Data ss:Type="String">Phyca_scf3103_22926</Data></Cell>
    <Cell ss:StyleID="s62"><Data ss:Type="Number">8.5788200000000003</Data></Cell>
    <Cell ss:StyleID="s62"><Data ss:Type="Number">8.2158300000000004</Data></Cell>
    <Cell ss:StyleID="s62"><Data ss:Type="Number">11.543799999999999</Data></Cell>
    <Cell ss:StyleID="s62"><Data ss:Type="Number">12.6473</Data></Cell>
    <Cell ss:StyleID="s62"><Data ss:Type="Number">12.550599999999999</Data></Cell>
    <Cell ss:StyleID="s62"><Data ss:Type="Number">15.5938</Data></Cell>
    <Cell ss:StyleID="s62"><Data ss:Type="Number">110.655</Data></Cell>
    <Cell ss:StyleID="s86"><Data ss:Type="String">FYVE/PHD-type</Data></Cell>
    <Cell ss:StyleID="s64"/>
    <Cell ss:StyleID="s64"/>
    <Cell ss:StyleID="s64"/>
    <Cell ss:StyleID="s64"/>
    <Cell ss:StyleID="s64"/>
    <Cell ss:StyleID="s64"/>
    <Cell ss:StyleID="s64"/>
    <Cell ss:StyleID="s64"/>
    <Cell ss:StyleID="s64"/>
    <Cell ss:StyleID="s64"/>
    <Cell ss:StyleID="s64"/>
    <Cell ss:StyleID="s64"/>
    <Cell ss:StyleID="s64"/>
    <Cell ss:StyleID="s64"/>
    <Cell ss:StyleID="s64"/>
    <Cell ss:StyleID="s64"/>
    <Cell ss:StyleID="s64"/>
    <Cell ss:StyleID="s64"/>
    <Cell ss:StyleID="s64"/>
    <Cell ss:StyleID="s64"/>
    <Cell ss:StyleID="s64"/>
    <Cell ss:StyleID="s64"/>
    <Cell ss:StyleID="s64"/>
    <Cell ss:StyleID="s64"/>
    <Cell ss:StyleID="s64"/>
    <Cell ss:StyleID="s64"/>
    <Cell ss:StyleID="s64"/>
    <Cell ss:StyleID="s64"/>
    <Cell ss:StyleID="s64"/>
    <Cell ss:StyleID="s64"/>
    <Cell ss:StyleID="s64"/>
    <Cell ss:StyleID="s64"/>
    <Cell ss:StyleID="s64"/>
    <Cell ss:StyleID="s64"/>
   </Row>
   <Row ss:AutoFitHeight="0">
    <Cell ss:Index="2" ss:StyleID="s62"><Data ss:Type="String">Phyca_scf4524_6283</Data></Cell>
    <Cell ss:StyleID="s62"><Data ss:Type="Number">32.795499999999997</Data></Cell>
    <Cell ss:StyleID="s62"><Data ss:Type="Number">19.139299999999999</Data></Cell>
    <Cell ss:StyleID="s62"><Data ss:Type="Number">18.304400000000001</Data></Cell>
    <Cell ss:StyleID="s62"><Data ss:Type="Number">13.886900000000001</Data></Cell>
    <Cell ss:StyleID="s62"><Data ss:Type="Number">25.0886</Data></Cell>
    <Cell ss:StyleID="s62"><Data ss:Type="Number">35.659199999999998</Data></Cell>
    <Cell ss:StyleID="s62"><Data ss:Type="Number">174.73099999999999</Data></Cell>
    <Cell ss:StyleID="s86"><Data ss:Type="String">FYVE/PHD-type</Data></Cell>
   </Row>
   <Row ss:AutoFitHeight="0">
    <Cell ss:Index="2" ss:StyleID="s62"><Data ss:Type="String">Phyca_scf5226_2089</Data></Cell>
    <Cell ss:StyleID="s62"><Data ss:Type="Number">5.1676000000000002</Data></Cell>
    <Cell ss:StyleID="s62"><Data ss:Type="Number">4.0141999999999998</Data></Cell>
    <Cell ss:StyleID="s62"><Data ss:Type="Number">2.52589</Data></Cell>
    <Cell ss:StyleID="s62"><Data ss:Type="Number">2.8883700000000001</Data></Cell>
    <Cell ss:StyleID="s62"><Data ss:Type="Number">7.9293199999999997</Data></Cell>
    <Cell ss:StyleID="s62"><Data ss:Type="Number">9.6626600000000007</Data></Cell>
    <Cell ss:StyleID="s62"><Data ss:Type="Number">28.662600000000001</Data></Cell>
    <Cell ss:StyleID="s86"><Data ss:Type="String">FYVE/PHD-type</Data></Cell>
   </Row>
   <Row ss:AutoFitHeight="0">
    <Cell ss:Index="2" ss:StyleID="s62"><Data ss:Type="String">Phyca_scf0448_13170</Data></Cell>
    <Cell ss:StyleID="s62"><Data ss:Type="Number">4.48569</Data></Cell>
    <Cell ss:StyleID="s62"><Data ss:Type="Number">4.7793700000000001</Data></Cell>
    <Cell ss:StyleID="s62"><Data ss:Type="Number">6.0329699999999997</Data></Cell>
    <Cell ss:StyleID="s62"><Data ss:Type="Number">11.2249</Data></Cell>
    <Cell ss:StyleID="s62"><Data ss:Type="Number">17.353300000000001</Data></Cell>
    <Cell ss:StyleID="s62"><Data ss:Type="Number">17.8751</Data></Cell>
    <Cell ss:StyleID="s62"><Data ss:Type="Number">77.186800000000005</Data></Cell>
    <Cell ss:StyleID="s86"><Data ss:Type="String">FYVE/PHD-type</Data></Cell>
   </Row>
   <Row ss:AutoFitHeight="0">
    <Cell ss:Index="2" ss:StyleID="s62"><Data ss:Type="String">Phyca_scf1085_22959</Data></Cell>
    <Cell ss:StyleID="s62"><Data ss:Type="Number">36.155299999999997</Data></Cell>
    <Cell ss:StyleID="s62"><Data ss:Type="Number">86.9739</Data></Cell>
    <Cell ss:StyleID="s62"><Data ss:Type="Number">59.346800000000002</Data></Cell>
    <Cell ss:StyleID="s62"><Data ss:Type="Number">84.927499999999995</Data></Cell>
    <Cell ss:StyleID="s62"><Data ss:Type="Number">116.929</Data></Cell>
    <Cell ss:StyleID="s62"><Data ss:Type="Number">91.9756</Data></Cell>
    <Cell ss:StyleID="s62"><Data ss:Type="Number">49.4771</Data></Cell>
    <Cell ss:StyleID="s86"><Data ss:Type="String">RING/FYVE/PHD-type</Data></Cell>
   </Row>
   <Row ss:AutoFitHeight="0">
    <Cell ss:Index="2" ss:StyleID="s62"><Data ss:Type="String">Phyca_scf0786_24596</Data></Cell>
    <Cell ss:StyleID="s62"><Data ss:Type="Number">9.8876100000000005</Data></Cell>
    <Cell ss:StyleID="s62"><Data ss:Type="Number">6.1416700000000004</Data></Cell>
    <Cell ss:StyleID="s62"><Data ss:Type="Number">14.7904</Data></Cell>
    <Cell ss:StyleID="s62"><Data ss:Type="Number">17.7393</Data></Cell>
    <Cell ss:StyleID="s62"><Data ss:Type="Number">20.220800000000001</Data></Cell>
    <Cell ss:StyleID="s62"><Data ss:Type="Number">20.793800000000001</Data></Cell>
    <Cell ss:StyleID="s62"><Data ss:Type="Number">239.75200000000001</Data></Cell>
    <Cell ss:StyleID="s86"><Data ss:Type="String">RING/FYVE/PHD-type</Data></Cell>
   </Row>
   <Row ss:AutoFitHeight="0">
    <Cell ss:Index="2" ss:StyleID="s62"><Data ss:Type="String">Phyca_scf0702_1747</Data></Cell>
    <Cell ss:StyleID="s62"><Data ss:Type="Number">170.01499999999999</Data></Cell>
    <Cell ss:StyleID="s62"><Data ss:Type="Number">204.76300000000001</Data></Cell>
    <Cell ss:StyleID="s62"><Data ss:Type="Number">323.82100000000003</Data></Cell>
    <Cell ss:StyleID="s62"><Data ss:Type="Number">434.59399999999999</Data></Cell>
    <Cell ss:StyleID="s62"><Data ss:Type="Number">368.113</Data></Cell>
    <Cell ss:StyleID="s62"><Data ss:Type="Number">287.19900000000001</Data></Cell>
    <Cell ss:StyleID="s62"><Data ss:Type="Number">761.47299999999996</Data></Cell>
    <Cell ss:StyleID="s86"><Data ss:Type="String">RING-type</Data></Cell>
   </Row>
   <Row ss:AutoFitHeight="0">
    <Cell ss:Index="2" ss:StyleID="s62"><Data ss:Type="String">Phyca_scf5328_13773</Data></Cell>
    <Cell ss:StyleID="s62"><Data ss:Type="Number">11.354200000000001</Data></Cell>
    <Cell ss:StyleID="s62"><Data ss:Type="Number">11.017099999999999</Data></Cell>
    <Cell ss:StyleID="s62"><Data ss:Type="Number">15.1983</Data></Cell>
    <Cell ss:StyleID="s62"><Data ss:Type="Number">14.257899999999999</Data></Cell>
    <Cell ss:StyleID="s62"><Data ss:Type="Number">14.932499999999999</Data></Cell>
    <Cell ss:StyleID="s62"><Data ss:Type="Number">25.918399999999998</Data></Cell>
    <Cell ss:StyleID="s62"><Data ss:Type="Number">15.6488</Data></Cell>
    <Cell ss:StyleID="s86"><Data ss:Type="String">CCHC-type</Data></Cell>
   </Row>
   <Row ss:AutoFitHeight="0">
    <Cell ss:Index="2" ss:StyleID="s62"><Data ss:Type="String">Phyca_scf1384_18910</Data></Cell>
    <Cell ss:StyleID="s62"><Data ss:Type="Number">4.6000899999999998</Data></Cell>
    <Cell ss:StyleID="s62"><Data ss:Type="Number">7.7308700000000004</Data></Cell>
    <Cell ss:StyleID="s62"><Data ss:Type="Number">11.683</Data></Cell>
    <Cell ss:StyleID="s62"><Data ss:Type="Number">12.7788</Data></Cell>
    <Cell ss:StyleID="s62"><Data ss:Type="Number">9.5174699999999994</Data></Cell>
    <Cell ss:StyleID="s62"><Data ss:Type="Number">9.2831200000000003</Data></Cell>
    <Cell ss:StyleID="s62"><Data ss:Type="Number">7.1235499999999998</Data></Cell>
    <Cell ss:StyleID="s86"><Data ss:Type="String">CCHC-type</Data></Cell>
   </Row>
   <Row ss:AutoFitHeight="0">
    <Cell ss:Index="2" ss:StyleID="s77"><Data ss:Type="String">Phyca_scf2996_8787</Data></Cell>
    <Cell ss:StyleID="s77"><Data ss:Type="Number">14.193099999999999</Data></Cell>
    <Cell ss:StyleID="s77"><Data ss:Type="Number">14.558999999999999</Data></Cell>
    <Cell ss:StyleID="s77"><Data ss:Type="Number">31.0519</Data></Cell>
    <Cell ss:StyleID="s77"><Data ss:Type="Number">19.675799999999999</Data></Cell>
    <Cell ss:StyleID="s77"><Data ss:Type="Number">18.502800000000001</Data></Cell>
    <Cell ss:StyleID="s77"><Data ss:Type="Number">18.200399999999998</Data></Cell>
    <Cell ss:StyleID="s77"><Data ss:Type="Number">23.2257</Data></Cell>
    <Cell ss:StyleID="s86"><Data ss:Type="String">MYND-type</Data></Cell>
   </Row>
   <Row ss:AutoFitHeight="0">
    <Cell ss:Index="2" ss:StyleID="s77"><Data ss:Type="String">Phyca_scf2404_11730</Data></Cell>
    <Cell ss:StyleID="s77"><Data ss:Type="Number">4.8023400000000001</Data></Cell>
    <Cell ss:StyleID="s77"><Data ss:Type="Number">7.3524799999999999</Data></Cell>
    <Cell ss:StyleID="s77"><Data ss:Type="Number">13.889799999999999</Data></Cell>
    <Cell ss:StyleID="s77"><Data ss:Type="Number">17.295999999999999</Data></Cell>
    <Cell ss:StyleID="s77"><Data ss:Type="Number">9.3859899999999996</Data></Cell>
    <Cell ss:StyleID="s77"><Data ss:Type="Number">6.9811699999999997</Data></Cell>
    <Cell ss:StyleID="s77"><Data ss:Type="Number">6.7098300000000002</Data></Cell>
    <Cell ss:StyleID="s86"><Data ss:Type="String">MYND-type</Data></Cell>
   </Row>
   <Row ss:AutoFitHeight="0">
    <Cell ss:Index="2" ss:StyleID="s62"><Data ss:Type="String">Phyca_scf3167_21496</Data></Cell>
    <Cell ss:StyleID="s62"><Data ss:Type="Number">35.354199999999999</Data></Cell>
    <Cell ss:StyleID="s62"><Data ss:Type="Number">33.773400000000002</Data></Cell>
    <Cell ss:StyleID="s62"><Data ss:Type="Number">30.0352</Data></Cell>
    <Cell ss:StyleID="s62"><Data ss:Type="Number">48.727699999999999</Data></Cell>
    <Cell ss:StyleID="s62"><Data ss:Type="Number">69.644900000000007</Data></Cell>
    <Cell ss:StyleID="s62"><Data ss:Type="Number">43.003700000000002</Data></Cell>
    <Cell ss:StyleID="s62"><Data ss:Type="Number">37.614600000000003</Data></Cell>
    <Cell ss:StyleID="s86"><Data ss:Type="String">TFIIB-type</Data></Cell>
   </Row>
   <Row ss:AutoFitHeight="0">
    <Cell ss:Index="2" ss:StyleID="s62"><Data ss:Type="String">Phyca_scf5213_26673</Data></Cell>
    <Cell ss:StyleID="s62"><Data ss:Type="Number">33.1492</Data></Cell>
    <Cell ss:StyleID="s62"><Data ss:Type="Number">31.807300000000001</Data></Cell>
    <Cell ss:StyleID="s62"><Data ss:Type="Number">51.6905</Data></Cell>
    <Cell ss:StyleID="s62"><Data ss:Type="Number">55.2806</Data></Cell>
    <Cell ss:StyleID="s62"><Data ss:Type="Number">28.3033</Data></Cell>
    <Cell ss:StyleID="s62"><Data ss:Type="Number">46.539900000000003</Data></Cell>
    <Cell ss:StyleID="s62"><Data ss:Type="Number">241.471</Data></Cell>
    <Cell ss:StyleID="s86"><Data ss:Type="String">TAZ-type</Data></Cell>
   </Row>
   <Row ss:AutoFitHeight="0">
    <Cell ss:Index="2" ss:StyleID="s62"><Data ss:Type="String">Phyca_scf0242_4732</Data></Cell>
    <Cell ss:StyleID="s62"><Data ss:Type="Number">33.6982</Data></Cell>
    <Cell ss:StyleID="s62"><Data ss:Type="Number">38.617800000000003</Data></Cell>
    <Cell ss:StyleID="s62"><Data ss:Type="Number">49.943100000000001</Data></Cell>
    <Cell ss:StyleID="s62"><Data ss:Type="Number">82.560699999999997</Data></Cell>
    <Cell ss:StyleID="s62"><Data ss:Type="Number">63.08</Data></Cell>
    <Cell ss:StyleID="s62"><Data ss:Type="Number">84.070700000000002</Data></Cell>
    <Cell ss:StyleID="s62"><Data ss:Type="Number">225.75899999999999</Data></Cell>
    <Cell ss:StyleID="s86"><Data ss:Type="String">ZZ-type</Data></Cell>
   </Row>
   <Row ss:AutoFitHeight="0">
    <Cell ss:MergeDown="10" ss:StyleID="s90"><Data ss:Type="String">CAZy</Data></Cell>
    <Cell ss:StyleID="s73"><Data ss:Type="String">Glycoside hydrolase</Data></Cell>
    <Cell ss:StyleID="s62"/>
    <Cell ss:StyleID="s62"/>
    <Cell ss:StyleID="s62"/>
    <Cell ss:StyleID="s62"/>
    <Cell ss:StyleID="s62"/>
    <Cell ss:StyleID="s62"/>
    <Cell ss:StyleID="s62"/>
    <Cell ss:StyleID="s69"/>
   </Row>
   <Row ss:AutoFitHeight="0">
    <Cell ss:Index="2" ss:StyleID="s62"><Data ss:Type="String">Phyca_scf1679_12505</Data></Cell>
    <Cell ss:StyleID="s62"><Data ss:Type="Number">10.520799999999999</Data></Cell>
    <Cell ss:StyleID="s62"><Data ss:Type="Number">7.1902200000000001</Data></Cell>
    <Cell ss:StyleID="s62"><Data ss:Type="Number">27.102799999999998</Data></Cell>
    <Cell ss:StyleID="s62"><Data ss:Type="Number">26.421099999999999</Data></Cell>
    <Cell ss:StyleID="s62"><Data ss:Type="Number">16.273199999999999</Data></Cell>
    <Cell ss:StyleID="s62"><Data ss:Type="Number">6.5072400000000004</Data></Cell>
    <Cell ss:StyleID="s62"><Data ss:Type="Number">2.3757000000000001</Data></Cell>
    <Cell ss:StyleID="s69"><Data ss:Type="String">GH</Data></Cell>
   </Row>
   <Row ss:AutoFitHeight="0">
    <Cell ss:Index="2" ss:StyleID="s62"><Data ss:Type="String">Phyca_scf3600_21969</Data></Cell>
    <Cell ss:StyleID="s62"><Data ss:Type="Number">10.823600000000001</Data></Cell>
    <Cell ss:StyleID="s62"><Data ss:Type="Number">12.529299999999999</Data></Cell>
    <Cell ss:StyleID="s62"><Data ss:Type="Number">19.220099999999999</Data></Cell>
    <Cell ss:StyleID="s62"><Data ss:Type="Number">30.258299999999998</Data></Cell>
    <Cell ss:StyleID="s62"><Data ss:Type="Number">25.952000000000002</Data></Cell>
    <Cell ss:StyleID="s62"><Data ss:Type="Number">14.514699999999999</Data></Cell>
    <Cell ss:StyleID="s62"><Data ss:Type="Number">67.688199999999995</Data></Cell>
    <Cell ss:StyleID="s69"><Data ss:Type="String">GH</Data></Cell>
   </Row>
   <Row ss:AutoFitHeight="0">
    <Cell ss:Index="2" ss:StyleID="s62"><Data ss:Type="String">Phyca_scf0429_9831</Data></Cell>
    <Cell ss:StyleID="s62"><Data ss:Type="Number">5.5940000000000003</Data></Cell>
    <Cell ss:StyleID="s62"><Data ss:Type="Number">14.6518</Data></Cell>
    <Cell ss:StyleID="s62"><Data ss:Type="Number">21.124199999999998</Data></Cell>
    <Cell ss:StyleID="s62"><Data ss:Type="Number">27.108799999999999</Data></Cell>
    <Cell ss:StyleID="s62"><Data ss:Type="Number">40.753700000000002</Data></Cell>
    <Cell ss:StyleID="s62"><Data ss:Type="Number">45.509399999999999</Data></Cell>
    <Cell ss:StyleID="s62"><Data ss:Type="Number">20.385899999999999</Data></Cell>
    <Cell ss:StyleID="s69"><Data ss:Type="String">GH</Data></Cell>
   </Row>
   <Row ss:AutoFitHeight="0">
    <Cell ss:Index="2" ss:StyleID="s62"><Data ss:Type="String">Phyca_scf3377_2886</Data></Cell>
    <Cell ss:StyleID="s62"><Data ss:Type="Number">3.7881499999999999</Data></Cell>
    <Cell ss:StyleID="s62"><Data ss:Type="Number">13.9663</Data></Cell>
    <Cell ss:StyleID="s62"><Data ss:Type="Number">12.955500000000001</Data></Cell>
    <Cell ss:StyleID="s62"><Data ss:Type="Number">10.1822</Data></Cell>
    <Cell ss:StyleID="s62"><Data ss:Type="Number">4.9284499999999998</Data></Cell>
    <Cell ss:StyleID="s62"><Data ss:Type="Number">5.8955900000000003</Data></Cell>
    <Cell ss:StyleID="s62"><Data ss:Type="Number">3.2292100000000001</Data></Cell>
    <Cell ss:StyleID="s69"><Data ss:Type="String">GH</Data></Cell>
   </Row>
   <Row ss:AutoFitHeight="0">
    <Cell ss:Index="2" ss:StyleID="s73"><Data ss:Type="String">Glycosyl transferase</Data></Cell>
    <Cell ss:StyleID="s62"/>
    <Cell ss:StyleID="s62"/>
    <Cell ss:StyleID="s62"/>
    <Cell ss:StyleID="s62"/>
    <Cell ss:StyleID="s62"/>
    <Cell ss:StyleID="s62"/>
    <Cell ss:StyleID="s62"/>
    <Cell ss:StyleID="s69"/>
   </Row>
   <Row ss:AutoFitHeight="0">
    <Cell ss:Index="2" ss:StyleID="s62"><Data ss:Type="String">Phyca_scf0507_7143</Data></Cell>
    <Cell ss:StyleID="s62"><Data ss:Type="Number">5.9710299999999998</Data></Cell>
    <Cell ss:StyleID="s62"><Data ss:Type="Number">5.4049300000000002</Data></Cell>
    <Cell ss:StyleID="s62"><Data ss:Type="Number">11.836600000000001</Data></Cell>
    <Cell ss:StyleID="s62"><Data ss:Type="Number">13.8268</Data></Cell>
    <Cell ss:StyleID="s62"><Data ss:Type="Number">12.292400000000001</Data></Cell>
    <Cell ss:StyleID="s62"><Data ss:Type="Number">13.1084</Data></Cell>
    <Cell ss:StyleID="s62"><Data ss:Type="Number">6.8099600000000002</Data></Cell>
    <Cell ss:StyleID="s69"><Data ss:Type="String">GT</Data></Cell>
   </Row>
   <Row ss:AutoFitHeight="0" ss:StyleID="s64">
    <Cell ss:Index="2" ss:StyleID="s62"><Data ss:Type="String">Phyca_scf4496_18461</Data></Cell>
    <Cell ss:StyleID="s62"><Data ss:Type="Number">8.6036300000000008</Data></Cell>
    <Cell ss:StyleID="s62"><Data ss:Type="Number">7.9866700000000002</Data></Cell>
    <Cell ss:StyleID="s62"><Data ss:Type="Number">16.9817</Data></Cell>
    <Cell ss:StyleID="s62"><Data ss:Type="Number">18.550999999999998</Data></Cell>
    <Cell ss:StyleID="s62"><Data ss:Type="Number">11.421900000000001</Data></Cell>
    <Cell ss:StyleID="s62"><Data ss:Type="Number">5.9613100000000001</Data></Cell>
    <Cell ss:StyleID="s62"><Data ss:Type="Number">6.8643299999999998</Data></Cell>
    <Cell ss:StyleID="s69"><Data ss:Type="String">GT</Data></Cell>
   </Row>
   <Row ss:AutoFitHeight="0" ss:StyleID="s64">
    <Cell ss:Index="2" ss:StyleID="s77"><Data ss:Type="String">Phyca_scf1741_14790</Data></Cell>
    <Cell ss:StyleID="s77"><Data ss:Type="Number">12.319100000000001</Data></Cell>
    <Cell ss:StyleID="s77"><Data ss:Type="Number">15.376899999999999</Data></Cell>
    <Cell ss:StyleID="s77"><Data ss:Type="Number">20.1096</Data></Cell>
    <Cell ss:StyleID="s77"><Data ss:Type="Number">28.391300000000001</Data></Cell>
    <Cell ss:StyleID="s77"><Data ss:Type="Number">40.005499999999998</Data></Cell>
    <Cell ss:StyleID="s77"><Data ss:Type="Number">17.6203</Data></Cell>
    <Cell ss:StyleID="s77"><Data ss:Type="Number">27.4285</Data></Cell>
    <Cell ss:StyleID="s74"><Data ss:Type="String">GT</Data></Cell>
   </Row>
   <Row ss:AutoFitHeight="0" ss:StyleID="s64">
    <Cell ss:Index="2" ss:StyleID="s77"><Data ss:Type="String">Phyca_scf5375_10489</Data></Cell>
    <Cell ss:StyleID="s77"><Data ss:Type="Number">24.714500000000001</Data></Cell>
    <Cell ss:StyleID="s77"><Data ss:Type="Number">23.211200000000002</Data></Cell>
    <Cell ss:StyleID="s77"><Data ss:Type="Number">43.510199999999998</Data></Cell>
    <Cell ss:StyleID="s77"><Data ss:Type="Number">58.805300000000003</Data></Cell>
    <Cell ss:StyleID="s77"><Data ss:Type="Number">68.773799999999994</Data></Cell>
    <Cell ss:StyleID="s77"><Data ss:Type="Number">25.694800000000001</Data></Cell>
    <Cell ss:StyleID="s77"><Data ss:Type="Number">56.148400000000002</Data></Cell>
    <Cell ss:StyleID="s74"><Data ss:Type="String">GT</Data></Cell>
   </Row>
   <Row ss:AutoFitHeight="0" ss:StyleID="s64">
    <Cell ss:Index="2" ss:StyleID="s62"><Data ss:Type="String">Phyca_scf0777_27101</Data></Cell>
    <Cell ss:StyleID="s62"><Data ss:Type="Number">11.254099999999999</Data></Cell>
    <Cell ss:StyleID="s62"><Data ss:Type="Number">14.364599999999999</Data></Cell>
    <Cell ss:StyleID="s62"><Data ss:Type="Number">22.4497</Data></Cell>
    <Cell ss:StyleID="s62"><Data ss:Type="Number">25.5807</Data></Cell>
    <Cell ss:StyleID="s62"><Data ss:Type="Number">15.8521</Data></Cell>
    <Cell ss:StyleID="s62"><Data ss:Type="Number">16.090900000000001</Data></Cell>
    <Cell ss:StyleID="s62"><Data ss:Type="Number">16.630800000000001</Data></Cell>
    <Cell ss:StyleID="s74"><Data ss:Type="String">GT</Data></Cell>
   </Row>
   <Row ss:AutoFitHeight="0" ss:StyleID="s64">
    <Cell ss:MergeDown="5" ss:StyleID="s92"><Data ss:Type="String">Fatty acid metabolism</Data></Cell>
    <Cell ss:StyleID="s73"><Data ss:Type="String">Fatty acid</Data></Cell>
    <Cell ss:StyleID="s62"/>
    <Cell ss:StyleID="s62"/>
    <Cell ss:StyleID="s62"/>
    <Cell ss:StyleID="s62"/>
    <Cell ss:StyleID="s62"/>
    <Cell ss:StyleID="s62"/>
    <Cell ss:StyleID="s62"/>
    <Cell ss:StyleID="s69"/>
   </Row>
   <Row ss:AutoFitHeight="0" ss:StyleID="s64">
    <Cell ss:Index="2" ss:StyleID="s62"><Data ss:Type="String">Phyca_scf0980_16231</Data></Cell>
    <Cell ss:StyleID="s62"><Data ss:Type="Number">8.5159400000000005</Data></Cell>
    <Cell ss:StyleID="s62"><Data ss:Type="Number">9.0939200000000007</Data></Cell>
    <Cell ss:StyleID="s62"><Data ss:Type="Number">39.373899999999999</Data></Cell>
    <Cell ss:StyleID="s62"><Data ss:Type="Number">40.199599999999997</Data></Cell>
    <Cell ss:StyleID="s62"><Data ss:Type="Number">13.3491</Data></Cell>
    <Cell ss:StyleID="s62"><Data ss:Type="Number">14.790900000000001</Data></Cell>
    <Cell ss:StyleID="s62"><Data ss:Type="Number">7.1804600000000001</Data></Cell>
    <Cell ss:StyleID="s69"><Data ss:Type="String">Fatty acid desaturase </Data></Cell>
   </Row>
   <Row ss:AutoFitHeight="0" ss:StyleID="s64">
    <Cell ss:Index="2" ss:StyleID="s62"><Data ss:Type="String">Phyca_scf2089_5216</Data></Cell>
    <Cell ss:StyleID="s62"><Data ss:Type="Number">67.0428</Data></Cell>
    <Cell ss:StyleID="s62"><Data ss:Type="Number">81.069599999999994</Data></Cell>
    <Cell ss:StyleID="s62"><Data ss:Type="Number">124.06100000000001</Data></Cell>
    <Cell ss:StyleID="s62"><Data ss:Type="Number">81.096999999999994</Data></Cell>
    <Cell ss:StyleID="s62"><Data ss:Type="Number">60.680500000000002</Data></Cell>
    <Cell ss:StyleID="s62"><Data ss:Type="Number">39.476599999999998</Data></Cell>
    <Cell ss:StyleID="s62"><Data ss:Type="Number">29.8383</Data></Cell>
    <Cell ss:StyleID="s69"><Data ss:Type="String">Fatty acid desaturase </Data></Cell>
   </Row>
   <Row ss:AutoFitHeight="0" ss:StyleID="s64">
    <Cell ss:Index="2" ss:StyleID="s62"><Data ss:Type="String">Phyca_scf2375_12764</Data></Cell>
    <Cell ss:StyleID="s62"><Data ss:Type="Number">51.747500000000002</Data></Cell>
    <Cell ss:StyleID="s62"><Data ss:Type="Number">106.35899999999999</Data></Cell>
    <Cell ss:StyleID="s62"><Data ss:Type="Number">50.607599999999998</Data></Cell>
    <Cell ss:StyleID="s62"><Data ss:Type="Number">45.123600000000003</Data></Cell>
    <Cell ss:StyleID="s62"><Data ss:Type="Number">39.064799999999998</Data></Cell>
    <Cell ss:StyleID="s62"><Data ss:Type="Number">30.345300000000002</Data></Cell>
    <Cell ss:StyleID="s62"><Data ss:Type="Number">32.0197</Data></Cell>
    <Cell ss:StyleID="s69"><Data ss:Type="String">Fatty acid desaturase </Data></Cell>
   </Row>
   <Row ss:AutoFitHeight="0" ss:StyleID="s64">
    <Cell ss:Index="2" ss:StyleID="s62"><Data ss:Type="String">Phyca_scf5153_14012</Data></Cell>
    <Cell ss:StyleID="s62"><Data ss:Type="Number">59.857300000000002</Data></Cell>
    <Cell ss:StyleID="s62"><Data ss:Type="Number">82.465500000000006</Data></Cell>
    <Cell ss:StyleID="s62"><Data ss:Type="Number">89.446299999999994</Data></Cell>
    <Cell ss:StyleID="s62"><Data ss:Type="Number">42.050699999999999</Data></Cell>
    <Cell ss:StyleID="s62"><Data ss:Type="Number">63.851700000000001</Data></Cell>
    <Cell ss:StyleID="s62"><Data ss:Type="Number">51.930799999999998</Data></Cell>
    <Cell ss:StyleID="s62"><Data ss:Type="Number">354.46899999999999</Data></Cell>
    <Cell ss:StyleID="s69"><Data ss:Type="String">Fatty acid desaturase </Data></Cell>
   </Row>
   <Row ss:AutoFitHeight="0" ss:StyleID="s64">
    <Cell ss:Index="2" ss:StyleID="s62"><Data ss:Type="String">Phyca_scf4897_17874</Data></Cell>
    <Cell ss:StyleID="s62"><Data ss:Type="Number">31.263400000000001</Data></Cell>
    <Cell ss:StyleID="s62"><Data ss:Type="Number">61.0092</Data></Cell>
    <Cell ss:StyleID="s62"><Data ss:Type="Number">32.987699999999997</Data></Cell>
    <Cell ss:StyleID="s62"><Data ss:Type="Number">34.9253</Data></Cell>
    <Cell ss:StyleID="s62"><Data ss:Type="Number">48.505699999999997</Data></Cell>
    <Cell ss:StyleID="s62"><Data ss:Type="Number">12.700699999999999</Data></Cell>
    <Cell ss:StyleID="s62"><Data ss:Type="Number">25.55</Data></Cell>
    <Cell ss:StyleID="s69"><Data ss:Type="String">Acyl transferase domain</Data></Cell>
   </Row>
   <Row ss:AutoFitHeight="0" ss:StyleID="s64">
    <Cell ss:MergeDown="1" ss:StyleID="s94"><Data ss:Type="String">Amino acid metabolism</Data></Cell>
    <Cell ss:StyleID="s77"><Data ss:Type="String">Phyca_scf1499_23353</Data></Cell>
    <Cell ss:StyleID="s77"><Data ss:Type="Number">7.1594899999999999</Data></Cell>
    <Cell ss:StyleID="s77"><Data ss:Type="Number">4.8787500000000001</Data></Cell>
    <Cell ss:StyleID="s77"><Data ss:Type="Number">4.0825899999999997</Data></Cell>
    <Cell ss:StyleID="s77"><Data ss:Type="Number">6.02074</Data></Cell>
    <Cell ss:StyleID="s77"><Data ss:Type="Number">11.005699999999999</Data></Cell>
    <Cell ss:StyleID="s77"><Data ss:Type="Number">7.2730199999999998</Data></Cell>
    <Cell ss:StyleID="s77"><Data ss:Type="Number">69.211200000000005</Data></Cell>
    <Cell ss:StyleID="s74"><Data ss:Type="String">dehydrogenase</Data></Cell>
   </Row>
   <Row ss:AutoFitHeight="0" ss:StyleID="s64">
    <Cell ss:Index="2" ss:StyleID="s77"><Data ss:Type="String">Phyca_scf3957_16431</Data></Cell>
    <Cell ss:StyleID="s77"><Data ss:Type="Number">12.6785</Data></Cell>
    <Cell ss:StyleID="s77"><Data ss:Type="Number">7.3826999999999998</Data></Cell>
    <Cell ss:StyleID="s77"><Data ss:Type="Number">6.7519400000000003</Data></Cell>
    <Cell ss:StyleID="s77"><Data ss:Type="Number">11.638400000000001</Data></Cell>
    <Cell ss:StyleID="s77"><Data ss:Type="Number">19.778300000000002</Data></Cell>
    <Cell ss:StyleID="s77"><Data ss:Type="Number">11.3492</Data></Cell>
    <Cell ss:StyleID="s77"><Data ss:Type="Number">61.822299999999998</Data></Cell>
    <Cell ss:StyleID="s74"><Data ss:Type="String">dehydrogenase</Data></Cell>
   </Row>
   <Row ss:AutoFitHeight="0">
    <Cell ss:MergeDown="7" ss:StyleID="s96"><Data ss:Type="String">Hydrolase</Data></Cell>
    <Cell ss:StyleID="s73"><Data ss:Type="String">Hydrolase</Data></Cell>
    <Cell ss:StyleID="s62"/>
    <Cell ss:StyleID="s62"/>
    <Cell ss:StyleID="s62"/>
    <Cell ss:StyleID="s62"/>
    <Cell ss:StyleID="s62"/>
    <Cell ss:StyleID="s62"/>
    <Cell ss:StyleID="s62"/>
    <Cell ss:StyleID="s69"/>
   </Row>
   <Row ss:AutoFitHeight="0">
    <Cell ss:Index="2" ss:StyleID="s62"><Data ss:Type="String">Phyca_scf0529_15027</Data></Cell>
    <Cell ss:StyleID="s62"><Data ss:Type="Number">9.4806299999999997</Data></Cell>
    <Cell ss:StyleID="s62"><Data ss:Type="Number">62.3262</Data></Cell>
    <Cell ss:StyleID="s62"><Data ss:Type="Number">47.9664</Data></Cell>
    <Cell ss:StyleID="s62"><Data ss:Type="Number">75.076800000000006</Data></Cell>
    <Cell ss:StyleID="s62"><Data ss:Type="Number">56.979599999999998</Data></Cell>
    <Cell ss:StyleID="s62"><Data ss:Type="Number">27.340800000000002</Data></Cell>
    <Cell ss:StyleID="s62"><Data ss:Type="Number">8.86843</Data></Cell>
    <Cell ss:StyleID="s69"><Data ss:Type="String">Alpha/Beta hydrolase fold</Data></Cell>
   </Row>
   <Row ss:AutoFitHeight="0">
    <Cell ss:Index="2" ss:StyleID="s62"><Data ss:Type="String">Phyca_scf5208_12448</Data></Cell>
    <Cell ss:StyleID="s62"><Data ss:Type="Number">18.563300000000002</Data></Cell>
    <Cell ss:StyleID="s62"><Data ss:Type="Number">35.3292</Data></Cell>
    <Cell ss:StyleID="s62"><Data ss:Type="Number">46.685400000000001</Data></Cell>
    <Cell ss:StyleID="s62"><Data ss:Type="Number">45.030700000000003</Data></Cell>
    <Cell ss:StyleID="s62"><Data ss:Type="Number">23.197399999999998</Data></Cell>
    <Cell ss:StyleID="s62"><Data ss:Type="Number">28.644100000000002</Data></Cell>
    <Cell ss:StyleID="s62"><Data ss:Type="Number">19.2578</Data></Cell>
    <Cell ss:StyleID="s69"><Data ss:Type="String">Alpha/Beta hydrolase fold</Data></Cell>
   </Row>
   <Row ss:AutoFitHeight="0">
    <Cell ss:Index="2" ss:StyleID="s62"><Data ss:Type="String">Phyca_scf1608_2582</Data></Cell>
    <Cell ss:StyleID="s62"><Data ss:Type="Number">3.88713</Data></Cell>
    <Cell ss:StyleID="s62"><Data ss:Type="Number">7.4424400000000004</Data></Cell>
    <Cell ss:StyleID="s62"><Data ss:Type="Number">8.6831899999999997</Data></Cell>
    <Cell ss:StyleID="s62"><Data ss:Type="Number">10.569699999999999</Data></Cell>
    <Cell ss:StyleID="s62"><Data ss:Type="Number">9.9375499999999999</Data></Cell>
    <Cell ss:StyleID="s62"><Data ss:Type="Number">5.97837</Data></Cell>
    <Cell ss:StyleID="s62"><Data ss:Type="Number">2.6123699999999999</Data></Cell>
    <Cell ss:StyleID="s69"><Data ss:Type="String">Alpha/Beta hydrolase fold</Data></Cell>
   </Row>
   <Row ss:AutoFitHeight="0">
    <Cell ss:Index="2" ss:StyleID="s62"><Data ss:Type="String">Phyca_scf1664_148</Data></Cell>
    <Cell ss:StyleID="s62"><Data ss:Type="Number">121.947</Data></Cell>
    <Cell ss:StyleID="s62"><Data ss:Type="Number">382.01799999999997</Data></Cell>
    <Cell ss:StyleID="s62"><Data ss:Type="Number">284.63600000000002</Data></Cell>
    <Cell ss:StyleID="s62"><Data ss:Type="Number">346.90899999999999</Data></Cell>
    <Cell ss:StyleID="s62"><Data ss:Type="Number">182.24100000000001</Data></Cell>
    <Cell ss:StyleID="s62"><Data ss:Type="Number">98.955799999999996</Data></Cell>
    <Cell ss:StyleID="s62"><Data ss:Type="Number">68.799099999999996</Data></Cell>
    <Cell ss:StyleID="s69"><Data ss:Type="String">Alpha/Beta hydrolase fold</Data></Cell>
   </Row>
   <Row ss:AutoFitHeight="0">
    <Cell ss:Index="2" ss:StyleID="s62"><Data ss:Type="String">Phyca_scf2472_21356</Data></Cell>
    <Cell ss:StyleID="s62"><Data ss:Type="Number">2.1032000000000002</Data></Cell>
    <Cell ss:StyleID="s62"><Data ss:Type="Number">34.5274</Data></Cell>
    <Cell ss:StyleID="s62"><Data ss:Type="Number">19.855</Data></Cell>
    <Cell ss:StyleID="s62"><Data ss:Type="Number">22.872800000000002</Data></Cell>
    <Cell ss:StyleID="s62"><Data ss:Type="Number">12.1942</Data></Cell>
    <Cell ss:StyleID="s62"><Data ss:Type="Number">5.9058000000000002</Data></Cell>
    <Cell ss:StyleID="s62"><Data ss:Type="Number">1.84076</Data></Cell>
    <Cell ss:StyleID="s69"><Data ss:Type="String">Alpha/Beta hydrolase fold</Data></Cell>
   </Row>
   <Row ss:AutoFitHeight="0">
    <Cell ss:Index="2" ss:StyleID="s62"><Data ss:Type="String">Phyca_scf3105_4333</Data></Cell>
    <Cell ss:StyleID="s62"><Data ss:Type="Number">16.345099999999999</Data></Cell>
    <Cell ss:StyleID="s62"><Data ss:Type="Number">54.7669</Data></Cell>
    <Cell ss:StyleID="s62"><Data ss:Type="Number">22.313800000000001</Data></Cell>
    <Cell ss:StyleID="s62"><Data ss:Type="Number">48.007899999999999</Data></Cell>
    <Cell ss:StyleID="s62"><Data ss:Type="Number">32.389200000000002</Data></Cell>
    <Cell ss:StyleID="s62"><Data ss:Type="Number">19.4194</Data></Cell>
    <Cell ss:StyleID="s62"><Data ss:Type="Number">39.204799999999999</Data></Cell>
    <Cell ss:StyleID="s69"><Data ss:Type="String">Alpha/Beta hydrolase fold</Data></Cell>
   </Row>
   <Row ss:AutoFitHeight="0">
    <Cell ss:Index="2" ss:StyleID="s62"><Data ss:Type="String">Phyca_scf1316_16650</Data></Cell>
    <Cell ss:StyleID="s62"><Data ss:Type="Number">2.1577199999999999</Data></Cell>
    <Cell ss:StyleID="s62"><Data ss:Type="Number">2.6216200000000001</Data></Cell>
    <Cell ss:StyleID="s62"><Data ss:Type="Number">6.8721899999999998</Data></Cell>
    <Cell ss:StyleID="s62"><Data ss:Type="Number">11.869400000000001</Data></Cell>
    <Cell ss:StyleID="s62"><Data ss:Type="Number">4.7656099999999997</Data></Cell>
    <Cell ss:StyleID="s62"><Data ss:Type="Number">1.9903599999999999</Data></Cell>
    <Cell ss:StyleID="s62"><Data ss:Type="Number">2.2020499999999998</Data></Cell>
    <Cell ss:StyleID="s69"><Data ss:Type="String">HAD-superfamily hydrolase</Data></Cell>
   </Row>
   <Row ss:AutoFitHeight="0">
    <Cell ss:MergeDown="4" ss:StyleID="s96"><Data ss:Type="String">Oxidoreductase</Data></Cell>
    <Cell ss:StyleID="s79"><Data ss:Type="String">Oxidoreductase</Data></Cell>
    <Cell ss:StyleID="s77"/>
    <Cell ss:StyleID="s77"/>
    <Cell ss:StyleID="s77"/>
    <Cell ss:StyleID="s77"/>
    <Cell ss:StyleID="s77"/>
    <Cell ss:StyleID="s77"/>
    <Cell ss:StyleID="s77"/>
    <Cell ss:StyleID="s74"/>
   </Row>
   <Row ss:AutoFitHeight="0" ss:StyleID="s64">
    <Cell ss:Index="2" ss:StyleID="s77"><Data ss:Type="String">Phyca_scf0317_8514</Data></Cell>
    <Cell ss:StyleID="s77"><Data ss:Type="Number">8.0883099999999999</Data></Cell>
    <Cell ss:StyleID="s77"><Data ss:Type="Number">19.466899999999999</Data></Cell>
    <Cell ss:StyleID="s77"><Data ss:Type="Number">12.826700000000001</Data></Cell>
    <Cell ss:StyleID="s77"><Data ss:Type="Number">13.079800000000001</Data></Cell>
    <Cell ss:StyleID="s77"><Data ss:Type="Number">10.2194</Data></Cell>
    <Cell ss:StyleID="s77"><Data ss:Type="Number">7.9766599999999999</Data></Cell>
    <Cell ss:StyleID="s77"><Data ss:Type="Number">32.789299999999997</Data></Cell>
    <Cell ss:StyleID="s74"><Data ss:Type="String">oxidoreductase</Data></Cell>
   </Row>
   <Row ss:AutoFitHeight="0" ss:StyleID="s64">
    <Cell ss:Index="2" ss:StyleID="s77"><Data ss:Type="String">Phyca_scf0763_17366</Data></Cell>
    <Cell ss:StyleID="s77"><Data ss:Type="Number">1.9367099999999999</Data></Cell>
    <Cell ss:StyleID="s77"><Data ss:Type="Number">4.6050599999999999</Data></Cell>
    <Cell ss:StyleID="s77"><Data ss:Type="Number">9.5864499999999992</Data></Cell>
    <Cell ss:StyleID="s77"><Data ss:Type="Number">7.6782399999999997</Data></Cell>
    <Cell ss:StyleID="s77"><Data ss:Type="Number">6.2284600000000001</Data></Cell>
    <Cell ss:StyleID="s77"><Data ss:Type="Number">5.2228399999999997</Data></Cell>
    <Cell ss:StyleID="s77"><Data ss:Type="Number">4.1651499999999997</Data></Cell>
    <Cell ss:StyleID="s74"><Data ss:Type="String">oxidoreductase</Data></Cell>
   </Row>
   <Row ss:AutoFitHeight="0" ss:StyleID="s64">
    <Cell ss:Index="2" ss:StyleID="s77"><Data ss:Type="String">Phyca_scf4935_8419</Data></Cell>
    <Cell ss:StyleID="s77"><Data ss:Type="Number">22.966999999999999</Data></Cell>
    <Cell ss:StyleID="s77"><Data ss:Type="Number">54.806399999999996</Data></Cell>
    <Cell ss:StyleID="s77"><Data ss:Type="Number">32.743899999999996</Data></Cell>
    <Cell ss:StyleID="s77"><Data ss:Type="Number">34.473500000000001</Data></Cell>
    <Cell ss:StyleID="s77"><Data ss:Type="Number">39.505699999999997</Data></Cell>
    <Cell ss:StyleID="s77"><Data ss:Type="Number">22.720099999999999</Data></Cell>
    <Cell ss:StyleID="s77"><Data ss:Type="Number">17.935600000000001</Data></Cell>
    <Cell ss:StyleID="s74"><Data ss:Type="String">oxidoreductase</Data></Cell>
   </Row>
   <Row ss:AutoFitHeight="0" ss:StyleID="s64">
    <Cell ss:Index="2" ss:StyleID="s77"><Data ss:Type="String">Phyca_scf0801_12635</Data></Cell>
    <Cell ss:StyleID="s77"><Data ss:Type="Number">39.723300000000002</Data></Cell>
    <Cell ss:StyleID="s77"><Data ss:Type="Number">82.721400000000003</Data></Cell>
    <Cell ss:StyleID="s77"><Data ss:Type="Number">40.098399999999998</Data></Cell>
    <Cell ss:StyleID="s77"><Data ss:Type="Number">22.808199999999999</Data></Cell>
    <Cell ss:StyleID="s77"><Data ss:Type="Number">27.1067</Data></Cell>
    <Cell ss:StyleID="s77"><Data ss:Type="Number">25.273</Data></Cell>
    <Cell ss:StyleID="s77"><Data ss:Type="Number">40.1843</Data></Cell>
    <Cell ss:StyleID="s74"><Data ss:Type="String">oxidoreductase</Data></Cell>
   </Row>
   <Row ss:AutoFitHeight="0">
    <Cell ss:MergeDown="4" ss:StyleID="s96"><Data ss:Type="String">Dehydrogenase</Data></Cell>
    <Cell ss:StyleID="s77"><Data ss:Type="String">Phyca_scf4194_12092</Data></Cell>
    <Cell ss:StyleID="s77"><Data ss:Type="Number">7.8980800000000002</Data></Cell>
    <Cell ss:StyleID="s77"><Data ss:Type="Number">5.9488500000000002</Data></Cell>
    <Cell ss:StyleID="s77"><Data ss:Type="Number">14.5976</Data></Cell>
    <Cell ss:StyleID="s77"><Data ss:Type="Number">34.597900000000003</Data></Cell>
    <Cell ss:StyleID="s77"><Data ss:Type="Number">24.637499999999999</Data></Cell>
    <Cell ss:StyleID="s77"><Data ss:Type="Number">7.7386400000000002</Data></Cell>
    <Cell ss:StyleID="s77"><Data ss:Type="Number">14.447699999999999</Data></Cell>
    <Cell ss:StyleID="s74"><Data ss:Type="String">dehydrogenase</Data></Cell>
   </Row>
   <Row ss:AutoFitHeight="0">
    <Cell ss:Index="2" ss:StyleID="s77"><Data ss:Type="String">Phyca_scf4963_10257</Data></Cell>
    <Cell ss:StyleID="s77"><Data ss:Type="Number">27.976600000000001</Data></Cell>
    <Cell ss:StyleID="s77"><Data ss:Type="Number">67.218599999999995</Data></Cell>
    <Cell ss:StyleID="s77"><Data ss:Type="Number">26.253399999999999</Data></Cell>
    <Cell ss:StyleID="s77"><Data ss:Type="Number">28.437799999999999</Data></Cell>
    <Cell ss:StyleID="s77"><Data ss:Type="Number">19.363800000000001</Data></Cell>
    <Cell ss:StyleID="s77"><Data ss:Type="Number">20.858599999999999</Data></Cell>
    <Cell ss:StyleID="s77"><Data ss:Type="Number">13.2408</Data></Cell>
    <Cell ss:StyleID="s74"><Data ss:Type="String">dehydrogenase</Data></Cell>
   </Row>
   <Row ss:AutoFitHeight="0">
    <Cell ss:Index="2" ss:StyleID="s77"><Data ss:Type="String">Phyca_scf0826_21732</Data></Cell>
    <Cell ss:StyleID="s77"><Data ss:Type="Number">46.622700000000002</Data></Cell>
    <Cell ss:StyleID="s77"><Data ss:Type="Number">161.512</Data></Cell>
    <Cell ss:StyleID="s77"><Data ss:Type="Number">46.948599999999999</Data></Cell>
    <Cell ss:StyleID="s77"><Data ss:Type="Number">31.7407</Data></Cell>
    <Cell ss:StyleID="s77"><Data ss:Type="Number">26.502600000000001</Data></Cell>
    <Cell ss:StyleID="s77"><Data ss:Type="Number">28.046800000000001</Data></Cell>
    <Cell ss:StyleID="s77"><Data ss:Type="Number">17.935199999999998</Data></Cell>
    <Cell ss:StyleID="s74"><Data ss:Type="String">dehydrogenase</Data></Cell>
   </Row>
   <Row ss:AutoFitHeight="0">
    <Cell ss:Index="2" ss:StyleID="s77"><Data ss:Type="String">Phyca_scf5116_13014</Data></Cell>
    <Cell ss:StyleID="s77"><Data ss:Type="Number">70.515100000000004</Data></Cell>
    <Cell ss:StyleID="s77"><Data ss:Type="Number">428.29199999999997</Data></Cell>
    <Cell ss:StyleID="s77"><Data ss:Type="Number">320.43799999999999</Data></Cell>
    <Cell ss:StyleID="s77"><Data ss:Type="Number">385.73500000000001</Data></Cell>
    <Cell ss:StyleID="s77"><Data ss:Type="Number">477.05200000000002</Data></Cell>
    <Cell ss:StyleID="s77"><Data ss:Type="Number">226.29</Data></Cell>
    <Cell ss:StyleID="s77"><Data ss:Type="Number">94.481200000000001</Data></Cell>
    <Cell ss:StyleID="s74"><Data ss:Type="String">dehydrogenase</Data></Cell>
   </Row>
   <Row ss:AutoFitHeight="0">
    <Cell ss:Index="2" ss:StyleID="s77"><Data ss:Type="String">Phyca_scf4786_23974</Data></Cell>
    <Cell ss:StyleID="s77"><Data ss:Type="Number">91.677599999999998</Data></Cell>
    <Cell ss:StyleID="s77"><Data ss:Type="Number">177.00299999999999</Data></Cell>
    <Cell ss:StyleID="s77"><Data ss:Type="Number">92.064400000000006</Data></Cell>
    <Cell ss:StyleID="s77"><Data ss:Type="Number">202.79900000000001</Data></Cell>
    <Cell ss:StyleID="s77"><Data ss:Type="Number">244.00899999999999</Data></Cell>
    <Cell ss:StyleID="s77"><Data ss:Type="Number">109.014</Data></Cell>
    <Cell ss:StyleID="s77"><Data ss:Type="Number">138.017</Data></Cell>
    <Cell ss:StyleID="s74"><Data ss:Type="String">dehydrogenase</Data></Cell>
   </Row>
   <Row ss:AutoFitHeight="0">
    <Cell ss:MergeDown="4" ss:StyleID="s96"><Data ss:Type="String">Energy transfer</Data></Cell>
    <Cell ss:StyleID="s62"><Data ss:Type="String">Phyca_scf0331_2307</Data></Cell>
    <Cell ss:StyleID="s62"><Data ss:Type="Number">46.458799999999997</Data></Cell>
    <Cell ss:StyleID="s62"><Data ss:Type="Number">145.99</Data></Cell>
    <Cell ss:StyleID="s62"><Data ss:Type="Number">151.97200000000001</Data></Cell>
    <Cell ss:StyleID="s62"><Data ss:Type="Number">114.767</Data></Cell>
    <Cell ss:StyleID="s62"><Data ss:Type="Number">149.30000000000001</Data></Cell>
    <Cell ss:StyleID="s62"><Data ss:Type="Number">97.6143</Data></Cell>
    <Cell ss:StyleID="s62"><Data ss:Type="Number">109.59699999999999</Data></Cell>
    <Cell ss:StyleID="s69"><Data ss:Type="String">Transmembrane transport</Data></Cell>
   </Row>
   <Row ss:AutoFitHeight="0">
    <Cell ss:Index="2" ss:StyleID="s62"><Data ss:Type="String">Phyca_scf1129_24163</Data></Cell>
    <Cell ss:StyleID="s62"><Data ss:Type="Number">40.671100000000003</Data></Cell>
    <Cell ss:StyleID="s62"><Data ss:Type="Number">72.438500000000005</Data></Cell>
    <Cell ss:StyleID="s62"><Data ss:Type="Number">45.790399999999998</Data></Cell>
    <Cell ss:StyleID="s62"><Data ss:Type="Number">79.484899999999996</Data></Cell>
    <Cell ss:StyleID="s62"><Data ss:Type="Number">86.230800000000002</Data></Cell>
    <Cell ss:StyleID="s62"><Data ss:Type="Number">77.749399999999994</Data></Cell>
    <Cell ss:StyleID="s62"><Data ss:Type="Number">59.781599999999997</Data></Cell>
    <Cell ss:StyleID="s69"><Data ss:Type="String">Transmembrane transport</Data></Cell>
   </Row>
   <Row ss:AutoFitHeight="0">
    <Cell ss:Index="2" ss:StyleID="s62"><Data ss:Type="String">Phyca_scf3829_17177</Data></Cell>
    <Cell ss:StyleID="s62"><Data ss:Type="Number">27.296500000000002</Data></Cell>
    <Cell ss:StyleID="s62"><Data ss:Type="Number">64.887500000000003</Data></Cell>
    <Cell ss:StyleID="s62"><Data ss:Type="Number">40.350999999999999</Data></Cell>
    <Cell ss:StyleID="s62"><Data ss:Type="Number">38.351599999999998</Data></Cell>
    <Cell ss:StyleID="s62"><Data ss:Type="Number">32.585000000000001</Data></Cell>
    <Cell ss:StyleID="s62"><Data ss:Type="Number">45.728900000000003</Data></Cell>
    <Cell ss:StyleID="s62"><Data ss:Type="Number">33.3185</Data></Cell>
    <Cell ss:StyleID="s69"><Data ss:Type="String">Transmembrane transport</Data></Cell>
   </Row>
   <Row ss:AutoFitHeight="0">
    <Cell ss:Index="2" ss:StyleID="s62"><Data ss:Type="String">Phyca_scf4935_8424</Data></Cell>
    <Cell ss:StyleID="s62"><Data ss:Type="Number">4.2134600000000004</Data></Cell>
    <Cell ss:StyleID="s62"><Data ss:Type="Number">11.883100000000001</Data></Cell>
    <Cell ss:StyleID="s62"><Data ss:Type="Number">16.520800000000001</Data></Cell>
    <Cell ss:StyleID="s62"><Data ss:Type="Number">17.887</Data></Cell>
    <Cell ss:StyleID="s62"><Data ss:Type="Number">17.222899999999999</Data></Cell>
    <Cell ss:StyleID="s62"><Data ss:Type="Number">7.9837800000000003</Data></Cell>
    <Cell ss:StyleID="s62"><Data ss:Type="Number">12.805300000000001</Data></Cell>
    <Cell ss:StyleID="s69"><Data ss:Type="String">Transmembrane transport</Data></Cell>
   </Row>
   <Row ss:AutoFitHeight="0" ss:StyleID="s64">
    <Cell ss:Index="2" ss:StyleID="s77"><Data ss:Type="String">Phyca_scf5232_8585</Data></Cell>
    <Cell ss:StyleID="s77"><Data ss:Type="Number">179.46100000000001</Data></Cell>
    <Cell ss:StyleID="s77"><Data ss:Type="Number">313.43299999999999</Data></Cell>
    <Cell ss:StyleID="s77"><Data ss:Type="Number">250.596</Data></Cell>
    <Cell ss:StyleID="s77"><Data ss:Type="Number">312.25599999999997</Data></Cell>
    <Cell ss:StyleID="s77"><Data ss:Type="Number">424.791</Data></Cell>
    <Cell ss:StyleID="s77"><Data ss:Type="Number">183.13499999999999</Data></Cell>
    <Cell ss:StyleID="s77"><Data ss:Type="Number">251.20599999999999</Data></Cell>
    <Cell ss:StyleID="s74"><Data ss:Type="String">Transmembrane transport</Data></Cell>
   </Row>
   <Row ss:AutoFitHeight="0">
    <Cell ss:MergeDown="6" ss:StyleID="s96"><Data ss:Type="String">Tetratricopeptide</Data></Cell>
    <Cell ss:StyleID="s62"><Data ss:Type="String">Phyca_scf0252_5601</Data></Cell>
    <Cell ss:StyleID="s62"><Data ss:Type="Number">3.1808200000000002</Data></Cell>
    <Cell ss:StyleID="s62"><Data ss:Type="Number">16.601500000000001</Data></Cell>
    <Cell ss:StyleID="s62"><Data ss:Type="Number">9.6517700000000008</Data></Cell>
    <Cell ss:StyleID="s62"><Data ss:Type="Number">5.2712599999999998</Data></Cell>
    <Cell ss:StyleID="s62"><Data ss:Type="Number">5.4385700000000003</Data></Cell>
    <Cell ss:StyleID="s62"><Data ss:Type="Number">4.2960399999999996</Data></Cell>
    <Cell ss:StyleID="s62"><Data ss:Type="Number">3.3355600000000001</Data></Cell>
    <Cell ss:StyleID="s69"><Data ss:Type="String">Tetratricopeptide</Data></Cell>
   </Row>
   <Row ss:AutoFitHeight="0">
    <Cell ss:Index="2" ss:StyleID="s62"><Data ss:Type="String">Phyca_scf0468_15385</Data></Cell>
    <Cell ss:StyleID="s62"><Data ss:Type="Number">41.287300000000002</Data></Cell>
    <Cell ss:StyleID="s62"><Data ss:Type="Number">42.481900000000003</Data></Cell>
    <Cell ss:StyleID="s62"><Data ss:Type="Number">76.475700000000003</Data></Cell>
    <Cell ss:StyleID="s62"><Data ss:Type="Number">61.554099999999998</Data></Cell>
    <Cell ss:StyleID="s62"><Data ss:Type="Number">63.62</Data></Cell>
    <Cell ss:StyleID="s62"><Data ss:Type="Number">63.113399999999999</Data></Cell>
    <Cell ss:StyleID="s62"><Data ss:Type="Number">147.56399999999999</Data></Cell>
    <Cell ss:StyleID="s69"><Data ss:Type="String">Tetratricopeptide</Data></Cell>
   </Row>
   <Row ss:AutoFitHeight="0">
    <Cell ss:Index="2" ss:StyleID="s62"><Data ss:Type="String">Phyca_scf0501_4529</Data></Cell>
    <Cell ss:StyleID="s62"><Data ss:Type="Number">16.9483</Data></Cell>
    <Cell ss:StyleID="s62"><Data ss:Type="Number">14.3161</Data></Cell>
    <Cell ss:StyleID="s62"><Data ss:Type="Number">15.7242</Data></Cell>
    <Cell ss:StyleID="s62"><Data ss:Type="Number">15.528600000000001</Data></Cell>
    <Cell ss:StyleID="s62"><Data ss:Type="Number">19.2714</Data></Cell>
    <Cell ss:StyleID="s62"><Data ss:Type="Number">30.9252</Data></Cell>
    <Cell ss:StyleID="s62"><Data ss:Type="Number">102.42100000000001</Data></Cell>
    <Cell ss:StyleID="s69"><Data ss:Type="String">Tetratricopeptide</Data></Cell>
   </Row>
   <Row ss:AutoFitHeight="0">
    <Cell ss:Index="2" ss:StyleID="s62"><Data ss:Type="String">Phyca_scf1476_19199</Data></Cell>
    <Cell ss:StyleID="s62"><Data ss:Type="Number">6.8493700000000004</Data></Cell>
    <Cell ss:StyleID="s62"><Data ss:Type="Number">5.7357699999999996</Data></Cell>
    <Cell ss:StyleID="s62"><Data ss:Type="Number">9.7129700000000003</Data></Cell>
    <Cell ss:StyleID="s62"><Data ss:Type="Number">8.2949999999999999</Data></Cell>
    <Cell ss:StyleID="s62"><Data ss:Type="Number">12.5442</Data></Cell>
    <Cell ss:StyleID="s62"><Data ss:Type="Number">12.2468</Data></Cell>
    <Cell ss:StyleID="s62"><Data ss:Type="Number">163.70500000000001</Data></Cell>
    <Cell ss:StyleID="s69"><Data ss:Type="String">Tetratricopeptide</Data></Cell>
   </Row>
   <Row ss:AutoFitHeight="0">
    <Cell ss:Index="2" ss:StyleID="s62"><Data ss:Type="String">Phyca_scf3179_17454</Data></Cell>
    <Cell ss:StyleID="s62"><Data ss:Type="Number">13.842599999999999</Data></Cell>
    <Cell ss:StyleID="s62"><Data ss:Type="Number">14.6212</Data></Cell>
    <Cell ss:StyleID="s62"><Data ss:Type="Number">17.813700000000001</Data></Cell>
    <Cell ss:StyleID="s62"><Data ss:Type="Number">19.258700000000001</Data></Cell>
    <Cell ss:StyleID="s62"><Data ss:Type="Number">30.5044</Data></Cell>
    <Cell ss:StyleID="s62"><Data ss:Type="Number">25.5533</Data></Cell>
    <Cell ss:StyleID="s62"><Data ss:Type="Number">93.505700000000004</Data></Cell>
    <Cell ss:StyleID="s69"><Data ss:Type="String">Tetratricopeptide</Data></Cell>
   </Row>
   <Row ss:AutoFitHeight="0">
    <Cell ss:Index="2" ss:StyleID="s62"><Data ss:Type="String">Phyca_scf3601_23630</Data></Cell>
    <Cell ss:StyleID="s62"><Data ss:Type="Number">10.9254</Data></Cell>
    <Cell ss:StyleID="s62"><Data ss:Type="Number">24.290500000000002</Data></Cell>
    <Cell ss:StyleID="s62"><Data ss:Type="Number">15.5718</Data></Cell>
    <Cell ss:StyleID="s62"><Data ss:Type="Number">15.692399999999999</Data></Cell>
    <Cell ss:StyleID="s62"><Data ss:Type="Number">12.018000000000001</Data></Cell>
    <Cell ss:StyleID="s62"><Data ss:Type="Number">10.819599999999999</Data></Cell>
    <Cell ss:StyleID="s62"><Data ss:Type="Number">7.3590299999999997</Data></Cell>
    <Cell ss:StyleID="s69"><Data ss:Type="String">Tetratricopeptide</Data></Cell>
   </Row>
   <Row ss:AutoFitHeight="0">
    <Cell ss:Index="2" ss:StyleID="s62"><Data ss:Type="String">Phyca_scf4052_12383</Data></Cell>
    <Cell ss:StyleID="s62"><Data ss:Type="Number">2.2900800000000001</Data></Cell>
    <Cell ss:StyleID="s62"><Data ss:Type="Number">1.4246700000000001</Data></Cell>
    <Cell ss:StyleID="s62"><Data ss:Type="Number">3.2576100000000001</Data></Cell>
    <Cell ss:StyleID="s62"><Data ss:Type="Number">3.81582</Data></Cell>
    <Cell ss:StyleID="s62"><Data ss:Type="Number">2.7354699999999998</Data></Cell>
    <Cell ss:StyleID="s62"><Data ss:Type="Number">2.1935099999999998</Data></Cell>
    <Cell ss:StyleID="s62"><Data ss:Type="Number">26.898499999999999</Data></Cell>
    <Cell ss:StyleID="s69"><Data ss:Type="String">Tetratricopeptide</Data></Cell>
   </Row>
   <Row ss:AutoFitHeight="0" ss:StyleID="s64">
    <Cell ss:MergeDown="129" ss:StyleID="s98"><Data ss:Type="String">Others</Data></Cell>
    <Cell ss:StyleID="s77"><Data ss:Type="String">Phyca_scf3033_15730</Data></Cell>
    <Cell ss:StyleID="s77"><Data ss:Type="Number">0</Data></Cell>
    <Cell ss:StyleID="s77"><Data ss:Type="Number">0</Data></Cell>
    <Cell ss:StyleID="s77"><Data ss:Type="Number">3.4261300000000001</Data></Cell>
    <Cell ss:StyleID="s77"><Data ss:Type="Number">3.0298799999999999</Data></Cell>
    <Cell ss:StyleID="s77"><Data ss:Type="Number">2.0271300000000001</Data></Cell>
    <Cell ss:StyleID="s77"><Data ss:Type="Number">0.54061199999999998</Data></Cell>
    <Cell ss:StyleID="s77"><Data ss:Type="Number">1.37199</Data></Cell>
    <Cell ss:StyleID="s74"/>
   </Row>
   <Row ss:AutoFitHeight="0" ss:StyleID="s64">
    <Cell ss:Index="2" ss:StyleID="s77"><Data ss:Type="String">Phyca_scf2537_24220</Data></Cell>
    <Cell ss:StyleID="s77"><Data ss:Type="Number">116.697</Data></Cell>
    <Cell ss:StyleID="s77"><Data ss:Type="Number">325.00900000000001</Data></Cell>
    <Cell ss:StyleID="s77"><Data ss:Type="Number">255.74199999999999</Data></Cell>
    <Cell ss:StyleID="s77"><Data ss:Type="Number">242.09100000000001</Data></Cell>
    <Cell ss:StyleID="s77"><Data ss:Type="Number">395.291</Data></Cell>
    <Cell ss:StyleID="s77"><Data ss:Type="Number">276.39600000000002</Data></Cell>
    <Cell ss:StyleID="s77"><Data ss:Type="Number">230.065</Data></Cell>
    <Cell ss:StyleID="s74"/>
   </Row>
   <Row ss:AutoFitHeight="0" ss:StyleID="s64">
    <Cell ss:Index="2" ss:StyleID="s77"><Data ss:Type="String">Phyca_scf3058_21574</Data></Cell>
    <Cell ss:StyleID="s77"><Data ss:Type="Number">109.694</Data></Cell>
    <Cell ss:StyleID="s77"><Data ss:Type="Number">687.70500000000004</Data></Cell>
    <Cell ss:StyleID="s77"><Data ss:Type="Number">320.887</Data></Cell>
    <Cell ss:StyleID="s77"><Data ss:Type="Number">337.08300000000003</Data></Cell>
    <Cell ss:StyleID="s77"><Data ss:Type="Number">462.84300000000002</Data></Cell>
    <Cell ss:StyleID="s77"><Data ss:Type="Number">229.29300000000001</Data></Cell>
    <Cell ss:StyleID="s77"><Data ss:Type="Number">278.64499999999998</Data></Cell>
    <Cell ss:StyleID="s74"/>
   </Row>
   <Row ss:AutoFitHeight="0" ss:StyleID="s64">
    <Cell ss:Index="2" ss:StyleID="s77"><Data ss:Type="String">Phyca_scf4897_17889</Data></Cell>
    <Cell ss:StyleID="s77"><Data ss:Type="Number">3.2677999999999998</Data></Cell>
    <Cell ss:StyleID="s77"><Data ss:Type="Number">4.1732100000000001</Data></Cell>
    <Cell ss:StyleID="s77"><Data ss:Type="Number">7.9958200000000001</Data></Cell>
    <Cell ss:StyleID="s77"><Data ss:Type="Number">11.243600000000001</Data></Cell>
    <Cell ss:StyleID="s77"><Data ss:Type="Number">7.1354600000000001</Data></Cell>
    <Cell ss:StyleID="s77"><Data ss:Type="Number">6.1289400000000001</Data></Cell>
    <Cell ss:StyleID="s77"><Data ss:Type="Number">3.9134600000000002</Data></Cell>
    <Cell ss:StyleID="s86"/>
   </Row>
   <Row ss:AutoFitHeight="0" ss:StyleID="s64">
    <Cell ss:Index="2" ss:StyleID="s77"><Data ss:Type="String">Phyca_scf0260_23148</Data></Cell>
    <Cell ss:StyleID="s77"><Data ss:Type="Number">5.8719200000000003</Data></Cell>
    <Cell ss:StyleID="s77"><Data ss:Type="Number">8.6061899999999998</Data></Cell>
    <Cell ss:StyleID="s77"><Data ss:Type="Number">38.069600000000001</Data></Cell>
    <Cell ss:StyleID="s77"><Data ss:Type="Number">53.985999999999997</Data></Cell>
    <Cell ss:StyleID="s77"><Data ss:Type="Number">38.608600000000003</Data></Cell>
    <Cell ss:StyleID="s77"><Data ss:Type="Number">24.261399999999998</Data></Cell>
    <Cell ss:StyleID="s77"><Data ss:Type="Number">25.9575</Data></Cell>
    <Cell ss:StyleID="s86"/>
   </Row>
   <Row ss:AutoFitHeight="0" ss:StyleID="s64">
    <Cell ss:Index="2" ss:StyleID="s77"><Data ss:Type="String">Phyca_scf4525_25683</Data></Cell>
    <Cell ss:StyleID="s77"><Data ss:Type="Number">0.69234499999999999</Data></Cell>
    <Cell ss:StyleID="s77"><Data ss:Type="Number">1.01949</Data></Cell>
    <Cell ss:StyleID="s77"><Data ss:Type="Number">3.9927700000000002</Data></Cell>
    <Cell ss:StyleID="s77"><Data ss:Type="Number">8.6498399999999993</Data></Cell>
    <Cell ss:StyleID="s77"><Data ss:Type="Number">5.2597800000000001</Data></Cell>
    <Cell ss:StyleID="s77"><Data ss:Type="Number">4.02956</Data></Cell>
    <Cell ss:StyleID="s77"><Data ss:Type="Number">3.7627899999999999</Data></Cell>
    <Cell ss:StyleID="s86"/>
   </Row>
   <Row ss:AutoFitHeight="0" ss:StyleID="s64">
    <Cell ss:Index="2" ss:StyleID="s77"><Data ss:Type="String">Phyca_scf0374_699</Data></Cell>
    <Cell ss:StyleID="s77"><Data ss:Type="Number">11.0526</Data></Cell>
    <Cell ss:StyleID="s77"><Data ss:Type="Number">16.932099999999998</Data></Cell>
    <Cell ss:StyleID="s77"><Data ss:Type="Number">16.424600000000002</Data></Cell>
    <Cell ss:StyleID="s77"><Data ss:Type="Number">22.6219</Data></Cell>
    <Cell ss:StyleID="s77"><Data ss:Type="Number">23.106100000000001</Data></Cell>
    <Cell ss:StyleID="s77"><Data ss:Type="Number">19.606000000000002</Data></Cell>
    <Cell ss:StyleID="s77"><Data ss:Type="Number">20.146599999999999</Data></Cell>
    <Cell ss:StyleID="s86"/>
   </Row>
   <Row ss:AutoFitHeight="0" ss:StyleID="s64">
    <Cell ss:Index="2" ss:StyleID="s77"><Data ss:Type="String">Phyca_scf0092_14129</Data></Cell>
    <Cell ss:StyleID="s77"><Data ss:Type="Number">9.5695399999999999</Data></Cell>
    <Cell ss:StyleID="s77"><Data ss:Type="Number">10.071400000000001</Data></Cell>
    <Cell ss:StyleID="s77"><Data ss:Type="Number">24.747</Data></Cell>
    <Cell ss:StyleID="s77"><Data ss:Type="Number">27.189</Data></Cell>
    <Cell ss:StyleID="s77"><Data ss:Type="Number">15.0029</Data></Cell>
    <Cell ss:StyleID="s77"><Data ss:Type="Number">11.6982</Data></Cell>
    <Cell ss:StyleID="s77"><Data ss:Type="Number">17.450600000000001</Data></Cell>
    <Cell ss:StyleID="s86"/>
   </Row>
   <Row ss:AutoFitHeight="0" ss:StyleID="s64">
    <Cell ss:Index="2" ss:StyleID="s77"><Data ss:Type="String">Phyca_scf0008_11994</Data></Cell>
    <Cell ss:StyleID="s77"><Data ss:Type="Number">3.4829400000000001</Data></Cell>
    <Cell ss:StyleID="s77"><Data ss:Type="Number">4.4473099999999999</Data></Cell>
    <Cell ss:StyleID="s77"><Data ss:Type="Number">3.14581</Data></Cell>
    <Cell ss:StyleID="s77"><Data ss:Type="Number">4.48447</Data></Cell>
    <Cell ss:StyleID="s77"><Data ss:Type="Number">5.5783500000000004</Data></Cell>
    <Cell ss:StyleID="s77"><Data ss:Type="Number">13.8893</Data></Cell>
    <Cell ss:StyleID="s77"><Data ss:Type="Number">40.967799999999997</Data></Cell>
    <Cell ss:StyleID="s86"/>
   </Row>
   <Row ss:AutoFitHeight="0" ss:StyleID="s64">
    <Cell ss:Index="2" ss:StyleID="s77"><Data ss:Type="String">Phyca_scf0028_8202</Data></Cell>
    <Cell ss:StyleID="s77"><Data ss:Type="Number">8.0541</Data></Cell>
    <Cell ss:StyleID="s77"><Data ss:Type="Number">8.28599</Data></Cell>
    <Cell ss:StyleID="s77"><Data ss:Type="Number">17.093900000000001</Data></Cell>
    <Cell ss:StyleID="s77"><Data ss:Type="Number">17.340599999999998</Data></Cell>
    <Cell ss:StyleID="s77"><Data ss:Type="Number">10.8978</Data></Cell>
    <Cell ss:StyleID="s77"><Data ss:Type="Number">8.2472899999999996</Data></Cell>
    <Cell ss:StyleID="s77"><Data ss:Type="Number">7.2471300000000003</Data></Cell>
    <Cell ss:StyleID="s74"/>
   </Row>
   <Row ss:AutoFitHeight="0" ss:StyleID="s64">
    <Cell ss:Index="2" ss:StyleID="s77"><Data ss:Type="String">Phyca_scf0321_21837</Data></Cell>
    <Cell ss:StyleID="s77"><Data ss:Type="Number">852.49400000000003</Data></Cell>
    <Cell ss:StyleID="s77"><Data ss:Type="Number">1151.01</Data></Cell>
    <Cell ss:StyleID="s77"><Data ss:Type="Number">1683.86</Data></Cell>
    <Cell ss:StyleID="s77"><Data ss:Type="Number">1158.8900000000001</Data></Cell>
    <Cell ss:StyleID="s77"><Data ss:Type="Number">547.34500000000003</Data></Cell>
    <Cell ss:StyleID="s77"><Data ss:Type="Number">586.697</Data></Cell>
    <Cell ss:StyleID="s77"><Data ss:Type="Number">1551.71</Data></Cell>
    <Cell ss:StyleID="s74"/>
   </Row>
   <Row ss:AutoFitHeight="0" ss:StyleID="s64">
    <Cell ss:Index="2" ss:StyleID="s77"><Data ss:Type="String">Phyca_scf0092_14170</Data></Cell>
    <Cell ss:StyleID="s77"><Data ss:Type="Number">3.1497199999999999</Data></Cell>
    <Cell ss:StyleID="s77"><Data ss:Type="Number">7.82226</Data></Cell>
    <Cell ss:StyleID="s77"><Data ss:Type="Number">7.8406500000000001</Data></Cell>
    <Cell ss:StyleID="s77"><Data ss:Type="Number">7.1507300000000003</Data></Cell>
    <Cell ss:StyleID="s77"><Data ss:Type="Number">6.1177900000000003</Data></Cell>
    <Cell ss:StyleID="s77"><Data ss:Type="Number">5.9747899999999996</Data></Cell>
    <Cell ss:StyleID="s77"><Data ss:Type="Number">5.1553899999999997</Data></Cell>
    <Cell ss:StyleID="s74"/>
   </Row>
   <Row ss:AutoFitHeight="0" ss:StyleID="s64">
    <Cell ss:Index="2" ss:StyleID="s77"><Data ss:Type="String">Phyca_scf0092_14220</Data></Cell>
    <Cell ss:StyleID="s77"><Data ss:Type="Number">33.451999999999998</Data></Cell>
    <Cell ss:StyleID="s77"><Data ss:Type="Number">88.444699999999997</Data></Cell>
    <Cell ss:StyleID="s77"><Data ss:Type="Number">28.7408</Data></Cell>
    <Cell ss:StyleID="s77"><Data ss:Type="Number">18.973600000000001</Data></Cell>
    <Cell ss:StyleID="s77"><Data ss:Type="Number">21.5428</Data></Cell>
    <Cell ss:StyleID="s77"><Data ss:Type="Number">15.0572</Data></Cell>
    <Cell ss:StyleID="s77"><Data ss:Type="Number">12.1577</Data></Cell>
    <Cell ss:StyleID="s74"/>
   </Row>
   <Row ss:AutoFitHeight="0" ss:StyleID="s64">
    <Cell ss:Index="2" ss:StyleID="s77"><Data ss:Type="String">Phyca_scf0170_24263</Data></Cell>
    <Cell ss:StyleID="s77"><Data ss:Type="Number">14.936199999999999</Data></Cell>
    <Cell ss:StyleID="s77"><Data ss:Type="Number">18.715299999999999</Data></Cell>
    <Cell ss:StyleID="s77"><Data ss:Type="Number">27.641500000000001</Data></Cell>
    <Cell ss:StyleID="s77"><Data ss:Type="Number">26.976700000000001</Data></Cell>
    <Cell ss:StyleID="s77"><Data ss:Type="Number">29.312200000000001</Data></Cell>
    <Cell ss:StyleID="s77"><Data ss:Type="Number">23.2285</Data></Cell>
    <Cell ss:StyleID="s77"><Data ss:Type="Number">25.8477</Data></Cell>
    <Cell ss:StyleID="s74"/>
   </Row>
   <Row ss:AutoFitHeight="0" ss:StyleID="s64">
    <Cell ss:Index="2" ss:StyleID="s77"><Data ss:Type="String">Phyca_scf0262_11166</Data></Cell>
    <Cell ss:StyleID="s77"><Data ss:Type="Number">1.1276299999999999</Data></Cell>
    <Cell ss:StyleID="s77"><Data ss:Type="Number">3.4617499999999999</Data></Cell>
    <Cell ss:StyleID="s77"><Data ss:Type="Number">2.1722899999999998</Data></Cell>
    <Cell ss:StyleID="s77"><Data ss:Type="Number">1.01135</Data></Cell>
    <Cell ss:StyleID="s77"><Data ss:Type="Number">0.73402400000000001</Data></Cell>
    <Cell ss:StyleID="s77"><Data ss:Type="Number">1.33464</Data></Cell>
    <Cell ss:StyleID="s77"><Data ss:Type="Number">0.394569</Data></Cell>
    <Cell ss:StyleID="s74"/>
   </Row>
   <Row ss:AutoFitHeight="0" ss:StyleID="s64">
    <Cell ss:Index="2" ss:StyleID="s77"><Data ss:Type="String">Phyca_scf0305_25668</Data></Cell>
    <Cell ss:StyleID="s77"><Data ss:Type="Number">20.771799999999999</Data></Cell>
    <Cell ss:StyleID="s77"><Data ss:Type="Number">60.850200000000001</Data></Cell>
    <Cell ss:StyleID="s77"><Data ss:Type="Number">28.2166</Data></Cell>
    <Cell ss:StyleID="s77"><Data ss:Type="Number">19.601199999999999</Data></Cell>
    <Cell ss:StyleID="s77"><Data ss:Type="Number">21.965599999999998</Data></Cell>
    <Cell ss:StyleID="s77"><Data ss:Type="Number">19.607800000000001</Data></Cell>
    <Cell ss:StyleID="s77"><Data ss:Type="Number">28.952300000000001</Data></Cell>
    <Cell ss:StyleID="s74"/>
   </Row>
   <Row ss:AutoFitHeight="0" ss:StyleID="s64">
    <Cell ss:Index="2" ss:StyleID="s77"><Data ss:Type="String">Phyca_scf0331_2311</Data></Cell>
    <Cell ss:StyleID="s77"><Data ss:Type="Number">5.7036499999999997</Data></Cell>
    <Cell ss:StyleID="s77"><Data ss:Type="Number">8.0463000000000005</Data></Cell>
    <Cell ss:StyleID="s77"><Data ss:Type="Number">4.8676700000000004</Data></Cell>
    <Cell ss:StyleID="s77"><Data ss:Type="Number">5.7011399999999997</Data></Cell>
    <Cell ss:StyleID="s77"><Data ss:Type="Number">6.8775399999999998</Data></Cell>
    <Cell ss:StyleID="s77"><Data ss:Type="Number">7.2610999999999999</Data></Cell>
    <Cell ss:StyleID="s77"><Data ss:Type="Number">36.179600000000001</Data></Cell>
    <Cell ss:StyleID="s74"/>
   </Row>
   <Row ss:AutoFitHeight="0" ss:StyleID="s64">
    <Cell ss:Index="2" ss:StyleID="s77"><Data ss:Type="String">Phyca_scf0365_3252</Data></Cell>
    <Cell ss:StyleID="s77"><Data ss:Type="Number">28.639199999999999</Data></Cell>
    <Cell ss:StyleID="s77"><Data ss:Type="Number">48.145699999999998</Data></Cell>
    <Cell ss:StyleID="s77"><Data ss:Type="Number">139.88499999999999</Data></Cell>
    <Cell ss:StyleID="s77"><Data ss:Type="Number">55.758200000000002</Data></Cell>
    <Cell ss:StyleID="s77"><Data ss:Type="Number">43.3401</Data></Cell>
    <Cell ss:StyleID="s77"><Data ss:Type="Number">33.403799999999997</Data></Cell>
    <Cell ss:StyleID="s77"><Data ss:Type="Number">56.603900000000003</Data></Cell>
    <Cell ss:StyleID="s74"/>
   </Row>
   <Row ss:AutoFitHeight="0" ss:StyleID="s64">
    <Cell ss:Index="2" ss:StyleID="s77"><Data ss:Type="String">Phyca_scf0377_21764</Data></Cell>
    <Cell ss:StyleID="s77"><Data ss:Type="Number">18.6952</Data></Cell>
    <Cell ss:StyleID="s77"><Data ss:Type="Number">102.747</Data></Cell>
    <Cell ss:StyleID="s77"><Data ss:Type="Number">65.6755</Data></Cell>
    <Cell ss:StyleID="s77"><Data ss:Type="Number">56.444200000000002</Data></Cell>
    <Cell ss:StyleID="s77"><Data ss:Type="Number">59.273499999999999</Data></Cell>
    <Cell ss:StyleID="s77"><Data ss:Type="Number">33.906300000000002</Data></Cell>
    <Cell ss:StyleID="s77"><Data ss:Type="Number">75.707599999999999</Data></Cell>
    <Cell ss:StyleID="s74"/>
   </Row>
   <Row ss:AutoFitHeight="0" ss:StyleID="s64">
    <Cell ss:Index="2" ss:StyleID="s77"><Data ss:Type="String">Phyca_scf0387_7957</Data></Cell>
    <Cell ss:StyleID="s77"><Data ss:Type="Number">10.545299999999999</Data></Cell>
    <Cell ss:StyleID="s77"><Data ss:Type="Number">11.027799999999999</Data></Cell>
    <Cell ss:StyleID="s77"><Data ss:Type="Number">12.234400000000001</Data></Cell>
    <Cell ss:StyleID="s77"><Data ss:Type="Number">10.163399999999999</Data></Cell>
    <Cell ss:StyleID="s77"><Data ss:Type="Number">10.7433</Data></Cell>
    <Cell ss:StyleID="s77"><Data ss:Type="Number">26.160599999999999</Data></Cell>
    <Cell ss:StyleID="s77"><Data ss:Type="Number">91.9923</Data></Cell>
    <Cell ss:StyleID="s74"/>
   </Row>
   <Row ss:AutoFitHeight="0" ss:StyleID="s64">
    <Cell ss:Index="2" ss:StyleID="s77"><Data ss:Type="String">Phyca_scf0450_5079</Data></Cell>
    <Cell ss:StyleID="s77"><Data ss:Type="Number">26.591699999999999</Data></Cell>
    <Cell ss:StyleID="s77"><Data ss:Type="Number">65.101799999999997</Data></Cell>
    <Cell ss:StyleID="s77"><Data ss:Type="Number">27.235600000000002</Data></Cell>
    <Cell ss:StyleID="s77"><Data ss:Type="Number">26.540099999999999</Data></Cell>
    <Cell ss:StyleID="s77"><Data ss:Type="Number">16.652200000000001</Data></Cell>
    <Cell ss:StyleID="s77"><Data ss:Type="Number">23.226800000000001</Data></Cell>
    <Cell ss:StyleID="s77"><Data ss:Type="Number">17.5137</Data></Cell>
    <Cell ss:StyleID="s74"/>
   </Row>
   <Row ss:AutoFitHeight="0" ss:StyleID="s64">
    <Cell ss:Index="2" ss:StyleID="s77"><Data ss:Type="String">Phyca_scf0457_9654</Data></Cell>
    <Cell ss:StyleID="s77"><Data ss:Type="Number">5.3176899999999998</Data></Cell>
    <Cell ss:StyleID="s77"><Data ss:Type="Number">4.4579800000000001</Data></Cell>
    <Cell ss:StyleID="s77"><Data ss:Type="Number">11.7385</Data></Cell>
    <Cell ss:StyleID="s77"><Data ss:Type="Number">14.119199999999999</Data></Cell>
    <Cell ss:StyleID="s77"><Data ss:Type="Number">8.8885799999999993</Data></Cell>
    <Cell ss:StyleID="s77"><Data ss:Type="Number">6.9392399999999999</Data></Cell>
    <Cell ss:StyleID="s77"><Data ss:Type="Number">6.7179900000000004</Data></Cell>
    <Cell ss:StyleID="s74"/>
   </Row>
   <Row ss:AutoFitHeight="0" ss:StyleID="s64">
    <Cell ss:Index="2" ss:StyleID="s77"><Data ss:Type="String">Phyca_scf0465_21447</Data></Cell>
    <Cell ss:StyleID="s77"><Data ss:Type="Number">1490.32</Data></Cell>
    <Cell ss:StyleID="s77"><Data ss:Type="Number">1476.3</Data></Cell>
    <Cell ss:StyleID="s77"><Data ss:Type="Number">2909.95</Data></Cell>
    <Cell ss:StyleID="s77"><Data ss:Type="Number">2204.38</Data></Cell>
    <Cell ss:StyleID="s77"><Data ss:Type="Number">1375.27</Data></Cell>
    <Cell ss:StyleID="s77"><Data ss:Type="Number">1060.19</Data></Cell>
    <Cell ss:StyleID="s77"><Data ss:Type="Number">1769.52</Data></Cell>
    <Cell ss:StyleID="s74"/>
   </Row>
   <Row ss:AutoFitHeight="0" ss:StyleID="s64">
    <Cell ss:Index="2" ss:StyleID="s77"><Data ss:Type="String">Phyca_scf0491_23697</Data></Cell>
    <Cell ss:StyleID="s77"><Data ss:Type="Number">4.32775</Data></Cell>
    <Cell ss:StyleID="s77"><Data ss:Type="Number">4.1983300000000003</Data></Cell>
    <Cell ss:StyleID="s77"><Data ss:Type="Number">6.8703200000000004</Data></Cell>
    <Cell ss:StyleID="s77"><Data ss:Type="Number">9.5840599999999991</Data></Cell>
    <Cell ss:StyleID="s77"><Data ss:Type="Number">6.2588499999999998</Data></Cell>
    <Cell ss:StyleID="s77"><Data ss:Type="Number">14.5764</Data></Cell>
    <Cell ss:StyleID="s77"><Data ss:Type="Number">37.131</Data></Cell>
    <Cell ss:StyleID="s74"/>
   </Row>
   <Row ss:AutoFitHeight="0" ss:StyleID="s64">
    <Cell ss:Index="2" ss:StyleID="s77"><Data ss:Type="String">Phyca_scf0499_20457</Data></Cell>
    <Cell ss:StyleID="s77"><Data ss:Type="Number">256.02999999999997</Data></Cell>
    <Cell ss:StyleID="s77"><Data ss:Type="Number">571.38900000000001</Data></Cell>
    <Cell ss:StyleID="s77"><Data ss:Type="Number">448.73</Data></Cell>
    <Cell ss:StyleID="s77"><Data ss:Type="Number">345.084</Data></Cell>
    <Cell ss:StyleID="s77"><Data ss:Type="Number">281.97800000000001</Data></Cell>
    <Cell ss:StyleID="s77"><Data ss:Type="Number">205.24</Data></Cell>
    <Cell ss:StyleID="s77"><Data ss:Type="Number">204.102</Data></Cell>
    <Cell ss:StyleID="s74"/>
   </Row>
   <Row ss:AutoFitHeight="0" ss:StyleID="s64">
    <Cell ss:Index="2" ss:StyleID="s77"><Data ss:Type="String">Phyca_scf0499_20465</Data></Cell>
    <Cell ss:StyleID="s77"><Data ss:Type="Number">60.391100000000002</Data></Cell>
    <Cell ss:StyleID="s77"><Data ss:Type="Number">99.806399999999996</Data></Cell>
    <Cell ss:StyleID="s77"><Data ss:Type="Number">41.115299999999998</Data></Cell>
    <Cell ss:StyleID="s77"><Data ss:Type="Number">56.286999999999999</Data></Cell>
    <Cell ss:StyleID="s77"><Data ss:Type="Number">80.948800000000006</Data></Cell>
    <Cell ss:StyleID="s77"><Data ss:Type="Number">58.570799999999998</Data></Cell>
    <Cell ss:StyleID="s77"><Data ss:Type="Number">629.48</Data></Cell>
    <Cell ss:StyleID="s74"/>
   </Row>
   <Row ss:AutoFitHeight="0" ss:StyleID="s64">
    <Cell ss:Index="2" ss:StyleID="s77"><Data ss:Type="String">Phyca_scf0507_7124</Data></Cell>
    <Cell ss:StyleID="s77"><Data ss:Type="Number">14.162800000000001</Data></Cell>
    <Cell ss:StyleID="s77"><Data ss:Type="Number">50.821899999999999</Data></Cell>
    <Cell ss:StyleID="s77"><Data ss:Type="Number">44.7637</Data></Cell>
    <Cell ss:StyleID="s77"><Data ss:Type="Number">54.790199999999999</Data></Cell>
    <Cell ss:StyleID="s77"><Data ss:Type="Number">40.115200000000002</Data></Cell>
    <Cell ss:StyleID="s77"><Data ss:Type="Number">13.5489</Data></Cell>
    <Cell ss:StyleID="s77"><Data ss:Type="Number">11.1396</Data></Cell>
    <Cell ss:StyleID="s74"/>
   </Row>
   <Row ss:AutoFitHeight="0" ss:StyleID="s64">
    <Cell ss:Index="2" ss:StyleID="s77"><Data ss:Type="String">Phyca_scf0507_7130</Data></Cell>
    <Cell ss:StyleID="s77"><Data ss:Type="Number">5.83141</Data></Cell>
    <Cell ss:StyleID="s77"><Data ss:Type="Number">6.9512099999999997</Data></Cell>
    <Cell ss:StyleID="s77"><Data ss:Type="Number">14.0664</Data></Cell>
    <Cell ss:StyleID="s77"><Data ss:Type="Number">12.7575</Data></Cell>
    <Cell ss:StyleID="s77"><Data ss:Type="Number">11.1029</Data></Cell>
    <Cell ss:StyleID="s77"><Data ss:Type="Number">9.3181100000000008</Data></Cell>
    <Cell ss:StyleID="s77"><Data ss:Type="Number">8.8253400000000006</Data></Cell>
    <Cell ss:StyleID="s74"/>
   </Row>
   <Row ss:AutoFitHeight="0" ss:StyleID="s64">
    <Cell ss:Index="2" ss:StyleID="s77"><Data ss:Type="String">Phyca_scf0570_18885</Data></Cell>
    <Cell ss:StyleID="s77"><Data ss:Type="Number">6.4748799999999997</Data></Cell>
    <Cell ss:StyleID="s77"><Data ss:Type="Number">14.956</Data></Cell>
    <Cell ss:StyleID="s77"><Data ss:Type="Number">8.9316800000000001</Data></Cell>
    <Cell ss:StyleID="s77"><Data ss:Type="Number">7.46753</Data></Cell>
    <Cell ss:StyleID="s77"><Data ss:Type="Number">6.4737799999999996</Data></Cell>
    <Cell ss:StyleID="s77"><Data ss:Type="Number">8.1461500000000004</Data></Cell>
    <Cell ss:StyleID="s77"><Data ss:Type="Number">4.9781399999999998</Data></Cell>
    <Cell ss:StyleID="s74"/>
   </Row>
   <Row ss:AutoFitHeight="0" ss:StyleID="s64">
    <Cell ss:Index="2" ss:StyleID="s77"><Data ss:Type="String">Phyca_scf0655_15831</Data></Cell>
    <Cell ss:StyleID="s77"><Data ss:Type="Number">4.1850399999999999</Data></Cell>
    <Cell ss:StyleID="s77"><Data ss:Type="Number">7.65855</Data></Cell>
    <Cell ss:StyleID="s77"><Data ss:Type="Number">12.671200000000001</Data></Cell>
    <Cell ss:StyleID="s77"><Data ss:Type="Number">93.651300000000006</Data></Cell>
    <Cell ss:StyleID="s77"><Data ss:Type="Number">16.4892</Data></Cell>
    <Cell ss:StyleID="s77"><Data ss:Type="Number">16.1617</Data></Cell>
    <Cell ss:StyleID="s77"><Data ss:Type="Number">34.260399999999997</Data></Cell>
    <Cell ss:StyleID="s74"/>
   </Row>
   <Row ss:AutoFitHeight="0" ss:StyleID="s64">
    <Cell ss:Index="2" ss:StyleID="s77"><Data ss:Type="String">Phyca_scf0657_4804</Data></Cell>
    <Cell ss:StyleID="s77"><Data ss:Type="Number">1.39595</Data></Cell>
    <Cell ss:StyleID="s77"><Data ss:Type="Number">5.1087899999999999</Data></Cell>
    <Cell ss:StyleID="s77"><Data ss:Type="Number">3.5207099999999998</Data></Cell>
    <Cell ss:StyleID="s77"><Data ss:Type="Number">2.6582499999999998</Data></Cell>
    <Cell ss:StyleID="s77"><Data ss:Type="Number">1.62669</Data></Cell>
    <Cell ss:StyleID="s77"><Data ss:Type="Number">2.1504799999999999</Data></Cell>
    <Cell ss:StyleID="s77"><Data ss:Type="Number">0.96650100000000005</Data></Cell>
    <Cell ss:StyleID="s74"/>
   </Row>
   <Row ss:AutoFitHeight="0" ss:StyleID="s64">
    <Cell ss:Index="2" ss:StyleID="s77"><Data ss:Type="String">Phyca_scf0692_12523</Data></Cell>
    <Cell ss:StyleID="s77"><Data ss:Type="Number">4.4702200000000003</Data></Cell>
    <Cell ss:StyleID="s77"><Data ss:Type="Number">19.1647</Data></Cell>
    <Cell ss:StyleID="s77"><Data ss:Type="Number">7.5775600000000001</Data></Cell>
    <Cell ss:StyleID="s77"><Data ss:Type="Number">6.5533200000000003</Data></Cell>
    <Cell ss:StyleID="s77"><Data ss:Type="Number">6.0281799999999999</Data></Cell>
    <Cell ss:StyleID="s77"><Data ss:Type="Number">7.0842599999999996</Data></Cell>
    <Cell ss:StyleID="s77"><Data ss:Type="Number">10.3081</Data></Cell>
    <Cell ss:StyleID="s74"/>
   </Row>
   <Row ss:AutoFitHeight="0" ss:StyleID="s64">
    <Cell ss:Index="2" ss:StyleID="s77"><Data ss:Type="String">Phyca_scf0783_15994</Data></Cell>
    <Cell ss:StyleID="s77"><Data ss:Type="Number">13.704700000000001</Data></Cell>
    <Cell ss:StyleID="s77"><Data ss:Type="Number">10.4206</Data></Cell>
    <Cell ss:StyleID="s77"><Data ss:Type="Number">31.967300000000002</Data></Cell>
    <Cell ss:StyleID="s77"><Data ss:Type="Number">16.980399999999999</Data></Cell>
    <Cell ss:StyleID="s77"><Data ss:Type="Number">21.41</Data></Cell>
    <Cell ss:StyleID="s77"><Data ss:Type="Number">21.838699999999999</Data></Cell>
    <Cell ss:StyleID="s77"><Data ss:Type="Number">35.919699999999999</Data></Cell>
    <Cell ss:StyleID="s74"/>
   </Row>
   <Row ss:AutoFitHeight="0" ss:StyleID="s64">
    <Cell ss:Index="2" ss:StyleID="s77"><Data ss:Type="String">Phyca_scf0825_1076</Data></Cell>
    <Cell ss:StyleID="s77"><Data ss:Type="Number">39.841900000000003</Data></Cell>
    <Cell ss:StyleID="s77"><Data ss:Type="Number">83.688800000000001</Data></Cell>
    <Cell ss:StyleID="s77"><Data ss:Type="Number">68.326599999999999</Data></Cell>
    <Cell ss:StyleID="s77"><Data ss:Type="Number">69.586399999999998</Data></Cell>
    <Cell ss:StyleID="s77"><Data ss:Type="Number">42.007399999999997</Data></Cell>
    <Cell ss:StyleID="s77"><Data ss:Type="Number">69.319100000000006</Data></Cell>
    <Cell ss:StyleID="s77"><Data ss:Type="Number">49.268599999999999</Data></Cell>
    <Cell ss:StyleID="s74"/>
   </Row>
   <Row ss:AutoFitHeight="0" ss:StyleID="s64">
    <Cell ss:Index="2" ss:StyleID="s77"><Data ss:Type="String">Phyca_scf0831_2794</Data></Cell>
    <Cell ss:StyleID="s77"><Data ss:Type="Number">5.4253299999999998</Data></Cell>
    <Cell ss:StyleID="s77"><Data ss:Type="Number">3.39899</Data></Cell>
    <Cell ss:StyleID="s77"><Data ss:Type="Number">16.099599999999999</Data></Cell>
    <Cell ss:StyleID="s77"><Data ss:Type="Number">11.197900000000001</Data></Cell>
    <Cell ss:StyleID="s77"><Data ss:Type="Number">10.2202</Data></Cell>
    <Cell ss:StyleID="s77"><Data ss:Type="Number">8.5315899999999996</Data></Cell>
    <Cell ss:StyleID="s77"><Data ss:Type="Number">20.2546</Data></Cell>
    <Cell ss:StyleID="s74"/>
   </Row>
   <Row ss:AutoFitHeight="0" ss:StyleID="s64">
    <Cell ss:Index="2" ss:StyleID="s77"><Data ss:Type="String">Phyca_scf0834_15425</Data></Cell>
    <Cell ss:StyleID="s77"><Data ss:Type="Number">732.88199999999995</Data></Cell>
    <Cell ss:StyleID="s77"><Data ss:Type="Number">574.76400000000001</Data></Cell>
    <Cell ss:StyleID="s77"><Data ss:Type="Number">1329.86</Data></Cell>
    <Cell ss:StyleID="s77"><Data ss:Type="Number">992.36800000000005</Data></Cell>
    <Cell ss:StyleID="s77"><Data ss:Type="Number">555.09699999999998</Data></Cell>
    <Cell ss:StyleID="s77"><Data ss:Type="Number">751.94799999999998</Data></Cell>
    <Cell ss:StyleID="s77"><Data ss:Type="Number">500.73599999999999</Data></Cell>
    <Cell ss:StyleID="s74"/>
   </Row>
   <Row ss:AutoFitHeight="0" ss:StyleID="s64">
    <Cell ss:Index="2" ss:StyleID="s77"><Data ss:Type="String">Phyca_scf0980_16213</Data></Cell>
    <Cell ss:StyleID="s77"><Data ss:Type="Number">7.6774500000000003</Data></Cell>
    <Cell ss:StyleID="s77"><Data ss:Type="Number">17.5367</Data></Cell>
    <Cell ss:StyleID="s77"><Data ss:Type="Number">10.366300000000001</Data></Cell>
    <Cell ss:StyleID="s77"><Data ss:Type="Number">12.3925</Data></Cell>
    <Cell ss:StyleID="s77"><Data ss:Type="Number">17.294599999999999</Data></Cell>
    <Cell ss:StyleID="s77"><Data ss:Type="Number">11.481</Data></Cell>
    <Cell ss:StyleID="s77"><Data ss:Type="Number">18.299099999999999</Data></Cell>
    <Cell ss:StyleID="s74"/>
   </Row>
   <Row ss:AutoFitHeight="0" ss:StyleID="s64">
    <Cell ss:Index="2" ss:StyleID="s77"><Data ss:Type="String">Phyca_scf0980_16219</Data></Cell>
    <Cell ss:StyleID="s77"><Data ss:Type="Number">10.551</Data></Cell>
    <Cell ss:StyleID="s77"><Data ss:Type="Number">35.935400000000001</Data></Cell>
    <Cell ss:StyleID="s77"><Data ss:Type="Number">22.574999999999999</Data></Cell>
    <Cell ss:StyleID="s77"><Data ss:Type="Number">46.7759</Data></Cell>
    <Cell ss:StyleID="s77"><Data ss:Type="Number">35.939399999999999</Data></Cell>
    <Cell ss:StyleID="s77"><Data ss:Type="Number">17.886700000000001</Data></Cell>
    <Cell ss:StyleID="s77"><Data ss:Type="Number">53.2928</Data></Cell>
    <Cell ss:StyleID="s74"/>
   </Row>
   <Row ss:AutoFitHeight="0" ss:StyleID="s64">
    <Cell ss:Index="2" ss:StyleID="s77"><Data ss:Type="String">Phyca_scf1026_1625</Data></Cell>
    <Cell ss:StyleID="s77"><Data ss:Type="Number">54.515300000000003</Data></Cell>
    <Cell ss:StyleID="s77"><Data ss:Type="Number">54.698700000000002</Data></Cell>
    <Cell ss:StyleID="s77"><Data ss:Type="Number">32.013500000000001</Data></Cell>
    <Cell ss:StyleID="s77"><Data ss:Type="Number">65.204300000000003</Data></Cell>
    <Cell ss:StyleID="s77"><Data ss:Type="Number">86.602900000000005</Data></Cell>
    <Cell ss:StyleID="s77"><Data ss:Type="Number">75.833699999999993</Data></Cell>
    <Cell ss:StyleID="s77"><Data ss:Type="Number">738.48800000000006</Data></Cell>
    <Cell ss:StyleID="s74"/>
   </Row>
   <Row ss:AutoFitHeight="0" ss:StyleID="s64">
    <Cell ss:Index="2" ss:StyleID="s77"><Data ss:Type="String">Phyca_scf1034_9669</Data></Cell>
    <Cell ss:StyleID="s77"><Data ss:Type="Number">13.0122</Data></Cell>
    <Cell ss:StyleID="s77"><Data ss:Type="Number">6.92523</Data></Cell>
    <Cell ss:StyleID="s77"><Data ss:Type="Number">11.9003</Data></Cell>
    <Cell ss:StyleID="s77"><Data ss:Type="Number">97.002200000000002</Data></Cell>
    <Cell ss:StyleID="s77"><Data ss:Type="Number">30.520099999999999</Data></Cell>
    <Cell ss:StyleID="s77"><Data ss:Type="Number">24.014099999999999</Data></Cell>
    <Cell ss:StyleID="s77"><Data ss:Type="Number">90.928899999999999</Data></Cell>
    <Cell ss:StyleID="s74"/>
   </Row>
   <Row ss:AutoFitHeight="0" ss:StyleID="s64">
    <Cell ss:Index="2" ss:StyleID="s77"><Data ss:Type="String">Phyca_scf1067_23344</Data></Cell>
    <Cell ss:StyleID="s77"><Data ss:Type="Number">11.001300000000001</Data></Cell>
    <Cell ss:StyleID="s77"><Data ss:Type="Number">10.5464</Data></Cell>
    <Cell ss:StyleID="s77"><Data ss:Type="Number">28.6723</Data></Cell>
    <Cell ss:StyleID="s77"><Data ss:Type="Number">27.038499999999999</Data></Cell>
    <Cell ss:StyleID="s77"><Data ss:Type="Number">21.671600000000002</Data></Cell>
    <Cell ss:StyleID="s77"><Data ss:Type="Number">13.991099999999999</Data></Cell>
    <Cell ss:StyleID="s77"><Data ss:Type="Number">97.787999999999997</Data></Cell>
    <Cell ss:StyleID="s74"/>
   </Row>
   <Row ss:AutoFitHeight="0" ss:StyleID="s64">
    <Cell ss:Index="2" ss:StyleID="s77"><Data ss:Type="String">Phyca_scf1129_24164</Data></Cell>
    <Cell ss:StyleID="s77"><Data ss:Type="Number">9.2553000000000001</Data></Cell>
    <Cell ss:StyleID="s77"><Data ss:Type="Number">10.9718</Data></Cell>
    <Cell ss:StyleID="s77"><Data ss:Type="Number">13.0763</Data></Cell>
    <Cell ss:StyleID="s77"><Data ss:Type="Number">18.915800000000001</Data></Cell>
    <Cell ss:StyleID="s77"><Data ss:Type="Number">18.291499999999999</Data></Cell>
    <Cell ss:StyleID="s77"><Data ss:Type="Number">9.1864699999999999</Data></Cell>
    <Cell ss:StyleID="s77"><Data ss:Type="Number">46.938299999999998</Data></Cell>
    <Cell ss:StyleID="s74"/>
   </Row>
   <Row ss:AutoFitHeight="0" ss:StyleID="s64">
    <Cell ss:Index="2" ss:StyleID="s77"><Data ss:Type="String">Phyca_scf1217_23507</Data></Cell>
    <Cell ss:StyleID="s77"><Data ss:Type="Number">12.3696</Data></Cell>
    <Cell ss:StyleID="s77"><Data ss:Type="Number">33.219200000000001</Data></Cell>
    <Cell ss:StyleID="s77"><Data ss:Type="Number">18.638500000000001</Data></Cell>
    <Cell ss:StyleID="s77"><Data ss:Type="Number">13.545199999999999</Data></Cell>
    <Cell ss:StyleID="s77"><Data ss:Type="Number">6.2556200000000004</Data></Cell>
    <Cell ss:StyleID="s77"><Data ss:Type="Number">10.338900000000001</Data></Cell>
    <Cell ss:StyleID="s77"><Data ss:Type="Number">6.6547299999999998</Data></Cell>
    <Cell ss:StyleID="s74"/>
   </Row>
   <Row ss:AutoFitHeight="0" ss:StyleID="s64">
    <Cell ss:Index="2" ss:StyleID="s77"><Data ss:Type="String">Phyca_scf1219_6597</Data></Cell>
    <Cell ss:StyleID="s77"><Data ss:Type="Number">52.337400000000002</Data></Cell>
    <Cell ss:StyleID="s77"><Data ss:Type="Number">58.281700000000001</Data></Cell>
    <Cell ss:StyleID="s77"><Data ss:Type="Number">59.602499999999999</Data></Cell>
    <Cell ss:StyleID="s77"><Data ss:Type="Number">71.628200000000007</Data></Cell>
    <Cell ss:StyleID="s77"><Data ss:Type="Number">77.4542</Data></Cell>
    <Cell ss:StyleID="s77"><Data ss:Type="Number">59.871000000000002</Data></Cell>
    <Cell ss:StyleID="s77"><Data ss:Type="Number">414.327</Data></Cell>
    <Cell ss:StyleID="s74"/>
   </Row>
   <Row ss:AutoFitHeight="0" ss:StyleID="s64">
    <Cell ss:Index="2" ss:StyleID="s77"><Data ss:Type="String">Phyca_scf1362_11968</Data></Cell>
    <Cell ss:StyleID="s77"><Data ss:Type="Number">14.363099999999999</Data></Cell>
    <Cell ss:StyleID="s77"><Data ss:Type="Number">8.6142699999999994</Data></Cell>
    <Cell ss:StyleID="s77"><Data ss:Type="Number">28.5276</Data></Cell>
    <Cell ss:StyleID="s77"><Data ss:Type="Number">31.985800000000001</Data></Cell>
    <Cell ss:StyleID="s77"><Data ss:Type="Number">24.9041</Data></Cell>
    <Cell ss:StyleID="s77"><Data ss:Type="Number">19.7468</Data></Cell>
    <Cell ss:StyleID="s77"><Data ss:Type="Number">18.994499999999999</Data></Cell>
    <Cell ss:StyleID="s74"/>
   </Row>
   <Row ss:AutoFitHeight="0" ss:StyleID="s64">
    <Cell ss:Index="2" ss:StyleID="s77"><Data ss:Type="String">Phyca_scf1416_16847</Data></Cell>
    <Cell ss:StyleID="s77"><Data ss:Type="Number">11.891500000000001</Data></Cell>
    <Cell ss:StyleID="s77"><Data ss:Type="Number">22.2972</Data></Cell>
    <Cell ss:StyleID="s77"><Data ss:Type="Number">22.6845</Data></Cell>
    <Cell ss:StyleID="s77"><Data ss:Type="Number">24.3611</Data></Cell>
    <Cell ss:StyleID="s77"><Data ss:Type="Number">36.456600000000002</Data></Cell>
    <Cell ss:StyleID="s77"><Data ss:Type="Number">31.7697</Data></Cell>
    <Cell ss:StyleID="s77"><Data ss:Type="Number">50.305399999999999</Data></Cell>
    <Cell ss:StyleID="s74"/>
   </Row>
   <Row ss:AutoFitHeight="0" ss:StyleID="s64">
    <Cell ss:Index="2" ss:StyleID="s77"><Data ss:Type="String">Phyca_scf1472_12825</Data></Cell>
    <Cell ss:StyleID="s77"><Data ss:Type="Number">2.08121</Data></Cell>
    <Cell ss:StyleID="s77"><Data ss:Type="Number">3.2216399999999998</Data></Cell>
    <Cell ss:StyleID="s77"><Data ss:Type="Number">5.9207299999999998</Data></Cell>
    <Cell ss:StyleID="s77"><Data ss:Type="Number">6.8578599999999996</Data></Cell>
    <Cell ss:StyleID="s77"><Data ss:Type="Number">7.0910500000000001</Data></Cell>
    <Cell ss:StyleID="s77"><Data ss:Type="Number">7.13422</Data></Cell>
    <Cell ss:StyleID="s77"><Data ss:Type="Number">25.2515</Data></Cell>
    <Cell ss:StyleID="s74"/>
   </Row>
   <Row ss:AutoFitHeight="0" ss:StyleID="s64">
    <Cell ss:Index="2" ss:StyleID="s77"><Data ss:Type="String">Phyca_scf1473_10615</Data></Cell>
    <Cell ss:StyleID="s77"><Data ss:Type="Number">157.17599999999999</Data></Cell>
    <Cell ss:StyleID="s77"><Data ss:Type="Number">270.82299999999998</Data></Cell>
    <Cell ss:StyleID="s77"><Data ss:Type="Number">146.29599999999999</Data></Cell>
    <Cell ss:StyleID="s77"><Data ss:Type="Number">167.17400000000001</Data></Cell>
    <Cell ss:StyleID="s77"><Data ss:Type="Number">404.1</Data></Cell>
    <Cell ss:StyleID="s77"><Data ss:Type="Number">131.68100000000001</Data></Cell>
    <Cell ss:StyleID="s77"><Data ss:Type="Number">192.70500000000001</Data></Cell>
    <Cell ss:StyleID="s74"/>
   </Row>
   <Row ss:AutoFitHeight="0" ss:StyleID="s64">
    <Cell ss:Index="2" ss:StyleID="s77"><Data ss:Type="String">Phyca_scf1584_18324</Data></Cell>
    <Cell ss:StyleID="s77"><Data ss:Type="Number">14.148899999999999</Data></Cell>
    <Cell ss:StyleID="s77"><Data ss:Type="Number">13.891</Data></Cell>
    <Cell ss:StyleID="s77"><Data ss:Type="Number">24.484000000000002</Data></Cell>
    <Cell ss:StyleID="s77"><Data ss:Type="Number">32.124099999999999</Data></Cell>
    <Cell ss:StyleID="s77"><Data ss:Type="Number">32.391199999999998</Data></Cell>
    <Cell ss:StyleID="s77"><Data ss:Type="Number">32.7667</Data></Cell>
    <Cell ss:StyleID="s77"><Data ss:Type="Number">42.097200000000001</Data></Cell>
    <Cell ss:StyleID="s74"/>
   </Row>
   <Row ss:AutoFitHeight="0" ss:StyleID="s64">
    <Cell ss:Index="2" ss:StyleID="s77"><Data ss:Type="String">Phyca_scf1641_26589</Data></Cell>
    <Cell ss:StyleID="s77"><Data ss:Type="Number">93.615099999999998</Data></Cell>
    <Cell ss:StyleID="s77"><Data ss:Type="Number">70.964799999999997</Data></Cell>
    <Cell ss:StyleID="s77"><Data ss:Type="Number">262.33600000000001</Data></Cell>
    <Cell ss:StyleID="s77"><Data ss:Type="Number">349.02300000000002</Data></Cell>
    <Cell ss:StyleID="s77"><Data ss:Type="Number">187.27600000000001</Data></Cell>
    <Cell ss:StyleID="s77"><Data ss:Type="Number">96.581100000000006</Data></Cell>
    <Cell ss:StyleID="s77"><Data ss:Type="Number">174.565</Data></Cell>
    <Cell ss:StyleID="s74"/>
   </Row>
   <Row ss:AutoFitHeight="0" ss:StyleID="s64">
    <Cell ss:Index="2" ss:StyleID="s77"><Data ss:Type="String">Phyca_scf1650_12057</Data></Cell>
    <Cell ss:StyleID="s77"><Data ss:Type="Number">5.4428700000000001</Data></Cell>
    <Cell ss:StyleID="s77"><Data ss:Type="Number">22.1083</Data></Cell>
    <Cell ss:StyleID="s77"><Data ss:Type="Number">14.564399999999999</Data></Cell>
    <Cell ss:StyleID="s77"><Data ss:Type="Number">5.5162000000000004</Data></Cell>
    <Cell ss:StyleID="s77"><Data ss:Type="Number">8.3840599999999998</Data></Cell>
    <Cell ss:StyleID="s77"><Data ss:Type="Number">7.5643200000000004</Data></Cell>
    <Cell ss:StyleID="s77"><Data ss:Type="Number">4.0941400000000003</Data></Cell>
    <Cell ss:StyleID="s74"/>
   </Row>
   <Row ss:AutoFitHeight="0" ss:StyleID="s64">
    <Cell ss:Index="2" ss:StyleID="s77"><Data ss:Type="String">Phyca_scf1659_23425</Data></Cell>
    <Cell ss:StyleID="s77"><Data ss:Type="Number">0</Data></Cell>
    <Cell ss:StyleID="s77"><Data ss:Type="Number">5.6734999999999998</Data></Cell>
    <Cell ss:StyleID="s77"><Data ss:Type="Number">9.4245900000000002</Data></Cell>
    <Cell ss:StyleID="s77"><Data ss:Type="Number">0</Data></Cell>
    <Cell ss:StyleID="s77"><Data ss:Type="Number">0</Data></Cell>
    <Cell ss:StyleID="s77"><Data ss:Type="Number">21.1965</Data></Cell>
    <Cell ss:StyleID="s77"><Data ss:Type="Number">0</Data></Cell>
    <Cell ss:StyleID="s74"/>
   </Row>
   <Row ss:AutoFitHeight="0" ss:StyleID="s64">
    <Cell ss:Index="2" ss:StyleID="s77"><Data ss:Type="String">Phyca_scf1697_15675</Data></Cell>
    <Cell ss:StyleID="s77"><Data ss:Type="Number">65.280900000000003</Data></Cell>
    <Cell ss:StyleID="s77"><Data ss:Type="Number">65.227000000000004</Data></Cell>
    <Cell ss:StyleID="s77"><Data ss:Type="Number">267.971</Data></Cell>
    <Cell ss:StyleID="s77"><Data ss:Type="Number">227.928</Data></Cell>
    <Cell ss:StyleID="s77"><Data ss:Type="Number">125.059</Data></Cell>
    <Cell ss:StyleID="s77"><Data ss:Type="Number">79.134699999999995</Data></Cell>
    <Cell ss:StyleID="s77"><Data ss:Type="Number">148.114</Data></Cell>
    <Cell ss:StyleID="s74"/>
   </Row>
   <Row ss:AutoFitHeight="0" ss:StyleID="s64">
    <Cell ss:Index="2" ss:StyleID="s77"><Data ss:Type="String">Phyca_scf1853_10881</Data></Cell>
    <Cell ss:StyleID="s77"><Data ss:Type="Number">2.31412</Data></Cell>
    <Cell ss:StyleID="s77"><Data ss:Type="Number">2.0102500000000001</Data></Cell>
    <Cell ss:StyleID="s77"><Data ss:Type="Number">2.5444900000000001</Data></Cell>
    <Cell ss:StyleID="s77"><Data ss:Type="Number">2.8744200000000002</Data></Cell>
    <Cell ss:StyleID="s77"><Data ss:Type="Number">5.6930899999999998</Data></Cell>
    <Cell ss:StyleID="s77"><Data ss:Type="Number">5.9152399999999998</Data></Cell>
    <Cell ss:StyleID="s77"><Data ss:Type="Number">24.252099999999999</Data></Cell>
    <Cell ss:StyleID="s74"/>
   </Row>
   <Row ss:AutoFitHeight="0" ss:StyleID="s64">
    <Cell ss:Index="2" ss:StyleID="s77"><Data ss:Type="String">Phyca_scf1934_19796</Data></Cell>
    <Cell ss:StyleID="s77"><Data ss:Type="Number">15.2142</Data></Cell>
    <Cell ss:StyleID="s77"><Data ss:Type="Number">42.264099999999999</Data></Cell>
    <Cell ss:StyleID="s77"><Data ss:Type="Number">23.364799999999999</Data></Cell>
    <Cell ss:StyleID="s77"><Data ss:Type="Number">19.221599999999999</Data></Cell>
    <Cell ss:StyleID="s77"><Data ss:Type="Number">15.8988</Data></Cell>
    <Cell ss:StyleID="s77"><Data ss:Type="Number">16.0656</Data></Cell>
    <Cell ss:StyleID="s77"><Data ss:Type="Number">12.549200000000001</Data></Cell>
    <Cell ss:StyleID="s74"/>
   </Row>
   <Row ss:AutoFitHeight="0" ss:StyleID="s64">
    <Cell ss:Index="2" ss:StyleID="s77"><Data ss:Type="String">Phyca_scf2027_25697</Data></Cell>
    <Cell ss:StyleID="s77"><Data ss:Type="Number">12.1112</Data></Cell>
    <Cell ss:StyleID="s77"><Data ss:Type="Number">24.903300000000002</Data></Cell>
    <Cell ss:StyleID="s77"><Data ss:Type="Number">36.553800000000003</Data></Cell>
    <Cell ss:StyleID="s77"><Data ss:Type="Number">45.344000000000001</Data></Cell>
    <Cell ss:StyleID="s77"><Data ss:Type="Number">30.539000000000001</Data></Cell>
    <Cell ss:StyleID="s77"><Data ss:Type="Number">19.981200000000001</Data></Cell>
    <Cell ss:StyleID="s77"><Data ss:Type="Number">19.033999999999999</Data></Cell>
    <Cell ss:StyleID="s74"/>
   </Row>
   <Row ss:AutoFitHeight="0" ss:StyleID="s64">
    <Cell ss:Index="2" ss:StyleID="s77"><Data ss:Type="String">Phyca_scf2087_13810</Data></Cell>
    <Cell ss:StyleID="s77"><Data ss:Type="Number">18.062999999999999</Data></Cell>
    <Cell ss:StyleID="s77"><Data ss:Type="Number">30.795300000000001</Data></Cell>
    <Cell ss:StyleID="s77"><Data ss:Type="Number">17.602799999999998</Data></Cell>
    <Cell ss:StyleID="s77"><Data ss:Type="Number">24.674099999999999</Data></Cell>
    <Cell ss:StyleID="s77"><Data ss:Type="Number">42.2074</Data></Cell>
    <Cell ss:StyleID="s77"><Data ss:Type="Number">11.6029</Data></Cell>
    <Cell ss:StyleID="s77"><Data ss:Type="Number">31.856999999999999</Data></Cell>
    <Cell ss:StyleID="s74"/>
   </Row>
   <Row ss:AutoFitHeight="0" ss:StyleID="s64">
    <Cell ss:Index="2" ss:StyleID="s77"><Data ss:Type="String">Phyca_scf2345_24450</Data></Cell>
    <Cell ss:StyleID="s77"><Data ss:Type="Number">1.6183799999999999</Data></Cell>
    <Cell ss:StyleID="s77"><Data ss:Type="Number">4.0180100000000003</Data></Cell>
    <Cell ss:StyleID="s77"><Data ss:Type="Number">5.6110199999999999</Data></Cell>
    <Cell ss:StyleID="s77"><Data ss:Type="Number">3.28043</Data></Cell>
    <Cell ss:StyleID="s77"><Data ss:Type="Number">1.6915199999999999</Data></Cell>
    <Cell ss:StyleID="s77"><Data ss:Type="Number">1.95469</Data></Cell>
    <Cell ss:StyleID="s77"><Data ss:Type="Number">1.15269</Data></Cell>
    <Cell ss:StyleID="s74"/>
   </Row>
   <Row ss:AutoFitHeight="0" ss:StyleID="s64">
    <Cell ss:Index="2" ss:StyleID="s77"><Data ss:Type="String">Phyca_scf2354_17195</Data></Cell>
    <Cell ss:StyleID="s77"><Data ss:Type="Number">1.46221</Data></Cell>
    <Cell ss:StyleID="s77"><Data ss:Type="Number">8.6409199999999995</Data></Cell>
    <Cell ss:StyleID="s77"><Data ss:Type="Number">4.0661699999999996</Data></Cell>
    <Cell ss:StyleID="s77"><Data ss:Type="Number">1.5744899999999999</Data></Cell>
    <Cell ss:StyleID="s77"><Data ss:Type="Number">2.0731000000000002</Data></Cell>
    <Cell ss:StyleID="s77"><Data ss:Type="Number">1.73021</Data></Cell>
    <Cell ss:StyleID="s77"><Data ss:Type="Number">0.65840100000000001</Data></Cell>
    <Cell ss:StyleID="s74"/>
   </Row>
   <Row ss:AutoFitHeight="0" ss:StyleID="s64">
    <Cell ss:Index="2" ss:StyleID="s77"><Data ss:Type="String">Phyca_scf2362_26533</Data></Cell>
    <Cell ss:StyleID="s77"><Data ss:Type="Number">24.5273</Data></Cell>
    <Cell ss:StyleID="s77"><Data ss:Type="Number">78.198899999999995</Data></Cell>
    <Cell ss:StyleID="s77"><Data ss:Type="Number">36.1265</Data></Cell>
    <Cell ss:StyleID="s77"><Data ss:Type="Number">20.488299999999999</Data></Cell>
    <Cell ss:StyleID="s77"><Data ss:Type="Number">27.413499999999999</Data></Cell>
    <Cell ss:StyleID="s77"><Data ss:Type="Number">38.066600000000001</Data></Cell>
    <Cell ss:StyleID="s77"><Data ss:Type="Number">211.05099999999999</Data></Cell>
    <Cell ss:StyleID="s74"/>
   </Row>
   <Row ss:AutoFitHeight="0" ss:StyleID="s64">
    <Cell ss:Index="2" ss:StyleID="s77"><Data ss:Type="String">Phyca_scf2408_12808</Data></Cell>
    <Cell ss:StyleID="s77"><Data ss:Type="Number">3.6195400000000002</Data></Cell>
    <Cell ss:StyleID="s77"><Data ss:Type="Number">2.782</Data></Cell>
    <Cell ss:StyleID="s77"><Data ss:Type="Number">3.3386399999999998</Data></Cell>
    <Cell ss:StyleID="s77"><Data ss:Type="Number">3.6247099999999999</Data></Cell>
    <Cell ss:StyleID="s77"><Data ss:Type="Number">3.3244400000000001</Data></Cell>
    <Cell ss:StyleID="s77"><Data ss:Type="Number">6.2320500000000001</Data></Cell>
    <Cell ss:StyleID="s77"><Data ss:Type="Number">45.867899999999999</Data></Cell>
    <Cell ss:StyleID="s74"/>
   </Row>
   <Row ss:AutoFitHeight="0" ss:StyleID="s64">
    <Cell ss:Index="2" ss:StyleID="s77"><Data ss:Type="String">Phyca_scf2408_12819</Data></Cell>
    <Cell ss:StyleID="s77"><Data ss:Type="Number">9.6455800000000007</Data></Cell>
    <Cell ss:StyleID="s77"><Data ss:Type="Number">29.476400000000002</Data></Cell>
    <Cell ss:StyleID="s77"><Data ss:Type="Number">33.006900000000002</Data></Cell>
    <Cell ss:StyleID="s77"><Data ss:Type="Number">48.412300000000002</Data></Cell>
    <Cell ss:StyleID="s77"><Data ss:Type="Number">24.215499999999999</Data></Cell>
    <Cell ss:StyleID="s77"><Data ss:Type="Number">36.192799999999998</Data></Cell>
    <Cell ss:StyleID="s77"><Data ss:Type="Number">22.912700000000001</Data></Cell>
    <Cell ss:StyleID="s74"/>
   </Row>
   <Row ss:AutoFitHeight="0" ss:StyleID="s64">
    <Cell ss:Index="2" ss:StyleID="s77"><Data ss:Type="String">Phyca_scf2470_27046</Data></Cell>
    <Cell ss:StyleID="s77"><Data ss:Type="Number">13.632999999999999</Data></Cell>
    <Cell ss:StyleID="s77"><Data ss:Type="Number">15.008100000000001</Data></Cell>
    <Cell ss:StyleID="s77"><Data ss:Type="Number">10.174099999999999</Data></Cell>
    <Cell ss:StyleID="s77"><Data ss:Type="Number">13.732699999999999</Data></Cell>
    <Cell ss:StyleID="s77"><Data ss:Type="Number">29.600999999999999</Data></Cell>
    <Cell ss:StyleID="s77"><Data ss:Type="Number">46.441499999999998</Data></Cell>
    <Cell ss:StyleID="s77"><Data ss:Type="Number">87.967600000000004</Data></Cell>
    <Cell ss:StyleID="s74"/>
   </Row>
   <Row ss:AutoFitHeight="0" ss:StyleID="s64">
    <Cell ss:Index="2" ss:StyleID="s77"><Data ss:Type="String">Phyca_scf2571_14644</Data></Cell>
    <Cell ss:StyleID="s77"><Data ss:Type="Number">2.7707899999999999</Data></Cell>
    <Cell ss:StyleID="s77"><Data ss:Type="Number">3.63008</Data></Cell>
    <Cell ss:StyleID="s77"><Data ss:Type="Number">7.51966</Data></Cell>
    <Cell ss:StyleID="s77"><Data ss:Type="Number">3.4727000000000001</Data></Cell>
    <Cell ss:StyleID="s77"><Data ss:Type="Number">3.6336599999999999</Data></Cell>
    <Cell ss:StyleID="s77"><Data ss:Type="Number">7.1612099999999996</Data></Cell>
    <Cell ss:StyleID="s77"><Data ss:Type="Number">11.9937</Data></Cell>
    <Cell ss:StyleID="s74"/>
   </Row>
   <Row ss:AutoFitHeight="0" ss:StyleID="s64">
    <Cell ss:Index="2" ss:StyleID="s77"><Data ss:Type="String">Phyca_scf2580_25033</Data></Cell>
    <Cell ss:StyleID="s77"><Data ss:Type="Number">3.3807100000000001</Data></Cell>
    <Cell ss:StyleID="s77"><Data ss:Type="Number">4.0964</Data></Cell>
    <Cell ss:StyleID="s77"><Data ss:Type="Number">6.9778799999999999</Data></Cell>
    <Cell ss:StyleID="s77"><Data ss:Type="Number">7.7459199999999999</Data></Cell>
    <Cell ss:StyleID="s77"><Data ss:Type="Number">6.0125599999999997</Data></Cell>
    <Cell ss:StyleID="s77"><Data ss:Type="Number">5.18513</Data></Cell>
    <Cell ss:StyleID="s77"><Data ss:Type="Number">3.3574700000000002</Data></Cell>
    <Cell ss:StyleID="s74"/>
   </Row>
   <Row ss:AutoFitHeight="0" ss:StyleID="s64">
    <Cell ss:Index="2" ss:StyleID="s77"><Data ss:Type="String">Phyca_scf2642_15572</Data></Cell>
    <Cell ss:StyleID="s77"><Data ss:Type="Number">43.547699999999999</Data></Cell>
    <Cell ss:StyleID="s77"><Data ss:Type="Number">59.010599999999997</Data></Cell>
    <Cell ss:StyleID="s77"><Data ss:Type="Number">41.6389</Data></Cell>
    <Cell ss:StyleID="s77"><Data ss:Type="Number">59.082999999999998</Data></Cell>
    <Cell ss:StyleID="s77"><Data ss:Type="Number">89.473699999999994</Data></Cell>
    <Cell ss:StyleID="s77"><Data ss:Type="Number">51.9514</Data></Cell>
    <Cell ss:StyleID="s77"><Data ss:Type="Number">96.677300000000002</Data></Cell>
    <Cell ss:StyleID="s74"/>
   </Row>
   <Row ss:AutoFitHeight="0" ss:StyleID="s64">
    <Cell ss:Index="2" ss:StyleID="s77"><Data ss:Type="String">Phyca_scf2661_25786</Data></Cell>
    <Cell ss:StyleID="s77"><Data ss:Type="Number">12.726100000000001</Data></Cell>
    <Cell ss:StyleID="s77"><Data ss:Type="Number">23.2361</Data></Cell>
    <Cell ss:StyleID="s77"><Data ss:Type="Number">16.4467</Data></Cell>
    <Cell ss:StyleID="s77"><Data ss:Type="Number">20.758199999999999</Data></Cell>
    <Cell ss:StyleID="s77"><Data ss:Type="Number">22.424399999999999</Data></Cell>
    <Cell ss:StyleID="s77"><Data ss:Type="Number">32.493499999999997</Data></Cell>
    <Cell ss:StyleID="s77"><Data ss:Type="Number">41.7684</Data></Cell>
    <Cell ss:StyleID="s74"/>
   </Row>
   <Row ss:AutoFitHeight="0" ss:StyleID="s64">
    <Cell ss:Index="2" ss:StyleID="s77"><Data ss:Type="String">Phyca_scf2686_6218</Data></Cell>
    <Cell ss:StyleID="s77"><Data ss:Type="Number">0</Data></Cell>
    <Cell ss:StyleID="s77"><Data ss:Type="Number">0</Data></Cell>
    <Cell ss:StyleID="s77"><Data ss:Type="Number">0.48042000000000001</Data></Cell>
    <Cell ss:StyleID="s77"><Data ss:Type="Number">0.282308</Data></Cell>
    <Cell ss:StyleID="s77"><Data ss:Type="Number">0.73813200000000001</Data></Cell>
    <Cell ss:StyleID="s77"><Data ss:Type="Number">0.333179</Data></Cell>
    <Cell ss:StyleID="s77"><Data ss:Type="Number">15.158099999999999</Data></Cell>
    <Cell ss:StyleID="s74"/>
   </Row>
   <Row ss:AutoFitHeight="0" ss:StyleID="s64">
    <Cell ss:Index="2" ss:StyleID="s77"><Data ss:Type="String">Phyca_scf2756_9402</Data></Cell>
    <Cell ss:StyleID="s77"><Data ss:Type="Number">78.667900000000003</Data></Cell>
    <Cell ss:StyleID="s77"><Data ss:Type="Number">92.585899999999995</Data></Cell>
    <Cell ss:StyleID="s77"><Data ss:Type="Number">187.41300000000001</Data></Cell>
    <Cell ss:StyleID="s77"><Data ss:Type="Number">396.58300000000003</Data></Cell>
    <Cell ss:StyleID="s77"><Data ss:Type="Number">192.67500000000001</Data></Cell>
    <Cell ss:StyleID="s77"><Data ss:Type="Number">124.68600000000001</Data></Cell>
    <Cell ss:StyleID="s77"><Data ss:Type="Number">116.621</Data></Cell>
    <Cell ss:StyleID="s74"/>
   </Row>
   <Row ss:AutoFitHeight="0" ss:StyleID="s64">
    <Cell ss:Index="2" ss:StyleID="s77"><Data ss:Type="String">Phyca_scf2756_9419</Data></Cell>
    <Cell ss:StyleID="s77"><Data ss:Type="Number">10.0532</Data></Cell>
    <Cell ss:StyleID="s77"><Data ss:Type="Number">30.3856</Data></Cell>
    <Cell ss:StyleID="s77"><Data ss:Type="Number">14.3818</Data></Cell>
    <Cell ss:StyleID="s77"><Data ss:Type="Number">12.486700000000001</Data></Cell>
    <Cell ss:StyleID="s77"><Data ss:Type="Number">10.7464</Data></Cell>
    <Cell ss:StyleID="s77"><Data ss:Type="Number">9.5655199999999994</Data></Cell>
    <Cell ss:StyleID="s77"><Data ss:Type="Number">14.3766</Data></Cell>
    <Cell ss:StyleID="s74"/>
   </Row>
   <Row ss:AutoFitHeight="0" ss:StyleID="s64">
    <Cell ss:Index="2" ss:StyleID="s77"><Data ss:Type="String">Phyca_scf2769_22900</Data></Cell>
    <Cell ss:StyleID="s77"><Data ss:Type="Number">7.9875499999999997</Data></Cell>
    <Cell ss:StyleID="s77"><Data ss:Type="Number">19.444299999999998</Data></Cell>
    <Cell ss:StyleID="s77"><Data ss:Type="Number">10.6113</Data></Cell>
    <Cell ss:StyleID="s77"><Data ss:Type="Number">5.61144</Data></Cell>
    <Cell ss:StyleID="s77"><Data ss:Type="Number">6.5940799999999999</Data></Cell>
    <Cell ss:StyleID="s77"><Data ss:Type="Number">4.5156499999999999</Data></Cell>
    <Cell ss:StyleID="s77"><Data ss:Type="Number">1.9838199999999999</Data></Cell>
    <Cell ss:StyleID="s74"/>
   </Row>
   <Row ss:AutoFitHeight="0" ss:StyleID="s64">
    <Cell ss:Index="2" ss:StyleID="s77"><Data ss:Type="String">Phyca_scf2819_18075</Data></Cell>
    <Cell ss:StyleID="s77"><Data ss:Type="Number">3.0285799999999998</Data></Cell>
    <Cell ss:StyleID="s77"><Data ss:Type="Number">11.4649</Data></Cell>
    <Cell ss:StyleID="s77"><Data ss:Type="Number">5.9212100000000003</Data></Cell>
    <Cell ss:StyleID="s77"><Data ss:Type="Number">5.1075699999999999</Data></Cell>
    <Cell ss:StyleID="s77"><Data ss:Type="Number">3.76633</Data></Cell>
    <Cell ss:StyleID="s77"><Data ss:Type="Number">6.2813100000000004</Data></Cell>
    <Cell ss:StyleID="s77"><Data ss:Type="Number">2.4247800000000002</Data></Cell>
    <Cell ss:StyleID="s74"/>
   </Row>
   <Row ss:AutoFitHeight="0" ss:StyleID="s64">
    <Cell ss:Index="2" ss:StyleID="s77"><Data ss:Type="String">Phyca_scf2824_14087</Data></Cell>
    <Cell ss:StyleID="s77"><Data ss:Type="Number">3.3465799999999999</Data></Cell>
    <Cell ss:StyleID="s77"><Data ss:Type="Number">10.2866</Data></Cell>
    <Cell ss:StyleID="s77"><Data ss:Type="Number">10.263299999999999</Data></Cell>
    <Cell ss:StyleID="s77"><Data ss:Type="Number">6.2192699999999999</Data></Cell>
    <Cell ss:StyleID="s77"><Data ss:Type="Number">5.7870100000000004</Data></Cell>
    <Cell ss:StyleID="s77"><Data ss:Type="Number">5.0072700000000001</Data></Cell>
    <Cell ss:StyleID="s77"><Data ss:Type="Number">2.1827800000000002</Data></Cell>
    <Cell ss:StyleID="s74"/>
   </Row>
   <Row ss:AutoFitHeight="0" ss:StyleID="s64">
    <Cell ss:Index="2" ss:StyleID="s77"><Data ss:Type="String">Phyca_scf2848_13787</Data></Cell>
    <Cell ss:StyleID="s77"><Data ss:Type="Number">51.445599999999999</Data></Cell>
    <Cell ss:StyleID="s77"><Data ss:Type="Number">68.042699999999996</Data></Cell>
    <Cell ss:StyleID="s77"><Data ss:Type="Number">73.291499999999999</Data></Cell>
    <Cell ss:StyleID="s77"><Data ss:Type="Number">94.104100000000003</Data></Cell>
    <Cell ss:StyleID="s77"><Data ss:Type="Number">75.989099999999993</Data></Cell>
    <Cell ss:StyleID="s77"><Data ss:Type="Number">109.907</Data></Cell>
    <Cell ss:StyleID="s77"><Data ss:Type="Number">449.69900000000001</Data></Cell>
    <Cell ss:StyleID="s74"/>
   </Row>
   <Row ss:AutoFitHeight="0" ss:StyleID="s64">
    <Cell ss:Index="2" ss:StyleID="s77"><Data ss:Type="String">Phyca_scf3010_2972</Data></Cell>
    <Cell ss:StyleID="s77"><Data ss:Type="Number">4.3738299999999999</Data></Cell>
    <Cell ss:StyleID="s77"><Data ss:Type="Number">12.6403</Data></Cell>
    <Cell ss:StyleID="s77"><Data ss:Type="Number">6.0255400000000003</Data></Cell>
    <Cell ss:StyleID="s77"><Data ss:Type="Number">7.0968999999999998</Data></Cell>
    <Cell ss:StyleID="s77"><Data ss:Type="Number">7.6261599999999996</Data></Cell>
    <Cell ss:StyleID="s77"><Data ss:Type="Number">8.8986599999999996</Data></Cell>
    <Cell ss:StyleID="s77"><Data ss:Type="Number">70.665499999999994</Data></Cell>
    <Cell ss:StyleID="s74"/>
   </Row>
   <Row ss:AutoFitHeight="0" ss:StyleID="s64">
    <Cell ss:Index="2" ss:StyleID="s77"><Data ss:Type="String">Phyca_scf3157_7733</Data></Cell>
    <Cell ss:StyleID="s77"><Data ss:Type="Number">28.571999999999999</Data></Cell>
    <Cell ss:StyleID="s77"><Data ss:Type="Number">72.145600000000002</Data></Cell>
    <Cell ss:StyleID="s77"><Data ss:Type="Number">25.332899999999999</Data></Cell>
    <Cell ss:StyleID="s77"><Data ss:Type="Number">19.6799</Data></Cell>
    <Cell ss:StyleID="s77"><Data ss:Type="Number">29.5151</Data></Cell>
    <Cell ss:StyleID="s77"><Data ss:Type="Number">19.321999999999999</Data></Cell>
    <Cell ss:StyleID="s77"><Data ss:Type="Number">20.3095</Data></Cell>
    <Cell ss:StyleID="s74"/>
   </Row>
   <Row ss:AutoFitHeight="0" ss:StyleID="s64">
    <Cell ss:Index="2" ss:StyleID="s77"><Data ss:Type="String">Phyca_scf3157_7742</Data></Cell>
    <Cell ss:StyleID="s77"><Data ss:Type="Number">2.2647499999999998</Data></Cell>
    <Cell ss:StyleID="s77"><Data ss:Type="Number">2.9982700000000002</Data></Cell>
    <Cell ss:StyleID="s77"><Data ss:Type="Number">2.2915700000000001</Data></Cell>
    <Cell ss:StyleID="s77"><Data ss:Type="Number">4.2761800000000001</Data></Cell>
    <Cell ss:StyleID="s77"><Data ss:Type="Number">5.2662100000000001</Data></Cell>
    <Cell ss:StyleID="s77"><Data ss:Type="Number">7.6626700000000003</Data></Cell>
    <Cell ss:StyleID="s77"><Data ss:Type="Number">16.809799999999999</Data></Cell>
    <Cell ss:StyleID="s74"/>
   </Row>
   <Row ss:AutoFitHeight="0" ss:StyleID="s64">
    <Cell ss:Index="2" ss:StyleID="s77"><Data ss:Type="String">Phyca_scf3167_21490</Data></Cell>
    <Cell ss:StyleID="s77"><Data ss:Type="Number">25.635899999999999</Data></Cell>
    <Cell ss:StyleID="s77"><Data ss:Type="Number">55.670699999999997</Data></Cell>
    <Cell ss:StyleID="s77"><Data ss:Type="Number">18.8965</Data></Cell>
    <Cell ss:StyleID="s77"><Data ss:Type="Number">11.345599999999999</Data></Cell>
    <Cell ss:StyleID="s77"><Data ss:Type="Number">13.879799999999999</Data></Cell>
    <Cell ss:StyleID="s77"><Data ss:Type="Number">15.513999999999999</Data></Cell>
    <Cell ss:StyleID="s77"><Data ss:Type="Number">23.3733</Data></Cell>
    <Cell ss:StyleID="s74"/>
   </Row>
   <Row ss:AutoFitHeight="0" ss:StyleID="s64">
    <Cell ss:Index="2" ss:StyleID="s77"><Data ss:Type="String">Phyca_scf3270_13749</Data></Cell>
    <Cell ss:StyleID="s77"><Data ss:Type="Number">56.433100000000003</Data></Cell>
    <Cell ss:StyleID="s77"><Data ss:Type="Number">111.871</Data></Cell>
    <Cell ss:StyleID="s77"><Data ss:Type="Number">97.285200000000003</Data></Cell>
    <Cell ss:StyleID="s77"><Data ss:Type="Number">63.3797</Data></Cell>
    <Cell ss:StyleID="s77"><Data ss:Type="Number">51.963200000000001</Data></Cell>
    <Cell ss:StyleID="s77"><Data ss:Type="Number">70.832899999999995</Data></Cell>
    <Cell ss:StyleID="s77"><Data ss:Type="Number">36.402900000000002</Data></Cell>
    <Cell ss:StyleID="s74"/>
   </Row>
   <Row ss:AutoFitHeight="0" ss:StyleID="s64">
    <Cell ss:Index="2" ss:StyleID="s77"><Data ss:Type="String">Phyca_scf3534_25890</Data></Cell>
    <Cell ss:StyleID="s77"><Data ss:Type="Number">8.7472999999999992</Data></Cell>
    <Cell ss:StyleID="s77"><Data ss:Type="Number">12.4771</Data></Cell>
    <Cell ss:StyleID="s77"><Data ss:Type="Number">36.785899999999998</Data></Cell>
    <Cell ss:StyleID="s77"><Data ss:Type="Number">33.067900000000002</Data></Cell>
    <Cell ss:StyleID="s77"><Data ss:Type="Number">21.325900000000001</Data></Cell>
    <Cell ss:StyleID="s77"><Data ss:Type="Number">5.3871799999999999</Data></Cell>
    <Cell ss:StyleID="s77"><Data ss:Type="Number">8.1753</Data></Cell>
    <Cell ss:StyleID="s74"/>
   </Row>
   <Row ss:AutoFitHeight="0" ss:StyleID="s64">
    <Cell ss:Index="2" ss:StyleID="s77"><Data ss:Type="String">Phyca_scf3550_17287</Data></Cell>
    <Cell ss:StyleID="s77"><Data ss:Type="Number">4.5168699999999999</Data></Cell>
    <Cell ss:StyleID="s77"><Data ss:Type="Number">2.8348900000000001</Data></Cell>
    <Cell ss:StyleID="s77"><Data ss:Type="Number">3.0698699999999999</Data></Cell>
    <Cell ss:StyleID="s77"><Data ss:Type="Number">5.2113500000000004</Data></Cell>
    <Cell ss:StyleID="s77"><Data ss:Type="Number">6.3426999999999998</Data></Cell>
    <Cell ss:StyleID="s77"><Data ss:Type="Number">3.8058800000000002</Data></Cell>
    <Cell ss:StyleID="s77"><Data ss:Type="Number">77.839100000000002</Data></Cell>
    <Cell ss:StyleID="s74"/>
   </Row>
   <Row ss:AutoFitHeight="0" ss:StyleID="s64">
    <Cell ss:Index="2" ss:StyleID="s77"><Data ss:Type="String">Phyca_scf3601_23637</Data></Cell>
    <Cell ss:StyleID="s77"><Data ss:Type="Number">1.3528500000000001</Data></Cell>
    <Cell ss:StyleID="s77"><Data ss:Type="Number">6.1310900000000004</Data></Cell>
    <Cell ss:StyleID="s77"><Data ss:Type="Number">7.1898799999999996</Data></Cell>
    <Cell ss:StyleID="s77"><Data ss:Type="Number">5.7138999999999998</Data></Cell>
    <Cell ss:StyleID="s77"><Data ss:Type="Number">4.1723800000000004</Data></Cell>
    <Cell ss:StyleID="s77"><Data ss:Type="Number">5.0548299999999999</Data></Cell>
    <Cell ss:StyleID="s77"><Data ss:Type="Number">4.7882199999999999</Data></Cell>
    <Cell ss:StyleID="s74"/>
   </Row>
   <Row ss:AutoFitHeight="0" ss:StyleID="s64">
    <Cell ss:Index="2" ss:StyleID="s77"><Data ss:Type="String">Phyca_scf3697_7667</Data></Cell>
    <Cell ss:StyleID="s77"><Data ss:Type="Number">8.8520000000000003</Data></Cell>
    <Cell ss:StyleID="s77"><Data ss:Type="Number">17.721699999999998</Data></Cell>
    <Cell ss:StyleID="s77"><Data ss:Type="Number">13.0746</Data></Cell>
    <Cell ss:StyleID="s77"><Data ss:Type="Number">6.1118800000000002</Data></Cell>
    <Cell ss:StyleID="s77"><Data ss:Type="Number">6.5216500000000002</Data></Cell>
    <Cell ss:StyleID="s77"><Data ss:Type="Number">5.2430300000000001</Data></Cell>
    <Cell ss:StyleID="s77"><Data ss:Type="Number">4.46793</Data></Cell>
    <Cell ss:StyleID="s74"/>
   </Row>
   <Row ss:AutoFitHeight="0" ss:StyleID="s64">
    <Cell ss:Index="2" ss:StyleID="s77"><Data ss:Type="String">Phyca_scf3751_19284</Data></Cell>
    <Cell ss:StyleID="s77"><Data ss:Type="Number">11.3765</Data></Cell>
    <Cell ss:StyleID="s77"><Data ss:Type="Number">6.9485400000000004</Data></Cell>
    <Cell ss:StyleID="s77"><Data ss:Type="Number">5.2834500000000002</Data></Cell>
    <Cell ss:StyleID="s77"><Data ss:Type="Number">9.6248400000000007</Data></Cell>
    <Cell ss:StyleID="s77"><Data ss:Type="Number">20.221699999999998</Data></Cell>
    <Cell ss:StyleID="s77"><Data ss:Type="Number">12.979900000000001</Data></Cell>
    <Cell ss:StyleID="s77"><Data ss:Type="Number">155.45500000000001</Data></Cell>
    <Cell ss:StyleID="s74"/>
   </Row>
   <Row ss:AutoFitHeight="0" ss:StyleID="s64">
    <Cell ss:Index="2" ss:StyleID="s77"><Data ss:Type="String">Phyca_scf3829_17178</Data></Cell>
    <Cell ss:StyleID="s77"><Data ss:Type="Number">4.83772</Data></Cell>
    <Cell ss:StyleID="s77"><Data ss:Type="Number">6.2685599999999999</Data></Cell>
    <Cell ss:StyleID="s77"><Data ss:Type="Number">7.9918300000000002</Data></Cell>
    <Cell ss:StyleID="s77"><Data ss:Type="Number">6.7694599999999996</Data></Cell>
    <Cell ss:StyleID="s77"><Data ss:Type="Number">5.6955499999999999</Data></Cell>
    <Cell ss:StyleID="s77"><Data ss:Type="Number">6.2851400000000002</Data></Cell>
    <Cell ss:StyleID="s77"><Data ss:Type="Number">24.737200000000001</Data></Cell>
    <Cell ss:StyleID="s74"/>
   </Row>
   <Row ss:AutoFitHeight="0" ss:StyleID="s64">
    <Cell ss:Index="2" ss:StyleID="s77"><Data ss:Type="String">Phyca_scf3909_26216</Data></Cell>
    <Cell ss:StyleID="s77"><Data ss:Type="Number">6.6689999999999999E-2</Data></Cell>
    <Cell ss:StyleID="s77"><Data ss:Type="Number">4.4110200000000002E-2</Data></Cell>
    <Cell ss:StyleID="s77"><Data ss:Type="Number">4.8612700000000002E-2</Data></Cell>
    <Cell ss:StyleID="s77"><Data ss:Type="Number">0.10981</Data></Cell>
    <Cell ss:StyleID="s77"><Data ss:Type="Number">0.50846100000000005</Data></Cell>
    <Cell ss:StyleID="s77"><Data ss:Type="Number">0.58823300000000001</Data></Cell>
    <Cell ss:StyleID="s77"><Data ss:Type="Number">4.0114799999999997</Data></Cell>
    <Cell ss:StyleID="s74"/>
   </Row>
   <Row ss:AutoFitHeight="0" ss:StyleID="s64">
    <Cell ss:Index="2" ss:StyleID="s77"><Data ss:Type="String">Phyca_scf3974_4276</Data></Cell>
    <Cell ss:StyleID="s77"><Data ss:Type="Number">0.65459299999999998</Data></Cell>
    <Cell ss:StyleID="s77"><Data ss:Type="Number">0.65058300000000002</Data></Cell>
    <Cell ss:StyleID="s77"><Data ss:Type="Number">1.55507</Data></Cell>
    <Cell ss:StyleID="s77"><Data ss:Type="Number">1.6988399999999999</Data></Cell>
    <Cell ss:StyleID="s77"><Data ss:Type="Number">1.1397200000000001</Data></Cell>
    <Cell ss:StyleID="s77"><Data ss:Type="Number">1.2461100000000001</Data></Cell>
    <Cell ss:StyleID="s77"><Data ss:Type="Number">5.0449799999999998</Data></Cell>
    <Cell ss:StyleID="s74"/>
   </Row>
   <Row ss:AutoFitHeight="0" ss:StyleID="s64">
    <Cell ss:Index="2" ss:StyleID="s77"><Data ss:Type="String">Phyca_scf3992_26830</Data></Cell>
    <Cell ss:StyleID="s77"><Data ss:Type="Number">1.39374</Data></Cell>
    <Cell ss:StyleID="s77"><Data ss:Type="Number">1.67563</Data></Cell>
    <Cell ss:StyleID="s77"><Data ss:Type="Number">3.8118500000000002</Data></Cell>
    <Cell ss:StyleID="s77"><Data ss:Type="Number">3.8776299999999999</Data></Cell>
    <Cell ss:StyleID="s77"><Data ss:Type="Number">2.7987899999999999</Data></Cell>
    <Cell ss:StyleID="s77"><Data ss:Type="Number">2.1598799999999998</Data></Cell>
    <Cell ss:StyleID="s77"><Data ss:Type="Number">0.80495000000000005</Data></Cell>
    <Cell ss:StyleID="s74"/>
   </Row>
   <Row ss:AutoFitHeight="0" ss:StyleID="s64">
    <Cell ss:Index="2" ss:StyleID="s77"><Data ss:Type="String">Phyca_scf4025_7389</Data></Cell>
    <Cell ss:StyleID="s77"><Data ss:Type="Number">53.573900000000002</Data></Cell>
    <Cell ss:StyleID="s77"><Data ss:Type="Number">118.38</Data></Cell>
    <Cell ss:StyleID="s77"><Data ss:Type="Number">75.674000000000007</Data></Cell>
    <Cell ss:StyleID="s77"><Data ss:Type="Number">69.457499999999996</Data></Cell>
    <Cell ss:StyleID="s77"><Data ss:Type="Number">59.279899999999998</Data></Cell>
    <Cell ss:StyleID="s77"><Data ss:Type="Number">67.365899999999996</Data></Cell>
    <Cell ss:StyleID="s77"><Data ss:Type="Number">27.8218</Data></Cell>
    <Cell ss:StyleID="s74"/>
   </Row>
   <Row ss:AutoFitHeight="0" ss:StyleID="s64">
    <Cell ss:Index="2" ss:StyleID="s77"><Data ss:Type="String">Phyca_scf4148_15164</Data></Cell>
    <Cell ss:StyleID="s77"><Data ss:Type="Number">19.529199999999999</Data></Cell>
    <Cell ss:StyleID="s77"><Data ss:Type="Number">15.5221</Data></Cell>
    <Cell ss:StyleID="s77"><Data ss:Type="Number">37.246899999999997</Data></Cell>
    <Cell ss:StyleID="s77"><Data ss:Type="Number">45.864699999999999</Data></Cell>
    <Cell ss:StyleID="s77"><Data ss:Type="Number">43.614699999999999</Data></Cell>
    <Cell ss:StyleID="s77"><Data ss:Type="Number">20.689599999999999</Data></Cell>
    <Cell ss:StyleID="s77"><Data ss:Type="Number">32.172499999999999</Data></Cell>
    <Cell ss:StyleID="s74"/>
   </Row>
   <Row ss:AutoFitHeight="0" ss:StyleID="s64">
    <Cell ss:Index="2" ss:StyleID="s77"><Data ss:Type="String">Phyca_scf4307_17128</Data></Cell>
    <Cell ss:StyleID="s77"><Data ss:Type="Number">24.245799999999999</Data></Cell>
    <Cell ss:StyleID="s77"><Data ss:Type="Number">24.418600000000001</Data></Cell>
    <Cell ss:StyleID="s77"><Data ss:Type="Number">25.445399999999999</Data></Cell>
    <Cell ss:StyleID="s77"><Data ss:Type="Number">41.402200000000001</Data></Cell>
    <Cell ss:StyleID="s77"><Data ss:Type="Number">44.525599999999997</Data></Cell>
    <Cell ss:StyleID="s77"><Data ss:Type="Number">30.668299999999999</Data></Cell>
    <Cell ss:StyleID="s77"><Data ss:Type="Number">50.945799999999998</Data></Cell>
    <Cell ss:StyleID="s74"/>
   </Row>
   <Row ss:AutoFitHeight="0" ss:StyleID="s64">
    <Cell ss:Index="2" ss:StyleID="s77"><Data ss:Type="String">Phyca_scf4389_14660</Data></Cell>
    <Cell ss:StyleID="s77"><Data ss:Type="Number">6.1385699999999996</Data></Cell>
    <Cell ss:StyleID="s77"><Data ss:Type="Number">5.4754699999999996</Data></Cell>
    <Cell ss:StyleID="s77"><Data ss:Type="Number">19.954000000000001</Data></Cell>
    <Cell ss:StyleID="s77"><Data ss:Type="Number">20.5914</Data></Cell>
    <Cell ss:StyleID="s77"><Data ss:Type="Number">21.645900000000001</Data></Cell>
    <Cell ss:StyleID="s77"><Data ss:Type="Number">17.091699999999999</Data></Cell>
    <Cell ss:StyleID="s77"><Data ss:Type="Number">193.93899999999999</Data></Cell>
    <Cell ss:StyleID="s74"/>
   </Row>
   <Row ss:AutoFitHeight="0" ss:StyleID="s64">
    <Cell ss:Index="2" ss:StyleID="s77"><Data ss:Type="String">Phyca_scf4484_24889</Data></Cell>
    <Cell ss:StyleID="s77"><Data ss:Type="Number">3.65761</Data></Cell>
    <Cell ss:StyleID="s77"><Data ss:Type="Number">4.5037000000000003</Data></Cell>
    <Cell ss:StyleID="s77"><Data ss:Type="Number">2.9696099999999999</Data></Cell>
    <Cell ss:StyleID="s77"><Data ss:Type="Number">2.68723</Data></Cell>
    <Cell ss:StyleID="s77"><Data ss:Type="Number">5.0353399999999997</Data></Cell>
    <Cell ss:StyleID="s77"><Data ss:Type="Number">6.4587599999999998</Data></Cell>
    <Cell ss:StyleID="s77"><Data ss:Type="Number">24.126000000000001</Data></Cell>
    <Cell ss:StyleID="s74"/>
   </Row>
   <Row ss:AutoFitHeight="0" ss:StyleID="s64">
    <Cell ss:Index="2" ss:StyleID="s77"><Data ss:Type="String">Phyca_scf4488_1199</Data></Cell>
    <Cell ss:StyleID="s77"><Data ss:Type="Number">126.78400000000001</Data></Cell>
    <Cell ss:StyleID="s77"><Data ss:Type="Number">123.438</Data></Cell>
    <Cell ss:StyleID="s77"><Data ss:Type="Number">293.92700000000002</Data></Cell>
    <Cell ss:StyleID="s77"><Data ss:Type="Number">183.37799999999999</Data></Cell>
    <Cell ss:StyleID="s77"><Data ss:Type="Number">121.277</Data></Cell>
    <Cell ss:StyleID="s77"><Data ss:Type="Number">160.42599999999999</Data></Cell>
    <Cell ss:StyleID="s77"><Data ss:Type="Number">341.15</Data></Cell>
    <Cell ss:StyleID="s74"/>
   </Row>
   <Row ss:AutoFitHeight="0" ss:StyleID="s64">
    <Cell ss:Index="2" ss:StyleID="s77"><Data ss:Type="String">Phyca_scf4492_11468</Data></Cell>
    <Cell ss:StyleID="s77"><Data ss:Type="Number">3.9420600000000001</Data></Cell>
    <Cell ss:StyleID="s77"><Data ss:Type="Number">16.413499999999999</Data></Cell>
    <Cell ss:StyleID="s77"><Data ss:Type="Number">18.721699999999998</Data></Cell>
    <Cell ss:StyleID="s77"><Data ss:Type="Number">30.743300000000001</Data></Cell>
    <Cell ss:StyleID="s77"><Data ss:Type="Number">27.789899999999999</Data></Cell>
    <Cell ss:StyleID="s77"><Data ss:Type="Number">18.435099999999998</Data></Cell>
    <Cell ss:StyleID="s77"><Data ss:Type="Number">9.4001000000000001</Data></Cell>
    <Cell ss:StyleID="s74"/>
   </Row>
   <Row ss:AutoFitHeight="0" ss:StyleID="s64">
    <Cell ss:Index="2" ss:StyleID="s77"><Data ss:Type="String">Phyca_scf4492_11493</Data></Cell>
    <Cell ss:StyleID="s77"><Data ss:Type="Number">96.249600000000001</Data></Cell>
    <Cell ss:StyleID="s77"><Data ss:Type="Number">226.89500000000001</Data></Cell>
    <Cell ss:StyleID="s77"><Data ss:Type="Number">88.088300000000004</Data></Cell>
    <Cell ss:StyleID="s77"><Data ss:Type="Number">77.639799999999994</Data></Cell>
    <Cell ss:StyleID="s77"><Data ss:Type="Number">81.483599999999996</Data></Cell>
    <Cell ss:StyleID="s77"><Data ss:Type="Number">73.794899999999998</Data></Cell>
    <Cell ss:StyleID="s77"><Data ss:Type="Number">51.469799999999999</Data></Cell>
    <Cell ss:StyleID="s74"/>
   </Row>
   <Row ss:AutoFitHeight="0" ss:StyleID="s64">
    <Cell ss:Index="2" ss:StyleID="s77"><Data ss:Type="String">Phyca_scf4496_18477</Data></Cell>
    <Cell ss:StyleID="s77"><Data ss:Type="Number">18.154399999999999</Data></Cell>
    <Cell ss:StyleID="s77"><Data ss:Type="Number">131.774</Data></Cell>
    <Cell ss:StyleID="s77"><Data ss:Type="Number">174.54599999999999</Data></Cell>
    <Cell ss:StyleID="s77"><Data ss:Type="Number">233.96799999999999</Data></Cell>
    <Cell ss:StyleID="s77"><Data ss:Type="Number">166.21899999999999</Data></Cell>
    <Cell ss:StyleID="s77"><Data ss:Type="Number">115.423</Data></Cell>
    <Cell ss:StyleID="s77"><Data ss:Type="Number">32.375999999999998</Data></Cell>
    <Cell ss:StyleID="s74"/>
   </Row>
   <Row ss:AutoFitHeight="0" ss:StyleID="s64">
    <Cell ss:Index="2" ss:StyleID="s77"><Data ss:Type="String">Phyca_scf4563_14504</Data></Cell>
    <Cell ss:StyleID="s77"><Data ss:Type="Number">179.49600000000001</Data></Cell>
    <Cell ss:StyleID="s77"><Data ss:Type="Number">561.01800000000003</Data></Cell>
    <Cell ss:StyleID="s77"><Data ss:Type="Number">245.96700000000001</Data></Cell>
    <Cell ss:StyleID="s77"><Data ss:Type="Number">194.69300000000001</Data></Cell>
    <Cell ss:StyleID="s77"><Data ss:Type="Number">223.161</Data></Cell>
    <Cell ss:StyleID="s77"><Data ss:Type="Number">130.702</Data></Cell>
    <Cell ss:StyleID="s77"><Data ss:Type="Number">112.53100000000001</Data></Cell>
    <Cell ss:StyleID="s74"/>
   </Row>
   <Row ss:AutoFitHeight="0" ss:StyleID="s64">
    <Cell ss:Index="2" ss:StyleID="s77"><Data ss:Type="String">Phyca_scf4569_58</Data></Cell>
    <Cell ss:StyleID="s77"><Data ss:Type="Number">2.49553</Data></Cell>
    <Cell ss:StyleID="s77"><Data ss:Type="Number">3.1646000000000001</Data></Cell>
    <Cell ss:StyleID="s77"><Data ss:Type="Number">6.80009</Data></Cell>
    <Cell ss:StyleID="s77"><Data ss:Type="Number">9.8245699999999996</Data></Cell>
    <Cell ss:StyleID="s77"><Data ss:Type="Number">11.312900000000001</Data></Cell>
    <Cell ss:StyleID="s77"><Data ss:Type="Number">6.2140399999999998</Data></Cell>
    <Cell ss:StyleID="s77"><Data ss:Type="Number">19.1585</Data></Cell>
    <Cell ss:StyleID="s74"/>
   </Row>
   <Row ss:AutoFitHeight="0" ss:StyleID="s64">
    <Cell ss:Index="2" ss:StyleID="s77"><Data ss:Type="String">Phyca_scf4584_19338</Data></Cell>
    <Cell ss:StyleID="s77"><Data ss:Type="Number">40.308</Data></Cell>
    <Cell ss:StyleID="s77"><Data ss:Type="Number">162.98599999999999</Data></Cell>
    <Cell ss:StyleID="s77"><Data ss:Type="Number">70.721199999999996</Data></Cell>
    <Cell ss:StyleID="s77"><Data ss:Type="Number">20.972200000000001</Data></Cell>
    <Cell ss:StyleID="s77"><Data ss:Type="Number">21.993600000000001</Data></Cell>
    <Cell ss:StyleID="s77"><Data ss:Type="Number">41.240600000000001</Data></Cell>
    <Cell ss:StyleID="s77"><Data ss:Type="Number">85.068100000000001</Data></Cell>
    <Cell ss:StyleID="s74"/>
   </Row>
   <Row ss:AutoFitHeight="0" ss:StyleID="s64">
    <Cell ss:Index="2" ss:StyleID="s77"><Data ss:Type="String">Phyca_scf4724_12593</Data></Cell>
    <Cell ss:StyleID="s77"><Data ss:Type="Number">7.3017700000000003</Data></Cell>
    <Cell ss:StyleID="s77"><Data ss:Type="Number">16.185199999999998</Data></Cell>
    <Cell ss:StyleID="s77"><Data ss:Type="Number">11.511799999999999</Data></Cell>
    <Cell ss:StyleID="s77"><Data ss:Type="Number">7.0821300000000003</Data></Cell>
    <Cell ss:StyleID="s77"><Data ss:Type="Number">9.0998999999999999</Data></Cell>
    <Cell ss:StyleID="s77"><Data ss:Type="Number">7.4251399999999999</Data></Cell>
    <Cell ss:StyleID="s77"><Data ss:Type="Number">5.10154</Data></Cell>
    <Cell ss:StyleID="s74"/>
   </Row>
   <Row ss:AutoFitHeight="0" ss:StyleID="s64">
    <Cell ss:Index="2" ss:StyleID="s77"><Data ss:Type="String">Phyca_scf4878_26651</Data></Cell>
    <Cell ss:StyleID="s77"><Data ss:Type="Number">1.72485</Data></Cell>
    <Cell ss:StyleID="s77"><Data ss:Type="Number">1.46319</Data></Cell>
    <Cell ss:StyleID="s77"><Data ss:Type="Number">5.3100399999999999</Data></Cell>
    <Cell ss:StyleID="s77"><Data ss:Type="Number">6.0143800000000001</Data></Cell>
    <Cell ss:StyleID="s77"><Data ss:Type="Number">4.3816699999999997</Data></Cell>
    <Cell ss:StyleID="s77"><Data ss:Type="Number">4.5713499999999998</Data></Cell>
    <Cell ss:StyleID="s77"><Data ss:Type="Number">10.812900000000001</Data></Cell>
    <Cell ss:StyleID="s74"/>
   </Row>
   <Row ss:AutoFitHeight="0" ss:StyleID="s64">
    <Cell ss:Index="2" ss:StyleID="s77"><Data ss:Type="String">Phyca_scf4878_26654</Data></Cell>
    <Cell ss:StyleID="s77"><Data ss:Type="Number">24.728200000000001</Data></Cell>
    <Cell ss:StyleID="s77"><Data ss:Type="Number">75.850700000000003</Data></Cell>
    <Cell ss:StyleID="s77"><Data ss:Type="Number">39.895299999999999</Data></Cell>
    <Cell ss:StyleID="s77"><Data ss:Type="Number">38.3277</Data></Cell>
    <Cell ss:StyleID="s77"><Data ss:Type="Number">18.958100000000002</Data></Cell>
    <Cell ss:StyleID="s77"><Data ss:Type="Number">22.697800000000001</Data></Cell>
    <Cell ss:StyleID="s77"><Data ss:Type="Number">16.408999999999999</Data></Cell>
    <Cell ss:StyleID="s74"/>
   </Row>
   <Row ss:AutoFitHeight="0" ss:StyleID="s64">
    <Cell ss:Index="2" ss:StyleID="s77"><Data ss:Type="String">Phyca_scf4897_17915</Data></Cell>
    <Cell ss:StyleID="s77"><Data ss:Type="Number">54.261800000000001</Data></Cell>
    <Cell ss:StyleID="s77"><Data ss:Type="Number">110.548</Data></Cell>
    <Cell ss:StyleID="s77"><Data ss:Type="Number">68.862200000000001</Data></Cell>
    <Cell ss:StyleID="s77"><Data ss:Type="Number">51.001800000000003</Data></Cell>
    <Cell ss:StyleID="s77"><Data ss:Type="Number">54.068600000000004</Data></Cell>
    <Cell ss:StyleID="s77"><Data ss:Type="Number">44.275100000000002</Data></Cell>
    <Cell ss:StyleID="s77"><Data ss:Type="Number">37.214100000000002</Data></Cell>
    <Cell ss:StyleID="s74"/>
   </Row>
   <Row ss:AutoFitHeight="0" ss:StyleID="s64">
    <Cell ss:Index="2" ss:StyleID="s77"><Data ss:Type="String">Phyca_scf4935_8402</Data></Cell>
    <Cell ss:StyleID="s77"><Data ss:Type="Number">3.3879700000000001</Data></Cell>
    <Cell ss:StyleID="s77"><Data ss:Type="Number">2.2477999999999998</Data></Cell>
    <Cell ss:StyleID="s77"><Data ss:Type="Number">1.9013</Data></Cell>
    <Cell ss:StyleID="s77"><Data ss:Type="Number">1.2371399999999999</Data></Cell>
    <Cell ss:StyleID="s77"><Data ss:Type="Number">2.9618500000000001</Data></Cell>
    <Cell ss:StyleID="s77"><Data ss:Type="Number">3.1843699999999999</Data></Cell>
    <Cell ss:StyleID="s77"><Data ss:Type="Number">26.8261</Data></Cell>
    <Cell ss:StyleID="s74"/>
   </Row>
   <Row ss:AutoFitHeight="0" ss:StyleID="s64">
    <Cell ss:Index="2" ss:StyleID="s77"><Data ss:Type="String">Phyca_scf4950_11125</Data></Cell>
    <Cell ss:StyleID="s77"><Data ss:Type="Number">2.7866599999999999</Data></Cell>
    <Cell ss:StyleID="s77"><Data ss:Type="Number">8.5291700000000006</Data></Cell>
    <Cell ss:StyleID="s77"><Data ss:Type="Number">3.4583900000000001</Data></Cell>
    <Cell ss:StyleID="s77"><Data ss:Type="Number">12.327500000000001</Data></Cell>
    <Cell ss:StyleID="s77"><Data ss:Type="Number">9.8904200000000007</Data></Cell>
    <Cell ss:StyleID="s77"><Data ss:Type="Number">22.848800000000001</Data></Cell>
    <Cell ss:StyleID="s77"><Data ss:Type="Number">20.661899999999999</Data></Cell>
    <Cell ss:StyleID="s74"/>
   </Row>
   <Row ss:AutoFitHeight="0" ss:StyleID="s64">
    <Cell ss:Index="2" ss:StyleID="s77"><Data ss:Type="String">Phyca_scf4985_19955</Data></Cell>
    <Cell ss:StyleID="s77"><Data ss:Type="Number">0</Data></Cell>
    <Cell ss:StyleID="s77"><Data ss:Type="Number">1.6780299999999999</Data></Cell>
    <Cell ss:StyleID="s77"><Data ss:Type="Number">6.1862300000000001</Data></Cell>
    <Cell ss:StyleID="s77"><Data ss:Type="Number">13.620900000000001</Data></Cell>
    <Cell ss:StyleID="s77"><Data ss:Type="Number">3.89324</Data></Cell>
    <Cell ss:StyleID="s77"><Data ss:Type="Number">5.33521</Data></Cell>
    <Cell ss:StyleID="s77"><Data ss:Type="Number">36.746699999999997</Data></Cell>
    <Cell ss:StyleID="s74"/>
   </Row>
   <Row ss:AutoFitHeight="0" ss:StyleID="s64">
    <Cell ss:Index="2" ss:StyleID="s77"><Data ss:Type="String">Phyca_scf4986_23012</Data></Cell>
    <Cell ss:StyleID="s77"><Data ss:Type="Number">7.7151399999999999</Data></Cell>
    <Cell ss:StyleID="s77"><Data ss:Type="Number">12.624599999999999</Data></Cell>
    <Cell ss:StyleID="s77"><Data ss:Type="Number">6.7179700000000002</Data></Cell>
    <Cell ss:StyleID="s77"><Data ss:Type="Number">6.7491099999999999</Data></Cell>
    <Cell ss:StyleID="s77"><Data ss:Type="Number">15.297800000000001</Data></Cell>
    <Cell ss:StyleID="s77"><Data ss:Type="Number">7.8943099999999999</Data></Cell>
    <Cell ss:StyleID="s77"><Data ss:Type="Number">7.4229399999999996</Data></Cell>
    <Cell ss:StyleID="s74"/>
   </Row>
   <Row ss:AutoFitHeight="0" ss:StyleID="s64">
    <Cell ss:Index="2" ss:StyleID="s77"><Data ss:Type="String">Phyca_scf5010_17692</Data></Cell>
    <Cell ss:StyleID="s77"><Data ss:Type="Number">3.2928000000000002</Data></Cell>
    <Cell ss:StyleID="s77"><Data ss:Type="Number">4.2706200000000001</Data></Cell>
    <Cell ss:StyleID="s77"><Data ss:Type="Number">13.887499999999999</Data></Cell>
    <Cell ss:StyleID="s77"><Data ss:Type="Number">13.806900000000001</Data></Cell>
    <Cell ss:StyleID="s77"><Data ss:Type="Number">8.94604</Data></Cell>
    <Cell ss:StyleID="s77"><Data ss:Type="Number">9.0078800000000001</Data></Cell>
    <Cell ss:StyleID="s77"><Data ss:Type="Number">16.680800000000001</Data></Cell>
    <Cell ss:StyleID="s74"/>
   </Row>
   <Row ss:AutoFitHeight="0" ss:StyleID="s64">
    <Cell ss:Index="2" ss:StyleID="s77"><Data ss:Type="String">Phyca_scf5099_16623</Data></Cell>
    <Cell ss:StyleID="s77"><Data ss:Type="Number">14.1607</Data></Cell>
    <Cell ss:StyleID="s77"><Data ss:Type="Number">14.262</Data></Cell>
    <Cell ss:StyleID="s77"><Data ss:Type="Number">26.744800000000001</Data></Cell>
    <Cell ss:StyleID="s77"><Data ss:Type="Number">33.8996</Data></Cell>
    <Cell ss:StyleID="s77"><Data ss:Type="Number">31.762499999999999</Data></Cell>
    <Cell ss:StyleID="s77"><Data ss:Type="Number">25.4818</Data></Cell>
    <Cell ss:StyleID="s77"><Data ss:Type="Number">33.680900000000001</Data></Cell>
    <Cell ss:StyleID="s74"/>
   </Row>
   <Row ss:AutoFitHeight="0" ss:StyleID="s64">
    <Cell ss:Index="2" ss:StyleID="s77"><Data ss:Type="String">Phyca_scf5114_25810</Data></Cell>
    <Cell ss:StyleID="s77"><Data ss:Type="Number">17.589400000000001</Data></Cell>
    <Cell ss:StyleID="s77"><Data ss:Type="Number">36.977899999999998</Data></Cell>
    <Cell ss:StyleID="s77"><Data ss:Type="Number">27.831900000000001</Data></Cell>
    <Cell ss:StyleID="s77"><Data ss:Type="Number">25.8247</Data></Cell>
    <Cell ss:StyleID="s77"><Data ss:Type="Number">41.148200000000003</Data></Cell>
    <Cell ss:StyleID="s77"><Data ss:Type="Number">32.343899999999998</Data></Cell>
    <Cell ss:StyleID="s77"><Data ss:Type="Number">37.431699999999999</Data></Cell>
    <Cell ss:StyleID="s74"/>
   </Row>
   <Row ss:AutoFitHeight="0" ss:StyleID="s64">
    <Cell ss:Index="2" ss:StyleID="s77"><Data ss:Type="String">Phyca_scf5116_13011</Data></Cell>
    <Cell ss:StyleID="s77"><Data ss:Type="Number">7.4181299999999997</Data></Cell>
    <Cell ss:StyleID="s77"><Data ss:Type="Number">5.3673500000000001</Data></Cell>
    <Cell ss:StyleID="s77"><Data ss:Type="Number">3.4114100000000001</Data></Cell>
    <Cell ss:StyleID="s77"><Data ss:Type="Number">4.3654999999999999</Data></Cell>
    <Cell ss:StyleID="s77"><Data ss:Type="Number">6.48752</Data></Cell>
    <Cell ss:StyleID="s77"><Data ss:Type="Number">4.2565799999999996</Data></Cell>
    <Cell ss:StyleID="s77"><Data ss:Type="Number">48.155099999999997</Data></Cell>
    <Cell ss:StyleID="s74"/>
   </Row>
   <Row ss:AutoFitHeight="0" ss:StyleID="s64">
    <Cell ss:Index="2" ss:StyleID="s77"><Data ss:Type="String">Phyca_scf5135_11544</Data></Cell>
    <Cell ss:StyleID="s77"><Data ss:Type="Number">2.22986</Data></Cell>
    <Cell ss:StyleID="s77"><Data ss:Type="Number">1.3409199999999999</Data></Cell>
    <Cell ss:StyleID="s77"><Data ss:Type="Number">1.9212499999999999</Data></Cell>
    <Cell ss:StyleID="s77"><Data ss:Type="Number">0.86110699999999996</Data></Cell>
    <Cell ss:StyleID="s77"><Data ss:Type="Number">0.78300899999999996</Data></Cell>
    <Cell ss:StyleID="s77"><Data ss:Type="Number">3.08683</Data></Cell>
    <Cell ss:StyleID="s77"><Data ss:Type="Number">27.173400000000001</Data></Cell>
    <Cell ss:StyleID="s74"/>
   </Row>
   <Row ss:AutoFitHeight="0" ss:StyleID="s64">
    <Cell ss:Index="2" ss:StyleID="s77"><Data ss:Type="String">Phyca_scf5226_2058</Data></Cell>
    <Cell ss:StyleID="s77"><Data ss:Type="Number">11.638400000000001</Data></Cell>
    <Cell ss:StyleID="s77"><Data ss:Type="Number">16.701499999999999</Data></Cell>
    <Cell ss:StyleID="s77"><Data ss:Type="Number">18.260899999999999</Data></Cell>
    <Cell ss:StyleID="s77"><Data ss:Type="Number">13.1065</Data></Cell>
    <Cell ss:StyleID="s77"><Data ss:Type="Number">13.662000000000001</Data></Cell>
    <Cell ss:StyleID="s77"><Data ss:Type="Number">25.529699999999998</Data></Cell>
    <Cell ss:StyleID="s77"><Data ss:Type="Number">22.4343</Data></Cell>
    <Cell ss:StyleID="s74"/>
   </Row>
   <Row ss:AutoFitHeight="0" ss:StyleID="s64">
    <Cell ss:Index="2" ss:StyleID="s77"><Data ss:Type="String">Phyca_scf5226_2100</Data></Cell>
    <Cell ss:StyleID="s77"><Data ss:Type="Number">27.9177</Data></Cell>
    <Cell ss:StyleID="s77"><Data ss:Type="Number">28.156700000000001</Data></Cell>
    <Cell ss:StyleID="s77"><Data ss:Type="Number">69.9392</Data></Cell>
    <Cell ss:StyleID="s77"><Data ss:Type="Number">84.232900000000001</Data></Cell>
    <Cell ss:StyleID="s77"><Data ss:Type="Number">55.0899</Data></Cell>
    <Cell ss:StyleID="s77"><Data ss:Type="Number">60.4437</Data></Cell>
    <Cell ss:StyleID="s77"><Data ss:Type="Number">109.31699999999999</Data></Cell>
    <Cell ss:StyleID="s74"/>
   </Row>
   <Row ss:AutoFitHeight="0" ss:StyleID="s64">
    <Cell ss:Index="2" ss:StyleID="s77"><Data ss:Type="String">Phyca_scf5232_8597</Data></Cell>
    <Cell ss:StyleID="s77"><Data ss:Type="Number">125.90900000000001</Data></Cell>
    <Cell ss:StyleID="s77"><Data ss:Type="Number">125.036</Data></Cell>
    <Cell ss:StyleID="s77"><Data ss:Type="Number">495.97899999999998</Data></Cell>
    <Cell ss:StyleID="s77"><Data ss:Type="Number">239.15100000000001</Data></Cell>
    <Cell ss:StyleID="s77"><Data ss:Type="Number">258.13299999999998</Data></Cell>
    <Cell ss:StyleID="s77"><Data ss:Type="Number">162.767</Data></Cell>
    <Cell ss:StyleID="s77"><Data ss:Type="Number">537.38499999999999</Data></Cell>
    <Cell ss:StyleID="s74"/>
   </Row>
   <Row ss:AutoFitHeight="0" ss:StyleID="s64">
    <Cell ss:Index="2" ss:StyleID="s77"><Data ss:Type="String">Phyca_scf5270_13926</Data></Cell>
    <Cell ss:StyleID="s77"><Data ss:Type="Number">10.2615</Data></Cell>
    <Cell ss:StyleID="s77"><Data ss:Type="Number">22.600899999999999</Data></Cell>
    <Cell ss:StyleID="s77"><Data ss:Type="Number">21.410399999999999</Data></Cell>
    <Cell ss:StyleID="s77"><Data ss:Type="Number">12.4803</Data></Cell>
    <Cell ss:StyleID="s77"><Data ss:Type="Number">12.0185</Data></Cell>
    <Cell ss:StyleID="s77"><Data ss:Type="Number">13.920199999999999</Data></Cell>
    <Cell ss:StyleID="s77"><Data ss:Type="Number">6.6719099999999996</Data></Cell>
    <Cell ss:StyleID="s74"/>
   </Row>
   <Row ss:AutoFitHeight="0" ss:StyleID="s64">
    <Cell ss:Index="2" ss:StyleID="s77"><Data ss:Type="String">Phyca_scf5270_13927</Data></Cell>
    <Cell ss:StyleID="s77"><Data ss:Type="Number">1.34779</Data></Cell>
    <Cell ss:StyleID="s77"><Data ss:Type="Number">1.7597799999999999</Data></Cell>
    <Cell ss:StyleID="s77"><Data ss:Type="Number">6.9157599999999997</Data></Cell>
    <Cell ss:StyleID="s77"><Data ss:Type="Number">5.02799</Data></Cell>
    <Cell ss:StyleID="s77"><Data ss:Type="Number">3.2628300000000001</Data></Cell>
    <Cell ss:StyleID="s77"><Data ss:Type="Number">3.4799699999999998</Data></Cell>
    <Cell ss:StyleID="s77"><Data ss:Type="Number">4.6425200000000002</Data></Cell>
    <Cell ss:StyleID="s74"/>
   </Row>
   <Row ss:AutoFitHeight="0" ss:StyleID="s64">
    <Cell ss:Index="2" ss:StyleID="s77"><Data ss:Type="String">Phyca_scf5294_8987</Data></Cell>
    <Cell ss:StyleID="s77"><Data ss:Type="Number">8.5502400000000005</Data></Cell>
    <Cell ss:StyleID="s77"><Data ss:Type="Number">7.59823</Data></Cell>
    <Cell ss:StyleID="s77"><Data ss:Type="Number">12.508100000000001</Data></Cell>
    <Cell ss:StyleID="s77"><Data ss:Type="Number">14.6327</Data></Cell>
    <Cell ss:StyleID="s77"><Data ss:Type="Number">17.285299999999999</Data></Cell>
    <Cell ss:StyleID="s77"><Data ss:Type="Number">11.285600000000001</Data></Cell>
    <Cell ss:StyleID="s77"><Data ss:Type="Number">18.8917</Data></Cell>
    <Cell ss:StyleID="s74"/>
   </Row>
   <Row ss:AutoFitHeight="0" ss:StyleID="s64">
    <Cell ss:Index="2" ss:StyleID="s77"><Data ss:Type="String">Phyca_scf5315_23563</Data></Cell>
    <Cell ss:StyleID="s77"><Data ss:Type="Number">6.40116</Data></Cell>
    <Cell ss:StyleID="s77"><Data ss:Type="Number">5.58019</Data></Cell>
    <Cell ss:StyleID="s77"><Data ss:Type="Number">14.889099999999999</Data></Cell>
    <Cell ss:StyleID="s77"><Data ss:Type="Number">17.8827</Data></Cell>
    <Cell ss:StyleID="s77"><Data ss:Type="Number">17.167899999999999</Data></Cell>
    <Cell ss:StyleID="s77"><Data ss:Type="Number">11.7906</Data></Cell>
    <Cell ss:StyleID="s77"><Data ss:Type="Number">9.1928999999999998</Data></Cell>
    <Cell ss:StyleID="s74"/>
   </Row>
   <Row ss:AutoFitHeight="0" ss:StyleID="s64">
    <Cell ss:Index="2" ss:StyleID="s77"><Data ss:Type="String">Phyca_scf5328_13767</Data></Cell>
    <Cell ss:StyleID="s77"><Data ss:Type="Number">1.33836</Data></Cell>
    <Cell ss:StyleID="s77"><Data ss:Type="Number">3.28478</Data></Cell>
    <Cell ss:StyleID="s77"><Data ss:Type="Number">5.7092799999999997</Data></Cell>
    <Cell ss:StyleID="s77"><Data ss:Type="Number">5.8824300000000003</Data></Cell>
    <Cell ss:StyleID="s77"><Data ss:Type="Number">2.7763499999999999</Data></Cell>
    <Cell ss:StyleID="s77"><Data ss:Type="Number">3.22342</Data></Cell>
    <Cell ss:StyleID="s77"><Data ss:Type="Number">1.7814300000000001</Data></Cell>
    <Cell ss:StyleID="s74"/>
   </Row>
   <Row ss:AutoFitHeight="0" ss:StyleID="s64">
    <Cell ss:Index="2" ss:StyleID="s77"><Data ss:Type="String">Phyca_scf3098_26372</Data></Cell>
    <Cell ss:StyleID="s77"><Data ss:Type="Number">8.9359300000000008</Data></Cell>
    <Cell ss:StyleID="s77"><Data ss:Type="Number">15.649800000000001</Data></Cell>
    <Cell ss:StyleID="s77"><Data ss:Type="Number">11.024699999999999</Data></Cell>
    <Cell ss:StyleID="s77"><Data ss:Type="Number">8.3945900000000009</Data></Cell>
    <Cell ss:StyleID="s77"><Data ss:Type="Number">27.7561</Data></Cell>
    <Cell ss:StyleID="s77"><Data ss:Type="Number">14.5</Data></Cell>
    <Cell ss:StyleID="s77"><Data ss:Type="Number">11.643599999999999</Data></Cell>
    <Cell ss:StyleID="s74"/>
   </Row>
   <Row ss:AutoFitHeight="0" ss:StyleID="s64">
    <Cell ss:Index="2" ss:StyleID="s77"><Data ss:Type="String">Phyca_scf3099_4149</Data></Cell>
    <Cell ss:StyleID="s77"><Data ss:Type="Number">3.0723600000000002</Data></Cell>
    <Cell ss:StyleID="s77"><Data ss:Type="Number">4.7452300000000003</Data></Cell>
    <Cell ss:StyleID="s77"><Data ss:Type="Number">3.79813</Data></Cell>
    <Cell ss:StyleID="s77"><Data ss:Type="Number">4.2061200000000003</Data></Cell>
    <Cell ss:StyleID="s77"><Data ss:Type="Number">7.7579900000000004</Data></Cell>
    <Cell ss:StyleID="s77"><Data ss:Type="Number">4.0753500000000003</Data></Cell>
    <Cell ss:StyleID="s77"><Data ss:Type="Number">4.1199300000000001</Data></Cell>
    <Cell ss:StyleID="s74"/>
   </Row>
   <Row ss:AutoFitHeight="0">
    <Cell ss:Index="2" ss:StyleID="s62"><Data ss:Type="String">Phyca_scf0092_14149</Data></Cell>
    <Cell ss:StyleID="s62"><Data ss:Type="Number">2.1916699999999998</Data></Cell>
    <Cell ss:StyleID="s62"><Data ss:Type="Number">1.0221499999999999</Data></Cell>
    <Cell ss:StyleID="s62"><Data ss:Type="Number">7.3760599999999998</Data></Cell>
    <Cell ss:StyleID="s62"><Data ss:Type="Number">5.7930900000000003</Data></Cell>
    <Cell ss:StyleID="s62"><Data ss:Type="Number">7.3000499999999997</Data></Cell>
    <Cell ss:StyleID="s62"><Data ss:Type="Number">4.7293599999999998</Data></Cell>
    <Cell ss:StyleID="s62"><Data ss:Type="Number">4.5161699999999998</Data></Cell>
    <Cell ss:StyleID="s69"/>
   </Row>
   <Row ss:AutoFitHeight="0">
    <Cell ss:Index="2" ss:StyleID="s62"><Data ss:Type="String">Phyca_scf0343_19185</Data></Cell>
    <Cell ss:StyleID="s62"><Data ss:Type="Number">54.319099999999999</Data></Cell>
    <Cell ss:StyleID="s62"><Data ss:Type="Number">183.44300000000001</Data></Cell>
    <Cell ss:StyleID="s62"><Data ss:Type="Number">94.975700000000003</Data></Cell>
    <Cell ss:StyleID="s62"><Data ss:Type="Number">102.639</Data></Cell>
    <Cell ss:StyleID="s62"><Data ss:Type="Number">103.54300000000001</Data></Cell>
    <Cell ss:StyleID="s62"><Data ss:Type="Number">68.536000000000001</Data></Cell>
    <Cell ss:StyleID="s62"><Data ss:Type="Number">208.99199999999999</Data></Cell>
    <Cell ss:StyleID="s69"/>
   </Row>
   <Row ss:AutoFitHeight="0">
    <Cell ss:Index="2" ss:StyleID="s77"><Data ss:Type="String">Phyca_scf0092_14131</Data></Cell>
    <Cell ss:StyleID="s77"><Data ss:Type="Number">2.15002</Data></Cell>
    <Cell ss:StyleID="s77"><Data ss:Type="Number">2.7989700000000002</Data></Cell>
    <Cell ss:StyleID="s77"><Data ss:Type="Number">6.8845799999999997</Data></Cell>
    <Cell ss:StyleID="s77"><Data ss:Type="Number">8.5987399999999994</Data></Cell>
    <Cell ss:StyleID="s77"><Data ss:Type="Number">5.8766400000000001</Data></Cell>
    <Cell ss:StyleID="s77"><Data ss:Type="Number">6.4546400000000004</Data></Cell>
    <Cell ss:StyleID="s77"><Data ss:Type="Number">4.0823600000000004</Data></Cell>
    <Cell ss:StyleID="s74"/>
   </Row>
   <Row ss:AutoFitHeight="0">
    <Cell ss:Index="2" ss:StyleID="s77"><Data ss:Type="String">Phyca_scf0927_22840</Data></Cell>
    <Cell ss:StyleID="s77"><Data ss:Type="Number">14.8741</Data></Cell>
    <Cell ss:StyleID="s77"><Data ss:Type="Number">24.2346</Data></Cell>
    <Cell ss:StyleID="s77"><Data ss:Type="Number">46.452800000000003</Data></Cell>
    <Cell ss:StyleID="s77"><Data ss:Type="Number">26.180299999999999</Data></Cell>
    <Cell ss:StyleID="s77"><Data ss:Type="Number">24.290199999999999</Data></Cell>
    <Cell ss:StyleID="s77"><Data ss:Type="Number">13.7361</Data></Cell>
    <Cell ss:StyleID="s77"><Data ss:Type="Number">4.0447600000000001</Data></Cell>
    <Cell ss:StyleID="s74"/>
   </Row>
   <Row ss:AutoFitHeight="0">
    <Cell ss:Index="2" ss:StyleID="s77"><Data ss:Type="String">Phyca_scf4088_2290</Data></Cell>
    <Cell ss:StyleID="s77"><Data ss:Type="Number">31.1737</Data></Cell>
    <Cell ss:StyleID="s77"><Data ss:Type="Number">34.905099999999997</Data></Cell>
    <Cell ss:StyleID="s77"><Data ss:Type="Number">58.761600000000001</Data></Cell>
    <Cell ss:StyleID="s77"><Data ss:Type="Number">62.3994</Data></Cell>
    <Cell ss:StyleID="s77"><Data ss:Type="Number">60.954500000000003</Data></Cell>
    <Cell ss:StyleID="s77"><Data ss:Type="Number">45.596899999999998</Data></Cell>
    <Cell ss:StyleID="s77"><Data ss:Type="Number">50.872300000000003</Data></Cell>
    <Cell ss:StyleID="s74"/>
   </Row>
   <Row ss:AutoFitHeight="0">
    <Cell ss:Index="2" ss:StyleID="s77"><Data ss:Type="String">Phyca_scf4569_61</Data></Cell>
    <Cell ss:StyleID="s77"><Data ss:Type="Number">9.8502700000000001</Data></Cell>
    <Cell ss:StyleID="s77"><Data ss:Type="Number">6.8511100000000003</Data></Cell>
    <Cell ss:StyleID="s77"><Data ss:Type="Number">20.0518</Data></Cell>
    <Cell ss:StyleID="s77"><Data ss:Type="Number">29.634499999999999</Data></Cell>
    <Cell ss:StyleID="s77"><Data ss:Type="Number">12.484999999999999</Data></Cell>
    <Cell ss:StyleID="s77"><Data ss:Type="Number">6.2808900000000003</Data></Cell>
    <Cell ss:StyleID="s77"><Data ss:Type="Number">4.7743000000000002</Data></Cell>
    <Cell ss:StyleID="s74"/>
   </Row>
   <Row ss:AutoFitHeight="0">
    <Cell ss:Index="2" ss:StyleID="s77"><Data ss:Type="String">Phyca_scf0968_16462</Data></Cell>
    <Cell ss:StyleID="s77"><Data ss:Type="Number">57.974400000000003</Data></Cell>
    <Cell ss:StyleID="s77"><Data ss:Type="Number">131.65899999999999</Data></Cell>
    <Cell ss:StyleID="s77"><Data ss:Type="Number">66.290999999999997</Data></Cell>
    <Cell ss:StyleID="s77"><Data ss:Type="Number">112.093</Data></Cell>
    <Cell ss:StyleID="s77"><Data ss:Type="Number">70.913600000000002</Data></Cell>
    <Cell ss:StyleID="s77"><Data ss:Type="Number">47.996400000000001</Data></Cell>
    <Cell ss:StyleID="s77"><Data ss:Type="Number">22.6647</Data></Cell>
    <Cell ss:StyleID="s74"/>
   </Row>
  </Table>
  <WorksheetOptions xmlns="urn:schemas-microsoft-com:office:excel">
   <Unsynced/>
   <Print>
    <ValidPrinterInfo/>
    <PaperSizeIndex>9</PaperSizeIndex>
    <HorizontalResolution>-4</HorizontalResolution>
    <VerticalResolution>-4</VerticalResolution>
   </Print>
   <Zoom>70</Zoom>
   <Selected/>
   <Panes>
    <Pane>
     <Number>3</Number>
     <RangeSelection>R1C1:R1C10</RangeSelection>
    </Pane>
   </Panes>
   <ProtectObjects>False</ProtectObjects>
   <ProtectScenarios>False</ProtectScenarios>
  </WorksheetOptions>
  <Sorting xmlns="urn:schemas-microsoft-com:office:excel">
   <Sort>列 I</Sort>
  </Sorting>
 </Worksheet>
</Workbook>
