# Supplementary material for: The Phytophthora cactorum genome provides insights into the adaptation to host defense compounds and fungicides
Source: Sci Rep. 2018 Apr 25;8:6534. doi: 10.1038/s41598-018-24939-2 (PMC5916904; doi:10.1038/s41598-018-24939-2)
Supplement: Supplementary file 16 — Supplementary Table S19 [file 41598_2018_24939_MOESM16_ESM.xml]

<?xml version="1.0" encoding="UTF-8"?>
<?mso-application progid="Excel.Sheet"?><Workbook xmlns:o="urn:schemas-microsoft-com:office:office" xmlns:x="urn:schemas-microsoft-com:office:excel" xmlns:html="http://www.w3.org/TR/REC-html40" xmlns:ss="urn:schemas-microsoft-com:office:spreadsheet">
 <DocumentProperties xmlns="urn:schemas-microsoft-com:office:office">
  <Author>zac</Author>
  <LastAuthor>shushengzhu</LastAuthor>
  <LastPrinted>2018-02-28T01:21:42Z</LastPrinted>
  <Created>2016-09-30T02:15:56Z</Created>
  <LastSaved>2018-02-27T23:59:08Z</LastSaved>
  <Version>14.00</Version>
 </DocumentProperties>
 <OfficeDocumentSettings xmlns="urn:schemas-microsoft-com:office:office">
  <AllowPNG/>
  <Colors>
   <Color>
    <Index>2</Index>
    <RGB>#DD0806</RGB>
   </Color>
   <Color>
    <Index>3</Index>
    <RGB>#1FB714</RGB>
   </Color>
   <Color>
    <Index>4</Index>
    <RGB>#0000D4</RGB>
   </Color>
   <Color>
    <Index>5</Index>
    <RGB>#FCF305</RGB>
   </Color>
   <Color>
    <Index>6</Index>
    <RGB>#F20884</RGB>
   </Color>
   <Color>
    <Index>7</Index>
    <RGB>#00ABEA</RGB>
   </Color>
   <Color>
    <Index>8</Index>
    <RGB>#900000</RGB>
   </Color>
   <Color>
    <Index>9</Index>
    <RGB>#006411</RGB>
   </Color>
   <Color>
    <Index>10</Index>
    <RGB>#000090</RGB>
   </Color>
   <Color>
    <Index>11</Index>
    <RGB>#90713A</RGB>
   </Color>
   <Color>
    <Index>12</Index>
    <RGB>#4600A5</RGB>
   </Color>
   <Color>
    <Index>16</Index>
    <RGB>#63AAFE</RGB>
   </Color>
   <Color>
    <Index>17</Index>
    <RGB>#DD2D32</RGB>
   </Color>
   <Color>
    <Index>18</Index>
    <RGB>#FFF58C</RGB>
   </Color>
   <Color>
    <Index>19</Index>
    <RGB>#4EE257</RGB>
   </Color>
   <Color>
    <Index>20</Index>
    <RGB>#6711FF</RGB>
   </Color>
   <Color>
    <Index>21</Index>
    <RGB>#FEA746</RGB>
   </Color>
   <Color>
    <Index>22</Index>
    <RGB>#865357</RGB>
   </Color>
   <Color>
    <Index>23</Index>
    <RGB>#A2BD90</RGB>
   </Color>
   <Color>
    <Index>24</Index>
    <RGB>#63AAFE</RGB>
   </Color>
   <Color>
    <Index>25</Index>
    <RGB>#DD2D32</RGB>
   </Color>
   <Color>
    <Index>26</Index>
    <RGB>#FFF58C</RGB>
   </Color>
   <Color>
    <Index>27</Index>
    <RGB>#4EE257</RGB>
   </Color>
   <Color>
    <Index>28</Index>
    <RGB>#6711FF</RGB>
   </Color>
   <Color>
    <Index>29</Index>
    <RGB>#FEA746</RGB>
   </Color>
   <Color>
    <Index>30</Index>
    <RGB>#865357</RGB>
   </Color>
   <Color>
    <Index>31</Index>
    <RGB>#A2BD90</RGB>
   </Color>
  </Colors>
 </OfficeDocumentSettings>
 <ExcelWorkbook xmlns="urn:schemas-microsoft-com:office:excel">
  <WindowHeight>14475</WindowHeight>
  <WindowWidth>27285</WindowWidth>
  <WindowTopX>2520</WindowTopX>
  <WindowTopY>705</WindowTopY>
  <TabRatio>500</TabRatio>
  <ProtectStructure>False</ProtectStructure>
  <ProtectWindows>False</ProtectWindows>
 </ExcelWorkbook>
 <Styles>
  <Style ss:ID="Default" ss:Name="Normal">
   <Alignment ss:Vertical="Bottom"/>
   <Borders/>
   <Font ss:FontName="宋体" x:CharSet="134" ss:Size="12" ss:Color="#000000"/>
   <Interior/>
   <NumberFormat/>
   <Protection/>
  </Style>
  <Style ss:ID="s62">
   <Alignment ss:Horizontal="Center" ss:Vertical="Center"/>
   <Font ss:FontName="宋体" x:CharSet="134" ss:Color="#000000"/>
  </Style>
  <Style ss:ID="s63">
   <Font ss:FontName="宋体" x:CharSet="134" ss:Color="#000000"/>
  </Style>
  <Style ss:ID="s65">
   <Font ss:FontName="宋体" x:CharSet="134" ss:Size="12" ss:Color="#000000" ss:Bold="1"/>
  </Style>
  <Style ss:ID="s67">
   <Alignment ss:Horizontal="Justify" ss:Vertical="Center"/>
   <Font ss:FontName="Times New Roman" x:Family="Roman" ss:Color="#000000" ss:Bold="1"/>
  </Style>
  <Style ss:ID="s68">
   <Alignment ss:Vertical="Bottom" ss:WrapText="1"/>
   <Font ss:FontName="Times" x:Family="Roman" ss:Color="#000000" ss:Bold="1"/>
  </Style>
  <Style ss:ID="s71">
   <Alignment ss:Horizontal="Center" ss:Vertical="Center" ss:WrapText="1"/>
   <Font ss:FontName="Times" x:Family="Roman" ss:Color="#000000"/>
   <Interior ss:Color="#92D050" ss:Pattern="Solid"/>
  </Style>
  <Style ss:ID="s72">
   <Alignment ss:Vertical="Bottom" ss:WrapText="1"/>
   <Font ss:FontName="Times" x:Family="Roman" ss:Color="#000000"/>
  </Style>
  <Style ss:ID="s73">
   <Alignment ss:Vertical="Bottom" ss:WrapText="1"/>
   <Font ss:FontName="Times" x:Family="Roman" ss:Color="#000000" ss:Bold="1"/>
   <Interior/>
  </Style>
  <Style ss:ID="s75">
   <Interior/>
  </Style>
  <Style ss:ID="s76">
   <Alignment ss:Vertical="Bottom" ss:WrapText="1"/>
   <Font ss:FontName="Times" x:Family="Roman" ss:Color="#000000"/>
   <Interior/>
  </Style>
  <Style ss:ID="s77">
   <Alignment ss:Horizontal="Left" ss:Vertical="Bottom" ss:WrapText="1"/>
   <Font ss:FontName="Times" x:Family="Roman" ss:Color="#000000"/>
   <Interior/>
  </Style>
  <Style ss:ID="s79">
   <Alignment ss:Horizontal="Center" ss:Vertical="Center"/>
   <Font ss:FontName="Times" x:Family="Roman" ss:Color="#000000" ss:Bold="1"/>
   <Interior ss:Color="#FFFF00" ss:Pattern="Solid"/>
  </Style>
  <Style ss:ID="s81">
   <Alignment ss:Horizontal="Center" ss:Vertical="Center"/>
   <Font ss:FontName="Times" x:Family="Roman" ss:Color="#000000" ss:Bold="1"/>
   <Interior ss:Color="#7030A0" ss:Pattern="Solid"/>
  </Style>
  <Style ss:ID="s83">
   <Alignment ss:Horizontal="Center" ss:Vertical="Center"/>
   <Font ss:FontName="Times" x:Family="Roman" ss:Color="#000000"/>
   <Interior ss:Color="#FFC000" ss:Pattern="Solid"/>
  </Style>
  <Style ss:ID="s85">
   <Alignment ss:Horizontal="Center" ss:Vertical="Center"/>
   <Font ss:FontName="Times" x:Family="Roman" ss:Color="#000000" ss:Bold="1"/>
  </Style>
  <Style ss:ID="s87">
   <Alignment ss:Horizontal="Center" ss:Vertical="Center"/>
   <Font ss:FontName="Times" x:Family="Roman" ss:Color="#000000" ss:Bold="1"/>
   <Interior/>
  </Style>
  <Style ss:ID="s88">
   <Font ss:FontName="Times" x:Family="Roman" ss:Color="#000000"/>
  </Style>
  <Style ss:ID="s89">
   <Font ss:FontName="Times" x:Family="Roman"/>
  </Style>
 </Styles>
 <Worksheet ss:Name="工作表1">
  <Table ss:ExpandedColumnCount="10" ss:ExpandedRowCount="301" x:FullColumns="1" x:FullRows="1" ss:DefaultColumnWidth="53.25" ss:DefaultRowHeight="14.25">
   <Column ss:StyleID="s62" ss:AutoFitWidth="0" ss:Width="63"/>
   <Column ss:StyleID="s63" ss:AutoFitWidth="0" ss:Width="90"/>
   <Column ss:StyleID="s63" ss:AutoFitWidth="0" ss:Width="33.75"/>
   <Column ss:StyleID="s63" ss:AutoFitWidth="0" ss:Width="32.25"/>
   <Column ss:StyleID="s63" ss:AutoFitWidth="0" ss:Width="27"/>
   <Column ss:StyleID="s63" ss:AutoFitWidth="0" ss:Width="28.5"/>
   <Column ss:StyleID="s63" ss:AutoFitWidth="0" ss:Width="26.25"/>
   <Column ss:StyleID="s63" ss:AutoFitWidth="0" ss:Width="23.25"/>
   <Column ss:StyleID="s63" ss:AutoFitWidth="0" ss:Width="30"/>
   <Column ss:StyleID="s63" ss:AutoFitWidth="0" ss:Width="140.25"/>
   <Row ss:AutoFitHeight="0" ss:Height="18.75" ss:StyleID="s65">
    <Cell ss:MergeAcross="9" ss:StyleID="s67"><ss:Data ss:Type="String" xmlns="http://www.w3.org/TR/REC-html40"><B><Font html:Color="#000000">Supplementary Table S19 The differentially down- expressed genes in </Font><I><Font html:Color="#000000">P. cactorum</Font></I><Font html:Color="#000000"> angaist time-course ginsenoside treatment.</Font></B></ss:Data></Cell>
   </Row>
   <Row ss:AutoFitHeight="0" ss:Height="15.75">
    <Cell ss:MergeDown="1" ss:StyleID="s68"><Data ss:Type="String">Funcation</Data></Cell>
    <Cell ss:MergeDown="1" ss:StyleID="s68"><Data ss:Type="String">Protien ID</Data></Cell>
    <Cell ss:MergeAcross="6" ss:StyleID="s68"/>
    <Cell ss:MergeDown="1" ss:StyleID="s68"><Data ss:Type="String">Protein classification</Data></Cell>
   </Row>
   <Row ss:AutoFitHeight="0" ss:Height="15.75">
    <Cell ss:Index="3" ss:StyleID="s68"><Data ss:Type="String">0h</Data></Cell>
    <Cell ss:StyleID="s68"><Data ss:Type="String">1h</Data></Cell>
    <Cell ss:StyleID="s68"><Data ss:Type="String">3h</Data></Cell>
    <Cell ss:StyleID="s68"><Data ss:Type="String">6h</Data></Cell>
    <Cell ss:StyleID="s68"><Data ss:Type="String">12h</Data></Cell>
    <Cell ss:StyleID="s68"><Data ss:Type="String">24h</Data></Cell>
    <Cell ss:StyleID="s68"><Data ss:Type="String">48h</Data></Cell>
   </Row>
   <Row ss:AutoFitHeight="0" ss:Height="15.75">
    <Cell ss:MergeDown="39" ss:StyleID="s71"><Data ss:Type="String">Detoxification</Data></Cell>
    <Cell ss:StyleID="s68"><Data ss:Type="String">Transporter</Data></Cell>
    <Cell ss:StyleID="s72"/>
    <Cell ss:StyleID="s72"/>
    <Cell ss:StyleID="s72"/>
    <Cell ss:StyleID="s72"/>
    <Cell ss:StyleID="s72"/>
    <Cell ss:StyleID="s72"/>
    <Cell ss:StyleID="s72"/>
    <Cell ss:StyleID="s72"/>
   </Row>
   <Row ss:AutoFitHeight="0" ss:Height="15.75">
    <Cell ss:Index="2" ss:StyleID="s72"><Data ss:Type="String">Phyca_scf3149_17003</Data></Cell>
    <Cell ss:StyleID="s72"><Data ss:Type="Number">368.59199999999998</Data></Cell>
    <Cell ss:StyleID="s72"><Data ss:Type="Number">351.55799999999999</Data></Cell>
    <Cell ss:StyleID="s72"><Data ss:Type="Number">373.72199999999998</Data></Cell>
    <Cell ss:StyleID="s72"><Data ss:Type="Number">232.958</Data></Cell>
    <Cell ss:StyleID="s72"><Data ss:Type="Number">216.54900000000001</Data></Cell>
    <Cell ss:StyleID="s72"><Data ss:Type="Number">164.27199999999999</Data></Cell>
    <Cell ss:StyleID="s72"><Data ss:Type="Number">668.02800000000002</Data></Cell>
    <Cell ss:StyleID="s72"><Data ss:Type="String">ABC transporter</Data></Cell>
   </Row>
   <Row ss:AutoFitHeight="0" ss:Height="15.75">
    <Cell ss:Index="2" ss:StyleID="s72"><Data ss:Type="String">Phyca_scf4920_12783</Data></Cell>
    <Cell ss:StyleID="s72"><Data ss:Type="Number">14.11</Data></Cell>
    <Cell ss:StyleID="s72"><Data ss:Type="Number">8.3610199999999999</Data></Cell>
    <Cell ss:StyleID="s72"><Data ss:Type="Number">5.8551500000000001</Data></Cell>
    <Cell ss:StyleID="s72"><Data ss:Type="Number">11.984500000000001</Data></Cell>
    <Cell ss:StyleID="s72"><Data ss:Type="Number">15.5977</Data></Cell>
    <Cell ss:StyleID="s72"><Data ss:Type="Number">5.9015000000000004</Data></Cell>
    <Cell ss:StyleID="s72"><Data ss:Type="Number">7.4888700000000004</Data></Cell>
    <Cell ss:StyleID="s72"><Data ss:Type="String">ABC transporter</Data></Cell>
   </Row>
   <Row ss:AutoFitHeight="0" ss:Height="15.75">
    <Cell ss:Index="2" ss:StyleID="s68"><Data ss:Type="String">Major Facilitator Superfamily (MFS)</Data></Cell>
    <Cell ss:StyleID="s72"/>
    <Cell ss:StyleID="s72"/>
    <Cell ss:StyleID="s72"/>
    <Cell ss:StyleID="s72"/>
    <Cell ss:StyleID="s72"/>
    <Cell ss:StyleID="s72"/>
    <Cell ss:StyleID="s72"/>
    <Cell ss:StyleID="s72"/>
   </Row>
   <Row ss:AutoFitHeight="0" ss:Height="15.75">
    <Cell ss:Index="2" ss:StyleID="s72"><Data ss:Type="String">Phyca_scf0661_9179</Data></Cell>
    <Cell ss:StyleID="s72"><Data ss:Type="Number">280.10899999999998</Data></Cell>
    <Cell ss:StyleID="s72"><Data ss:Type="Number">222.029</Data></Cell>
    <Cell ss:StyleID="s72"><Data ss:Type="Number">266.15600000000001</Data></Cell>
    <Cell ss:StyleID="s72"><Data ss:Type="Number">258.09199999999998</Data></Cell>
    <Cell ss:StyleID="s72"><Data ss:Type="Number">167.03899999999999</Data></Cell>
    <Cell ss:StyleID="s72"><Data ss:Type="Number">118.027</Data></Cell>
    <Cell ss:StyleID="s72"><Data ss:Type="Number">81.236000000000004</Data></Cell>
    <Cell ss:StyleID="s72"><Data ss:Type="String">MFS</Data></Cell>
   </Row>
   <Row ss:AutoFitHeight="0" ss:Height="15.75">
    <Cell ss:Index="2" ss:StyleID="s72"><Data ss:Type="String">Phyca_scf1279_15121</Data></Cell>
    <Cell ss:StyleID="s72"><Data ss:Type="Number">33.712499999999999</Data></Cell>
    <Cell ss:StyleID="s72"><Data ss:Type="Number">27.419699999999999</Data></Cell>
    <Cell ss:StyleID="s72"><Data ss:Type="Number">44.0471</Data></Cell>
    <Cell ss:StyleID="s72"><Data ss:Type="Number">22.819500000000001</Data></Cell>
    <Cell ss:StyleID="s72"><Data ss:Type="Number">14.021000000000001</Data></Cell>
    <Cell ss:StyleID="s72"><Data ss:Type="Number">13.071</Data></Cell>
    <Cell ss:StyleID="s72"><Data ss:Type="Number">6.3170200000000003</Data></Cell>
    <Cell ss:StyleID="s72"><Data ss:Type="String">MFS</Data></Cell>
   </Row>
   <Row ss:AutoFitHeight="0" ss:Height="15.75">
    <Cell ss:Index="2" ss:StyleID="s72"><Data ss:Type="String">Phyca_scf3073_27625</Data></Cell>
    <Cell ss:StyleID="s72"><Data ss:Type="Number">27.241199999999999</Data></Cell>
    <Cell ss:StyleID="s72"><Data ss:Type="Number">27.489799999999999</Data></Cell>
    <Cell ss:StyleID="s72"><Data ss:Type="Number">21.200800000000001</Data></Cell>
    <Cell ss:StyleID="s72"><Data ss:Type="Number">22.817299999999999</Data></Cell>
    <Cell ss:StyleID="s72"><Data ss:Type="Number">14.6927</Data></Cell>
    <Cell ss:StyleID="s72"><Data ss:Type="Number">7.5044500000000003</Data></Cell>
    <Cell ss:StyleID="s72"><Data ss:Type="Number">4.5907799999999996</Data></Cell>
    <Cell ss:StyleID="s72"><Data ss:Type="String">MFS</Data></Cell>
   </Row>
   <Row ss:AutoFitHeight="0" ss:Height="15.75">
    <Cell ss:Index="2" ss:StyleID="s72"><Data ss:Type="String">Phyca_scf0343_19144</Data></Cell>
    <Cell ss:StyleID="s72"><Data ss:Type="Number">126.38</Data></Cell>
    <Cell ss:StyleID="s72"><Data ss:Type="Number">67.188199999999995</Data></Cell>
    <Cell ss:StyleID="s72"><Data ss:Type="Number">73.412899999999993</Data></Cell>
    <Cell ss:StyleID="s72"><Data ss:Type="Number">79.199700000000007</Data></Cell>
    <Cell ss:StyleID="s72"><Data ss:Type="Number">130.11799999999999</Data></Cell>
    <Cell ss:StyleID="s72"><Data ss:Type="Number">134.79300000000001</Data></Cell>
    <Cell ss:StyleID="s72"><Data ss:Type="Number">60.632199999999997</Data></Cell>
    <Cell ss:StyleID="s72"><Data ss:Type="String">MFS</Data></Cell>
   </Row>
   <Row ss:AutoFitHeight="0" ss:Height="15.75">
    <Cell ss:Index="2" ss:StyleID="s68"><Data ss:Type="String">Alcohol dehydrogenase</Data></Cell>
    <Cell ss:StyleID="s72"/>
    <Cell ss:StyleID="s72"/>
    <Cell ss:StyleID="s72"/>
    <Cell ss:StyleID="s72"/>
    <Cell ss:StyleID="s72"/>
    <Cell ss:StyleID="s72"/>
    <Cell ss:StyleID="s72"/>
    <Cell ss:StyleID="s72"/>
   </Row>
   <Row ss:AutoFitHeight="0" ss:Height="15.75">
    <Cell ss:Index="2" ss:StyleID="s72"><Data ss:Type="String">Phyca_scf0588_19063</Data></Cell>
    <Cell ss:StyleID="s72"><Data ss:Type="Number">637.226</Data></Cell>
    <Cell ss:StyleID="s72"><Data ss:Type="Number">1443.31</Data></Cell>
    <Cell ss:StyleID="s72"><Data ss:Type="Number">725.27200000000005</Data></Cell>
    <Cell ss:StyleID="s72"><Data ss:Type="Number">698.43600000000004</Data></Cell>
    <Cell ss:StyleID="s72"><Data ss:Type="Number">387.39100000000002</Data></Cell>
    <Cell ss:StyleID="s72"><Data ss:Type="Number">281.32499999999999</Data></Cell>
    <Cell ss:StyleID="s72"><Data ss:Type="Number">138.48099999999999</Data></Cell>
    <Cell ss:StyleID="s72"><Data ss:Type="String">ADH</Data></Cell>
   </Row>
   <Row ss:AutoFitHeight="0" ss:Height="15.75">
    <Cell ss:Index="2" ss:StyleID="s72"><Data ss:Type="String">Phyca_scf2439_15323</Data></Cell>
    <Cell ss:StyleID="s72"><Data ss:Type="Number">113.315</Data></Cell>
    <Cell ss:StyleID="s72"><Data ss:Type="Number">71.842600000000004</Data></Cell>
    <Cell ss:StyleID="s72"><Data ss:Type="Number">51.060699999999997</Data></Cell>
    <Cell ss:StyleID="s72"><Data ss:Type="Number">72.5779</Data></Cell>
    <Cell ss:StyleID="s72"><Data ss:Type="Number">149.203</Data></Cell>
    <Cell ss:StyleID="s72"><Data ss:Type="Number">94.230999999999995</Data></Cell>
    <Cell ss:StyleID="s72"><Data ss:Type="Number">258.26799999999997</Data></Cell>
    <Cell ss:StyleID="s72"><Data ss:Type="String">ADH</Data></Cell>
   </Row>
   <Row ss:AutoFitHeight="0" ss:Height="15.75">
    <Cell ss:Index="2" ss:StyleID="s72"><Data ss:Type="String">Phyca_scf2641_27862</Data></Cell>
    <Cell ss:StyleID="s72"><Data ss:Type="Number">104.91500000000001</Data></Cell>
    <Cell ss:StyleID="s72"><Data ss:Type="Number">65.550799999999995</Data></Cell>
    <Cell ss:StyleID="s72"><Data ss:Type="Number">57.276400000000002</Data></Cell>
    <Cell ss:StyleID="s72"><Data ss:Type="Number">74.908100000000005</Data></Cell>
    <Cell ss:StyleID="s72"><Data ss:Type="Number">65.365399999999994</Data></Cell>
    <Cell ss:StyleID="s72"><Data ss:Type="Number">31.178899999999999</Data></Cell>
    <Cell ss:StyleID="s72"><Data ss:Type="Number">41.222099999999998</Data></Cell>
    <Cell ss:StyleID="s72"><Data ss:Type="String">ADH</Data></Cell>
   </Row>
   <Row ss:AutoFitHeight="0" ss:Height="15.75">
    <Cell ss:Index="2" ss:StyleID="s72"><Data ss:Type="String">Phyca_scf2849_20022</Data></Cell>
    <Cell ss:StyleID="s72"><Data ss:Type="Number">33.184199999999997</Data></Cell>
    <Cell ss:StyleID="s72"><Data ss:Type="Number">26.539000000000001</Data></Cell>
    <Cell ss:StyleID="s72"><Data ss:Type="Number">13.7493</Data></Cell>
    <Cell ss:StyleID="s72"><Data ss:Type="Number">16.537500000000001</Data></Cell>
    <Cell ss:StyleID="s72"><Data ss:Type="Number">10.586600000000001</Data></Cell>
    <Cell ss:StyleID="s72"><Data ss:Type="Number">16.399799999999999</Data></Cell>
    <Cell ss:StyleID="s72"><Data ss:Type="Number">36.240600000000001</Data></Cell>
    <Cell ss:StyleID="s72"><Data ss:Type="String">ADH</Data></Cell>
   </Row>
   <Row ss:AutoFitHeight="0" ss:Height="15.75">
    <Cell ss:Index="2" ss:StyleID="s72"><Data ss:Type="String">Phyca_scf5208_12453</Data></Cell>
    <Cell ss:StyleID="s72"><Data ss:Type="Number">955.82100000000003</Data></Cell>
    <Cell ss:StyleID="s72"><Data ss:Type="Number">974.572</Data></Cell>
    <Cell ss:StyleID="s72"><Data ss:Type="Number">684.74599999999998</Data></Cell>
    <Cell ss:StyleID="s72"><Data ss:Type="Number">765.84900000000005</Data></Cell>
    <Cell ss:StyleID="s72"><Data ss:Type="Number">748.84299999999996</Data></Cell>
    <Cell ss:StyleID="s72"><Data ss:Type="Number">473.92399999999998</Data></Cell>
    <Cell ss:StyleID="s72"><Data ss:Type="Number">1264.19</Data></Cell>
    <Cell ss:StyleID="s72"><Data ss:Type="String">ADH</Data></Cell>
   </Row>
   <Row ss:AutoFitHeight="0" ss:Height="15.75">
    <Cell ss:Index="2" ss:StyleID="s72"><Data ss:Type="String">Phyca_scf3029_19512</Data></Cell>
    <Cell ss:StyleID="s72"><Data ss:Type="Number">373.03800000000001</Data></Cell>
    <Cell ss:StyleID="s72"><Data ss:Type="Number">211.65199999999999</Data></Cell>
    <Cell ss:StyleID="s72"><Data ss:Type="Number">252.078</Data></Cell>
    <Cell ss:StyleID="s72"><Data ss:Type="Number">286.69900000000001</Data></Cell>
    <Cell ss:StyleID="s72"><Data ss:Type="Number">259.053</Data></Cell>
    <Cell ss:StyleID="s72"><Data ss:Type="Number">119.387</Data></Cell>
    <Cell ss:StyleID="s72"><Data ss:Type="Number">170.57400000000001</Data></Cell>
    <Cell ss:StyleID="s72"><Data ss:Type="String">ADH</Data></Cell>
   </Row>
   <Row ss:AutoFitHeight="0" ss:Height="15.75">
    <Cell ss:Index="2" ss:StyleID="s68"><Data ss:Type="String">Short-chain dehydrogenase/reductase SDR</Data></Cell>
    <Cell ss:StyleID="s72"/>
    <Cell ss:StyleID="s72"/>
    <Cell ss:StyleID="s72"/>
    <Cell ss:StyleID="s72"/>
    <Cell ss:StyleID="s72"/>
    <Cell ss:StyleID="s72"/>
    <Cell ss:StyleID="s72"/>
    <Cell ss:StyleID="s72"/>
   </Row>
   <Row ss:AutoFitHeight="0" ss:Height="15.75">
    <Cell ss:Index="2" ss:StyleID="s72"><Data ss:Type="String">Phyca_scf0253_9066</Data></Cell>
    <Cell ss:StyleID="s72"><Data ss:Type="Number">77.911500000000004</Data></Cell>
    <Cell ss:StyleID="s72"><Data ss:Type="Number">57.286099999999998</Data></Cell>
    <Cell ss:StyleID="s72"><Data ss:Type="Number">29.66</Data></Cell>
    <Cell ss:StyleID="s72"><Data ss:Type="Number">52.429600000000001</Data></Cell>
    <Cell ss:StyleID="s72"><Data ss:Type="Number">66.730199999999996</Data></Cell>
    <Cell ss:StyleID="s72"><Data ss:Type="Number">40.555900000000001</Data></Cell>
    <Cell ss:StyleID="s72"><Data ss:Type="Number">150.48500000000001</Data></Cell>
    <Cell ss:StyleID="s72"><Data ss:Type="String">SDR</Data></Cell>
   </Row>
   <Row ss:AutoFitHeight="0" ss:Height="15.75">
    <Cell ss:Index="2" ss:StyleID="s72"><Data ss:Type="String">Phyca_scf2758_14830</Data></Cell>
    <Cell ss:StyleID="s72"><Data ss:Type="Number">12.528499999999999</Data></Cell>
    <Cell ss:StyleID="s72"><Data ss:Type="Number">11.4474</Data></Cell>
    <Cell ss:StyleID="s72"><Data ss:Type="Number">10.2826</Data></Cell>
    <Cell ss:StyleID="s72"><Data ss:Type="Number">7.0647000000000002</Data></Cell>
    <Cell ss:StyleID="s72"><Data ss:Type="Number">4.8594099999999996</Data></Cell>
    <Cell ss:StyleID="s72"><Data ss:Type="Number">12.4085</Data></Cell>
    <Cell ss:StyleID="s72"><Data ss:Type="Number">6.3863399999999997</Data></Cell>
    <Cell ss:StyleID="s72"><Data ss:Type="String">SDR</Data></Cell>
   </Row>
   <Row ss:AutoFitHeight="0" ss:Height="15.75">
    <Cell ss:Index="2" ss:StyleID="s72"><Data ss:Type="String">Phyca_scf0606_22774</Data></Cell>
    <Cell ss:StyleID="s72"><Data ss:Type="Number">27.958300000000001</Data></Cell>
    <Cell ss:StyleID="s72"><Data ss:Type="Number">31.290900000000001</Data></Cell>
    <Cell ss:StyleID="s72"><Data ss:Type="Number">18.863800000000001</Data></Cell>
    <Cell ss:StyleID="s72"><Data ss:Type="Number">14.5007</Data></Cell>
    <Cell ss:StyleID="s72"><Data ss:Type="Number">10.0413</Data></Cell>
    <Cell ss:StyleID="s72"><Data ss:Type="Number">6.26607</Data></Cell>
    <Cell ss:StyleID="s72"><Data ss:Type="Number">10.4672</Data></Cell>
    <Cell ss:StyleID="s72"><Data ss:Type="String">SDR</Data></Cell>
   </Row>
   <Row ss:AutoFitHeight="0" ss:Height="15.75">
    <Cell ss:Index="2" ss:StyleID="s72"><Data ss:Type="String">Phyca_scf0764_14264</Data></Cell>
    <Cell ss:StyleID="s72"><Data ss:Type="Number">409.35199999999998</Data></Cell>
    <Cell ss:StyleID="s72"><Data ss:Type="Number">406.94099999999997</Data></Cell>
    <Cell ss:StyleID="s72"><Data ss:Type="Number">246.72</Data></Cell>
    <Cell ss:StyleID="s72"><Data ss:Type="Number">252.01499999999999</Data></Cell>
    <Cell ss:StyleID="s72"><Data ss:Type="Number">143.316</Data></Cell>
    <Cell ss:StyleID="s72"><Data ss:Type="Number">257.90499999999997</Data></Cell>
    <Cell ss:StyleID="s72"><Data ss:Type="Number">72.787000000000006</Data></Cell>
    <Cell ss:StyleID="s72"><Data ss:Type="String">SDR</Data></Cell>
   </Row>
   <Row ss:AutoFitHeight="0" ss:Height="15.75">
    <Cell ss:Index="2" ss:StyleID="s68"><Data ss:Type="String">Aldo/keto reductase</Data></Cell>
    <Cell ss:StyleID="s72"/>
    <Cell ss:StyleID="s72"/>
    <Cell ss:StyleID="s72"/>
    <Cell ss:StyleID="s72"/>
    <Cell ss:StyleID="s72"/>
    <Cell ss:StyleID="s72"/>
    <Cell ss:StyleID="s72"/>
    <Cell ss:StyleID="s72"/>
   </Row>
   <Row ss:AutoFitHeight="0" ss:Height="15.75">
    <Cell ss:Index="2" ss:StyleID="s72"><Data ss:Type="String">Phyca_scf0785_27789</Data></Cell>
    <Cell ss:StyleID="s72"><Data ss:Type="Number">146.90799999999999</Data></Cell>
    <Cell ss:StyleID="s72"><Data ss:Type="Number">73.783600000000007</Data></Cell>
    <Cell ss:StyleID="s72"><Data ss:Type="Number">76.761799999999994</Data></Cell>
    <Cell ss:StyleID="s72"><Data ss:Type="Number">55.949399999999997</Data></Cell>
    <Cell ss:StyleID="s72"><Data ss:Type="Number">83.887</Data></Cell>
    <Cell ss:StyleID="s72"><Data ss:Type="Number">50.302</Data></Cell>
    <Cell ss:StyleID="s72"><Data ss:Type="Number">24.152799999999999</Data></Cell>
    <Cell ss:StyleID="s72"><Data ss:Type="String">Aldo/keto reductase</Data></Cell>
   </Row>
   <Row ss:AutoFitHeight="0" ss:Height="15.75">
    <Cell ss:Index="2" ss:StyleID="s72"><Data ss:Type="String">Phyca_scf2071_24829</Data></Cell>
    <Cell ss:StyleID="s72"><Data ss:Type="Number">238.483</Data></Cell>
    <Cell ss:StyleID="s72"><Data ss:Type="Number">161.62799999999999</Data></Cell>
    <Cell ss:StyleID="s72"><Data ss:Type="Number">93.148600000000002</Data></Cell>
    <Cell ss:StyleID="s72"><Data ss:Type="Number">67.266099999999994</Data></Cell>
    <Cell ss:StyleID="s72"><Data ss:Type="Number">76.796999999999997</Data></Cell>
    <Cell ss:StyleID="s72"><Data ss:Type="Number">25.449100000000001</Data></Cell>
    <Cell ss:StyleID="s72"><Data ss:Type="Number">69.102999999999994</Data></Cell>
    <Cell ss:StyleID="s72"><Data ss:Type="String">Aldo/keto reductase</Data></Cell>
   </Row>
   <Row ss:AutoFitHeight="0" ss:Height="15.75">
    <Cell ss:Index="2" ss:StyleID="s72"><Data ss:Type="String">Phyca_scf3075_10655</Data></Cell>
    <Cell ss:StyleID="s72"><Data ss:Type="Number">34.868099999999998</Data></Cell>
    <Cell ss:StyleID="s72"><Data ss:Type="Number">30.526900000000001</Data></Cell>
    <Cell ss:StyleID="s72"><Data ss:Type="Number">24.0002</Data></Cell>
    <Cell ss:StyleID="s72"><Data ss:Type="Number">12.0511</Data></Cell>
    <Cell ss:StyleID="s72"><Data ss:Type="Number">13.4253</Data></Cell>
    <Cell ss:StyleID="s72"><Data ss:Type="Number">11.7311</Data></Cell>
    <Cell ss:StyleID="s72"><Data ss:Type="Number">14.628299999999999</Data></Cell>
    <Cell ss:StyleID="s72"><Data ss:Type="String">Aldo/keto reductase</Data></Cell>
   </Row>
   <Row ss:AutoFitHeight="0" ss:Height="15.75">
    <Cell ss:Index="2" ss:StyleID="s68"><Data ss:Type="String">Aldehyde dehydrogenase</Data></Cell>
    <Cell ss:StyleID="s72"/>
    <Cell ss:StyleID="s72"/>
    <Cell ss:StyleID="s72"/>
    <Cell ss:StyleID="s72"/>
    <Cell ss:StyleID="s72"/>
    <Cell ss:StyleID="s72"/>
    <Cell ss:StyleID="s72"/>
    <Cell ss:StyleID="s72"/>
   </Row>
   <Row ss:AutoFitHeight="0" ss:Height="15.75">
    <Cell ss:Index="2" ss:StyleID="s72"><Data ss:Type="String">Phyca_scf4774_13246</Data></Cell>
    <Cell ss:StyleID="s72"><Data ss:Type="Number">428.79700000000003</Data></Cell>
    <Cell ss:StyleID="s72"><Data ss:Type="Number">317.745</Data></Cell>
    <Cell ss:StyleID="s72"><Data ss:Type="Number">150.16399999999999</Data></Cell>
    <Cell ss:StyleID="s72"><Data ss:Type="Number">174.345</Data></Cell>
    <Cell ss:StyleID="s72"><Data ss:Type="Number">223.245</Data></Cell>
    <Cell ss:StyleID="s72"><Data ss:Type="Number">126.959</Data></Cell>
    <Cell ss:StyleID="s72"><Data ss:Type="Number">342.245</Data></Cell>
    <Cell ss:StyleID="s72"><Data ss:Type="String">Aldehyde dehydrogenase</Data></Cell>
   </Row>
   <Row ss:AutoFitHeight="0" ss:Height="15.75">
    <Cell ss:Index="2" ss:StyleID="s68"><Data ss:Type="String">Glutathione S-transferase</Data></Cell>
    <Cell ss:StyleID="s72"/>
    <Cell ss:StyleID="s72"/>
    <Cell ss:StyleID="s72"/>
    <Cell ss:StyleID="s72"/>
    <Cell ss:StyleID="s72"/>
    <Cell ss:StyleID="s72"/>
    <Cell ss:StyleID="s72"/>
    <Cell ss:StyleID="s72"/>
   </Row>
   <Row ss:AutoFitHeight="0" ss:Height="15.75">
    <Cell ss:Index="2" ss:StyleID="s72"><Data ss:Type="String">Phyca_scf2667_12562</Data></Cell>
    <Cell ss:StyleID="s72"><Data ss:Type="Number">199.31899999999999</Data></Cell>
    <Cell ss:StyleID="s72"><Data ss:Type="Number">156.857</Data></Cell>
    <Cell ss:StyleID="s72"><Data ss:Type="Number">125.136</Data></Cell>
    <Cell ss:StyleID="s72"><Data ss:Type="Number">134.63300000000001</Data></Cell>
    <Cell ss:StyleID="s72"><Data ss:Type="Number">98.684600000000003</Data></Cell>
    <Cell ss:StyleID="s72"><Data ss:Type="Number">150.767</Data></Cell>
    <Cell ss:StyleID="s72"><Data ss:Type="Number">53.906500000000001</Data></Cell>
    <Cell ss:StyleID="s72"><Data ss:Type="String">GST</Data></Cell>
   </Row>
   <Row ss:AutoFitHeight="0" ss:Height="15.75">
    <Cell ss:Index="2" ss:StyleID="s72"><Data ss:Type="String">Phyca_scf4726_1339</Data></Cell>
    <Cell ss:StyleID="s72"><Data ss:Type="Number">556.83299999999997</Data></Cell>
    <Cell ss:StyleID="s72"><Data ss:Type="Number">380.25200000000001</Data></Cell>
    <Cell ss:StyleID="s72"><Data ss:Type="Number">250.80600000000001</Data></Cell>
    <Cell ss:StyleID="s72"><Data ss:Type="Number">282.71600000000001</Data></Cell>
    <Cell ss:StyleID="s72"><Data ss:Type="Number">306.60500000000002</Data></Cell>
    <Cell ss:StyleID="s72"><Data ss:Type="Number">278.887</Data></Cell>
    <Cell ss:StyleID="s72"><Data ss:Type="Number">471.762</Data></Cell>
    <Cell ss:StyleID="s72"><Data ss:Type="String">GST</Data></Cell>
   </Row>
   <Row ss:AutoFitHeight="0" ss:Height="15.75">
    <Cell ss:Index="2" ss:StyleID="s68"><Data ss:Type="String">Methyltransferase</Data></Cell>
    <Cell ss:StyleID="s72"/>
    <Cell ss:StyleID="s72"/>
    <Cell ss:StyleID="s72"/>
    <Cell ss:StyleID="s72"/>
    <Cell ss:StyleID="s72"/>
    <Cell ss:StyleID="s72"/>
    <Cell ss:StyleID="s72"/>
    <Cell ss:StyleID="s72"/>
   </Row>
   <Row ss:AutoFitHeight="0" ss:Height="15.75">
    <Cell ss:Index="2" ss:StyleID="s72"><Data ss:Type="String">Phyca_scf4628_3727</Data></Cell>
    <Cell ss:StyleID="s72"><Data ss:Type="Number">44.285400000000003</Data></Cell>
    <Cell ss:StyleID="s72"><Data ss:Type="Number">59.363500000000002</Data></Cell>
    <Cell ss:StyleID="s72"><Data ss:Type="Number">45.429699999999997</Data></Cell>
    <Cell ss:StyleID="s72"><Data ss:Type="Number">10.246700000000001</Data></Cell>
    <Cell ss:StyleID="s72"><Data ss:Type="Number">8.1450499999999995</Data></Cell>
    <Cell ss:StyleID="s72"><Data ss:Type="Number">5.71685</Data></Cell>
    <Cell ss:StyleID="s72"><Data ss:Type="Number">3.8852799999999998</Data></Cell>
    <Cell ss:StyleID="s72"><Data ss:Type="String">Methyltransferase</Data></Cell>
   </Row>
   <Row ss:AutoFitHeight="0" ss:Height="15.75">
    <Cell ss:Index="2" ss:StyleID="s72"><Data ss:Type="String">Phyca_scf0825_1070</Data></Cell>
    <Cell ss:StyleID="s72"><Data ss:Type="Number">151.374</Data></Cell>
    <Cell ss:StyleID="s72"><Data ss:Type="Number">89.486999999999995</Data></Cell>
    <Cell ss:StyleID="s72"><Data ss:Type="Number">65.067599999999999</Data></Cell>
    <Cell ss:StyleID="s72"><Data ss:Type="Number">64.205399999999997</Data></Cell>
    <Cell ss:StyleID="s72"><Data ss:Type="Number">84.023600000000002</Data></Cell>
    <Cell ss:StyleID="s72"><Data ss:Type="Number">88.058400000000006</Data></Cell>
    <Cell ss:StyleID="s72"><Data ss:Type="Number">402.09300000000002</Data></Cell>
    <Cell ss:StyleID="s72"><Data ss:Type="String">Methyltransferase</Data></Cell>
   </Row>
   <Row ss:AutoFitHeight="0" ss:Height="15.75">
    <Cell ss:Index="2" ss:StyleID="s68"><Data ss:Type="String">Acetyltransferase</Data></Cell>
    <Cell ss:StyleID="s72"/>
    <Cell ss:StyleID="s72"/>
    <Cell ss:StyleID="s72"/>
    <Cell ss:StyleID="s72"/>
    <Cell ss:StyleID="s72"/>
    <Cell ss:StyleID="s72"/>
    <Cell ss:StyleID="s72"/>
    <Cell ss:StyleID="s72"/>
   </Row>
   <Row ss:AutoFitHeight="0" ss:Height="15.75">
    <Cell ss:Index="2" ss:StyleID="s72"><Data ss:Type="String">Phyca_scf3848_10431</Data></Cell>
    <Cell ss:StyleID="s72"><Data ss:Type="Number">13.0059</Data></Cell>
    <Cell ss:StyleID="s72"><Data ss:Type="Number">6.7840299999999996</Data></Cell>
    <Cell ss:StyleID="s72"><Data ss:Type="Number">5.6890799999999997</Data></Cell>
    <Cell ss:StyleID="s72"><Data ss:Type="Number">8.1239100000000004</Data></Cell>
    <Cell ss:StyleID="s72"><Data ss:Type="Number">16.2807</Data></Cell>
    <Cell ss:StyleID="s72"><Data ss:Type="Number">10.879899999999999</Data></Cell>
    <Cell ss:StyleID="s72"><Data ss:Type="Number">65.034300000000002</Data></Cell>
    <Cell ss:StyleID="s72"><Data ss:Type="String">Acetyltransferase</Data></Cell>
   </Row>
   <Row ss:AutoFitHeight="0" ss:Height="15.75">
    <Cell ss:Index="2" ss:StyleID="s72"><Data ss:Type="String">Phyca_scf4255_2031</Data></Cell>
    <Cell ss:StyleID="s72"><Data ss:Type="Number">16.7562</Data></Cell>
    <Cell ss:StyleID="s72"><Data ss:Type="Number">22.870999999999999</Data></Cell>
    <Cell ss:StyleID="s72"><Data ss:Type="Number">16.944199999999999</Data></Cell>
    <Cell ss:StyleID="s72"><Data ss:Type="Number">16.979900000000001</Data></Cell>
    <Cell ss:StyleID="s72"><Data ss:Type="Number">21.721499999999999</Data></Cell>
    <Cell ss:StyleID="s72"><Data ss:Type="Number">5.1446500000000004</Data></Cell>
    <Cell ss:StyleID="s72"><Data ss:Type="Number">5.30999</Data></Cell>
    <Cell ss:StyleID="s72"><Data ss:Type="String">Acetyltransferase</Data></Cell>
   </Row>
   <Row ss:AutoFitHeight="0" ss:Height="15.75">
    <Cell ss:Index="2" ss:StyleID="s72"><Data ss:Type="String">Phyca_scf4897_17874</Data></Cell>
    <Cell ss:StyleID="s72"><Data ss:Type="Number">31.263400000000001</Data></Cell>
    <Cell ss:StyleID="s72"><Data ss:Type="Number">61.0092</Data></Cell>
    <Cell ss:StyleID="s72"><Data ss:Type="Number">32.987699999999997</Data></Cell>
    <Cell ss:StyleID="s72"><Data ss:Type="Number">34.9253</Data></Cell>
    <Cell ss:StyleID="s72"><Data ss:Type="Number">48.505699999999997</Data></Cell>
    <Cell ss:StyleID="s72"><Data ss:Type="Number">12.700699999999999</Data></Cell>
    <Cell ss:StyleID="s72"><Data ss:Type="Number">25.55</Data></Cell>
    <Cell ss:StyleID="s72"><Data ss:Type="String">Acetyltransferase</Data></Cell>
   </Row>
   <Row ss:AutoFitHeight="0" ss:Height="15.75">
    <Cell ss:Index="2" ss:StyleID="s73"><Data ss:Type="String">Catalase</Data></Cell>
    <Cell ss:StyleID="s72"/>
    <Cell ss:StyleID="s72"/>
    <Cell ss:StyleID="s72"/>
    <Cell ss:StyleID="s72"/>
    <Cell ss:StyleID="s72"/>
    <Cell ss:StyleID="s72"/>
    <Cell ss:StyleID="s72"/>
    <Cell ss:StyleID="s72"/>
   </Row>
   <Row ss:AutoFitHeight="0" ss:Height="15.75">
    <Cell ss:Index="2" ss:StyleID="s72"><Data ss:Type="String">Phyca_scf1654_9564</Data></Cell>
    <Cell ss:StyleID="s72"><Data ss:Type="Number">6.66561</Data></Cell>
    <Cell ss:StyleID="s72"><Data ss:Type="Number">8.3906600000000005</Data></Cell>
    <Cell ss:StyleID="s72"><Data ss:Type="Number">3.5141</Data></Cell>
    <Cell ss:StyleID="s72"><Data ss:Type="Number">6.7615499999999997</Data></Cell>
    <Cell ss:StyleID="s72"><Data ss:Type="Number">3.8394900000000001</Data></Cell>
    <Cell ss:StyleID="s72"><Data ss:Type="Number">2.03769</Data></Cell>
    <Cell ss:StyleID="s72"><Data ss:Type="Number">2.8220900000000002</Data></Cell>
    <Cell ss:StyleID="s72"><Data ss:Type="String">peroxidase</Data></Cell>
   </Row>
   <Row ss:AutoFitHeight="0" ss:Height="15.75">
    <Cell ss:Index="2" ss:StyleID="s68"><Data ss:Type="String">superoxide (O2-)-generating NADPH oxidase</Data></Cell>
    <Cell ss:StyleID="s72"/>
    <Cell ss:StyleID="s72"/>
    <Cell ss:StyleID="s72"/>
    <Cell ss:StyleID="s72"/>
    <Cell ss:StyleID="s72"/>
    <Cell ss:StyleID="s72"/>
    <Cell ss:StyleID="s72"/>
    <Cell ss:StyleID="s72"/>
   </Row>
   <Row ss:AutoFitHeight="0" ss:Height="15.75" ss:StyleID="s75">
    <Cell ss:Index="2" ss:StyleID="s76"><Data ss:Type="String">Phyca_scf0242_4698</Data></Cell>
    <Cell ss:StyleID="s76"><Data ss:Type="Number">55.5229</Data></Cell>
    <Cell ss:StyleID="s76"><Data ss:Type="Number">33.461300000000001</Data></Cell>
    <Cell ss:StyleID="s76"><Data ss:Type="Number">20.5641</Data></Cell>
    <Cell ss:StyleID="s76"><Data ss:Type="Number">45.546700000000001</Data></Cell>
    <Cell ss:StyleID="s76"><Data ss:Type="Number">28.3886</Data></Cell>
    <Cell ss:StyleID="s76"><Data ss:Type="Number">27.6843</Data></Cell>
    <Cell ss:StyleID="s76"><Data ss:Type="Number">22.8902</Data></Cell>
    <Cell ss:StyleID="s77"><Data ss:Type="String">Antioxidant enzyme</Data></Cell>
   </Row>
   <Row ss:AutoFitHeight="0" ss:Height="15.75">
    <Cell ss:MergeDown="22" ss:StyleID="s79"><Data ss:Type="String">Kinase</Data></Cell>
    <Cell ss:StyleID="s68"><Data ss:Type="String">Kinase</Data></Cell>
    <Cell ss:StyleID="s72"/>
    <Cell ss:StyleID="s72"/>
    <Cell ss:StyleID="s72"/>
    <Cell ss:StyleID="s72"/>
    <Cell ss:StyleID="s72"/>
    <Cell ss:StyleID="s72"/>
    <Cell ss:StyleID="s72"/>
    <Cell ss:StyleID="s72"/>
   </Row>
   <Row ss:AutoFitHeight="0" ss:Height="15.75">
    <Cell ss:Index="2" ss:StyleID="s72"><Data ss:Type="String">Phyca_scf3029_19412</Data></Cell>
    <Cell ss:StyleID="s72"><Data ss:Type="Number">64.910899999999998</Data></Cell>
    <Cell ss:StyleID="s72"><Data ss:Type="Number">42.501800000000003</Data></Cell>
    <Cell ss:StyleID="s72"><Data ss:Type="Number">36.262799999999999</Data></Cell>
    <Cell ss:StyleID="s72"><Data ss:Type="Number">35.076700000000002</Data></Cell>
    <Cell ss:StyleID="s72"><Data ss:Type="Number">20.563500000000001</Data></Cell>
    <Cell ss:StyleID="s72"><Data ss:Type="Number">30.5608</Data></Cell>
    <Cell ss:StyleID="s72"><Data ss:Type="Number">7.8324699999999998</Data></Cell>
    <Cell ss:StyleID="s72"><Data ss:Type="String">Protein kinase</Data></Cell>
   </Row>
   <Row ss:AutoFitHeight="0" ss:Height="15.75">
    <Cell ss:Index="2" ss:StyleID="s72"><Data ss:Type="String">Phyca_scf3429_23854</Data></Cell>
    <Cell ss:StyleID="s72"><Data ss:Type="Number">220.28200000000001</Data></Cell>
    <Cell ss:StyleID="s72"><Data ss:Type="Number">170.04300000000001</Data></Cell>
    <Cell ss:StyleID="s72"><Data ss:Type="Number">136.26499999999999</Data></Cell>
    <Cell ss:StyleID="s72"><Data ss:Type="Number">163.61000000000001</Data></Cell>
    <Cell ss:StyleID="s72"><Data ss:Type="Number">207.54900000000001</Data></Cell>
    <Cell ss:StyleID="s72"><Data ss:Type="Number">80.6571</Data></Cell>
    <Cell ss:StyleID="s72"><Data ss:Type="Number">87.245099999999994</Data></Cell>
    <Cell ss:StyleID="s72"><Data ss:Type="String">Protein kinase</Data></Cell>
   </Row>
   <Row ss:AutoFitHeight="0" ss:Height="15.75">
    <Cell ss:Index="2" ss:StyleID="s72"><Data ss:Type="String">Phyca_scf4121_26717</Data></Cell>
    <Cell ss:StyleID="s72"><Data ss:Type="Number">189.74799999999999</Data></Cell>
    <Cell ss:StyleID="s72"><Data ss:Type="Number">232.149</Data></Cell>
    <Cell ss:StyleID="s72"><Data ss:Type="Number">230.53200000000001</Data></Cell>
    <Cell ss:StyleID="s72"><Data ss:Type="Number">137.02199999999999</Data></Cell>
    <Cell ss:StyleID="s72"><Data ss:Type="Number">174.279</Data></Cell>
    <Cell ss:StyleID="s72"><Data ss:Type="Number">55.616599999999998</Data></Cell>
    <Cell ss:StyleID="s72"><Data ss:Type="Number">59.978900000000003</Data></Cell>
    <Cell ss:StyleID="s72"><Data ss:Type="String">Protein kinase</Data></Cell>
   </Row>
   <Row ss:AutoFitHeight="0" ss:Height="15.75">
    <Cell ss:Index="2" ss:StyleID="s72"><Data ss:Type="String">Phyca_scf4939_24983</Data></Cell>
    <Cell ss:StyleID="s72"><Data ss:Type="Number">41.874000000000002</Data></Cell>
    <Cell ss:StyleID="s72"><Data ss:Type="Number">41.968499999999999</Data></Cell>
    <Cell ss:StyleID="s72"><Data ss:Type="Number">41.5685</Data></Cell>
    <Cell ss:StyleID="s72"><Data ss:Type="Number">71.444800000000001</Data></Cell>
    <Cell ss:StyleID="s72"><Data ss:Type="Number">43.024900000000002</Data></Cell>
    <Cell ss:StyleID="s72"><Data ss:Type="Number">16.973600000000001</Data></Cell>
    <Cell ss:StyleID="s72"><Data ss:Type="Number">16.034099999999999</Data></Cell>
    <Cell ss:StyleID="s72"><Data ss:Type="String">Protein kinase</Data></Cell>
   </Row>
   <Row ss:AutoFitHeight="0" ss:Height="15.75">
    <Cell ss:Index="2" ss:StyleID="s72"><Data ss:Type="String">Phyca_scf5001_27358</Data></Cell>
    <Cell ss:StyleID="s72"><Data ss:Type="Number">21.783999999999999</Data></Cell>
    <Cell ss:StyleID="s72"><Data ss:Type="Number">18.617100000000001</Data></Cell>
    <Cell ss:StyleID="s72"><Data ss:Type="Number">16.232700000000001</Data></Cell>
    <Cell ss:StyleID="s72"><Data ss:Type="Number">17.2317</Data></Cell>
    <Cell ss:StyleID="s72"><Data ss:Type="Number">19.601099999999999</Data></Cell>
    <Cell ss:StyleID="s72"><Data ss:Type="Number">9.69956</Data></Cell>
    <Cell ss:StyleID="s72"><Data ss:Type="Number">7.0130600000000003</Data></Cell>
    <Cell ss:StyleID="s72"><Data ss:Type="String">Protein kinase</Data></Cell>
   </Row>
   <Row ss:AutoFitHeight="0" ss:Height="15.75">
    <Cell ss:Index="2" ss:StyleID="s72"><Data ss:Type="String">Phyca_scf5213_26705</Data></Cell>
    <Cell ss:StyleID="s72"><Data ss:Type="Number">5590.49</Data></Cell>
    <Cell ss:StyleID="s72"><Data ss:Type="Number">4805.49</Data></Cell>
    <Cell ss:StyleID="s72"><Data ss:Type="Number">6288.36</Data></Cell>
    <Cell ss:StyleID="s72"><Data ss:Type="Number">3822.37</Data></Cell>
    <Cell ss:StyleID="s72"><Data ss:Type="Number">3735.96</Data></Cell>
    <Cell ss:StyleID="s72"><Data ss:Type="Number">2146.5500000000002</Data></Cell>
    <Cell ss:StyleID="s72"><Data ss:Type="Number">6307.96</Data></Cell>
    <Cell ss:StyleID="s72"><Data ss:Type="String">Protein kinase</Data></Cell>
   </Row>
   <Row ss:AutoFitHeight="0" ss:Height="15.75">
    <Cell ss:Index="2" ss:StyleID="s72"><Data ss:Type="String">Phyca_scf0202_19217</Data></Cell>
    <Cell ss:StyleID="s72"><Data ss:Type="Number">368.74599999999998</Data></Cell>
    <Cell ss:StyleID="s72"><Data ss:Type="Number">244.13200000000001</Data></Cell>
    <Cell ss:StyleID="s72"><Data ss:Type="Number">181.29300000000001</Data></Cell>
    <Cell ss:StyleID="s72"><Data ss:Type="Number">274.14400000000001</Data></Cell>
    <Cell ss:StyleID="s72"><Data ss:Type="Number">247.04499999999999</Data></Cell>
    <Cell ss:StyleID="s72"><Data ss:Type="Number">157.37</Data></Cell>
    <Cell ss:StyleID="s72"><Data ss:Type="Number">752.80100000000004</Data></Cell>
    <Cell ss:StyleID="s72"><Data ss:Type="String">Protein kinase</Data></Cell>
   </Row>
   <Row ss:AutoFitHeight="0" ss:Height="15.75">
    <Cell ss:Index="2" ss:StyleID="s72"><Data ss:Type="String">Phyca_scf0810_3220</Data></Cell>
    <Cell ss:StyleID="s72"><Data ss:Type="Number">213.04400000000001</Data></Cell>
    <Cell ss:StyleID="s72"><Data ss:Type="Number">111.9</Data></Cell>
    <Cell ss:StyleID="s72"><Data ss:Type="Number">79.625299999999996</Data></Cell>
    <Cell ss:StyleID="s72"><Data ss:Type="Number">74.239599999999996</Data></Cell>
    <Cell ss:StyleID="s72"><Data ss:Type="Number">120.96299999999999</Data></Cell>
    <Cell ss:StyleID="s72"><Data ss:Type="Number">68.840800000000002</Data></Cell>
    <Cell ss:StyleID="s72"><Data ss:Type="Number">108.74</Data></Cell>
    <Cell ss:StyleID="s72"><Data ss:Type="String">Phosphoglycerate kinase</Data></Cell>
   </Row>
   <Row ss:AutoFitHeight="0" ss:Height="15.75">
    <Cell ss:Index="2" ss:StyleID="s72"><Data ss:Type="String">Phyca_scf4521_19831</Data></Cell>
    <Cell ss:StyleID="s72"><Data ss:Type="Number">442.40100000000001</Data></Cell>
    <Cell ss:StyleID="s72"><Data ss:Type="Number">466.858</Data></Cell>
    <Cell ss:StyleID="s72"><Data ss:Type="Number">277.44099999999997</Data></Cell>
    <Cell ss:StyleID="s72"><Data ss:Type="Number">263.44</Data></Cell>
    <Cell ss:StyleID="s72"><Data ss:Type="Number">298.28500000000003</Data></Cell>
    <Cell ss:StyleID="s72"><Data ss:Type="Number">146.81800000000001</Data></Cell>
    <Cell ss:StyleID="s72"><Data ss:Type="Number">568.70899999999995</Data></Cell>
    <Cell ss:StyleID="s72"><Data ss:Type="String">Adenylate kinase</Data></Cell>
   </Row>
   <Row ss:AutoFitHeight="0" ss:Height="15.75">
    <Cell ss:Index="2" ss:StyleID="s72"><Data ss:Type="String">Phyca_scf4570_26995</Data></Cell>
    <Cell ss:StyleID="s72"><Data ss:Type="Number">731.91</Data></Cell>
    <Cell ss:StyleID="s72"><Data ss:Type="Number">555.56500000000005</Data></Cell>
    <Cell ss:StyleID="s72"><Data ss:Type="Number">428.44900000000001</Data></Cell>
    <Cell ss:StyleID="s72"><Data ss:Type="Number">454.96899999999999</Data></Cell>
    <Cell ss:StyleID="s72"><Data ss:Type="Number">520.40300000000002</Data></Cell>
    <Cell ss:StyleID="s72"><Data ss:Type="Number">325.76900000000001</Data></Cell>
    <Cell ss:StyleID="s72"><Data ss:Type="Number">1482.94</Data></Cell>
    <Cell ss:StyleID="s72"><Data ss:Type="String">Pyruvate kinase</Data></Cell>
   </Row>
   <Row ss:AutoFitHeight="0" ss:Height="15.75">
    <Cell ss:Index="2" ss:StyleID="s72"><Data ss:Type="String">Phyca_scf4620_6762</Data></Cell>
    <Cell ss:StyleID="s72"><Data ss:Type="Number">255.90700000000001</Data></Cell>
    <Cell ss:StyleID="s72"><Data ss:Type="Number">284.11599999999999</Data></Cell>
    <Cell ss:StyleID="s72"><Data ss:Type="Number">175.43</Data></Cell>
    <Cell ss:StyleID="s72"><Data ss:Type="Number">178.03299999999999</Data></Cell>
    <Cell ss:StyleID="s72"><Data ss:Type="Number">181.44</Data></Cell>
    <Cell ss:StyleID="s72"><Data ss:Type="Number">85.435500000000005</Data></Cell>
    <Cell ss:StyleID="s72"><Data ss:Type="Number">91.145300000000006</Data></Cell>
    <Cell ss:StyleID="s72"><Data ss:Type="String">Aliphatic acid kinase</Data></Cell>
   </Row>
   <Row ss:AutoFitHeight="0" ss:Height="15.75">
    <Cell ss:Index="2" ss:StyleID="s72"><Data ss:Type="String">Phyca_scf4807_25230</Data></Cell>
    <Cell ss:StyleID="s72"><Data ss:Type="Number">261.76400000000001</Data></Cell>
    <Cell ss:StyleID="s72"><Data ss:Type="Number">266.00900000000001</Data></Cell>
    <Cell ss:StyleID="s72"><Data ss:Type="Number">161.00800000000001</Data></Cell>
    <Cell ss:StyleID="s72"><Data ss:Type="Number">132.60499999999999</Data></Cell>
    <Cell ss:StyleID="s72"><Data ss:Type="Number">144.874</Data></Cell>
    <Cell ss:StyleID="s72"><Data ss:Type="Number">124.958</Data></Cell>
    <Cell ss:StyleID="s72"><Data ss:Type="Number">161.61699999999999</Data></Cell>
    <Cell ss:StyleID="s72"><Data ss:Type="String">Pyruvate kinase</Data></Cell>
   </Row>
   <Row ss:AutoFitHeight="0" ss:Height="15.75">
    <Cell ss:Index="2" ss:StyleID="s72"><Data ss:Type="String">Phyca_scf5226_2119</Data></Cell>
    <Cell ss:StyleID="s72"><Data ss:Type="Number">376.09699999999998</Data></Cell>
    <Cell ss:StyleID="s72"><Data ss:Type="Number">320.58100000000002</Data></Cell>
    <Cell ss:StyleID="s72"><Data ss:Type="Number">195.01900000000001</Data></Cell>
    <Cell ss:StyleID="s72"><Data ss:Type="Number">195.73400000000001</Data></Cell>
    <Cell ss:StyleID="s72"><Data ss:Type="Number">262.85899999999998</Data></Cell>
    <Cell ss:StyleID="s72"><Data ss:Type="Number">208.53399999999999</Data></Cell>
    <Cell ss:StyleID="s72"><Data ss:Type="Number">757.14400000000001</Data></Cell>
    <Cell ss:StyleID="s72"><Data ss:Type="String">Homoserine kinase</Data></Cell>
   </Row>
   <Row ss:AutoFitHeight="0" ss:Height="15.75">
    <Cell ss:Index="2" ss:StyleID="s72"><Data ss:Type="String">Phyca_scf0092_14203</Data></Cell>
    <Cell ss:StyleID="s72"><Data ss:Type="Number">62.026800000000001</Data></Cell>
    <Cell ss:StyleID="s72"><Data ss:Type="Number">46.080800000000004</Data></Cell>
    <Cell ss:StyleID="s72"><Data ss:Type="Number">25.5212</Data></Cell>
    <Cell ss:StyleID="s72"><Data ss:Type="Number">24.819700000000001</Data></Cell>
    <Cell ss:StyleID="s72"><Data ss:Type="Number">31.677399999999999</Data></Cell>
    <Cell ss:StyleID="s72"><Data ss:Type="Number">40.079300000000003</Data></Cell>
    <Cell ss:StyleID="s72"><Data ss:Type="Number">104.544</Data></Cell>
    <Cell ss:StyleID="s72"><Data ss:Type="String">Phosphofructokinase</Data></Cell>
   </Row>
   <Row ss:AutoFitHeight="0" ss:Height="15.75">
    <Cell ss:Index="2" ss:StyleID="s72"><Data ss:Type="String">Phyca_scf0353_17188</Data></Cell>
    <Cell ss:StyleID="s72"><Data ss:Type="Number">36.500999999999998</Data></Cell>
    <Cell ss:StyleID="s72"><Data ss:Type="Number">28.293399999999998</Data></Cell>
    <Cell ss:StyleID="s72"><Data ss:Type="Number">15.818199999999999</Data></Cell>
    <Cell ss:StyleID="s72"><Data ss:Type="Number">14.859400000000001</Data></Cell>
    <Cell ss:StyleID="s72"><Data ss:Type="Number">23.936299999999999</Data></Cell>
    <Cell ss:StyleID="s72"><Data ss:Type="Number">21.275700000000001</Data></Cell>
    <Cell ss:StyleID="s72"><Data ss:Type="Number">84.156800000000004</Data></Cell>
    <Cell ss:StyleID="s72"><Data ss:Type="String">Phosphofructokinase</Data></Cell>
   </Row>
   <Row ss:AutoFitHeight="0" ss:Height="15.75">
    <Cell ss:Index="2" ss:StyleID="s72"><Data ss:Type="String">Phyca_scf0079_18547</Data></Cell>
    <Cell ss:StyleID="s72"><Data ss:Type="Number">258.25</Data></Cell>
    <Cell ss:StyleID="s72"><Data ss:Type="Number">173.77099999999999</Data></Cell>
    <Cell ss:StyleID="s72"><Data ss:Type="Number">106.25</Data></Cell>
    <Cell ss:StyleID="s72"><Data ss:Type="Number">97.226699999999994</Data></Cell>
    <Cell ss:StyleID="s72"><Data ss:Type="Number">124.64400000000001</Data></Cell>
    <Cell ss:StyleID="s72"><Data ss:Type="Number">85.043899999999994</Data></Cell>
    <Cell ss:StyleID="s72"><Data ss:Type="Number">109.453</Data></Cell>
    <Cell ss:StyleID="s72"><Data ss:Type="String">Phosphoenolpyruvate carboxykinase</Data></Cell>
   </Row>
   <Row ss:AutoFitHeight="0" ss:Height="15.75">
    <Cell ss:Index="2" ss:StyleID="s72"><Data ss:Type="String">Phyca_scf4190_16352</Data></Cell>
    <Cell ss:StyleID="s72"><Data ss:Type="Number">57.368600000000001</Data></Cell>
    <Cell ss:StyleID="s72"><Data ss:Type="Number">42.238599999999998</Data></Cell>
    <Cell ss:StyleID="s72"><Data ss:Type="Number">30.140699999999999</Data></Cell>
    <Cell ss:StyleID="s72"><Data ss:Type="Number">30.037700000000001</Data></Cell>
    <Cell ss:StyleID="s72"><Data ss:Type="Number">51.6252</Data></Cell>
    <Cell ss:StyleID="s72"><Data ss:Type="Number">30.2563</Data></Cell>
    <Cell ss:StyleID="s72"><Data ss:Type="Number">61.606400000000001</Data></Cell>
    <Cell ss:StyleID="s72"><Data ss:Type="String">Kinase</Data></Cell>
   </Row>
   <Row ss:AutoFitHeight="0" ss:Height="15.75">
    <Cell ss:Index="2" ss:StyleID="s72"><Data ss:Type="String">Phyca_scf0279_7446</Data></Cell>
    <Cell ss:StyleID="s72"><Data ss:Type="Number">49.213299999999997</Data></Cell>
    <Cell ss:StyleID="s72"><Data ss:Type="Number">41.681100000000001</Data></Cell>
    <Cell ss:StyleID="s72"><Data ss:Type="Number">26.200900000000001</Data></Cell>
    <Cell ss:StyleID="s72"><Data ss:Type="Number">25.4771</Data></Cell>
    <Cell ss:StyleID="s72"><Data ss:Type="Number">41.4938</Data></Cell>
    <Cell ss:StyleID="s72"><Data ss:Type="Number">28.091799999999999</Data></Cell>
    <Cell ss:StyleID="s72"><Data ss:Type="Number">57.064599999999999</Data></Cell>
    <Cell ss:StyleID="s72"><Data ss:Type="String">Kinase</Data></Cell>
   </Row>
   <Row ss:AutoFitHeight="0" ss:Height="25.5">
    <Cell ss:Index="2" ss:StyleID="s72"><Data ss:Type="String">Phyca_scf1378_1655</Data></Cell>
    <Cell ss:StyleID="s72"><Data ss:Type="Number">15.297000000000001</Data></Cell>
    <Cell ss:StyleID="s72"><Data ss:Type="Number">11.647399999999999</Data></Cell>
    <Cell ss:StyleID="s72"><Data ss:Type="Number">7.79711</Data></Cell>
    <Cell ss:StyleID="s72"><Data ss:Type="Number">13.390599999999999</Data></Cell>
    <Cell ss:StyleID="s72"><Data ss:Type="Number">14.317</Data></Cell>
    <Cell ss:StyleID="s72"><Data ss:Type="Number">14.5344</Data></Cell>
    <Cell ss:StyleID="s72"><Data ss:Type="Number">295.75200000000001</Data></Cell>
    <Cell ss:StyleID="s72"><Data ss:Type="String">Phosphatidylinositol-4-phosphate 5-kinase</Data></Cell>
   </Row>
   <Row ss:AutoFitHeight="0" ss:Height="15.75">
    <Cell ss:Index="2" ss:StyleID="s72"><Data ss:Type="String">Phyca_scf2763_9624</Data></Cell>
    <Cell ss:StyleID="s72"><Data ss:Type="Number">92.829800000000006</Data></Cell>
    <Cell ss:StyleID="s72"><Data ss:Type="Number">61.790900000000001</Data></Cell>
    <Cell ss:StyleID="s72"><Data ss:Type="Number">26.214500000000001</Data></Cell>
    <Cell ss:StyleID="s72"><Data ss:Type="Number">58.936300000000003</Data></Cell>
    <Cell ss:StyleID="s72"><Data ss:Type="Number">51.296100000000003</Data></Cell>
    <Cell ss:StyleID="s72"><Data ss:Type="Number">32.863900000000001</Data></Cell>
    <Cell ss:StyleID="s72"><Data ss:Type="Number">37.513100000000001</Data></Cell>
    <Cell ss:StyleID="s72"><Data ss:Type="String">guanido kinase</Data></Cell>
   </Row>
   <Row ss:AutoFitHeight="0" ss:Height="15.75">
    <Cell ss:Index="2" ss:StyleID="s72"><Data ss:Type="String">Phyca_scf4524_6282</Data></Cell>
    <Cell ss:StyleID="s72"><Data ss:Type="Number">42.177700000000002</Data></Cell>
    <Cell ss:StyleID="s72"><Data ss:Type="Number">37.064100000000003</Data></Cell>
    <Cell ss:StyleID="s72"><Data ss:Type="Number">56.627299999999998</Data></Cell>
    <Cell ss:StyleID="s72"><Data ss:Type="Number">33.169400000000003</Data></Cell>
    <Cell ss:StyleID="s72"><Data ss:Type="Number">23.3874</Data></Cell>
    <Cell ss:StyleID="s72"><Data ss:Type="Number">32.804499999999997</Data></Cell>
    <Cell ss:StyleID="s72"><Data ss:Type="Number">29.727900000000002</Data></Cell>
    <Cell ss:StyleID="s72"><Data ss:Type="String">S-phase kinase-associated protein</Data></Cell>
   </Row>
   <Row ss:AutoFitHeight="0" ss:Height="15.75">
    <Cell ss:Index="2" ss:StyleID="s72"><Data ss:Type="String">Phyca_scf4812_24725</Data></Cell>
    <Cell ss:StyleID="s72"><Data ss:Type="Number">650.22799999999995</Data></Cell>
    <Cell ss:StyleID="s72"><Data ss:Type="Number">563.06899999999996</Data></Cell>
    <Cell ss:StyleID="s72"><Data ss:Type="Number">400.85199999999998</Data></Cell>
    <Cell ss:StyleID="s72"><Data ss:Type="Number">351.63099999999997</Data></Cell>
    <Cell ss:StyleID="s72"><Data ss:Type="Number">314.12400000000002</Data></Cell>
    <Cell ss:StyleID="s72"><Data ss:Type="Number">304.74900000000002</Data></Cell>
    <Cell ss:StyleID="s72"><Data ss:Type="Number">292.49299999999999</Data></Cell>
    <Cell ss:StyleID="s72"><Data ss:Type="String">S-phase kinase-associated protein</Data></Cell>
   </Row>
   <Row ss:AutoFitHeight="0" ss:Height="15.75">
    <Cell ss:MergeDown="18" ss:StyleID="s81"><Data ss:Type="String">Translation regulation</Data></Cell>
    <Cell ss:StyleID="s68"><Data ss:Type="String">Translation factors</Data></Cell>
    <Cell ss:StyleID="s72"/>
    <Cell ss:StyleID="s72"/>
    <Cell ss:StyleID="s72"/>
    <Cell ss:StyleID="s72"/>
    <Cell ss:StyleID="s72"/>
    <Cell ss:StyleID="s72"/>
    <Cell ss:StyleID="s72"/>
    <Cell ss:StyleID="s72"/>
   </Row>
   <Row ss:AutoFitHeight="0" ss:Height="15.75">
    <Cell ss:Index="2" ss:StyleID="s72"><Data ss:Type="String">Phyca_scf1586_20588</Data></Cell>
    <Cell ss:StyleID="s72"><Data ss:Type="Number">10.4785</Data></Cell>
    <Cell ss:StyleID="s72"><Data ss:Type="Number">5.3531000000000004</Data></Cell>
    <Cell ss:StyleID="s72"><Data ss:Type="Number">4.0667200000000001</Data></Cell>
    <Cell ss:StyleID="s72"><Data ss:Type="Number">9.4184099999999997</Data></Cell>
    <Cell ss:StyleID="s72"><Data ss:Type="Number">8.1343899999999998</Data></Cell>
    <Cell ss:StyleID="s72"><Data ss:Type="Number">2.2205900000000001</Data></Cell>
    <Cell ss:StyleID="s72"><Data ss:Type="Number">5.61381</Data></Cell>
    <Cell ss:StyleID="s72"><Data ss:Type="String">zinc finger</Data></Cell>
   </Row>
   <Row ss:AutoFitHeight="0" ss:Height="15.75">
    <Cell ss:Index="2" ss:StyleID="s72"><Data ss:Type="String">Phyca_scf4776_4442</Data></Cell>
    <Cell ss:StyleID="s72"><Data ss:Type="Number">44.432400000000001</Data></Cell>
    <Cell ss:StyleID="s72"><Data ss:Type="Number">20.1416</Data></Cell>
    <Cell ss:StyleID="s72"><Data ss:Type="Number">24.034800000000001</Data></Cell>
    <Cell ss:StyleID="s72"><Data ss:Type="Number">40.057699999999997</Data></Cell>
    <Cell ss:StyleID="s72"><Data ss:Type="Number">36.999200000000002</Data></Cell>
    <Cell ss:StyleID="s72"><Data ss:Type="Number">13.0328</Data></Cell>
    <Cell ss:StyleID="s72"><Data ss:Type="Number">29.800799999999999</Data></Cell>
    <Cell ss:StyleID="s72"><Data ss:Type="String">zinc finger</Data></Cell>
   </Row>
   <Row ss:AutoFitHeight="0" ss:Height="15.75">
    <Cell ss:Index="2" ss:StyleID="s72"><Data ss:Type="String">Phyca_scf2644_4403</Data></Cell>
    <Cell ss:StyleID="s72"><Data ss:Type="Number">147.072</Data></Cell>
    <Cell ss:StyleID="s72"><Data ss:Type="Number">109.098</Data></Cell>
    <Cell ss:StyleID="s72"><Data ss:Type="Number">62.890599999999999</Data></Cell>
    <Cell ss:StyleID="s72"><Data ss:Type="Number">79.944500000000005</Data></Cell>
    <Cell ss:StyleID="s72"><Data ss:Type="Number">79.929299999999998</Data></Cell>
    <Cell ss:StyleID="s72"><Data ss:Type="Number">123.566</Data></Cell>
    <Cell ss:StyleID="s72"><Data ss:Type="Number">181.78700000000001</Data></Cell>
    <Cell ss:StyleID="s72"><Data ss:Type="String">Zinc finger</Data></Cell>
   </Row>
   <Row ss:AutoFitHeight="0" ss:Height="15.75">
    <Cell ss:Index="2" ss:StyleID="s72"><Data ss:Type="String">Phyca_scf4496_18490</Data></Cell>
    <Cell ss:StyleID="s72"><Data ss:Type="Number">58.016399999999997</Data></Cell>
    <Cell ss:StyleID="s72"><Data ss:Type="Number">61.392200000000003</Data></Cell>
    <Cell ss:StyleID="s72"><Data ss:Type="Number">31.771999999999998</Data></Cell>
    <Cell ss:StyleID="s72"><Data ss:Type="Number">23.328099999999999</Data></Cell>
    <Cell ss:StyleID="s72"><Data ss:Type="Number">25.416399999999999</Data></Cell>
    <Cell ss:StyleID="s72"><Data ss:Type="Number">37.319499999999998</Data></Cell>
    <Cell ss:StyleID="s72"><Data ss:Type="Number">67.525199999999998</Data></Cell>
    <Cell ss:StyleID="s72"><Data ss:Type="String">Zinc finger</Data></Cell>
   </Row>
   <Row ss:AutoFitHeight="0" ss:Height="15.75">
    <Cell ss:Index="2" ss:StyleID="s72"><Data ss:Type="String">Phyca_scf4774_13253</Data></Cell>
    <Cell ss:StyleID="s72"><Data ss:Type="Number">20.871300000000002</Data></Cell>
    <Cell ss:StyleID="s72"><Data ss:Type="Number">18.1418</Data></Cell>
    <Cell ss:StyleID="s72"><Data ss:Type="Number">10.847</Data></Cell>
    <Cell ss:StyleID="s72"><Data ss:Type="Number">14.371700000000001</Data></Cell>
    <Cell ss:StyleID="s72"><Data ss:Type="Number">17.480799999999999</Data></Cell>
    <Cell ss:StyleID="s72"><Data ss:Type="Number">18.338799999999999</Data></Cell>
    <Cell ss:StyleID="s72"><Data ss:Type="Number">29.0502</Data></Cell>
    <Cell ss:StyleID="s72"><Data ss:Type="String">Zinc finger</Data></Cell>
   </Row>
   <Row ss:AutoFitHeight="0" ss:Height="15.75">
    <Cell ss:Index="2" ss:StyleID="s72"><Data ss:Type="String">Phyca_scf5116_13028</Data></Cell>
    <Cell ss:StyleID="s72"><Data ss:Type="Number">7.26023</Data></Cell>
    <Cell ss:StyleID="s72"><Data ss:Type="Number">4.52128</Data></Cell>
    <Cell ss:StyleID="s72"><Data ss:Type="Number">3.7843499999999999</Data></Cell>
    <Cell ss:StyleID="s72"><Data ss:Type="Number">5.1079499999999998</Data></Cell>
    <Cell ss:StyleID="s72"><Data ss:Type="Number">3.0482999999999998</Data></Cell>
    <Cell ss:StyleID="s72"><Data ss:Type="Number">3.4286799999999999</Data></Cell>
    <Cell ss:StyleID="s72"><Data ss:Type="Number">2.3551500000000001</Data></Cell>
    <Cell ss:StyleID="s72"><Data ss:Type="String">Zinc finger</Data></Cell>
   </Row>
   <Row ss:AutoFitHeight="0" ss:Height="15.75">
    <Cell ss:Index="2" ss:StyleID="s72"><Data ss:Type="String">Phyca_scf0210_3392</Data></Cell>
    <Cell ss:StyleID="s72"><Data ss:Type="Number">65.512699999999995</Data></Cell>
    <Cell ss:StyleID="s72"><Data ss:Type="Number">41.524000000000001</Data></Cell>
    <Cell ss:StyleID="s72"><Data ss:Type="Number">32.948599999999999</Data></Cell>
    <Cell ss:StyleID="s72"><Data ss:Type="Number">48.896099999999997</Data></Cell>
    <Cell ss:StyleID="s72"><Data ss:Type="Number">63.197600000000001</Data></Cell>
    <Cell ss:StyleID="s72"><Data ss:Type="Number">47.160899999999998</Data></Cell>
    <Cell ss:StyleID="s72"><Data ss:Type="Number">113.628</Data></Cell>
    <Cell ss:StyleID="s72"><Data ss:Type="String">zinc fingers</Data></Cell>
   </Row>
   <Row ss:AutoFitHeight="0" ss:Height="15.75">
    <Cell ss:Index="2" ss:StyleID="s72"><Data ss:Type="String">Phyca_scf0015_10056</Data></Cell>
    <Cell ss:StyleID="s72"><Data ss:Type="Number">45.1509</Data></Cell>
    <Cell ss:StyleID="s72"><Data ss:Type="Number">30.9131</Data></Cell>
    <Cell ss:StyleID="s72"><Data ss:Type="Number">36.408200000000001</Data></Cell>
    <Cell ss:StyleID="s72"><Data ss:Type="Number">41.985900000000001</Data></Cell>
    <Cell ss:StyleID="s72"><Data ss:Type="Number">34.340600000000002</Data></Cell>
    <Cell ss:StyleID="s72"><Data ss:Type="Number">9.4352199999999993</Data></Cell>
    <Cell ss:StyleID="s72"><Data ss:Type="Number">15.6706</Data></Cell>
    <Cell ss:StyleID="s72"><Data ss:Type="String">Zinc finger</Data></Cell>
   </Row>
   <Row ss:AutoFitHeight="0" ss:Height="15.75">
    <Cell ss:Index="2" ss:StyleID="s72"><Data ss:Type="String">Phyca_scf5395_1381</Data></Cell>
    <Cell ss:StyleID="s72"><Data ss:Type="Number">22.360900000000001</Data></Cell>
    <Cell ss:StyleID="s72"><Data ss:Type="Number">17.5563</Data></Cell>
    <Cell ss:StyleID="s72"><Data ss:Type="Number">15.052199999999999</Data></Cell>
    <Cell ss:StyleID="s72"><Data ss:Type="Number">11.317600000000001</Data></Cell>
    <Cell ss:StyleID="s72"><Data ss:Type="Number">13.045</Data></Cell>
    <Cell ss:StyleID="s72"><Data ss:Type="Number">6.6233000000000004</Data></Cell>
    <Cell ss:StyleID="s72"><Data ss:Type="Number">2.9854500000000002</Data></Cell>
    <Cell ss:StyleID="s72"><Data ss:Type="String">Zinc finger</Data></Cell>
   </Row>
   <Row ss:AutoFitHeight="0" ss:Height="15.75">
    <Cell ss:Index="2" ss:StyleID="s72"><Data ss:Type="String">Phyca_scf0201_14444</Data></Cell>
    <Cell ss:StyleID="s72"><Data ss:Type="Number">1045.75</Data></Cell>
    <Cell ss:StyleID="s72"><Data ss:Type="Number">1385.79</Data></Cell>
    <Cell ss:StyleID="s72"><Data ss:Type="Number">752.92100000000005</Data></Cell>
    <Cell ss:StyleID="s72"><Data ss:Type="Number">497.36599999999999</Data></Cell>
    <Cell ss:StyleID="s72"><Data ss:Type="Number">801.12699999999995</Data></Cell>
    <Cell ss:StyleID="s72"><Data ss:Type="Number">471.75099999999998</Data></Cell>
    <Cell ss:StyleID="s72"><Data ss:Type="Number">581.79700000000003</Data></Cell>
    <Cell ss:StyleID="s72"><Data ss:Type="String">Translation elongation factor</Data></Cell>
   </Row>
   <Row ss:AutoFitHeight="0" ss:Height="15.75">
    <Cell ss:Index="2" ss:StyleID="s72"><Data ss:Type="String">Phyca_scf0568_23274</Data></Cell>
    <Cell ss:StyleID="s72"><Data ss:Type="Number">668.17100000000005</Data></Cell>
    <Cell ss:StyleID="s72"><Data ss:Type="Number">651.23599999999999</Data></Cell>
    <Cell ss:StyleID="s72"><Data ss:Type="Number">701.61800000000005</Data></Cell>
    <Cell ss:StyleID="s72"><Data ss:Type="Number">612.94299999999998</Data></Cell>
    <Cell ss:StyleID="s72"><Data ss:Type="Number">687.38599999999997</Data></Cell>
    <Cell ss:StyleID="s72"><Data ss:Type="Number">306.10399999999998</Data></Cell>
    <Cell ss:StyleID="s72"><Data ss:Type="Number">820.58500000000004</Data></Cell>
    <Cell ss:StyleID="s72"><Data ss:Type="String">Translation elongation factor</Data></Cell>
   </Row>
   <Row ss:AutoFitHeight="0" ss:Height="15.75">
    <Cell ss:Index="2" ss:StyleID="s72"><Data ss:Type="String">Phyca_scf0568_23297</Data></Cell>
    <Cell ss:StyleID="s72"><Data ss:Type="Number">177.84800000000001</Data></Cell>
    <Cell ss:StyleID="s72"><Data ss:Type="Number">133.96799999999999</Data></Cell>
    <Cell ss:StyleID="s72"><Data ss:Type="Number">108.964</Data></Cell>
    <Cell ss:StyleID="s72"><Data ss:Type="Number">113.36799999999999</Data></Cell>
    <Cell ss:StyleID="s72"><Data ss:Type="Number">141.36500000000001</Data></Cell>
    <Cell ss:StyleID="s72"><Data ss:Type="Number">48.043300000000002</Data></Cell>
    <Cell ss:StyleID="s72"><Data ss:Type="Number">191.55099999999999</Data></Cell>
    <Cell ss:StyleID="s72"><Data ss:Type="String">Translation elongation factor</Data></Cell>
   </Row>
   <Row ss:AutoFitHeight="0" ss:Height="15.75">
    <Cell ss:Index="2" ss:StyleID="s72"><Data ss:Type="String">Phyca_scf2579_22464</Data></Cell>
    <Cell ss:StyleID="s72"><Data ss:Type="Number">470.91399999999999</Data></Cell>
    <Cell ss:StyleID="s72"><Data ss:Type="Number">359</Data></Cell>
    <Cell ss:StyleID="s72"><Data ss:Type="Number">253.86799999999999</Data></Cell>
    <Cell ss:StyleID="s72"><Data ss:Type="Number">261.262</Data></Cell>
    <Cell ss:StyleID="s72"><Data ss:Type="Number">371.55900000000003</Data></Cell>
    <Cell ss:StyleID="s72"><Data ss:Type="Number">403.20600000000002</Data></Cell>
    <Cell ss:StyleID="s72"><Data ss:Type="Number">616.24599999999998</Data></Cell>
    <Cell ss:StyleID="s72"><Data ss:Type="String">Translation elongation factor</Data></Cell>
   </Row>
   <Row ss:AutoFitHeight="0" ss:Height="15.75">
    <Cell ss:Index="2" ss:StyleID="s72"><Data ss:Type="String">Phyca_scf3796_19009</Data></Cell>
    <Cell ss:StyleID="s72"><Data ss:Type="Number">628.37199999999996</Data></Cell>
    <Cell ss:StyleID="s72"><Data ss:Type="Number">500.58600000000001</Data></Cell>
    <Cell ss:StyleID="s72"><Data ss:Type="Number">430.16699999999997</Data></Cell>
    <Cell ss:StyleID="s72"><Data ss:Type="Number">357.60199999999998</Data></Cell>
    <Cell ss:StyleID="s72"><Data ss:Type="Number">432.48399999999998</Data></Cell>
    <Cell ss:StyleID="s72"><Data ss:Type="Number">258.02800000000002</Data></Cell>
    <Cell ss:StyleID="s72"><Data ss:Type="Number">469.214</Data></Cell>
    <Cell ss:StyleID="s72"><Data ss:Type="String">Translation elongation factor</Data></Cell>
   </Row>
   <Row ss:AutoFitHeight="0" ss:Height="15.75">
    <Cell ss:Index="2" ss:StyleID="s72"><Data ss:Type="String">Phyca_scf0040_1760</Data></Cell>
    <Cell ss:StyleID="s72"><Data ss:Type="Number">317.15699999999998</Data></Cell>
    <Cell ss:StyleID="s72"><Data ss:Type="Number">162.65600000000001</Data></Cell>
    <Cell ss:StyleID="s72"><Data ss:Type="Number">97.192499999999995</Data></Cell>
    <Cell ss:StyleID="s72"><Data ss:Type="Number">365.02100000000002</Data></Cell>
    <Cell ss:StyleID="s72"><Data ss:Type="Number">197.02699999999999</Data></Cell>
    <Cell ss:StyleID="s72"><Data ss:Type="Number">116.48</Data></Cell>
    <Cell ss:StyleID="s72"><Data ss:Type="Number">78.718999999999994</Data></Cell>
    <Cell ss:StyleID="s72"><Data ss:Type="String">transcription factor</Data></Cell>
   </Row>
   <Row ss:AutoFitHeight="0" ss:Height="15.75">
    <Cell ss:Index="2" ss:StyleID="s72"><Data ss:Type="String">Phyca_scf3147_5790</Data></Cell>
    <Cell ss:StyleID="s72"><Data ss:Type="Number">1441.41</Data></Cell>
    <Cell ss:StyleID="s72"><Data ss:Type="Number">1548.72</Data></Cell>
    <Cell ss:StyleID="s72"><Data ss:Type="Number">1857.47</Data></Cell>
    <Cell ss:StyleID="s72"><Data ss:Type="Number">1000.39</Data></Cell>
    <Cell ss:StyleID="s72"><Data ss:Type="Number">1033.25</Data></Cell>
    <Cell ss:StyleID="s72"><Data ss:Type="Number">552.303</Data></Cell>
    <Cell ss:StyleID="s72"><Data ss:Type="Number">327.44900000000001</Data></Cell>
    <Cell ss:StyleID="s72"><Data ss:Type="String">Transcription factor</Data></Cell>
   </Row>
   <Row ss:AutoFitHeight="0" ss:Height="15.75">
    <Cell ss:Index="2" ss:StyleID="s72"><Data ss:Type="String">Phyca_scf3653_24774</Data></Cell>
    <Cell ss:StyleID="s72"><Data ss:Type="Number">284.46699999999998</Data></Cell>
    <Cell ss:StyleID="s72"><Data ss:Type="Number">229.83199999999999</Data></Cell>
    <Cell ss:StyleID="s72"><Data ss:Type="Number">147.47399999999999</Data></Cell>
    <Cell ss:StyleID="s72"><Data ss:Type="Number">159.83799999999999</Data></Cell>
    <Cell ss:StyleID="s72"><Data ss:Type="Number">170.98</Data></Cell>
    <Cell ss:StyleID="s72"><Data ss:Type="Number">126.161</Data></Cell>
    <Cell ss:StyleID="s72"><Data ss:Type="Number">608.38400000000001</Data></Cell>
    <Cell ss:StyleID="s72"><Data ss:Type="String">Transcription factor</Data></Cell>
   </Row>
   <Row ss:AutoFitHeight="0" ss:Height="15.75">
    <Cell ss:Index="2" ss:StyleID="s72"><Data ss:Type="String">Phyca_scf0815_9881</Data></Cell>
    <Cell ss:StyleID="s72"><Data ss:Type="Number">6976.72</Data></Cell>
    <Cell ss:StyleID="s72"><Data ss:Type="Number">4808.13</Data></Cell>
    <Cell ss:StyleID="s72"><Data ss:Type="Number">3859.38</Data></Cell>
    <Cell ss:StyleID="s72"><Data ss:Type="Number">5643.5</Data></Cell>
    <Cell ss:StyleID="s72"><Data ss:Type="Number">6455.1</Data></Cell>
    <Cell ss:StyleID="s72"><Data ss:Type="Number">2600.4</Data></Cell>
    <Cell ss:StyleID="s72"><Data ss:Type="Number">8172.38</Data></Cell>
    <Cell ss:StyleID="s72"><Data ss:Type="String">Zinc finger</Data></Cell>
   </Row>
   <Row ss:AutoFitHeight="0" ss:Height="15.75">
    <Cell ss:MergeDown="9" ss:StyleID="s83"><Data ss:Type="String">CAZy</Data></Cell>
    <Cell ss:StyleID="s68"><Data ss:Type="String">Glycoside hydrolase</Data></Cell>
    <Cell ss:StyleID="s72"/>
    <Cell ss:StyleID="s72"/>
    <Cell ss:StyleID="s72"/>
    <Cell ss:StyleID="s72"/>
    <Cell ss:StyleID="s72"/>
    <Cell ss:StyleID="s72"/>
    <Cell ss:StyleID="s72"/>
    <Cell ss:StyleID="s72"/>
   </Row>
   <Row ss:AutoFitHeight="0" ss:Height="15.75">
    <Cell ss:Index="2" ss:StyleID="s72"><Data ss:Type="String">Phyca_scf0427_14972</Data></Cell>
    <Cell ss:StyleID="s72"><Data ss:Type="Number">3.28687</Data></Cell>
    <Cell ss:StyleID="s72"><Data ss:Type="Number">2.87134</Data></Cell>
    <Cell ss:StyleID="s72"><Data ss:Type="Number">1.8704799999999999</Data></Cell>
    <Cell ss:StyleID="s72"><Data ss:Type="Number">2.28105</Data></Cell>
    <Cell ss:StyleID="s72"><Data ss:Type="Number">2.3507400000000001</Data></Cell>
    <Cell ss:StyleID="s72"><Data ss:Type="Number">0.550732</Data></Cell>
    <Cell ss:StyleID="s72"><Data ss:Type="Number">0.87289300000000003</Data></Cell>
    <Cell ss:StyleID="s72"><Data ss:Type="String">GH</Data></Cell>
   </Row>
   <Row ss:AutoFitHeight="0" ss:Height="15.75">
    <Cell ss:Index="2" ss:StyleID="s72"><Data ss:Type="String">Phyca_scf4361_22678</Data></Cell>
    <Cell ss:StyleID="s72"><Data ss:Type="Number">53.430900000000001</Data></Cell>
    <Cell ss:StyleID="s72"><Data ss:Type="Number">43.885300000000001</Data></Cell>
    <Cell ss:StyleID="s72"><Data ss:Type="Number">67.709100000000007</Data></Cell>
    <Cell ss:StyleID="s72"><Data ss:Type="Number">48.5107</Data></Cell>
    <Cell ss:StyleID="s72"><Data ss:Type="Number">35.733699999999999</Data></Cell>
    <Cell ss:StyleID="s72"><Data ss:Type="Number">25.8367</Data></Cell>
    <Cell ss:StyleID="s72"><Data ss:Type="Number">12.094200000000001</Data></Cell>
    <Cell ss:StyleID="s72"><Data ss:Type="String">GH</Data></Cell>
   </Row>
   <Row ss:AutoFitHeight="0" ss:Height="15.75">
    <Cell ss:Index="2" ss:StyleID="s72"><Data ss:Type="String">Phyca_scf0116_7369</Data></Cell>
    <Cell ss:StyleID="s72"><Data ss:Type="Number">15.0007</Data></Cell>
    <Cell ss:StyleID="s72"><Data ss:Type="Number">6.3956299999999997</Data></Cell>
    <Cell ss:StyleID="s72"><Data ss:Type="Number">8.4023099999999999</Data></Cell>
    <Cell ss:StyleID="s72"><Data ss:Type="Number">15.718400000000001</Data></Cell>
    <Cell ss:StyleID="s72"><Data ss:Type="Number">11.4659</Data></Cell>
    <Cell ss:StyleID="s72"><Data ss:Type="Number">3.8131300000000001</Data></Cell>
    <Cell ss:StyleID="s72"><Data ss:Type="Number">3.7382200000000001</Data></Cell>
    <Cell ss:StyleID="s72"><Data ss:Type="String">GH</Data></Cell>
   </Row>
   <Row ss:AutoFitHeight="0" ss:Height="15.75">
    <Cell ss:Index="2" ss:StyleID="s72"><Data ss:Type="String">Phyca_scf2426_13503</Data></Cell>
    <Cell ss:StyleID="s72"><Data ss:Type="Number">6.4056300000000004</Data></Cell>
    <Cell ss:StyleID="s72"><Data ss:Type="Number">3.92781</Data></Cell>
    <Cell ss:StyleID="s72"><Data ss:Type="Number">2.99709</Data></Cell>
    <Cell ss:StyleID="s72"><Data ss:Type="Number">3.65734</Data></Cell>
    <Cell ss:StyleID="s72"><Data ss:Type="Number">2.6329400000000001</Data></Cell>
    <Cell ss:StyleID="s72"><Data ss:Type="Number">2.5000499999999999</Data></Cell>
    <Cell ss:StyleID="s72"><Data ss:Type="Number">1.4652499999999999</Data></Cell>
    <Cell ss:StyleID="s72"><Data ss:Type="String">GH</Data></Cell>
   </Row>
   <Row ss:AutoFitHeight="0" ss:Height="15.75">
    <Cell ss:Index="2" ss:StyleID="s72"><Data ss:Type="String">Phyca_scf4358_22991</Data></Cell>
    <Cell ss:StyleID="s72"><Data ss:Type="Number">150.68899999999999</Data></Cell>
    <Cell ss:StyleID="s72"><Data ss:Type="Number">96.015199999999993</Data></Cell>
    <Cell ss:StyleID="s72"><Data ss:Type="Number">73.239099999999993</Data></Cell>
    <Cell ss:StyleID="s72"><Data ss:Type="Number">110.8</Data></Cell>
    <Cell ss:StyleID="s72"><Data ss:Type="Number">183.441</Data></Cell>
    <Cell ss:StyleID="s72"><Data ss:Type="Number">80.921199999999999</Data></Cell>
    <Cell ss:StyleID="s72"><Data ss:Type="Number">142.15199999999999</Data></Cell>
    <Cell ss:StyleID="s72"><Data ss:Type="String">GH</Data></Cell>
   </Row>
   <Row ss:AutoFitHeight="0" ss:Height="15.75">
    <Cell ss:Index="2" ss:StyleID="s72"><Data ss:Type="String">Phyca_scf5269_19849</Data></Cell>
    <Cell ss:StyleID="s72"><Data ss:Type="Number">58.878599999999999</Data></Cell>
    <Cell ss:StyleID="s72"><Data ss:Type="Number">64.660899999999998</Data></Cell>
    <Cell ss:StyleID="s72"><Data ss:Type="Number">29.389800000000001</Data></Cell>
    <Cell ss:StyleID="s72"><Data ss:Type="Number">35.849699999999999</Data></Cell>
    <Cell ss:StyleID="s72"><Data ss:Type="Number">43.956099999999999</Data></Cell>
    <Cell ss:StyleID="s72"><Data ss:Type="Number">10.959099999999999</Data></Cell>
    <Cell ss:StyleID="s72"><Data ss:Type="Number">16.665099999999999</Data></Cell>
    <Cell ss:StyleID="s72"><Data ss:Type="String">GH</Data></Cell>
   </Row>
   <Row ss:AutoFitHeight="0" ss:Height="15.75">
    <Cell ss:Index="2" ss:StyleID="s72"><Data ss:Type="String">Phyca_scf3699_7594</Data></Cell>
    <Cell ss:StyleID="s72"><Data ss:Type="Number">4.7055600000000002</Data></Cell>
    <Cell ss:StyleID="s72"><Data ss:Type="Number">5.5850600000000004</Data></Cell>
    <Cell ss:StyleID="s72"><Data ss:Type="Number">5.4055600000000004</Data></Cell>
    <Cell ss:StyleID="s72"><Data ss:Type="Number">3.7912300000000001</Data></Cell>
    <Cell ss:StyleID="s72"><Data ss:Type="Number">4.7147899999999998</Data></Cell>
    <Cell ss:StyleID="s72"><Data ss:Type="Number">1.4558599999999999</Data></Cell>
    <Cell ss:StyleID="s72"><Data ss:Type="Number">1.5279</Data></Cell>
    <Cell ss:StyleID="s72"><Data ss:Type="String">GH</Data></Cell>
   </Row>
   <Row ss:AutoFitHeight="0" ss:Height="15.75">
    <Cell ss:Index="2" ss:StyleID="s68"><Data ss:Type="String">Glycosyl transferase</Data></Cell>
    <Cell ss:StyleID="s72"/>
    <Cell ss:StyleID="s72"/>
    <Cell ss:StyleID="s72"/>
    <Cell ss:StyleID="s72"/>
    <Cell ss:StyleID="s72"/>
    <Cell ss:StyleID="s72"/>
    <Cell ss:StyleID="s72"/>
    <Cell ss:StyleID="s72"/>
   </Row>
   <Row ss:AutoFitHeight="0" ss:Height="15.75">
    <Cell ss:Index="2" ss:StyleID="s72"><Data ss:Type="String">Phyca_scf0153_4287</Data></Cell>
    <Cell ss:StyleID="s72"><Data ss:Type="Number">199.83600000000001</Data></Cell>
    <Cell ss:StyleID="s72"><Data ss:Type="Number">101.527</Data></Cell>
    <Cell ss:StyleID="s72"><Data ss:Type="Number">146.61000000000001</Data></Cell>
    <Cell ss:StyleID="s72"><Data ss:Type="Number">170.99</Data></Cell>
    <Cell ss:StyleID="s72"><Data ss:Type="Number">244.51499999999999</Data></Cell>
    <Cell ss:StyleID="s72"><Data ss:Type="Number">129.489</Data></Cell>
    <Cell ss:StyleID="s72"><Data ss:Type="Number">303.56</Data></Cell>
    <Cell ss:StyleID="s72"><Data ss:Type="String">GT</Data></Cell>
   </Row>
   <Row ss:AutoFitHeight="0" ss:Height="15.75">
    <Cell ss:MergeDown="5" ss:StyleID="s85"><Data ss:Type="String">Hydrolase</Data></Cell>
    <Cell ss:StyleID="s68"><Data ss:Type="String">Hydrolase</Data></Cell>
    <Cell ss:StyleID="s72"/>
    <Cell ss:StyleID="s72"/>
    <Cell ss:StyleID="s72"/>
    <Cell ss:StyleID="s72"/>
    <Cell ss:StyleID="s72"/>
    <Cell ss:StyleID="s72"/>
    <Cell ss:StyleID="s72"/>
    <Cell ss:StyleID="s72"/>
   </Row>
   <Row ss:AutoFitHeight="0" ss:Height="15.75">
    <Cell ss:Index="2" ss:StyleID="s72"><Data ss:Type="String">Phyca_scf2359_27841</Data></Cell>
    <Cell ss:StyleID="s72"><Data ss:Type="Number">88.779399999999995</Data></Cell>
    <Cell ss:StyleID="s72"><Data ss:Type="Number">75.031899999999993</Data></Cell>
    <Cell ss:StyleID="s72"><Data ss:Type="Number">48.937399999999997</Data></Cell>
    <Cell ss:StyleID="s72"><Data ss:Type="Number">60.9452</Data></Cell>
    <Cell ss:StyleID="s72"><Data ss:Type="Number">106.887</Data></Cell>
    <Cell ss:StyleID="s72"><Data ss:Type="Number">64.957300000000004</Data></Cell>
    <Cell ss:StyleID="s72"><Data ss:Type="Number">472.34500000000003</Data></Cell>
    <Cell ss:StyleID="s72"><Data ss:Type="String">hydrolase</Data></Cell>
   </Row>
   <Row ss:AutoFitHeight="0" ss:Height="15.75">
    <Cell ss:Index="2" ss:StyleID="s72"><Data ss:Type="String">Phyca_scf3600_21966</Data></Cell>
    <Cell ss:StyleID="s72"><Data ss:Type="Number">45.2072</Data></Cell>
    <Cell ss:StyleID="s72"><Data ss:Type="Number">47.095199999999998</Data></Cell>
    <Cell ss:StyleID="s72"><Data ss:Type="Number">22.6252</Data></Cell>
    <Cell ss:StyleID="s72"><Data ss:Type="Number">24.479099999999999</Data></Cell>
    <Cell ss:StyleID="s72"><Data ss:Type="Number">37.236899999999999</Data></Cell>
    <Cell ss:StyleID="s72"><Data ss:Type="Number">22.447700000000001</Data></Cell>
    <Cell ss:StyleID="s72"><Data ss:Type="Number">109.429</Data></Cell>
    <Cell ss:StyleID="s72"><Data ss:Type="String">hydrolase</Data></Cell>
   </Row>
   <Row ss:AutoFitHeight="0" ss:Height="15.75">
    <Cell ss:Index="2" ss:StyleID="s72"><Data ss:Type="String">Phyca_scf5145_11581</Data></Cell>
    <Cell ss:StyleID="s72"><Data ss:Type="Number">28.944700000000001</Data></Cell>
    <Cell ss:StyleID="s72"><Data ss:Type="Number">14.8749</Data></Cell>
    <Cell ss:StyleID="s72"><Data ss:Type="Number">10.4215</Data></Cell>
    <Cell ss:StyleID="s72"><Data ss:Type="Number">18.5534</Data></Cell>
    <Cell ss:StyleID="s72"><Data ss:Type="Number">22.228400000000001</Data></Cell>
    <Cell ss:StyleID="s72"><Data ss:Type="Number">24.581199999999999</Data></Cell>
    <Cell ss:StyleID="s72"><Data ss:Type="Number">62.269100000000002</Data></Cell>
    <Cell ss:StyleID="s72"><Data ss:Type="String">hydrolase</Data></Cell>
   </Row>
   <Row ss:AutoFitHeight="0" ss:Height="15.75">
    <Cell ss:Index="2" ss:StyleID="s72"><Data ss:Type="String">Phyca_scf2066_26185</Data></Cell>
    <Cell ss:StyleID="s72"><Data ss:Type="Number">9.4075299999999995</Data></Cell>
    <Cell ss:StyleID="s72"><Data ss:Type="Number">10.674200000000001</Data></Cell>
    <Cell ss:StyleID="s72"><Data ss:Type="Number">11.3231</Data></Cell>
    <Cell ss:StyleID="s72"><Data ss:Type="Number">10.2597</Data></Cell>
    <Cell ss:StyleID="s72"><Data ss:Type="Number">5.0879500000000002</Data></Cell>
    <Cell ss:StyleID="s72"><Data ss:Type="Number">1.8778699999999999</Data></Cell>
    <Cell ss:StyleID="s72"><Data ss:Type="Number">1.5429600000000001</Data></Cell>
    <Cell ss:StyleID="s72"><Data ss:Type="String">hydrolytic enzymes</Data></Cell>
   </Row>
   <Row ss:AutoFitHeight="0" ss:Height="15.75">
    <Cell ss:Index="2" ss:StyleID="s72"><Data ss:Type="String">Phyca_scf2357_373</Data></Cell>
    <Cell ss:StyleID="s72"><Data ss:Type="Number">39.3568</Data></Cell>
    <Cell ss:StyleID="s72"><Data ss:Type="Number">9.7535699999999999</Data></Cell>
    <Cell ss:StyleID="s72"><Data ss:Type="Number">6.55931</Data></Cell>
    <Cell ss:StyleID="s72"><Data ss:Type="Number">7.5195299999999996</Data></Cell>
    <Cell ss:StyleID="s72"><Data ss:Type="Number">88.273700000000005</Data></Cell>
    <Cell ss:StyleID="s72"><Data ss:Type="Number">7.6016500000000002</Data></Cell>
    <Cell ss:StyleID="s72"><Data ss:Type="Number">14.550800000000001</Data></Cell>
    <Cell ss:StyleID="s72"><Data ss:Type="String">hydrolytic enzymes</Data></Cell>
   </Row>
   <Row ss:AutoFitHeight="0" ss:Height="15.75">
    <Cell ss:MergeDown="14" ss:StyleID="s85"><Data ss:Type="String">Oxidoreductase</Data></Cell>
    <Cell ss:StyleID="s73"><Data ss:Type="String">Oxidoreductase</Data></Cell>
    <Cell ss:StyleID="s72"/>
    <Cell ss:StyleID="s72"/>
    <Cell ss:StyleID="s72"/>
    <Cell ss:StyleID="s72"/>
    <Cell ss:StyleID="s72"/>
    <Cell ss:StyleID="s72"/>
    <Cell ss:StyleID="s72"/>
    <Cell ss:StyleID="s72"/>
   </Row>
   <Row ss:AutoFitHeight="0" ss:Height="15.75">
    <Cell ss:Index="2" ss:StyleID="s72"><Data ss:Type="String">Phyca_scf1445_27422</Data></Cell>
    <Cell ss:StyleID="s72"><Data ss:Type="Number">303.89499999999998</Data></Cell>
    <Cell ss:StyleID="s72"><Data ss:Type="Number">422.93200000000002</Data></Cell>
    <Cell ss:StyleID="s72"><Data ss:Type="Number">225.34399999999999</Data></Cell>
    <Cell ss:StyleID="s72"><Data ss:Type="Number">225.89099999999999</Data></Cell>
    <Cell ss:StyleID="s72"><Data ss:Type="Number">142.27199999999999</Data></Cell>
    <Cell ss:StyleID="s72"><Data ss:Type="Number">84.812100000000001</Data></Cell>
    <Cell ss:StyleID="s72"><Data ss:Type="Number">69.793099999999995</Data></Cell>
    <Cell ss:StyleID="s72"><Data ss:Type="String">Phase II enzyme</Data></Cell>
   </Row>
   <Row ss:AutoFitHeight="0" ss:Height="15.75">
    <Cell ss:Index="2" ss:StyleID="s72"><Data ss:Type="String">Phyca_scf3803_2927</Data></Cell>
    <Cell ss:StyleID="s72"><Data ss:Type="Number">285.21499999999997</Data></Cell>
    <Cell ss:StyleID="s72"><Data ss:Type="Number">341.83</Data></Cell>
    <Cell ss:StyleID="s72"><Data ss:Type="Number">278.05799999999999</Data></Cell>
    <Cell ss:StyleID="s72"><Data ss:Type="Number">300.57499999999999</Data></Cell>
    <Cell ss:StyleID="s72"><Data ss:Type="Number">153.96100000000001</Data></Cell>
    <Cell ss:StyleID="s72"><Data ss:Type="Number">153.78200000000001</Data></Cell>
    <Cell ss:StyleID="s72"><Data ss:Type="Number">75.964100000000002</Data></Cell>
    <Cell ss:StyleID="s72"><Data ss:Type="String">Phase II enzyme</Data></Cell>
   </Row>
   <Row ss:AutoFitHeight="0" ss:Height="15.75">
    <Cell ss:Index="2" ss:StyleID="s72"><Data ss:Type="String">Phyca_scf0450_5076</Data></Cell>
    <Cell ss:StyleID="s72"><Data ss:Type="Number">209.40700000000001</Data></Cell>
    <Cell ss:StyleID="s72"><Data ss:Type="Number">130.91900000000001</Data></Cell>
    <Cell ss:StyleID="s72"><Data ss:Type="Number">113.22199999999999</Data></Cell>
    <Cell ss:StyleID="s72"><Data ss:Type="Number">111.55800000000001</Data></Cell>
    <Cell ss:StyleID="s72"><Data ss:Type="Number">67.047499999999999</Data></Cell>
    <Cell ss:StyleID="s72"><Data ss:Type="Number">82.527699999999996</Data></Cell>
    <Cell ss:StyleID="s72"><Data ss:Type="Number">107.983</Data></Cell>
    <Cell ss:StyleID="s72"><Data ss:Type="String">Oxidoreductase</Data></Cell>
   </Row>
   <Row ss:AutoFitHeight="0" ss:Height="15.75">
    <Cell ss:Index="2" ss:StyleID="s72"><Data ss:Type="String">Phyca_scf0763_17382</Data></Cell>
    <Cell ss:StyleID="s72"><Data ss:Type="Number">853.21100000000001</Data></Cell>
    <Cell ss:StyleID="s72"><Data ss:Type="Number">857.64800000000002</Data></Cell>
    <Cell ss:StyleID="s72"><Data ss:Type="Number">498.94099999999997</Data></Cell>
    <Cell ss:StyleID="s72"><Data ss:Type="Number">630.46199999999999</Data></Cell>
    <Cell ss:StyleID="s72"><Data ss:Type="Number">897.40599999999995</Data></Cell>
    <Cell ss:StyleID="s72"><Data ss:Type="Number">376.84500000000003</Data></Cell>
    <Cell ss:StyleID="s72"><Data ss:Type="Number">439.19799999999998</Data></Cell>
    <Cell ss:StyleID="s72"><Data ss:Type="String">Oxidoreductase</Data></Cell>
   </Row>
   <Row ss:AutoFitHeight="0" ss:Height="15.75">
    <Cell ss:Index="2" ss:StyleID="s72"><Data ss:Type="String">Phyca_scf1882_587</Data></Cell>
    <Cell ss:StyleID="s72"><Data ss:Type="Number">90.054000000000002</Data></Cell>
    <Cell ss:StyleID="s72"><Data ss:Type="Number">123.496</Data></Cell>
    <Cell ss:StyleID="s72"><Data ss:Type="Number">61.988</Data></Cell>
    <Cell ss:StyleID="s72"><Data ss:Type="Number">68.361199999999997</Data></Cell>
    <Cell ss:StyleID="s72"><Data ss:Type="Number">38.613300000000002</Data></Cell>
    <Cell ss:StyleID="s72"><Data ss:Type="Number">24.773499999999999</Data></Cell>
    <Cell ss:StyleID="s72"><Data ss:Type="Number">16.3293</Data></Cell>
    <Cell ss:StyleID="s72"><Data ss:Type="String">oxidoreductase</Data></Cell>
   </Row>
   <Row ss:AutoFitHeight="0" ss:Height="15.75">
    <Cell ss:Index="2" ss:StyleID="s72"><Data ss:Type="String">Phyca_scf2772_8082</Data></Cell>
    <Cell ss:StyleID="s72"><Data ss:Type="Number">69.376300000000001</Data></Cell>
    <Cell ss:StyleID="s72"><Data ss:Type="Number">34.345199999999998</Data></Cell>
    <Cell ss:StyleID="s72"><Data ss:Type="Number">29.314499999999999</Data></Cell>
    <Cell ss:StyleID="s72"><Data ss:Type="Number">20.53</Data></Cell>
    <Cell ss:StyleID="s72"><Data ss:Type="Number">19.0899</Data></Cell>
    <Cell ss:StyleID="s72"><Data ss:Type="Number">21.718800000000002</Data></Cell>
    <Cell ss:StyleID="s72"><Data ss:Type="Number">18.2789</Data></Cell>
    <Cell ss:StyleID="s72"><Data ss:Type="String">oxidoreductase</Data></Cell>
   </Row>
   <Row ss:AutoFitHeight="0" ss:Height="15.75">
    <Cell ss:Index="2" ss:StyleID="s72"><Data ss:Type="String">Phyca_scf2836_535</Data></Cell>
    <Cell ss:StyleID="s72"><Data ss:Type="Number">15.8285</Data></Cell>
    <Cell ss:StyleID="s72"><Data ss:Type="Number">12.1402</Data></Cell>
    <Cell ss:StyleID="s72"><Data ss:Type="Number">12.226000000000001</Data></Cell>
    <Cell ss:StyleID="s72"><Data ss:Type="Number">7.5059199999999997</Data></Cell>
    <Cell ss:StyleID="s72"><Data ss:Type="Number">6.5614100000000004</Data></Cell>
    <Cell ss:StyleID="s72"><Data ss:Type="Number">5.6264099999999999</Data></Cell>
    <Cell ss:StyleID="s72"><Data ss:Type="Number">6.8004899999999999</Data></Cell>
    <Cell ss:StyleID="s72"><Data ss:Type="String">oxidoreductase</Data></Cell>
   </Row>
   <Row ss:AutoFitHeight="0" ss:Height="15.75">
    <Cell ss:Index="2" ss:StyleID="s72"><Data ss:Type="String">Phyca_scf4405_27498</Data></Cell>
    <Cell ss:StyleID="s72"><Data ss:Type="Number">421.71</Data></Cell>
    <Cell ss:StyleID="s72"><Data ss:Type="Number">17.341699999999999</Data></Cell>
    <Cell ss:StyleID="s72"><Data ss:Type="Number">21.026700000000002</Data></Cell>
    <Cell ss:StyleID="s72"><Data ss:Type="Number">103.408</Data></Cell>
    <Cell ss:StyleID="s72"><Data ss:Type="Number">588.15</Data></Cell>
    <Cell ss:StyleID="s72"><Data ss:Type="Number">12.8805</Data></Cell>
    <Cell ss:StyleID="s72"><Data ss:Type="Number">103.617</Data></Cell>
    <Cell ss:StyleID="s72"><Data ss:Type="String">oxidoreductase</Data></Cell>
   </Row>
   <Row ss:AutoFitHeight="0" ss:Height="15.75">
    <Cell ss:Index="2" ss:StyleID="s68"><Data ss:Type="String">Oxidase</Data></Cell>
    <Cell ss:StyleID="s72"/>
    <Cell ss:StyleID="s72"/>
    <Cell ss:StyleID="s72"/>
    <Cell ss:StyleID="s72"/>
    <Cell ss:StyleID="s72"/>
    <Cell ss:StyleID="s72"/>
    <Cell ss:StyleID="s72"/>
    <Cell ss:StyleID="s72"/>
   </Row>
   <Row ss:AutoFitHeight="0" ss:Height="15.75">
    <Cell ss:Index="2" ss:StyleID="s72"><Data ss:Type="String">Phyca_scf4492_11470</Data></Cell>
    <Cell ss:StyleID="s72"><Data ss:Type="Number">120.01300000000001</Data></Cell>
    <Cell ss:StyleID="s72"><Data ss:Type="Number">148.55500000000001</Data></Cell>
    <Cell ss:StyleID="s72"><Data ss:Type="Number">105.708</Data></Cell>
    <Cell ss:StyleID="s72"><Data ss:Type="Number">63.475299999999997</Data></Cell>
    <Cell ss:StyleID="s72"><Data ss:Type="Number">55.462899999999998</Data></Cell>
    <Cell ss:StyleID="s72"><Data ss:Type="Number">62.487499999999997</Data></Cell>
    <Cell ss:StyleID="s72"><Data ss:Type="Number">162.97999999999999</Data></Cell>
    <Cell ss:StyleID="s72"><Data ss:Type="String">Cytochrome c oxidase</Data></Cell>
   </Row>
   <Row ss:AutoFitHeight="0" ss:Height="15.75">
    <Cell ss:Index="2" ss:StyleID="s72"><Data ss:Type="String">Phyca_scf3029_19658</Data></Cell>
    <Cell ss:StyleID="s72"><Data ss:Type="Number">577.38800000000003</Data></Cell>
    <Cell ss:StyleID="s72"><Data ss:Type="Number">383.358</Data></Cell>
    <Cell ss:StyleID="s72"><Data ss:Type="Number">441.48599999999999</Data></Cell>
    <Cell ss:StyleID="s72"><Data ss:Type="Number">1148.8499999999999</Data></Cell>
    <Cell ss:StyleID="s72"><Data ss:Type="Number">1022.82</Data></Cell>
    <Cell ss:StyleID="s72"><Data ss:Type="Number">204.78200000000001</Data></Cell>
    <Cell ss:StyleID="s72"><Data ss:Type="Number">259.80099999999999</Data></Cell>
    <Cell ss:StyleID="s72"><Data ss:Type="String">oxidase</Data></Cell>
   </Row>
   <Row ss:AutoFitHeight="0" ss:Height="15.75">
    <Cell ss:Index="2" ss:StyleID="s68"><Data ss:Type="String">Reductase</Data></Cell>
    <Cell ss:StyleID="s72"/>
    <Cell ss:StyleID="s72"/>
    <Cell ss:StyleID="s72"/>
    <Cell ss:StyleID="s72"/>
    <Cell ss:StyleID="s72"/>
    <Cell ss:StyleID="s72"/>
    <Cell ss:StyleID="s72"/>
    <Cell ss:StyleID="s72"/>
   </Row>
   <Row ss:AutoFitHeight="0" ss:Height="15.75">
    <Cell ss:Index="2" ss:StyleID="s72"><Data ss:Type="String">Phyca_scf0508_22062</Data></Cell>
    <Cell ss:StyleID="s72"><Data ss:Type="Number">1372.9</Data></Cell>
    <Cell ss:StyleID="s72"><Data ss:Type="Number">927.49199999999996</Data></Cell>
    <Cell ss:StyleID="s72"><Data ss:Type="Number">573.46500000000003</Data></Cell>
    <Cell ss:StyleID="s72"><Data ss:Type="Number">757.23500000000001</Data></Cell>
    <Cell ss:StyleID="s72"><Data ss:Type="Number">776.81</Data></Cell>
    <Cell ss:StyleID="s72"><Data ss:Type="Number">502.79599999999999</Data></Cell>
    <Cell ss:StyleID="s72"><Data ss:Type="Number">568.41600000000005</Data></Cell>
    <Cell ss:StyleID="s72"><Data ss:Type="String">reductase</Data></Cell>
   </Row>
   <Row ss:AutoFitHeight="0" ss:Height="15.75">
    <Cell ss:Index="2" ss:StyleID="s72"><Data ss:Type="String">Phyca_scf0527_10404</Data></Cell>
    <Cell ss:StyleID="s72"><Data ss:Type="Number">506.899</Data></Cell>
    <Cell ss:StyleID="s72"><Data ss:Type="Number">343.72899999999998</Data></Cell>
    <Cell ss:StyleID="s72"><Data ss:Type="Number">254.672</Data></Cell>
    <Cell ss:StyleID="s72"><Data ss:Type="Number">219.48400000000001</Data></Cell>
    <Cell ss:StyleID="s72"><Data ss:Type="Number">292.75700000000001</Data></Cell>
    <Cell ss:StyleID="s72"><Data ss:Type="Number">158.738</Data></Cell>
    <Cell ss:StyleID="s72"><Data ss:Type="Number">226.92400000000001</Data></Cell>
    <Cell ss:StyleID="s72"><Data ss:Type="String">reductase</Data></Cell>
   </Row>
   <Row ss:AutoFitHeight="0" ss:Height="15.75">
    <Cell ss:MergeDown="7" ss:StyleID="s85"><Data ss:Type="String">Dehydrogenase</Data></Cell>
    <Cell ss:StyleID="s72"><Data ss:Type="String">Phyca_scf0434_24055</Data></Cell>
    <Cell ss:StyleID="s72"><Data ss:Type="Number">1236.42</Data></Cell>
    <Cell ss:StyleID="s72"><Data ss:Type="Number">1199.5999999999999</Data></Cell>
    <Cell ss:StyleID="s72"><Data ss:Type="Number">620.69000000000005</Data></Cell>
    <Cell ss:StyleID="s72"><Data ss:Type="Number">750.452</Data></Cell>
    <Cell ss:StyleID="s72"><Data ss:Type="Number">821.77099999999996</Data></Cell>
    <Cell ss:StyleID="s72"><Data ss:Type="Number">619.82100000000003</Data></Cell>
    <Cell ss:StyleID="s72"><Data ss:Type="Number">2376.2399999999998</Data></Cell>
    <Cell ss:StyleID="s72"><Data ss:Type="String">dehydrogenase</Data></Cell>
   </Row>
   <Row ss:AutoFitHeight="0" ss:Height="15.75">
    <Cell ss:Index="2" ss:StyleID="s72"><Data ss:Type="String">Phyca_scf3848_10435</Data></Cell>
    <Cell ss:StyleID="s72"><Data ss:Type="Number">119.05800000000001</Data></Cell>
    <Cell ss:StyleID="s72"><Data ss:Type="Number">101.446</Data></Cell>
    <Cell ss:StyleID="s72"><Data ss:Type="Number">58.396099999999997</Data></Cell>
    <Cell ss:StyleID="s72"><Data ss:Type="Number">78.331599999999995</Data></Cell>
    <Cell ss:StyleID="s72"><Data ss:Type="Number">109.07299999999999</Data></Cell>
    <Cell ss:StyleID="s72"><Data ss:Type="Number">89.312799999999996</Data></Cell>
    <Cell ss:StyleID="s72"><Data ss:Type="Number">230.423</Data></Cell>
    <Cell ss:StyleID="s72"><Data ss:Type="String">dehydrogenase</Data></Cell>
   </Row>
   <Row ss:AutoFitHeight="0" ss:Height="15.75">
    <Cell ss:Index="2" ss:StyleID="s72"><Data ss:Type="String">Phyca_scf2922_6174</Data></Cell>
    <Cell ss:StyleID="s72"><Data ss:Type="Number">164.946</Data></Cell>
    <Cell ss:StyleID="s72"><Data ss:Type="Number">163.346</Data></Cell>
    <Cell ss:StyleID="s72"><Data ss:Type="Number">84.599800000000002</Data></Cell>
    <Cell ss:StyleID="s72"><Data ss:Type="Number">48.997199999999999</Data></Cell>
    <Cell ss:StyleID="s72"><Data ss:Type="Number">97.605999999999995</Data></Cell>
    <Cell ss:StyleID="s72"><Data ss:Type="Number">81.935299999999998</Data></Cell>
    <Cell ss:StyleID="s72"><Data ss:Type="Number">199.29300000000001</Data></Cell>
    <Cell ss:StyleID="s72"><Data ss:Type="String">dehydrogenase</Data></Cell>
   </Row>
   <Row ss:AutoFitHeight="0" ss:Height="15.75">
    <Cell ss:Index="2" ss:StyleID="s72"><Data ss:Type="String">Phyca_scf4998_21092</Data></Cell>
    <Cell ss:StyleID="s72"><Data ss:Type="Number">126.819</Data></Cell>
    <Cell ss:StyleID="s72"><Data ss:Type="Number">110.364</Data></Cell>
    <Cell ss:StyleID="s72"><Data ss:Type="Number">67.469200000000001</Data></Cell>
    <Cell ss:StyleID="s72"><Data ss:Type="Number">67.900499999999994</Data></Cell>
    <Cell ss:StyleID="s72"><Data ss:Type="Number">102.687</Data></Cell>
    <Cell ss:StyleID="s72"><Data ss:Type="Number">72.113</Data></Cell>
    <Cell ss:StyleID="s72"><Data ss:Type="Number">124.501</Data></Cell>
    <Cell ss:StyleID="s72"><Data ss:Type="String">dehydrogenase</Data></Cell>
   </Row>
   <Row ss:AutoFitHeight="0" ss:Height="15.75">
    <Cell ss:Index="2" ss:StyleID="s72"><Data ss:Type="String">Phyca_scf4824_5113</Data></Cell>
    <Cell ss:StyleID="s72"><Data ss:Type="Number">39.059199999999997</Data></Cell>
    <Cell ss:StyleID="s72"><Data ss:Type="Number">24.583300000000001</Data></Cell>
    <Cell ss:StyleID="s72"><Data ss:Type="Number">15.9505</Data></Cell>
    <Cell ss:StyleID="s72"><Data ss:Type="Number">16.196000000000002</Data></Cell>
    <Cell ss:StyleID="s72"><Data ss:Type="Number">24.802600000000002</Data></Cell>
    <Cell ss:StyleID="s72"><Data ss:Type="Number">20.5685</Data></Cell>
    <Cell ss:StyleID="s72"><Data ss:Type="Number">22.064</Data></Cell>
    <Cell ss:StyleID="s72"><Data ss:Type="String">dehydrogenase</Data></Cell>
   </Row>
   <Row ss:AutoFitHeight="0" ss:Height="15.75">
    <Cell ss:Index="2" ss:StyleID="s72"><Data ss:Type="String">Phyca_scf5112_14776</Data></Cell>
    <Cell ss:StyleID="s72"><Data ss:Type="Number">3096.25</Data></Cell>
    <Cell ss:StyleID="s72"><Data ss:Type="Number">1833.14</Data></Cell>
    <Cell ss:StyleID="s72"><Data ss:Type="Number">1247.19</Data></Cell>
    <Cell ss:StyleID="s72"><Data ss:Type="Number">937.3</Data></Cell>
    <Cell ss:StyleID="s72"><Data ss:Type="Number">660.69299999999998</Data></Cell>
    <Cell ss:StyleID="s72"><Data ss:Type="Number">511.24200000000002</Data></Cell>
    <Cell ss:StyleID="s72"><Data ss:Type="Number">258.23200000000003</Data></Cell>
    <Cell ss:StyleID="s72"><Data ss:Type="String">dehydrogenase</Data></Cell>
   </Row>
   <Row ss:AutoFitHeight="0" ss:Height="15.75">
    <Cell ss:Index="2" ss:StyleID="s72"><Data ss:Type="String">Phyca_scf5255_24121</Data></Cell>
    <Cell ss:StyleID="s72"><Data ss:Type="Number">90.933700000000002</Data></Cell>
    <Cell ss:StyleID="s72"><Data ss:Type="Number">77.126800000000003</Data></Cell>
    <Cell ss:StyleID="s72"><Data ss:Type="Number">41.974600000000002</Data></Cell>
    <Cell ss:StyleID="s72"><Data ss:Type="Number">40.552399999999999</Data></Cell>
    <Cell ss:StyleID="s72"><Data ss:Type="Number">39.081800000000001</Data></Cell>
    <Cell ss:StyleID="s72"><Data ss:Type="Number">32.642600000000002</Data></Cell>
    <Cell ss:StyleID="s72"><Data ss:Type="Number">38.033999999999999</Data></Cell>
    <Cell ss:StyleID="s72"><Data ss:Type="String">dehydrogenase</Data></Cell>
   </Row>
   <Row ss:AutoFitHeight="0" ss:Height="15.75">
    <Cell ss:Index="2" ss:StyleID="s72"><Data ss:Type="String">Phyca_scf0645_15606</Data></Cell>
    <Cell ss:StyleID="s72"><Data ss:Type="Number">21.224</Data></Cell>
    <Cell ss:StyleID="s72"><Data ss:Type="Number">34.128700000000002</Data></Cell>
    <Cell ss:StyleID="s72"><Data ss:Type="Number">14.615500000000001</Data></Cell>
    <Cell ss:StyleID="s72"><Data ss:Type="Number">18.975999999999999</Data></Cell>
    <Cell ss:StyleID="s72"><Data ss:Type="Number">13.5657</Data></Cell>
    <Cell ss:StyleID="s72"><Data ss:Type="Number">5.7115499999999999</Data></Cell>
    <Cell ss:StyleID="s72"><Data ss:Type="Number">15.6816</Data></Cell>
    <Cell ss:StyleID="s72"><Data ss:Type="String">dehydrogenases</Data></Cell>
   </Row>
   <Row ss:AutoFitHeight="0" ss:Height="15.75">
    <Cell ss:MergeDown="8" ss:StyleID="s87"><Data ss:Type="String">Transferase</Data></Cell>
    <Cell ss:StyleID="s72"><Data ss:Type="String">Phyca_scf0079_18546</Data></Cell>
    <Cell ss:StyleID="s72"><Data ss:Type="Number">203.68700000000001</Data></Cell>
    <Cell ss:StyleID="s72"><Data ss:Type="Number">171.94399999999999</Data></Cell>
    <Cell ss:StyleID="s72"><Data ss:Type="Number">104.65600000000001</Data></Cell>
    <Cell ss:StyleID="s72"><Data ss:Type="Number">100.211</Data></Cell>
    <Cell ss:StyleID="s72"><Data ss:Type="Number">168.82900000000001</Data></Cell>
    <Cell ss:StyleID="s72"><Data ss:Type="Number">128.68899999999999</Data></Cell>
    <Cell ss:StyleID="s72"><Data ss:Type="Number">352.52600000000001</Data></Cell>
    <Cell ss:StyleID="s72"><Data ss:Type="String">Aminotransferase</Data></Cell>
   </Row>
   <Row ss:AutoFitHeight="0" ss:Height="15.75">
    <Cell ss:Index="2" ss:StyleID="s72"><Data ss:Type="String">Phyca_scf0353_17182</Data></Cell>
    <Cell ss:StyleID="s72"><Data ss:Type="Number">39.7605</Data></Cell>
    <Cell ss:StyleID="s72"><Data ss:Type="Number">24.3504</Data></Cell>
    <Cell ss:StyleID="s72"><Data ss:Type="Number">15.465199999999999</Data></Cell>
    <Cell ss:StyleID="s72"><Data ss:Type="Number">14.255800000000001</Data></Cell>
    <Cell ss:StyleID="s72"><Data ss:Type="Number">26.589400000000001</Data></Cell>
    <Cell ss:StyleID="s72"><Data ss:Type="Number">20.1722</Data></Cell>
    <Cell ss:StyleID="s72"><Data ss:Type="Number">126.56100000000001</Data></Cell>
    <Cell ss:StyleID="s72"><Data ss:Type="String">Aminotransferase</Data></Cell>
   </Row>
   <Row ss:AutoFitHeight="0" ss:Height="15.75">
    <Cell ss:Index="2" ss:StyleID="s72"><Data ss:Type="String">Phyca_scf0353_17189</Data></Cell>
    <Cell ss:StyleID="s72"><Data ss:Type="Number">21.014299999999999</Data></Cell>
    <Cell ss:StyleID="s72"><Data ss:Type="Number">15.847899999999999</Data></Cell>
    <Cell ss:StyleID="s72"><Data ss:Type="Number">9.6204400000000003</Data></Cell>
    <Cell ss:StyleID="s72"><Data ss:Type="Number">6.2527999999999997</Data></Cell>
    <Cell ss:StyleID="s72"><Data ss:Type="Number">10.5517</Data></Cell>
    <Cell ss:StyleID="s72"><Data ss:Type="Number">9.40029</Data></Cell>
    <Cell ss:StyleID="s72"><Data ss:Type="Number">12.5586</Data></Cell>
    <Cell ss:StyleID="s72"><Data ss:Type="String">Aminotransferase</Data></Cell>
   </Row>
   <Row ss:AutoFitHeight="0" ss:Height="15.75">
    <Cell ss:Index="2" ss:StyleID="s72"><Data ss:Type="String">Phyca_scf5332_9131</Data></Cell>
    <Cell ss:StyleID="s72"><Data ss:Type="Number">138.471</Data></Cell>
    <Cell ss:StyleID="s72"><Data ss:Type="Number">123.488</Data></Cell>
    <Cell ss:StyleID="s72"><Data ss:Type="Number">110.239</Data></Cell>
    <Cell ss:StyleID="s72"><Data ss:Type="Number">94.429900000000004</Data></Cell>
    <Cell ss:StyleID="s72"><Data ss:Type="Number">107.73099999999999</Data></Cell>
    <Cell ss:StyleID="s72"><Data ss:Type="Number">59.769799999999996</Data></Cell>
    <Cell ss:StyleID="s72"><Data ss:Type="Number">187.76900000000001</Data></Cell>
    <Cell ss:StyleID="s72"><Data ss:Type="String">Aminotransferase</Data></Cell>
   </Row>
   <Row ss:AutoFitHeight="0" ss:Height="15.75">
    <Cell ss:Index="2" ss:StyleID="s72"><Data ss:Type="String">Phyca_scf5010_17691</Data></Cell>
    <Cell ss:StyleID="s72"><Data ss:Type="Number">79.317400000000006</Data></Cell>
    <Cell ss:StyleID="s72"><Data ss:Type="Number">36.184800000000003</Data></Cell>
    <Cell ss:StyleID="s72"><Data ss:Type="Number">42.909500000000001</Data></Cell>
    <Cell ss:StyleID="s72"><Data ss:Type="Number">54.692799999999998</Data></Cell>
    <Cell ss:StyleID="s72"><Data ss:Type="Number">70.845799999999997</Data></Cell>
    <Cell ss:StyleID="s72"><Data ss:Type="Number">59.794199999999996</Data></Cell>
    <Cell ss:StyleID="s72"><Data ss:Type="Number">86.976500000000001</Data></Cell>
    <Cell ss:StyleID="s72"><Data ss:Type="String">carbamoyltransferase</Data></Cell>
   </Row>
   <Row ss:AutoFitHeight="0" ss:Height="15.75">
    <Cell ss:Index="2" ss:StyleID="s72"><Data ss:Type="String">Phyca_scf1424_6694</Data></Cell>
    <Cell ss:StyleID="s72"><Data ss:Type="Number">9940.42</Data></Cell>
    <Cell ss:StyleID="s72"><Data ss:Type="Number">254.547</Data></Cell>
    <Cell ss:StyleID="s72"><Data ss:Type="Number">405.06299999999999</Data></Cell>
    <Cell ss:StyleID="s72"><Data ss:Type="Number">7108.69</Data></Cell>
    <Cell ss:StyleID="s72"><Data ss:Type="Number">5000.78</Data></Cell>
    <Cell ss:StyleID="s72"><Data ss:Type="Number">223.614</Data></Cell>
    <Cell ss:StyleID="s72"><Data ss:Type="Number">211.227</Data></Cell>
    <Cell ss:StyleID="s72"><Data ss:Type="String">Mannosyltransferase</Data></Cell>
   </Row>
   <Row ss:AutoFitHeight="0" ss:Height="15.75">
    <Cell ss:Index="2" ss:StyleID="s72"><Data ss:Type="String">Phyca_scf3167_21499</Data></Cell>
    <Cell ss:StyleID="s72"><Data ss:Type="Number">1577.38</Data></Cell>
    <Cell ss:StyleID="s72"><Data ss:Type="Number">678.51700000000005</Data></Cell>
    <Cell ss:StyleID="s72"><Data ss:Type="Number">663.21799999999996</Data></Cell>
    <Cell ss:StyleID="s72"><Data ss:Type="Number">3254.41</Data></Cell>
    <Cell ss:StyleID="s72"><Data ss:Type="Number">2046.43</Data></Cell>
    <Cell ss:StyleID="s72"><Data ss:Type="Number">551.9</Data></Cell>
    <Cell ss:StyleID="s72"><Data ss:Type="Number">994.327</Data></Cell>
    <Cell ss:StyleID="s72"><Data ss:Type="String">mannosyltransferase</Data></Cell>
   </Row>
   <Row ss:AutoFitHeight="0" ss:Height="15.75">
    <Cell ss:Index="2" ss:StyleID="s72"><Data ss:Type="String">Phyca_scf1287_22029</Data></Cell>
    <Cell ss:StyleID="s72"><Data ss:Type="Number">122.411</Data></Cell>
    <Cell ss:StyleID="s72"><Data ss:Type="Number">91.386600000000001</Data></Cell>
    <Cell ss:StyleID="s72"><Data ss:Type="Number">67.907200000000003</Data></Cell>
    <Cell ss:StyleID="s72"><Data ss:Type="Number">83.468199999999996</Data></Cell>
    <Cell ss:StyleID="s72"><Data ss:Type="Number">133.946</Data></Cell>
    <Cell ss:StyleID="s72"><Data ss:Type="Number">96.984899999999996</Data></Cell>
    <Cell ss:StyleID="s72"><Data ss:Type="Number">371.43299999999999</Data></Cell>
    <Cell ss:StyleID="s72"><Data ss:Type="String">Carboxyl transferase</Data></Cell>
   </Row>
   <Row ss:AutoFitHeight="0" ss:Height="15.75">
    <Cell ss:Index="2" ss:StyleID="s72"><Data ss:Type="String">Phyca_scf0507_7115</Data></Cell>
    <Cell ss:StyleID="s72"><Data ss:Type="Number">53.588200000000001</Data></Cell>
    <Cell ss:StyleID="s72"><Data ss:Type="Number">43.746099999999998</Data></Cell>
    <Cell ss:StyleID="s72"><Data ss:Type="Number">45.108899999999998</Data></Cell>
    <Cell ss:StyleID="s72"><Data ss:Type="Number">51.001300000000001</Data></Cell>
    <Cell ss:StyleID="s72"><Data ss:Type="Number">50.905000000000001</Data></Cell>
    <Cell ss:StyleID="s72"><Data ss:Type="Number">25.250399999999999</Data></Cell>
    <Cell ss:StyleID="s72"><Data ss:Type="Number">23.416499999999999</Data></Cell>
    <Cell ss:StyleID="s72"><Data ss:Type="String">carboxyltransferase</Data></Cell>
   </Row>
   <Row ss:AutoFitHeight="0" ss:Height="15.75">
    <Cell ss:MergeDown="167" ss:StyleID="s85"><Data ss:Type="String">Others</Data></Cell>
    <Cell ss:StyleID="s72"><Data ss:Type="String">Phyca_scf4293_16135</Data></Cell>
    <Cell ss:StyleID="s72"><Data ss:Type="Number">3.9132699999999998</Data></Cell>
    <Cell ss:StyleID="s72"><Data ss:Type="Number">2.2244700000000002</Data></Cell>
    <Cell ss:StyleID="s72"><Data ss:Type="Number">1.5739700000000001</Data></Cell>
    <Cell ss:StyleID="s72"><Data ss:Type="Number">1.8086199999999999</Data></Cell>
    <Cell ss:StyleID="s72"><Data ss:Type="Number">2.4</Data></Cell>
    <Cell ss:StyleID="s72"><Data ss:Type="Number">2.1983000000000001</Data></Cell>
    <Cell ss:StyleID="s72"><Data ss:Type="Number">4.4513100000000003</Data></Cell>
    <Cell ss:StyleID="s72"/>
   </Row>
   <Row ss:AutoFitHeight="0" ss:Height="15.75">
    <Cell ss:Index="2" ss:StyleID="s72"><Data ss:Type="String">Phyca_scf0154_5738</Data></Cell>
    <Cell ss:StyleID="s72"><Data ss:Type="Number">105.485</Data></Cell>
    <Cell ss:StyleID="s72"><Data ss:Type="Number">120.54</Data></Cell>
    <Cell ss:StyleID="s72"><Data ss:Type="Number">81.743200000000002</Data></Cell>
    <Cell ss:StyleID="s72"><Data ss:Type="Number">54.978099999999998</Data></Cell>
    <Cell ss:StyleID="s72"><Data ss:Type="Number">48.616500000000002</Data></Cell>
    <Cell ss:StyleID="s72"><Data ss:Type="Number">62.9358</Data></Cell>
    <Cell ss:StyleID="s72"><Data ss:Type="Number">69.674199999999999</Data></Cell>
    <Cell ss:StyleID="s72"/>
   </Row>
   <Row ss:AutoFitHeight="0" ss:Height="15.75">
    <Cell ss:Index="2" ss:StyleID="s72"><Data ss:Type="String">Phyca_scf0888_27903</Data></Cell>
    <Cell ss:StyleID="s72"><Data ss:Type="Number">5.3550700000000004</Data></Cell>
    <Cell ss:StyleID="s72"><Data ss:Type="Number">4.9995900000000004</Data></Cell>
    <Cell ss:StyleID="s72"><Data ss:Type="Number">5.3563700000000001</Data></Cell>
    <Cell ss:StyleID="s72"><Data ss:Type="Number">2.5069900000000001</Data></Cell>
    <Cell ss:StyleID="s72"><Data ss:Type="Number">2.2621099999999998</Data></Cell>
    <Cell ss:StyleID="s72"><Data ss:Type="Number">6.5361599999999997</Data></Cell>
    <Cell ss:StyleID="s72"><Data ss:Type="Number">8.7978799999999993</Data></Cell>
    <Cell ss:StyleID="s72"/>
   </Row>
   <Row ss:AutoFitHeight="0" ss:Height="15.75">
    <Cell ss:Index="2" ss:StyleID="s72"><Data ss:Type="String">Phyca_scf3107_5502</Data></Cell>
    <Cell ss:StyleID="s72"><Data ss:Type="Number">155.75</Data></Cell>
    <Cell ss:StyleID="s72"><Data ss:Type="Number">106.383</Data></Cell>
    <Cell ss:StyleID="s72"><Data ss:Type="Number">72.575100000000006</Data></Cell>
    <Cell ss:StyleID="s72"><Data ss:Type="Number">110.233</Data></Cell>
    <Cell ss:StyleID="s72"><Data ss:Type="Number">139.55600000000001</Data></Cell>
    <Cell ss:StyleID="s72"><Data ss:Type="Number">121.16800000000001</Data></Cell>
    <Cell ss:StyleID="s72"><Data ss:Type="Number">236.28899999999999</Data></Cell>
    <Cell ss:StyleID="s72"/>
   </Row>
   <Row ss:AutoFitHeight="0" ss:Height="15.75">
    <Cell ss:Index="2" ss:StyleID="s72"><Data ss:Type="String">Phyca_scf4492_11497</Data></Cell>
    <Cell ss:StyleID="s72"><Data ss:Type="Number">266.48200000000003</Data></Cell>
    <Cell ss:StyleID="s72"><Data ss:Type="Number">185.35900000000001</Data></Cell>
    <Cell ss:StyleID="s72"><Data ss:Type="Number">133.97200000000001</Data></Cell>
    <Cell ss:StyleID="s72"><Data ss:Type="Number">184.03700000000001</Data></Cell>
    <Cell ss:StyleID="s72"><Data ss:Type="Number">287.15300000000002</Data></Cell>
    <Cell ss:StyleID="s72"><Data ss:Type="Number">201.49199999999999</Data></Cell>
    <Cell ss:StyleID="s72"><Data ss:Type="Number">436.77800000000002</Data></Cell>
    <Cell ss:StyleID="s72"/>
   </Row>
   <Row ss:AutoFitHeight="0" ss:Height="15.75">
    <Cell ss:Index="2" ss:StyleID="s72"><Data ss:Type="String">Phyca_scf5208_12471</Data></Cell>
    <Cell ss:StyleID="s72"><Data ss:Type="Number">28992.5</Data></Cell>
    <Cell ss:StyleID="s72"><Data ss:Type="Number">21458.400000000001</Data></Cell>
    <Cell ss:StyleID="s72"><Data ss:Type="Number">17010.2</Data></Cell>
    <Cell ss:StyleID="s72"><Data ss:Type="Number">18805.099999999999</Data></Cell>
    <Cell ss:StyleID="s72"><Data ss:Type="Number">26173.9</Data></Cell>
    <Cell ss:StyleID="s72"><Data ss:Type="Number">11570.5</Data></Cell>
    <Cell ss:StyleID="s72"><Data ss:Type="Number">32708</Data></Cell>
    <Cell ss:StyleID="s72"/>
   </Row>
   <Row ss:AutoFitHeight="0" ss:Height="15.75">
    <Cell ss:Index="2" ss:StyleID="s72"><Data ss:Type="String">Phyca_scf0626_25849</Data></Cell>
    <Cell ss:StyleID="s72"><Data ss:Type="Number">56.757599999999996</Data></Cell>
    <Cell ss:StyleID="s72"><Data ss:Type="Number">80.218100000000007</Data></Cell>
    <Cell ss:StyleID="s72"><Data ss:Type="Number">47.255099999999999</Data></Cell>
    <Cell ss:StyleID="s72"><Data ss:Type="Number">42.642200000000003</Data></Cell>
    <Cell ss:StyleID="s72"><Data ss:Type="Number">39.241799999999998</Data></Cell>
    <Cell ss:StyleID="s72"><Data ss:Type="Number">17.572700000000001</Data></Cell>
    <Cell ss:StyleID="s72"><Data ss:Type="Number">9.1151</Data></Cell>
    <Cell ss:StyleID="s72"/>
   </Row>
   <Row ss:AutoFitHeight="0" ss:Height="15.75">
    <Cell ss:Index="2" ss:StyleID="s72"><Data ss:Type="String">Phyca_scf0092_14219</Data></Cell>
    <Cell ss:StyleID="s72"><Data ss:Type="Number">112.22499999999999</Data></Cell>
    <Cell ss:StyleID="s72"><Data ss:Type="Number">88.079300000000003</Data></Cell>
    <Cell ss:StyleID="s72"><Data ss:Type="Number">57.279000000000003</Data></Cell>
    <Cell ss:StyleID="s72"><Data ss:Type="Number">90.93</Data></Cell>
    <Cell ss:StyleID="s72"><Data ss:Type="Number">51.662500000000001</Data></Cell>
    <Cell ss:StyleID="s72"><Data ss:Type="Number">26.068999999999999</Data></Cell>
    <Cell ss:StyleID="s72"><Data ss:Type="Number">90.838499999999996</Data></Cell>
    <Cell ss:StyleID="s72"/>
   </Row>
   <Row ss:AutoFitHeight="0" ss:Height="15.75">
    <Cell ss:Index="2" ss:StyleID="s72"><Data ss:Type="String">Phyca_scf0092_14220</Data></Cell>
    <Cell ss:StyleID="s72"><Data ss:Type="Number">33.451999999999998</Data></Cell>
    <Cell ss:StyleID="s72"><Data ss:Type="Number">88.444699999999997</Data></Cell>
    <Cell ss:StyleID="s72"><Data ss:Type="Number">28.7408</Data></Cell>
    <Cell ss:StyleID="s72"><Data ss:Type="Number">18.973600000000001</Data></Cell>
    <Cell ss:StyleID="s72"><Data ss:Type="Number">21.5428</Data></Cell>
    <Cell ss:StyleID="s72"><Data ss:Type="Number">15.0572</Data></Cell>
    <Cell ss:StyleID="s72"><Data ss:Type="Number">12.1577</Data></Cell>
    <Cell ss:StyleID="s72"/>
   </Row>
   <Row ss:AutoFitHeight="0" ss:Height="15.75">
    <Cell ss:Index="2" ss:StyleID="s72"><Data ss:Type="String">Phyca_scf0099_11975</Data></Cell>
    <Cell ss:StyleID="s72"><Data ss:Type="Number">385.78199999999998</Data></Cell>
    <Cell ss:StyleID="s72"><Data ss:Type="Number">210.24199999999999</Data></Cell>
    <Cell ss:StyleID="s72"><Data ss:Type="Number">151.364</Data></Cell>
    <Cell ss:StyleID="s72"><Data ss:Type="Number">252.905</Data></Cell>
    <Cell ss:StyleID="s72"><Data ss:Type="Number">254.53700000000001</Data></Cell>
    <Cell ss:StyleID="s72"><Data ss:Type="Number">124.568</Data></Cell>
    <Cell ss:StyleID="s72"><Data ss:Type="Number">313.27199999999999</Data></Cell>
    <Cell ss:StyleID="s72"/>
   </Row>
   <Row ss:AutoFitHeight="0" ss:Height="15.75">
    <Cell ss:Index="2" ss:StyleID="s72"><Data ss:Type="String">Phyca_scf0103_13725</Data></Cell>
    <Cell ss:StyleID="s72"><Data ss:Type="Number">115.218</Data></Cell>
    <Cell ss:StyleID="s72"><Data ss:Type="Number">96.580399999999997</Data></Cell>
    <Cell ss:StyleID="s72"><Data ss:Type="Number">132.804</Data></Cell>
    <Cell ss:StyleID="s72"><Data ss:Type="Number">72.502499999999998</Data></Cell>
    <Cell ss:StyleID="s72"><Data ss:Type="Number">63.034500000000001</Data></Cell>
    <Cell ss:StyleID="s72"><Data ss:Type="Number">110.223</Data></Cell>
    <Cell ss:StyleID="s72"><Data ss:Type="Number">98.798400000000001</Data></Cell>
    <Cell ss:StyleID="s72"/>
   </Row>
   <Row ss:AutoFitHeight="0" ss:Height="15.75">
    <Cell ss:Index="2" ss:StyleID="s72"><Data ss:Type="String">Phyca_scf0148_27436</Data></Cell>
    <Cell ss:StyleID="s72"><Data ss:Type="Number">33.456499999999998</Data></Cell>
    <Cell ss:StyleID="s72"><Data ss:Type="Number">16.849699999999999</Data></Cell>
    <Cell ss:StyleID="s72"><Data ss:Type="Number">13.811299999999999</Data></Cell>
    <Cell ss:StyleID="s72"><Data ss:Type="Number">17.604600000000001</Data></Cell>
    <Cell ss:StyleID="s72"><Data ss:Type="Number">35.056199999999997</Data></Cell>
    <Cell ss:StyleID="s72"><Data ss:Type="Number">28.261900000000001</Data></Cell>
    <Cell ss:StyleID="s72"><Data ss:Type="Number">47.6999</Data></Cell>
    <Cell ss:StyleID="s72"/>
   </Row>
   <Row ss:AutoFitHeight="0" ss:Height="15.75">
    <Cell ss:Index="2" ss:StyleID="s72"><Data ss:Type="String">Phyca_scf0151_20560</Data></Cell>
    <Cell ss:StyleID="s72"><Data ss:Type="Number">10.976800000000001</Data></Cell>
    <Cell ss:StyleID="s72"><Data ss:Type="Number">6.07341</Data></Cell>
    <Cell ss:StyleID="s72"><Data ss:Type="Number">7.7975300000000001</Data></Cell>
    <Cell ss:StyleID="s72"><Data ss:Type="Number">7.6127900000000004</Data></Cell>
    <Cell ss:StyleID="s72"><Data ss:Type="Number">8.7213600000000007</Data></Cell>
    <Cell ss:StyleID="s72"><Data ss:Type="Number">2.8185799999999999</Data></Cell>
    <Cell ss:StyleID="s72"><Data ss:Type="Number">2.8588300000000002</Data></Cell>
    <Cell ss:StyleID="s72"/>
   </Row>
   <Row ss:AutoFitHeight="0" ss:Height="15.75">
    <Cell ss:Index="2" ss:StyleID="s72"><Data ss:Type="String">Phyca_scf0158_17480</Data></Cell>
    <Cell ss:StyleID="s72"><Data ss:Type="Number">4491.71</Data></Cell>
    <Cell ss:StyleID="s72"><Data ss:Type="Number">4307.62</Data></Cell>
    <Cell ss:StyleID="s72"><Data ss:Type="Number">3003.94</Data></Cell>
    <Cell ss:StyleID="s72"><Data ss:Type="Number">3982.7</Data></Cell>
    <Cell ss:StyleID="s72"><Data ss:Type="Number">2731.14</Data></Cell>
    <Cell ss:StyleID="s72"><Data ss:Type="Number">1285.4100000000001</Data></Cell>
    <Cell ss:StyleID="s72"><Data ss:Type="Number">5281.3</Data></Cell>
    <Cell ss:StyleID="s72"/>
   </Row>
   <Row ss:AutoFitHeight="0" ss:Height="15.75">
    <Cell ss:Index="2" ss:StyleID="s72"><Data ss:Type="String">Phyca_scf5315_23535</Data></Cell>
    <Cell ss:StyleID="s72"><Data ss:Type="Number">146.22</Data></Cell>
    <Cell ss:StyleID="s72"><Data ss:Type="Number">102.42100000000001</Data></Cell>
    <Cell ss:StyleID="s72"><Data ss:Type="Number">59.5276</Data></Cell>
    <Cell ss:StyleID="s72"><Data ss:Type="Number">111.06100000000001</Data></Cell>
    <Cell ss:StyleID="s72"><Data ss:Type="Number">163.68100000000001</Data></Cell>
    <Cell ss:StyleID="s72"><Data ss:Type="Number">114.876</Data></Cell>
    <Cell ss:StyleID="s72"><Data ss:Type="Number">402.803</Data></Cell>
    <Cell ss:StyleID="s72"/>
   </Row>
   <Row ss:AutoFitHeight="0" ss:Height="15.75">
    <Cell ss:Index="2" ss:StyleID="s72"><Data ss:Type="String">Phyca_scf0201_14448</Data></Cell>
    <Cell ss:StyleID="s72"><Data ss:Type="Number">155.26</Data></Cell>
    <Cell ss:StyleID="s72"><Data ss:Type="Number">83.221299999999999</Data></Cell>
    <Cell ss:StyleID="s72"><Data ss:Type="Number">112.045</Data></Cell>
    <Cell ss:StyleID="s72"><Data ss:Type="Number">165.899</Data></Cell>
    <Cell ss:StyleID="s72"><Data ss:Type="Number">156.36600000000001</Data></Cell>
    <Cell ss:StyleID="s72"><Data ss:Type="Number">48.516199999999998</Data></Cell>
    <Cell ss:StyleID="s72"><Data ss:Type="Number">67.653300000000002</Data></Cell>
    <Cell ss:StyleID="s72"/>
   </Row>
   <Row ss:AutoFitHeight="0" ss:Height="15.75">
    <Cell ss:Index="2" ss:StyleID="s72"><Data ss:Type="String">Phyca_scf0239_13951</Data></Cell>
    <Cell ss:StyleID="s72"><Data ss:Type="Number">963.73900000000003</Data></Cell>
    <Cell ss:StyleID="s72"><Data ss:Type="Number">907.09500000000003</Data></Cell>
    <Cell ss:StyleID="s72"><Data ss:Type="Number">461.11900000000003</Data></Cell>
    <Cell ss:StyleID="s72"><Data ss:Type="Number">416.154</Data></Cell>
    <Cell ss:StyleID="s72"><Data ss:Type="Number">350.53399999999999</Data></Cell>
    <Cell ss:StyleID="s72"><Data ss:Type="Number">240.53299999999999</Data></Cell>
    <Cell ss:StyleID="s72"><Data ss:Type="Number">238.995</Data></Cell>
    <Cell ss:StyleID="s72"/>
   </Row>
   <Row ss:AutoFitHeight="0" ss:Height="15.75">
    <Cell ss:Index="2" ss:StyleID="s72"><Data ss:Type="String">Phyca_scf0242_4672</Data></Cell>
    <Cell ss:StyleID="s72"><Data ss:Type="Number">2956.74</Data></Cell>
    <Cell ss:StyleID="s72"><Data ss:Type="Number">3114.51</Data></Cell>
    <Cell ss:StyleID="s72"><Data ss:Type="Number">2532.0300000000002</Data></Cell>
    <Cell ss:StyleID="s72"><Data ss:Type="Number">1589.26</Data></Cell>
    <Cell ss:StyleID="s72"><Data ss:Type="Number">2030.93</Data></Cell>
    <Cell ss:StyleID="s72"><Data ss:Type="Number">1308.1500000000001</Data></Cell>
    <Cell ss:StyleID="s72"><Data ss:Type="Number">5928.37</Data></Cell>
    <Cell ss:StyleID="s72"/>
   </Row>
   <Row ss:AutoFitHeight="0" ss:Height="15.75">
    <Cell ss:Index="2" ss:StyleID="s72"><Data ss:Type="String">Phyca_scf0242_4685</Data></Cell>
    <Cell ss:StyleID="s72"><Data ss:Type="Number">933.40499999999997</Data></Cell>
    <Cell ss:StyleID="s72"><Data ss:Type="Number">766.03</Data></Cell>
    <Cell ss:StyleID="s72"><Data ss:Type="Number">489.79700000000003</Data></Cell>
    <Cell ss:StyleID="s72"><Data ss:Type="Number">557.67600000000004</Data></Cell>
    <Cell ss:StyleID="s72"><Data ss:Type="Number">332.95800000000003</Data></Cell>
    <Cell ss:StyleID="s72"><Data ss:Type="Number">278.51400000000001</Data></Cell>
    <Cell ss:StyleID="s72"><Data ss:Type="Number">104.373</Data></Cell>
    <Cell ss:StyleID="s72"/>
   </Row>
   <Row ss:AutoFitHeight="0" ss:Height="15.75">
    <Cell ss:Index="2" ss:StyleID="s72"><Data ss:Type="String">Phyca_scf0273_10856</Data></Cell>
    <Cell ss:StyleID="s72"><Data ss:Type="Number">677.98400000000004</Data></Cell>
    <Cell ss:StyleID="s72"><Data ss:Type="Number">339.05099999999999</Data></Cell>
    <Cell ss:StyleID="s72"><Data ss:Type="Number">317.85500000000002</Data></Cell>
    <Cell ss:StyleID="s72"><Data ss:Type="Number">563.245</Data></Cell>
    <Cell ss:StyleID="s72"><Data ss:Type="Number">475.85599999999999</Data></Cell>
    <Cell ss:StyleID="s72"><Data ss:Type="Number">250.50399999999999</Data></Cell>
    <Cell ss:StyleID="s72"><Data ss:Type="Number">239.20400000000001</Data></Cell>
    <Cell ss:StyleID="s72"/>
   </Row>
   <Row ss:AutoFitHeight="0" ss:Height="15.75">
    <Cell ss:Index="2" ss:StyleID="s72"><Data ss:Type="String">Phyca_scf0312_6718</Data></Cell>
    <Cell ss:StyleID="s72"><Data ss:Type="Number">63.771000000000001</Data></Cell>
    <Cell ss:StyleID="s72"><Data ss:Type="Number">31.661899999999999</Data></Cell>
    <Cell ss:StyleID="s72"><Data ss:Type="Number">21.708400000000001</Data></Cell>
    <Cell ss:StyleID="s72"><Data ss:Type="Number">36.542299999999997</Data></Cell>
    <Cell ss:StyleID="s72"><Data ss:Type="Number">62.409399999999998</Data></Cell>
    <Cell ss:StyleID="s72"><Data ss:Type="Number">36.983400000000003</Data></Cell>
    <Cell ss:StyleID="s72"><Data ss:Type="Number">30.373999999999999</Data></Cell>
    <Cell ss:StyleID="s72"/>
   </Row>
   <Row ss:AutoFitHeight="0" ss:Height="15.75">
    <Cell ss:Index="2" ss:StyleID="s72"><Data ss:Type="String">Phyca_scf0312_6721</Data></Cell>
    <Cell ss:StyleID="s72"><Data ss:Type="Number">7.2712199999999996</Data></Cell>
    <Cell ss:StyleID="s72"><Data ss:Type="Number">2.3910499999999999</Data></Cell>
    <Cell ss:StyleID="s72"><Data ss:Type="Number">4.88565</Data></Cell>
    <Cell ss:StyleID="s72"><Data ss:Type="Number">3.90395</Data></Cell>
    <Cell ss:StyleID="s72"><Data ss:Type="Number">2.9690699999999999</Data></Cell>
    <Cell ss:StyleID="s72"><Data ss:Type="Number">3.1753300000000002</Data></Cell>
    <Cell ss:StyleID="s72"><Data ss:Type="Number">1.65801</Data></Cell>
    <Cell ss:StyleID="s72"/>
   </Row>
   <Row ss:AutoFitHeight="0" ss:Height="15.75">
    <Cell ss:Index="2" ss:StyleID="s72"><Data ss:Type="String">Phyca_scf0322_5206</Data></Cell>
    <Cell ss:StyleID="s72"><Data ss:Type="Number">9.2744700000000009</Data></Cell>
    <Cell ss:StyleID="s72"><Data ss:Type="Number">8.7202999999999999</Data></Cell>
    <Cell ss:StyleID="s72"><Data ss:Type="Number">10.4796</Data></Cell>
    <Cell ss:StyleID="s72"><Data ss:Type="Number">3.59416</Data></Cell>
    <Cell ss:StyleID="s72"><Data ss:Type="Number">1.9318299999999999</Data></Cell>
    <Cell ss:StyleID="s72"><Data ss:Type="Number">2.4984299999999999</Data></Cell>
    <Cell ss:StyleID="s72"><Data ss:Type="Number">6.2263299999999999</Data></Cell>
    <Cell ss:StyleID="s72"/>
   </Row>
   <Row ss:AutoFitHeight="0" ss:Height="15.75">
    <Cell ss:Index="2" ss:StyleID="s72"><Data ss:Type="String">Phyca_scf0331_2315</Data></Cell>
    <Cell ss:StyleID="s72"><Data ss:Type="Number">60.204599999999999</Data></Cell>
    <Cell ss:StyleID="s72"><Data ss:Type="Number">44.61</Data></Cell>
    <Cell ss:StyleID="s72"><Data ss:Type="Number">29.9407</Data></Cell>
    <Cell ss:StyleID="s72"><Data ss:Type="Number">65.107100000000003</Data></Cell>
    <Cell ss:StyleID="s72"><Data ss:Type="Number">75.470399999999998</Data></Cell>
    <Cell ss:StyleID="s72"><Data ss:Type="Number">50.959299999999999</Data></Cell>
    <Cell ss:StyleID="s72"><Data ss:Type="Number">93.113900000000001</Data></Cell>
    <Cell ss:StyleID="s72"/>
   </Row>
   <Row ss:AutoFitHeight="0" ss:Height="15.75">
    <Cell ss:Index="2" ss:StyleID="s72"><Data ss:Type="String">Phyca_scf0343_19147</Data></Cell>
    <Cell ss:StyleID="s72"><Data ss:Type="Number">2279.42</Data></Cell>
    <Cell ss:StyleID="s72"><Data ss:Type="Number">1538.96</Data></Cell>
    <Cell ss:StyleID="s72"><Data ss:Type="Number">1141.72</Data></Cell>
    <Cell ss:StyleID="s72"><Data ss:Type="Number">2416.3000000000002</Data></Cell>
    <Cell ss:StyleID="s72"><Data ss:Type="Number">2007.57</Data></Cell>
    <Cell ss:StyleID="s72"><Data ss:Type="Number">816.05499999999995</Data></Cell>
    <Cell ss:StyleID="s72"><Data ss:Type="Number">1385.15</Data></Cell>
    <Cell ss:StyleID="s72"/>
   </Row>
   <Row ss:AutoFitHeight="0" ss:Height="15.75">
    <Cell ss:Index="2" ss:StyleID="s72"><Data ss:Type="String">Phyca_scf0374_701</Data></Cell>
    <Cell ss:StyleID="s72"><Data ss:Type="Number">42.669499999999999</Data></Cell>
    <Cell ss:StyleID="s72"><Data ss:Type="Number">41.534599999999998</Data></Cell>
    <Cell ss:StyleID="s72"><Data ss:Type="Number">17.3582</Data></Cell>
    <Cell ss:StyleID="s72"><Data ss:Type="Number">8.45702</Data></Cell>
    <Cell ss:StyleID="s72"><Data ss:Type="Number">6.9776999999999996</Data></Cell>
    <Cell ss:StyleID="s72"><Data ss:Type="Number">4.3876999999999997</Data></Cell>
    <Cell ss:StyleID="s72"><Data ss:Type="Number">3.43296</Data></Cell>
    <Cell ss:StyleID="s72"/>
   </Row>
   <Row ss:AutoFitHeight="0" ss:Height="15.75">
    <Cell ss:Index="2" ss:StyleID="s72"><Data ss:Type="String">Phyca_scf0407_14921</Data></Cell>
    <Cell ss:StyleID="s72"><Data ss:Type="Number">1187.27</Data></Cell>
    <Cell ss:StyleID="s72"><Data ss:Type="Number">1806.4</Data></Cell>
    <Cell ss:StyleID="s72"><Data ss:Type="Number">828.17</Data></Cell>
    <Cell ss:StyleID="s72"><Data ss:Type="Number">533.73500000000001</Data></Cell>
    <Cell ss:StyleID="s72"><Data ss:Type="Number">813.24300000000005</Data></Cell>
    <Cell ss:StyleID="s72"><Data ss:Type="Number">335.08600000000001</Data></Cell>
    <Cell ss:StyleID="s72"><Data ss:Type="Number">408.54199999999997</Data></Cell>
    <Cell ss:StyleID="s72"/>
   </Row>
   <Row ss:AutoFitHeight="0" ss:Height="15.75">
    <Cell ss:Index="2" ss:StyleID="s72"><Data ss:Type="String">Phyca_scf0407_14928</Data></Cell>
    <Cell ss:StyleID="s72"><Data ss:Type="Number">32.665300000000002</Data></Cell>
    <Cell ss:StyleID="s72"><Data ss:Type="Number">18.551100000000002</Data></Cell>
    <Cell ss:StyleID="s72"><Data ss:Type="Number">15.585900000000001</Data></Cell>
    <Cell ss:StyleID="s72"><Data ss:Type="Number">17.658799999999999</Data></Cell>
    <Cell ss:StyleID="s72"><Data ss:Type="Number">24.2517</Data></Cell>
    <Cell ss:StyleID="s72"><Data ss:Type="Number">12.3125</Data></Cell>
    <Cell ss:StyleID="s72"><Data ss:Type="Number">10.6846</Data></Cell>
    <Cell ss:StyleID="s72"/>
   </Row>
   <Row ss:AutoFitHeight="0" ss:Height="15.75">
    <Cell ss:Index="2" ss:StyleID="s72"><Data ss:Type="String">Phyca_scf0407_14936</Data></Cell>
    <Cell ss:StyleID="s72"><Data ss:Type="Number">1934.34</Data></Cell>
    <Cell ss:StyleID="s72"><Data ss:Type="Number">1585.8</Data></Cell>
    <Cell ss:StyleID="s72"><Data ss:Type="Number">1968.27</Data></Cell>
    <Cell ss:StyleID="s72"><Data ss:Type="Number">1023.06</Data></Cell>
    <Cell ss:StyleID="s72"><Data ss:Type="Number">1013.53</Data></Cell>
    <Cell ss:StyleID="s72"><Data ss:Type="Number">757.45899999999995</Data></Cell>
    <Cell ss:StyleID="s72"><Data ss:Type="Number">2288.02</Data></Cell>
    <Cell ss:StyleID="s72"/>
   </Row>
   <Row ss:AutoFitHeight="0" ss:Height="15.75">
    <Cell ss:Index="2" ss:StyleID="s72"><Data ss:Type="String">Phyca_scf0425_9202</Data></Cell>
    <Cell ss:StyleID="s72"><Data ss:Type="Number">83.463099999999997</Data></Cell>
    <Cell ss:StyleID="s72"><Data ss:Type="Number">55.698700000000002</Data></Cell>
    <Cell ss:StyleID="s72"><Data ss:Type="Number">43.433900000000001</Data></Cell>
    <Cell ss:StyleID="s72"><Data ss:Type="Number">68.726500000000001</Data></Cell>
    <Cell ss:StyleID="s72"><Data ss:Type="Number">90.931399999999996</Data></Cell>
    <Cell ss:StyleID="s72"><Data ss:Type="Number">65.060100000000006</Data></Cell>
    <Cell ss:StyleID="s72"><Data ss:Type="Number">156.703</Data></Cell>
    <Cell ss:StyleID="s72"/>
   </Row>
   <Row ss:AutoFitHeight="0" ss:Height="15.75">
    <Cell ss:Index="2" ss:StyleID="s72"><Data ss:Type="String">Phyca_scf0425_9207</Data></Cell>
    <Cell ss:StyleID="s72"><Data ss:Type="Number">484.46600000000001</Data></Cell>
    <Cell ss:StyleID="s72"><Data ss:Type="Number">359.00299999999999</Data></Cell>
    <Cell ss:StyleID="s72"><Data ss:Type="Number">217.221</Data></Cell>
    <Cell ss:StyleID="s72"><Data ss:Type="Number">344.96</Data></Cell>
    <Cell ss:StyleID="s72"><Data ss:Type="Number">337.226</Data></Cell>
    <Cell ss:StyleID="s72"><Data ss:Type="Number">211.22399999999999</Data></Cell>
    <Cell ss:StyleID="s72"><Data ss:Type="Number">191.416</Data></Cell>
    <Cell ss:StyleID="s72"/>
   </Row>
   <Row ss:AutoFitHeight="0" ss:Height="15.75">
    <Cell ss:Index="2" ss:StyleID="s72"><Data ss:Type="String">Phyca_scf0425_9225</Data></Cell>
    <Cell ss:StyleID="s72"><Data ss:Type="Number">2160.13</Data></Cell>
    <Cell ss:StyleID="s72"><Data ss:Type="Number">1698.63</Data></Cell>
    <Cell ss:StyleID="s72"><Data ss:Type="Number">1127.1600000000001</Data></Cell>
    <Cell ss:StyleID="s72"><Data ss:Type="Number">1555.53</Data></Cell>
    <Cell ss:StyleID="s72"><Data ss:Type="Number">2353.79</Data></Cell>
    <Cell ss:StyleID="s72"><Data ss:Type="Number">1185.07</Data></Cell>
    <Cell ss:StyleID="s72"><Data ss:Type="Number">1596.68</Data></Cell>
    <Cell ss:StyleID="s72"/>
   </Row>
   <Row ss:AutoFitHeight="0" ss:Height="15.75">
    <Cell ss:Index="2" ss:StyleID="s72"><Data ss:Type="String">Phyca_scf0491_23671</Data></Cell>
    <Cell ss:StyleID="s72"><Data ss:Type="Number">8833.36</Data></Cell>
    <Cell ss:StyleID="s72"><Data ss:Type="Number">8538.73</Data></Cell>
    <Cell ss:StyleID="s72"><Data ss:Type="Number">6599.25</Data></Cell>
    <Cell ss:StyleID="s72"><Data ss:Type="Number">5149.3999999999996</Data></Cell>
    <Cell ss:StyleID="s72"><Data ss:Type="Number">6865.95</Data></Cell>
    <Cell ss:StyleID="s72"><Data ss:Type="Number">3863.76</Data></Cell>
    <Cell ss:StyleID="s72"><Data ss:Type="Number">12575.1</Data></Cell>
    <Cell ss:StyleID="s72"/>
   </Row>
   <Row ss:AutoFitHeight="0" ss:Height="15.75">
    <Cell ss:Index="2" ss:StyleID="s72"><Data ss:Type="String">Phyca_scf0497_6638</Data></Cell>
    <Cell ss:StyleID="s72"><Data ss:Type="Number">30.392099999999999</Data></Cell>
    <Cell ss:StyleID="s72"><Data ss:Type="Number">22.161899999999999</Data></Cell>
    <Cell ss:StyleID="s72"><Data ss:Type="Number">15.235799999999999</Data></Cell>
    <Cell ss:StyleID="s72"><Data ss:Type="Number">6.2703300000000004</Data></Cell>
    <Cell ss:StyleID="s72"><Data ss:Type="Number">6.3520799999999999</Data></Cell>
    <Cell ss:StyleID="s72"><Data ss:Type="Number">3.5809199999999999</Data></Cell>
    <Cell ss:StyleID="s72"><Data ss:Type="Number">13.061500000000001</Data></Cell>
    <Cell ss:StyleID="s72"/>
   </Row>
   <Row ss:AutoFitHeight="0" ss:Height="15.75">
    <Cell ss:Index="2" ss:StyleID="s72"><Data ss:Type="String">Phyca_scf0499_20460</Data></Cell>
    <Cell ss:StyleID="s72"><Data ss:Type="Number">324.09500000000003</Data></Cell>
    <Cell ss:StyleID="s72"><Data ss:Type="Number">336.95800000000003</Data></Cell>
    <Cell ss:StyleID="s72"><Data ss:Type="Number">201.75</Data></Cell>
    <Cell ss:StyleID="s72"><Data ss:Type="Number">160.31700000000001</Data></Cell>
    <Cell ss:StyleID="s72"><Data ss:Type="Number">250.63499999999999</Data></Cell>
    <Cell ss:StyleID="s72"><Data ss:Type="Number">154.54599999999999</Data></Cell>
    <Cell ss:StyleID="s72"><Data ss:Type="Number">437.07400000000001</Data></Cell>
    <Cell ss:StyleID="s72"/>
   </Row>
   <Row ss:AutoFitHeight="0" ss:Height="15.75">
    <Cell ss:Index="2" ss:StyleID="s72"><Data ss:Type="String">Phyca_scf0499_20462</Data></Cell>
    <Cell ss:StyleID="s72"><Data ss:Type="Number">2438.8200000000002</Data></Cell>
    <Cell ss:StyleID="s72"><Data ss:Type="Number">2285.0500000000002</Data></Cell>
    <Cell ss:StyleID="s72"><Data ss:Type="Number">2286.2800000000002</Data></Cell>
    <Cell ss:StyleID="s72"><Data ss:Type="Number">1726.73</Data></Cell>
    <Cell ss:StyleID="s72"><Data ss:Type="Number">1886.01</Data></Cell>
    <Cell ss:StyleID="s72"><Data ss:Type="Number">1166.78</Data></Cell>
    <Cell ss:StyleID="s72"><Data ss:Type="Number">4494.2</Data></Cell>
    <Cell ss:StyleID="s72"/>
   </Row>
   <Row ss:AutoFitHeight="0" ss:Height="15.75">
    <Cell ss:Index="2" ss:StyleID="s72"><Data ss:Type="String">Phyca_scf0510_8494</Data></Cell>
    <Cell ss:StyleID="s72"><Data ss:Type="Number">291.8</Data></Cell>
    <Cell ss:StyleID="s72"><Data ss:Type="Number">254.53899999999999</Data></Cell>
    <Cell ss:StyleID="s72"><Data ss:Type="Number">168.386</Data></Cell>
    <Cell ss:StyleID="s72"><Data ss:Type="Number">107.742</Data></Cell>
    <Cell ss:StyleID="s72"><Data ss:Type="Number">216.26900000000001</Data></Cell>
    <Cell ss:StyleID="s72"><Data ss:Type="Number">133.048</Data></Cell>
    <Cell ss:StyleID="s72"><Data ss:Type="Number">318.50099999999998</Data></Cell>
    <Cell ss:StyleID="s72"/>
   </Row>
   <Row ss:AutoFitHeight="0" ss:Height="15.75">
    <Cell ss:Index="2" ss:StyleID="s88"><Data ss:Type="String">Phyca_scf0522_27877</Data></Cell>
    <Cell ss:StyleID="s88"><Data ss:Type="Number">51.960700000000003</Data></Cell>
    <Cell ss:StyleID="s88"><Data ss:Type="Number">37.994500000000002</Data></Cell>
    <Cell ss:StyleID="s88"><Data ss:Type="Number">21.378599999999999</Data></Cell>
    <Cell ss:StyleID="s88"><Data ss:Type="Number">23.1906</Data></Cell>
    <Cell ss:StyleID="s88"><Data ss:Type="Number">44.525300000000001</Data></Cell>
    <Cell ss:StyleID="s88"><Data ss:Type="Number">32.309699999999999</Data></Cell>
    <Cell ss:StyleID="s88"><Data ss:Type="Number">109.348</Data></Cell>
    <Cell ss:StyleID="s88"/>
   </Row>
   <Row ss:AutoFitHeight="0" ss:Height="15.75">
    <Cell ss:Index="2" ss:StyleID="s88"><Data ss:Type="String">Phyca_scf0548_7993</Data></Cell>
    <Cell ss:StyleID="s88"><Data ss:Type="Number">85.262200000000007</Data></Cell>
    <Cell ss:StyleID="s88"><Data ss:Type="Number">64.209100000000007</Data></Cell>
    <Cell ss:StyleID="s88"><Data ss:Type="Number">44.450800000000001</Data></Cell>
    <Cell ss:StyleID="s88"><Data ss:Type="Number">36.220100000000002</Data></Cell>
    <Cell ss:StyleID="s88"><Data ss:Type="Number">42.195599999999999</Data></Cell>
    <Cell ss:StyleID="s88"><Data ss:Type="Number">26.842300000000002</Data></Cell>
    <Cell ss:StyleID="s88"><Data ss:Type="Number">39.741799999999998</Data></Cell>
    <Cell ss:StyleID="s88"/>
   </Row>
   <Row ss:AutoFitHeight="0" ss:Height="15.75">
    <Cell ss:Index="2" ss:StyleID="s88"><Data ss:Type="String">Phyca_scf0655_15840</Data></Cell>
    <Cell ss:StyleID="s88"><Data ss:Type="Number">11.4038</Data></Cell>
    <Cell ss:StyleID="s88"><Data ss:Type="Number">7.8984899999999998</Data></Cell>
    <Cell ss:StyleID="s88"><Data ss:Type="Number">5.5244499999999999</Data></Cell>
    <Cell ss:StyleID="s88"><Data ss:Type="Number">3.9706100000000002</Data></Cell>
    <Cell ss:StyleID="s88"><Data ss:Type="Number">8.2654800000000002</Data></Cell>
    <Cell ss:StyleID="s88"><Data ss:Type="Number">6.50047</Data></Cell>
    <Cell ss:StyleID="s88"><Data ss:Type="Number">9.5945499999999999</Data></Cell>
    <Cell ss:StyleID="s88"/>
   </Row>
   <Row ss:AutoFitHeight="0" ss:Height="15.75">
    <Cell ss:Index="2" ss:StyleID="s88"><Data ss:Type="String">Phyca_scf0658_7837</Data></Cell>
    <Cell ss:StyleID="s88"><Data ss:Type="Number">6361.44</Data></Cell>
    <Cell ss:StyleID="s88"><Data ss:Type="Number">4308.8100000000004</Data></Cell>
    <Cell ss:StyleID="s88"><Data ss:Type="Number">3468.17</Data></Cell>
    <Cell ss:StyleID="s88"><Data ss:Type="Number">6022.57</Data></Cell>
    <Cell ss:StyleID="s88"><Data ss:Type="Number">5875.17</Data></Cell>
    <Cell ss:StyleID="s88"><Data ss:Type="Number">1346.84</Data></Cell>
    <Cell ss:StyleID="s88"><Data ss:Type="Number">8676.2800000000007</Data></Cell>
    <Cell ss:StyleID="s88"/>
   </Row>
   <Row ss:AutoFitHeight="0" ss:Height="15.75">
    <Cell ss:Index="2" ss:StyleID="s88"><Data ss:Type="String">Phyca_scf0710_11185</Data></Cell>
    <Cell ss:StyleID="s88"><Data ss:Type="Number">78.668300000000002</Data></Cell>
    <Cell ss:StyleID="s88"><Data ss:Type="Number">72.989699999999999</Data></Cell>
    <Cell ss:StyleID="s88"><Data ss:Type="Number">52.321399999999997</Data></Cell>
    <Cell ss:StyleID="s88"><Data ss:Type="Number">45.1126</Data></Cell>
    <Cell ss:StyleID="s88"><Data ss:Type="Number">36.727699999999999</Data></Cell>
    <Cell ss:StyleID="s88"><Data ss:Type="Number">32.876199999999997</Data></Cell>
    <Cell ss:StyleID="s88"><Data ss:Type="Number">17.5227</Data></Cell>
    <Cell ss:StyleID="s88"/>
   </Row>
   <Row ss:AutoFitHeight="0" ss:Height="15.75">
    <Cell ss:Index="2" ss:StyleID="s88"><Data ss:Type="String">Phyca_scf0744_24663</Data></Cell>
    <Cell ss:StyleID="s88"><Data ss:Type="Number">1592.92</Data></Cell>
    <Cell ss:StyleID="s88"><Data ss:Type="Number">1757.44</Data></Cell>
    <Cell ss:StyleID="s88"><Data ss:Type="Number">1305.8499999999999</Data></Cell>
    <Cell ss:StyleID="s88"><Data ss:Type="Number">1256.44</Data></Cell>
    <Cell ss:StyleID="s88"><Data ss:Type="Number">1122.18</Data></Cell>
    <Cell ss:StyleID="s88"><Data ss:Type="Number">748.62599999999998</Data></Cell>
    <Cell ss:StyleID="s88"><Data ss:Type="Number">1200.3900000000001</Data></Cell>
    <Cell ss:StyleID="s89"/>
   </Row>
   <Row ss:AutoFitHeight="0" ss:Height="15.75">
    <Cell ss:Index="2" ss:StyleID="s88"><Data ss:Type="String">Phyca_scf0770_9157</Data></Cell>
    <Cell ss:StyleID="s88"><Data ss:Type="Number">64.458299999999994</Data></Cell>
    <Cell ss:StyleID="s88"><Data ss:Type="Number">50.9465</Data></Cell>
    <Cell ss:StyleID="s88"><Data ss:Type="Number">35.441800000000001</Data></Cell>
    <Cell ss:StyleID="s88"><Data ss:Type="Number">30.737100000000002</Data></Cell>
    <Cell ss:StyleID="s88"><Data ss:Type="Number">23.073599999999999</Data></Cell>
    <Cell ss:StyleID="s88"><Data ss:Type="Number">20.920999999999999</Data></Cell>
    <Cell ss:StyleID="s88"><Data ss:Type="Number">14.999499999999999</Data></Cell>
    <Cell ss:StyleID="s89"/>
   </Row>
   <Row ss:AutoFitHeight="0" ss:Height="15.75">
    <Cell ss:Index="2" ss:StyleID="s88"><Data ss:Type="String">Phyca_scf0783_16009</Data></Cell>
    <Cell ss:StyleID="s88"><Data ss:Type="Number">280.923</Data></Cell>
    <Cell ss:StyleID="s88"><Data ss:Type="Number">248.65299999999999</Data></Cell>
    <Cell ss:StyleID="s88"><Data ss:Type="Number">217.89500000000001</Data></Cell>
    <Cell ss:StyleID="s88"><Data ss:Type="Number">242.04300000000001</Data></Cell>
    <Cell ss:StyleID="s88"><Data ss:Type="Number">280.04599999999999</Data></Cell>
    <Cell ss:StyleID="s88"><Data ss:Type="Number">115.676</Data></Cell>
    <Cell ss:StyleID="s88"><Data ss:Type="Number">206.143</Data></Cell>
    <Cell ss:StyleID="s89"/>
   </Row>
   <Row ss:AutoFitHeight="0" ss:Height="15.75">
    <Cell ss:Index="2" ss:StyleID="s88"><Data ss:Type="String">Phyca_scf0825_1068</Data></Cell>
    <Cell ss:StyleID="s88"><Data ss:Type="Number">189.42</Data></Cell>
    <Cell ss:StyleID="s88"><Data ss:Type="Number">156.68299999999999</Data></Cell>
    <Cell ss:StyleID="s88"><Data ss:Type="Number">126.34699999999999</Data></Cell>
    <Cell ss:StyleID="s88"><Data ss:Type="Number">79.113900000000001</Data></Cell>
    <Cell ss:StyleID="s88"><Data ss:Type="Number">120.78100000000001</Data></Cell>
    <Cell ss:StyleID="s88"><Data ss:Type="Number">78.420299999999997</Data></Cell>
    <Cell ss:StyleID="s88"><Data ss:Type="Number">168.374</Data></Cell>
    <Cell ss:StyleID="s89"/>
   </Row>
   <Row ss:AutoFitHeight="0" ss:Height="15.75">
    <Cell ss:Index="2" ss:StyleID="s88"><Data ss:Type="String">Phyca_scf0840_20431</Data></Cell>
    <Cell ss:StyleID="s88"><Data ss:Type="Number">264.84399999999999</Data></Cell>
    <Cell ss:StyleID="s88"><Data ss:Type="Number">239.429</Data></Cell>
    <Cell ss:StyleID="s88"><Data ss:Type="Number">113.334</Data></Cell>
    <Cell ss:StyleID="s88"><Data ss:Type="Number">129.08199999999999</Data></Cell>
    <Cell ss:StyleID="s88"><Data ss:Type="Number">213.67699999999999</Data></Cell>
    <Cell ss:StyleID="s88"><Data ss:Type="Number">121.21599999999999</Data></Cell>
    <Cell ss:StyleID="s88"><Data ss:Type="Number">859.12800000000004</Data></Cell>
    <Cell ss:StyleID="s89"/>
   </Row>
   <Row ss:AutoFitHeight="0" ss:Height="15.75">
    <Cell ss:Index="2" ss:StyleID="s88"><Data ss:Type="String">Phyca_scf0864_24077</Data></Cell>
    <Cell ss:StyleID="s88"><Data ss:Type="Number">84.442899999999995</Data></Cell>
    <Cell ss:StyleID="s88"><Data ss:Type="Number">44.902500000000003</Data></Cell>
    <Cell ss:StyleID="s88"><Data ss:Type="Number">57.194200000000002</Data></Cell>
    <Cell ss:StyleID="s88"><Data ss:Type="Number">85.866500000000002</Data></Cell>
    <Cell ss:StyleID="s88"><Data ss:Type="Number">60.448500000000003</Data></Cell>
    <Cell ss:StyleID="s88"><Data ss:Type="Number">22.0505</Data></Cell>
    <Cell ss:StyleID="s88"><Data ss:Type="Number">30.857399999999998</Data></Cell>
    <Cell ss:StyleID="s89"/>
   </Row>
   <Row ss:AutoFitHeight="0" ss:Height="15.75">
    <Cell ss:Index="2" ss:StyleID="s88"><Data ss:Type="String">Phyca_scf0873_13218</Data></Cell>
    <Cell ss:StyleID="s88"><Data ss:Type="Number">295.61</Data></Cell>
    <Cell ss:StyleID="s88"><Data ss:Type="Number">371.99700000000001</Data></Cell>
    <Cell ss:StyleID="s88"><Data ss:Type="Number">194.578</Data></Cell>
    <Cell ss:StyleID="s88"><Data ss:Type="Number">173.483</Data></Cell>
    <Cell ss:StyleID="s88"><Data ss:Type="Number">166.23500000000001</Data></Cell>
    <Cell ss:StyleID="s88"><Data ss:Type="Number">123.709</Data></Cell>
    <Cell ss:StyleID="s88"><Data ss:Type="Number">139.12700000000001</Data></Cell>
    <Cell ss:StyleID="s89"/>
   </Row>
   <Row ss:AutoFitHeight="0" ss:Height="15.75">
    <Cell ss:Index="2" ss:StyleID="s88"><Data ss:Type="String">Phyca_scf0933_1562</Data></Cell>
    <Cell ss:StyleID="s88"><Data ss:Type="Number">597.49900000000002</Data></Cell>
    <Cell ss:StyleID="s88"><Data ss:Type="Number">361.58100000000002</Data></Cell>
    <Cell ss:StyleID="s88"><Data ss:Type="Number">272.39600000000002</Data></Cell>
    <Cell ss:StyleID="s88"><Data ss:Type="Number">358.56</Data></Cell>
    <Cell ss:StyleID="s88"><Data ss:Type="Number">657.38400000000001</Data></Cell>
    <Cell ss:StyleID="s88"><Data ss:Type="Number">260.33800000000002</Data></Cell>
    <Cell ss:StyleID="s88"><Data ss:Type="Number">394.93299999999999</Data></Cell>
    <Cell ss:StyleID="s89"/>
   </Row>
   <Row ss:AutoFitHeight="0" ss:Height="15.75">
    <Cell ss:Index="2" ss:StyleID="s88"><Data ss:Type="String">Phyca_scf0980_16220</Data></Cell>
    <Cell ss:StyleID="s88"><Data ss:Type="Number">440.90199999999999</Data></Cell>
    <Cell ss:StyleID="s88"><Data ss:Type="Number">205.18100000000001</Data></Cell>
    <Cell ss:StyleID="s88"><Data ss:Type="Number">179.33600000000001</Data></Cell>
    <Cell ss:StyleID="s88"><Data ss:Type="Number">240.27</Data></Cell>
    <Cell ss:StyleID="s88"><Data ss:Type="Number">337.07100000000003</Data></Cell>
    <Cell ss:StyleID="s88"><Data ss:Type="Number">117.723</Data></Cell>
    <Cell ss:StyleID="s88"><Data ss:Type="Number">285.91000000000003</Data></Cell>
    <Cell ss:StyleID="s89"/>
   </Row>
   <Row ss:AutoFitHeight="0" ss:Height="15.75">
    <Cell ss:Index="2" ss:StyleID="s88"><Data ss:Type="String">Phyca_scf1002_2569</Data></Cell>
    <Cell ss:StyleID="s88"><Data ss:Type="Number">17900</Data></Cell>
    <Cell ss:StyleID="s88"><Data ss:Type="Number">14112.6</Data></Cell>
    <Cell ss:StyleID="s88"><Data ss:Type="Number">13214.3</Data></Cell>
    <Cell ss:StyleID="s88"><Data ss:Type="Number">13034.5</Data></Cell>
    <Cell ss:StyleID="s88"><Data ss:Type="Number">14192.6</Data></Cell>
    <Cell ss:StyleID="s88"><Data ss:Type="Number">5861.92</Data></Cell>
    <Cell ss:StyleID="s88"><Data ss:Type="Number">17568.400000000001</Data></Cell>
    <Cell ss:StyleID="s89"/>
   </Row>
   <Row ss:AutoFitHeight="0" ss:Height="15.75">
    <Cell ss:Index="2" ss:StyleID="s88"><Data ss:Type="String">Phyca_scf1054_20387</Data></Cell>
    <Cell ss:StyleID="s88"><Data ss:Type="Number">18.043600000000001</Data></Cell>
    <Cell ss:StyleID="s88"><Data ss:Type="Number">15.897</Data></Cell>
    <Cell ss:StyleID="s88"><Data ss:Type="Number">16.148900000000001</Data></Cell>
    <Cell ss:StyleID="s88"><Data ss:Type="Number">20.230699999999999</Data></Cell>
    <Cell ss:StyleID="s88"><Data ss:Type="Number">11.911799999999999</Data></Cell>
    <Cell ss:StyleID="s88"><Data ss:Type="Number">5.2123200000000001</Data></Cell>
    <Cell ss:StyleID="s88"><Data ss:Type="Number">7.1112599999999997</Data></Cell>
    <Cell ss:StyleID="s88"/>
   </Row>
   <Row ss:AutoFitHeight="0" ss:Height="15.75">
    <Cell ss:Index="2" ss:StyleID="s88"><Data ss:Type="String">Phyca_scf1085_22955</Data></Cell>
    <Cell ss:StyleID="s88"><Data ss:Type="Number">273.90600000000001</Data></Cell>
    <Cell ss:StyleID="s88"><Data ss:Type="Number">188.92500000000001</Data></Cell>
    <Cell ss:StyleID="s88"><Data ss:Type="Number">103.759</Data></Cell>
    <Cell ss:StyleID="s88"><Data ss:Type="Number">151.102</Data></Cell>
    <Cell ss:StyleID="s88"><Data ss:Type="Number">142.357</Data></Cell>
    <Cell ss:StyleID="s88"><Data ss:Type="Number">66.183300000000003</Data></Cell>
    <Cell ss:StyleID="s88"><Data ss:Type="Number">147.01</Data></Cell>
    <Cell ss:StyleID="s88"/>
   </Row>
   <Row ss:AutoFitHeight="0" ss:Height="15.75">
    <Cell ss:Index="2" ss:StyleID="s88"><Data ss:Type="String">Phyca_scf1106_3687</Data></Cell>
    <Cell ss:StyleID="s88"><Data ss:Type="Number">2024.17</Data></Cell>
    <Cell ss:StyleID="s88"><Data ss:Type="Number">2201.85</Data></Cell>
    <Cell ss:StyleID="s88"><Data ss:Type="Number">1502.38</Data></Cell>
    <Cell ss:StyleID="s88"><Data ss:Type="Number">1190.82</Data></Cell>
    <Cell ss:StyleID="s88"><Data ss:Type="Number">1305.3499999999999</Data></Cell>
    <Cell ss:StyleID="s88"><Data ss:Type="Number">888.46900000000005</Data></Cell>
    <Cell ss:StyleID="s88"><Data ss:Type="Number">3742.99</Data></Cell>
    <Cell ss:StyleID="s88"/>
   </Row>
   <Row ss:AutoFitHeight="0" ss:Height="15.75">
    <Cell ss:Index="2" ss:StyleID="s88"><Data ss:Type="String">Phyca_scf1116_1284</Data></Cell>
    <Cell ss:StyleID="s88"><Data ss:Type="Number">5159.2</Data></Cell>
    <Cell ss:StyleID="s88"><Data ss:Type="Number">4808.24</Data></Cell>
    <Cell ss:StyleID="s88"><Data ss:Type="Number">3249.54</Data></Cell>
    <Cell ss:StyleID="s88"><Data ss:Type="Number">5500.53</Data></Cell>
    <Cell ss:StyleID="s88"><Data ss:Type="Number">3265.6</Data></Cell>
    <Cell ss:StyleID="s88"><Data ss:Type="Number">1410.48</Data></Cell>
    <Cell ss:StyleID="s88"><Data ss:Type="Number">5935.06</Data></Cell>
    <Cell ss:StyleID="s88"/>
   </Row>
   <Row ss:AutoFitHeight="0" ss:Height="15.75">
    <Cell ss:Index="2" ss:StyleID="s88"><Data ss:Type="String">Phyca_scf1179_19343</Data></Cell>
    <Cell ss:StyleID="s88"><Data ss:Type="Number">4.1395299999999997</Data></Cell>
    <Cell ss:StyleID="s88"><Data ss:Type="Number">4.20702</Data></Cell>
    <Cell ss:StyleID="s88"><Data ss:Type="Number">1.68651</Data></Cell>
    <Cell ss:StyleID="s88"><Data ss:Type="Number">0.69453399999999998</Data></Cell>
    <Cell ss:StyleID="s88"><Data ss:Type="Number">0.94118199999999996</Data></Cell>
    <Cell ss:StyleID="s88"><Data ss:Type="Number">8.2912799999999995E-2</Data></Cell>
    <Cell ss:StyleID="s88"><Data ss:Type="Number">0</Data></Cell>
    <Cell ss:StyleID="s88"/>
   </Row>
   <Row ss:AutoFitHeight="0" ss:Height="15.75">
    <Cell ss:Index="2" ss:StyleID="s88"><Data ss:Type="String">Phyca_scf1243_12423</Data></Cell>
    <Cell ss:StyleID="s88"><Data ss:Type="Number">17.421600000000002</Data></Cell>
    <Cell ss:StyleID="s88"><Data ss:Type="Number">10.952500000000001</Data></Cell>
    <Cell ss:StyleID="s88"><Data ss:Type="Number">7.4796800000000001</Data></Cell>
    <Cell ss:StyleID="s88"><Data ss:Type="Number">11.8672</Data></Cell>
    <Cell ss:StyleID="s88"><Data ss:Type="Number">14.2629</Data></Cell>
    <Cell ss:StyleID="s88"><Data ss:Type="Number">17.9621</Data></Cell>
    <Cell ss:StyleID="s88"><Data ss:Type="Number">11.9894</Data></Cell>
    <Cell ss:StyleID="s88"/>
   </Row>
   <Row ss:AutoFitHeight="0" ss:Height="15.75">
    <Cell ss:Index="2" ss:StyleID="s88"><Data ss:Type="String">Phyca_scf1266_15368</Data></Cell>
    <Cell ss:StyleID="s88"><Data ss:Type="Number">438.08499999999998</Data></Cell>
    <Cell ss:StyleID="s88"><Data ss:Type="Number">297.85300000000001</Data></Cell>
    <Cell ss:StyleID="s88"><Data ss:Type="Number">178.64400000000001</Data></Cell>
    <Cell ss:StyleID="s88"><Data ss:Type="Number">307.959</Data></Cell>
    <Cell ss:StyleID="s88"><Data ss:Type="Number">427.18299999999999</Data></Cell>
    <Cell ss:StyleID="s88"><Data ss:Type="Number">71.325000000000003</Data></Cell>
    <Cell ss:StyleID="s88"><Data ss:Type="Number">506.62299999999999</Data></Cell>
    <Cell ss:StyleID="s88"/>
   </Row>
   <Row ss:AutoFitHeight="0" ss:Height="15.75">
    <Cell ss:Index="2" ss:StyleID="s88"><Data ss:Type="String">Phyca_scf1330_11797</Data></Cell>
    <Cell ss:StyleID="s88"><Data ss:Type="Number">28.687200000000001</Data></Cell>
    <Cell ss:StyleID="s88"><Data ss:Type="Number">19.087</Data></Cell>
    <Cell ss:StyleID="s88"><Data ss:Type="Number">17.023599999999998</Data></Cell>
    <Cell ss:StyleID="s88"><Data ss:Type="Number">30.475000000000001</Data></Cell>
    <Cell ss:StyleID="s88"><Data ss:Type="Number">27.4757</Data></Cell>
    <Cell ss:StyleID="s88"><Data ss:Type="Number">10.507300000000001</Data></Cell>
    <Cell ss:StyleID="s88"><Data ss:Type="Number">33.937800000000003</Data></Cell>
    <Cell ss:StyleID="s88"/>
   </Row>
   <Row ss:AutoFitHeight="0" ss:Height="15.75">
    <Cell ss:Index="2" ss:StyleID="s88"><Data ss:Type="String">Phyca_scf1346_26970</Data></Cell>
    <Cell ss:StyleID="s88"><Data ss:Type="Number">74.511899999999997</Data></Cell>
    <Cell ss:StyleID="s88"><Data ss:Type="Number">44.701300000000003</Data></Cell>
    <Cell ss:StyleID="s88"><Data ss:Type="Number">26.3355</Data></Cell>
    <Cell ss:StyleID="s88"><Data ss:Type="Number">31.683299999999999</Data></Cell>
    <Cell ss:StyleID="s88"><Data ss:Type="Number">94.180599999999998</Data></Cell>
    <Cell ss:StyleID="s88"><Data ss:Type="Number">72.145700000000005</Data></Cell>
    <Cell ss:StyleID="s88"><Data ss:Type="Number">305.07</Data></Cell>
    <Cell ss:StyleID="s88"/>
   </Row>
   <Row ss:AutoFitHeight="0" ss:Height="15.75">
    <Cell ss:Index="2" ss:StyleID="s88"><Data ss:Type="String">Phyca_scf1362_11963</Data></Cell>
    <Cell ss:StyleID="s88"><Data ss:Type="Number">180.59899999999999</Data></Cell>
    <Cell ss:StyleID="s88"><Data ss:Type="Number">154.23099999999999</Data></Cell>
    <Cell ss:StyleID="s88"><Data ss:Type="Number">120.455</Data></Cell>
    <Cell ss:StyleID="s88"><Data ss:Type="Number">151.11199999999999</Data></Cell>
    <Cell ss:StyleID="s88"><Data ss:Type="Number">109.175</Data></Cell>
    <Cell ss:StyleID="s88"><Data ss:Type="Number">49.970599999999997</Data></Cell>
    <Cell ss:StyleID="s88"><Data ss:Type="Number">58.386699999999998</Data></Cell>
    <Cell ss:StyleID="s88"/>
   </Row>
   <Row ss:AutoFitHeight="0" ss:Height="15.75">
    <Cell ss:Index="2" ss:StyleID="s88"><Data ss:Type="String">Phyca_scf1384_18914</Data></Cell>
    <Cell ss:StyleID="s88"><Data ss:Type="Number">1345.6</Data></Cell>
    <Cell ss:StyleID="s88"><Data ss:Type="Number">819.27499999999998</Data></Cell>
    <Cell ss:StyleID="s88"><Data ss:Type="Number">639.44799999999998</Data></Cell>
    <Cell ss:StyleID="s88"><Data ss:Type="Number">772.95100000000002</Data></Cell>
    <Cell ss:StyleID="s88"><Data ss:Type="Number">1044.43</Data></Cell>
    <Cell ss:StyleID="s88"><Data ss:Type="Number">369.86399999999998</Data></Cell>
    <Cell ss:StyleID="s88"><Data ss:Type="Number">751.13400000000001</Data></Cell>
    <Cell ss:StyleID="s88"/>
   </Row>
   <Row ss:AutoFitHeight="0" ss:Height="15.75">
    <Cell ss:Index="2" ss:StyleID="s88"><Data ss:Type="String">Phyca_scf1424_6687</Data></Cell>
    <Cell ss:StyleID="s88"><Data ss:Type="Number">231.452</Data></Cell>
    <Cell ss:StyleID="s88"><Data ss:Type="Number">220.27799999999999</Data></Cell>
    <Cell ss:StyleID="s88"><Data ss:Type="Number">120.852</Data></Cell>
    <Cell ss:StyleID="s88"><Data ss:Type="Number">154.55000000000001</Data></Cell>
    <Cell ss:StyleID="s88"><Data ss:Type="Number">191.98699999999999</Data></Cell>
    <Cell ss:StyleID="s88"><Data ss:Type="Number">147.703</Data></Cell>
    <Cell ss:StyleID="s88"><Data ss:Type="Number">462.00400000000002</Data></Cell>
    <Cell ss:StyleID="s88"/>
   </Row>
   <Row ss:AutoFitHeight="0" ss:Height="15.75">
    <Cell ss:Index="2" ss:StyleID="s88"><Data ss:Type="String">Phyca_scf1652_15440</Data></Cell>
    <Cell ss:StyleID="s88"><Data ss:Type="Number">32411.3</Data></Cell>
    <Cell ss:StyleID="s88"><Data ss:Type="Number">1452.42</Data></Cell>
    <Cell ss:StyleID="s88"><Data ss:Type="Number">1759.86</Data></Cell>
    <Cell ss:StyleID="s88"><Data ss:Type="Number">24227.1</Data></Cell>
    <Cell ss:StyleID="s88"><Data ss:Type="Number">47276.1</Data></Cell>
    <Cell ss:StyleID="s88"><Data ss:Type="Number">875.67499999999995</Data></Cell>
    <Cell ss:StyleID="s88"><Data ss:Type="Number">10860.9</Data></Cell>
    <Cell ss:StyleID="s88"/>
   </Row>
   <Row ss:AutoFitHeight="0" ss:Height="15.75">
    <Cell ss:Index="2" ss:StyleID="s88"><Data ss:Type="String">Phyca_scf1803_4613</Data></Cell>
    <Cell ss:StyleID="s88"><Data ss:Type="Number">44.289200000000001</Data></Cell>
    <Cell ss:StyleID="s88"><Data ss:Type="Number">33.681199999999997</Data></Cell>
    <Cell ss:StyleID="s88"><Data ss:Type="Number">15.6564</Data></Cell>
    <Cell ss:StyleID="s88"><Data ss:Type="Number">15.9488</Data></Cell>
    <Cell ss:StyleID="s88"><Data ss:Type="Number">17.068999999999999</Data></Cell>
    <Cell ss:StyleID="s88"><Data ss:Type="Number">35.642699999999998</Data></Cell>
    <Cell ss:StyleID="s88"><Data ss:Type="Number">39.725099999999998</Data></Cell>
    <Cell ss:StyleID="s88"/>
   </Row>
   <Row ss:AutoFitHeight="0" ss:Height="15.75">
    <Cell ss:Index="2" ss:StyleID="s88"><Data ss:Type="String">Phyca_scf1807_3205</Data></Cell>
    <Cell ss:StyleID="s88"><Data ss:Type="Number">39.1126</Data></Cell>
    <Cell ss:StyleID="s88"><Data ss:Type="Number">35.390099999999997</Data></Cell>
    <Cell ss:StyleID="s88"><Data ss:Type="Number">24.5778</Data></Cell>
    <Cell ss:StyleID="s88"><Data ss:Type="Number">21.624199999999998</Data></Cell>
    <Cell ss:StyleID="s88"><Data ss:Type="Number">20.465599999999998</Data></Cell>
    <Cell ss:StyleID="s88"><Data ss:Type="Number">26.454699999999999</Data></Cell>
    <Cell ss:StyleID="s88"><Data ss:Type="Number">17.973299999999998</Data></Cell>
    <Cell ss:StyleID="s88"/>
   </Row>
   <Row ss:AutoFitHeight="0" ss:Height="15.75">
    <Cell ss:Index="2" ss:StyleID="s88"><Data ss:Type="String">Phyca_scf1968_15588</Data></Cell>
    <Cell ss:StyleID="s88"><Data ss:Type="Number">2720.18</Data></Cell>
    <Cell ss:StyleID="s88"><Data ss:Type="Number">2681.3</Data></Cell>
    <Cell ss:StyleID="s88"><Data ss:Type="Number">2025.26</Data></Cell>
    <Cell ss:StyleID="s88"><Data ss:Type="Number">1332.86</Data></Cell>
    <Cell ss:StyleID="s88"><Data ss:Type="Number">1733.9</Data></Cell>
    <Cell ss:StyleID="s88"><Data ss:Type="Number">1109.7</Data></Cell>
    <Cell ss:StyleID="s88"><Data ss:Type="Number">4120.55</Data></Cell>
    <Cell ss:StyleID="s88"/>
   </Row>
   <Row ss:AutoFitHeight="0" ss:Height="15.75">
    <Cell ss:Index="2" ss:StyleID="s88"><Data ss:Type="String">Phyca_scf1984_3027</Data></Cell>
    <Cell ss:StyleID="s88"><Data ss:Type="Number">35.9529</Data></Cell>
    <Cell ss:StyleID="s88"><Data ss:Type="Number">27.996200000000002</Data></Cell>
    <Cell ss:StyleID="s88"><Data ss:Type="Number">18.2651</Data></Cell>
    <Cell ss:StyleID="s88"><Data ss:Type="Number">22.314900000000002</Data></Cell>
    <Cell ss:StyleID="s88"><Data ss:Type="Number">27.841899999999999</Data></Cell>
    <Cell ss:StyleID="s88"><Data ss:Type="Number">24.443000000000001</Data></Cell>
    <Cell ss:StyleID="s88"><Data ss:Type="Number">27.784400000000002</Data></Cell>
    <Cell ss:StyleID="s88"/>
   </Row>
   <Row ss:AutoFitHeight="0" ss:Height="15.75">
    <Cell ss:Index="2" ss:StyleID="s88"><Data ss:Type="String">Phyca_scf1988_20420</Data></Cell>
    <Cell ss:StyleID="s88"><Data ss:Type="Number">149.464</Data></Cell>
    <Cell ss:StyleID="s88"><Data ss:Type="Number">121.916</Data></Cell>
    <Cell ss:StyleID="s88"><Data ss:Type="Number">65.314099999999996</Data></Cell>
    <Cell ss:StyleID="s88"><Data ss:Type="Number">83.8155</Data></Cell>
    <Cell ss:StyleID="s88"><Data ss:Type="Number">105.748</Data></Cell>
    <Cell ss:StyleID="s88"><Data ss:Type="Number">87.550399999999996</Data></Cell>
    <Cell ss:StyleID="s88"><Data ss:Type="Number">366.7</Data></Cell>
    <Cell ss:StyleID="s88"/>
   </Row>
   <Row ss:AutoFitHeight="0" ss:Height="15.75">
    <Cell ss:Index="2" ss:StyleID="s88"><Data ss:Type="String">Phyca_scf2086_9750</Data></Cell>
    <Cell ss:StyleID="s88"><Data ss:Type="Number">40.364400000000003</Data></Cell>
    <Cell ss:StyleID="s88"><Data ss:Type="Number">24.401199999999999</Data></Cell>
    <Cell ss:StyleID="s88"><Data ss:Type="Number">15.712400000000001</Data></Cell>
    <Cell ss:StyleID="s88"><Data ss:Type="Number">21.3492</Data></Cell>
    <Cell ss:StyleID="s88"><Data ss:Type="Number">28.9909</Data></Cell>
    <Cell ss:StyleID="s88"><Data ss:Type="Number">13.3148</Data></Cell>
    <Cell ss:StyleID="s88"><Data ss:Type="Number">42.3795</Data></Cell>
    <Cell ss:StyleID="s88"/>
   </Row>
   <Row ss:AutoFitHeight="0" ss:Height="15.75">
    <Cell ss:Index="2" ss:StyleID="s88"><Data ss:Type="String">Phyca_scf2348_20835</Data></Cell>
    <Cell ss:StyleID="s88"><Data ss:Type="Number">305.38600000000002</Data></Cell>
    <Cell ss:StyleID="s88"><Data ss:Type="Number">214.58099999999999</Data></Cell>
    <Cell ss:StyleID="s88"><Data ss:Type="Number">149.41300000000001</Data></Cell>
    <Cell ss:StyleID="s88"><Data ss:Type="Number">130.47200000000001</Data></Cell>
    <Cell ss:StyleID="s88"><Data ss:Type="Number">135.81100000000001</Data></Cell>
    <Cell ss:StyleID="s88"><Data ss:Type="Number">159.613</Data></Cell>
    <Cell ss:StyleID="s88"><Data ss:Type="Number">723.88400000000001</Data></Cell>
    <Cell ss:StyleID="s88"/>
   </Row>
   <Row ss:AutoFitHeight="0" ss:Height="15.75">
    <Cell ss:Index="2" ss:StyleID="s88"><Data ss:Type="String">Phyca_scf2375_12753</Data></Cell>
    <Cell ss:StyleID="s88"><Data ss:Type="Number">14748.4</Data></Cell>
    <Cell ss:StyleID="s88"><Data ss:Type="Number">14355.8</Data></Cell>
    <Cell ss:StyleID="s88"><Data ss:Type="Number">11464.5</Data></Cell>
    <Cell ss:StyleID="s88"><Data ss:Type="Number">18610.7</Data></Cell>
    <Cell ss:StyleID="s88"><Data ss:Type="Number">11826.8</Data></Cell>
    <Cell ss:StyleID="s88"><Data ss:Type="Number">4561.3</Data></Cell>
    <Cell ss:StyleID="s88"><Data ss:Type="Number">23281.200000000001</Data></Cell>
    <Cell ss:StyleID="s88"/>
   </Row>
   <Row ss:AutoFitHeight="0" ss:Height="15.75">
    <Cell ss:Index="2" ss:StyleID="s88"><Data ss:Type="String">Phyca_scf2376_7889</Data></Cell>
    <Cell ss:StyleID="s88"><Data ss:Type="Number">325.93599999999998</Data></Cell>
    <Cell ss:StyleID="s88"><Data ss:Type="Number">247.66399999999999</Data></Cell>
    <Cell ss:StyleID="s88"><Data ss:Type="Number">195.75299999999999</Data></Cell>
    <Cell ss:StyleID="s88"><Data ss:Type="Number">231.44499999999999</Data></Cell>
    <Cell ss:StyleID="s88"><Data ss:Type="Number">231.55799999999999</Data></Cell>
    <Cell ss:StyleID="s88"><Data ss:Type="Number">136.16</Data></Cell>
    <Cell ss:StyleID="s88"><Data ss:Type="Number">328.07299999999998</Data></Cell>
    <Cell ss:StyleID="s88"/>
   </Row>
   <Row ss:AutoFitHeight="0" ss:Height="15.75">
    <Cell ss:Index="2" ss:StyleID="s88"><Data ss:Type="String">Phyca_scf2381_26395</Data></Cell>
    <Cell ss:StyleID="s88"><Data ss:Type="Number">17.164999999999999</Data></Cell>
    <Cell ss:StyleID="s88"><Data ss:Type="Number">21.398700000000002</Data></Cell>
    <Cell ss:StyleID="s88"><Data ss:Type="Number">11.8918</Data></Cell>
    <Cell ss:StyleID="s88"><Data ss:Type="Number">8.11951</Data></Cell>
    <Cell ss:StyleID="s88"><Data ss:Type="Number">8.6328800000000001</Data></Cell>
    <Cell ss:StyleID="s88"><Data ss:Type="Number">8.9712499999999995</Data></Cell>
    <Cell ss:StyleID="s88"><Data ss:Type="Number">15.6076</Data></Cell>
    <Cell ss:StyleID="s88"/>
   </Row>
   <Row ss:AutoFitHeight="0" ss:Height="15.75">
    <Cell ss:Index="2" ss:StyleID="s88"><Data ss:Type="String">Phyca_scf2427_15940</Data></Cell>
    <Cell ss:StyleID="s88"><Data ss:Type="Number">30541.3</Data></Cell>
    <Cell ss:StyleID="s88"><Data ss:Type="Number">25321.200000000001</Data></Cell>
    <Cell ss:StyleID="s88"><Data ss:Type="Number">23049.3</Data></Cell>
    <Cell ss:StyleID="s88"><Data ss:Type="Number">22034.400000000001</Data></Cell>
    <Cell ss:StyleID="s88"><Data ss:Type="Number">19456.8</Data></Cell>
    <Cell ss:StyleID="s88"><Data ss:Type="Number">7715.36</Data></Cell>
    <Cell ss:StyleID="s88"><Data ss:Type="Number">30036.3</Data></Cell>
    <Cell ss:StyleID="s88"/>
   </Row>
   <Row ss:AutoFitHeight="0" ss:Height="15.75">
    <Cell ss:Index="2" ss:StyleID="s88"><Data ss:Type="String">Phyca_scf2497_2241</Data></Cell>
    <Cell ss:StyleID="s88"><Data ss:Type="Number">95.073400000000007</Data></Cell>
    <Cell ss:StyleID="s88"><Data ss:Type="Number">96.388000000000005</Data></Cell>
    <Cell ss:StyleID="s88"><Data ss:Type="Number">58.146099999999997</Data></Cell>
    <Cell ss:StyleID="s88"><Data ss:Type="Number">68.414500000000004</Data></Cell>
    <Cell ss:StyleID="s88"><Data ss:Type="Number">80.732900000000001</Data></Cell>
    <Cell ss:StyleID="s88"><Data ss:Type="Number">26.972200000000001</Data></Cell>
    <Cell ss:StyleID="s88"><Data ss:Type="Number">44.503</Data></Cell>
    <Cell ss:StyleID="s88"/>
   </Row>
   <Row ss:AutoFitHeight="0" ss:Height="15.75">
    <Cell ss:Index="2" ss:StyleID="s88"><Data ss:Type="String">Phyca_scf2548_12166</Data></Cell>
    <Cell ss:StyleID="s88"><Data ss:Type="Number">194.852</Data></Cell>
    <Cell ss:StyleID="s88"><Data ss:Type="Number">221.02699999999999</Data></Cell>
    <Cell ss:StyleID="s88"><Data ss:Type="Number">160.41499999999999</Data></Cell>
    <Cell ss:StyleID="s88"><Data ss:Type="Number">149.131</Data></Cell>
    <Cell ss:StyleID="s88"><Data ss:Type="Number">150.786</Data></Cell>
    <Cell ss:StyleID="s88"><Data ss:Type="Number">83.097999999999999</Data></Cell>
    <Cell ss:StyleID="s88"><Data ss:Type="Number">52.891300000000001</Data></Cell>
    <Cell ss:StyleID="s88"/>
   </Row>
   <Row ss:AutoFitHeight="0" ss:Height="15.75">
    <Cell ss:Index="2" ss:StyleID="s88"><Data ss:Type="String">Phyca_scf2579_22433</Data></Cell>
    <Cell ss:StyleID="s88"><Data ss:Type="Number">72.943799999999996</Data></Cell>
    <Cell ss:StyleID="s88"><Data ss:Type="Number">35.5032</Data></Cell>
    <Cell ss:StyleID="s88"><Data ss:Type="Number">34.005499999999998</Data></Cell>
    <Cell ss:StyleID="s88"><Data ss:Type="Number">49.835999999999999</Data></Cell>
    <Cell ss:StyleID="s88"><Data ss:Type="Number">59.957799999999999</Data></Cell>
    <Cell ss:StyleID="s88"><Data ss:Type="Number">32.980200000000004</Data></Cell>
    <Cell ss:StyleID="s88"><Data ss:Type="Number">37.2164</Data></Cell>
    <Cell ss:StyleID="s88"/>
   </Row>
   <Row ss:AutoFitHeight="0" ss:Height="15.75">
    <Cell ss:Index="2" ss:StyleID="s88"><Data ss:Type="String">Phyca_scf2580_25029</Data></Cell>
    <Cell ss:StyleID="s88"><Data ss:Type="Number">2422.16</Data></Cell>
    <Cell ss:StyleID="s88"><Data ss:Type="Number">2115.75</Data></Cell>
    <Cell ss:StyleID="s88"><Data ss:Type="Number">2009.9</Data></Cell>
    <Cell ss:StyleID="s88"><Data ss:Type="Number">1938.64</Data></Cell>
    <Cell ss:StyleID="s88"><Data ss:Type="Number">1744.97</Data></Cell>
    <Cell ss:StyleID="s88"><Data ss:Type="Number">832.51700000000005</Data></Cell>
    <Cell ss:StyleID="s88"><Data ss:Type="Number">3318.3</Data></Cell>
    <Cell ss:StyleID="s88"/>
   </Row>
   <Row ss:AutoFitHeight="0" ss:Height="15.75">
    <Cell ss:Index="2" ss:StyleID="s88"><Data ss:Type="String">Phyca_scf2667_12535</Data></Cell>
    <Cell ss:StyleID="s88"><Data ss:Type="Number">3586.71</Data></Cell>
    <Cell ss:StyleID="s88"><Data ss:Type="Number">2911.45</Data></Cell>
    <Cell ss:StyleID="s88"><Data ss:Type="Number">3018.3</Data></Cell>
    <Cell ss:StyleID="s88"><Data ss:Type="Number">2653.39</Data></Cell>
    <Cell ss:StyleID="s88"><Data ss:Type="Number">2058.1999999999998</Data></Cell>
    <Cell ss:StyleID="s88"><Data ss:Type="Number">1553.22</Data></Cell>
    <Cell ss:StyleID="s88"><Data ss:Type="Number">4456.01</Data></Cell>
    <Cell ss:StyleID="s88"/>
   </Row>
   <Row ss:AutoFitHeight="0" ss:Height="15.75">
    <Cell ss:Index="2" ss:StyleID="s88"><Data ss:Type="String">Phyca_scf2685_17548</Data></Cell>
    <Cell ss:StyleID="s88"><Data ss:Type="Number">79.492599999999996</Data></Cell>
    <Cell ss:StyleID="s88"><Data ss:Type="Number">57.816299999999998</Data></Cell>
    <Cell ss:StyleID="s88"><Data ss:Type="Number">38.141399999999997</Data></Cell>
    <Cell ss:StyleID="s88"><Data ss:Type="Number">50.143700000000003</Data></Cell>
    <Cell ss:StyleID="s88"><Data ss:Type="Number">74.718599999999995</Data></Cell>
    <Cell ss:StyleID="s88"><Data ss:Type="Number">46.164200000000001</Data></Cell>
    <Cell ss:StyleID="s88"><Data ss:Type="Number">84.839600000000004</Data></Cell>
    <Cell ss:StyleID="s88"/>
   </Row>
   <Row ss:AutoFitHeight="0" ss:Height="15.75">
    <Cell ss:Index="2" ss:StyleID="s88"><Data ss:Type="String">Phyca_scf2724_23110</Data></Cell>
    <Cell ss:StyleID="s88"><Data ss:Type="Number">40.303699999999999</Data></Cell>
    <Cell ss:StyleID="s88"><Data ss:Type="Number">20.730699999999999</Data></Cell>
    <Cell ss:StyleID="s88"><Data ss:Type="Number">41.530200000000001</Data></Cell>
    <Cell ss:StyleID="s88"><Data ss:Type="Number">70.194000000000003</Data></Cell>
    <Cell ss:StyleID="s88"><Data ss:Type="Number">33.988599999999998</Data></Cell>
    <Cell ss:StyleID="s88"><Data ss:Type="Number">12.9664</Data></Cell>
    <Cell ss:StyleID="s88"><Data ss:Type="Number">8.5940399999999997</Data></Cell>
    <Cell ss:StyleID="s88"/>
   </Row>
   <Row ss:AutoFitHeight="0" ss:Height="15.75">
    <Cell ss:Index="2" ss:StyleID="s88"><Data ss:Type="String">Phyca_scf2726_20245</Data></Cell>
    <Cell ss:StyleID="s88"><Data ss:Type="Number">36662.199999999997</Data></Cell>
    <Cell ss:StyleID="s88"><Data ss:Type="Number">22759.9</Data></Cell>
    <Cell ss:StyleID="s88"><Data ss:Type="Number">26548.6</Data></Cell>
    <Cell ss:StyleID="s88"><Data ss:Type="Number">39256.800000000003</Data></Cell>
    <Cell ss:StyleID="s88"><Data ss:Type="Number">37032.1</Data></Cell>
    <Cell ss:StyleID="s88"><Data ss:Type="Number">13646.1</Data></Cell>
    <Cell ss:StyleID="s88"><Data ss:Type="Number">51526.6</Data></Cell>
    <Cell ss:StyleID="s88"/>
   </Row>
   <Row ss:AutoFitHeight="0" ss:Height="15.75">
    <Cell ss:Index="2" ss:StyleID="s88"><Data ss:Type="String">Phyca_scf2756_9397</Data></Cell>
    <Cell ss:StyleID="s88"><Data ss:Type="Number">50.7346</Data></Cell>
    <Cell ss:StyleID="s88"><Data ss:Type="Number">42.430500000000002</Data></Cell>
    <Cell ss:StyleID="s88"><Data ss:Type="Number">20.0136</Data></Cell>
    <Cell ss:StyleID="s88"><Data ss:Type="Number">22.846800000000002</Data></Cell>
    <Cell ss:StyleID="s88"><Data ss:Type="Number">28.891500000000001</Data></Cell>
    <Cell ss:StyleID="s88"><Data ss:Type="Number">23.125499999999999</Data></Cell>
    <Cell ss:StyleID="s88"><Data ss:Type="Number">48.208199999999998</Data></Cell>
    <Cell ss:StyleID="s88"/>
   </Row>
   <Row ss:AutoFitHeight="0" ss:Height="15.75">
    <Cell ss:Index="2" ss:StyleID="s88"><Data ss:Type="String">Phyca_scf2756_9398</Data></Cell>
    <Cell ss:StyleID="s88"><Data ss:Type="Number">103.16200000000001</Data></Cell>
    <Cell ss:StyleID="s88"><Data ss:Type="Number">141.38200000000001</Data></Cell>
    <Cell ss:StyleID="s88"><Data ss:Type="Number">57.8123</Data></Cell>
    <Cell ss:StyleID="s88"><Data ss:Type="Number">77.870199999999997</Data></Cell>
    <Cell ss:StyleID="s88"><Data ss:Type="Number">66.319999999999993</Data></Cell>
    <Cell ss:StyleID="s88"><Data ss:Type="Number">29.868099999999998</Data></Cell>
    <Cell ss:StyleID="s88"><Data ss:Type="Number">62.102200000000003</Data></Cell>
    <Cell ss:StyleID="s88"/>
   </Row>
   <Row ss:AutoFitHeight="0" ss:Height="15.75">
    <Cell ss:Index="2" ss:StyleID="s88"><Data ss:Type="String">Phyca_scf2805_15537</Data></Cell>
    <Cell ss:StyleID="s88"><Data ss:Type="Number">7387.19</Data></Cell>
    <Cell ss:StyleID="s88"><Data ss:Type="Number">6919.63</Data></Cell>
    <Cell ss:StyleID="s88"><Data ss:Type="Number">5734.33</Data></Cell>
    <Cell ss:StyleID="s88"><Data ss:Type="Number">4264.05</Data></Cell>
    <Cell ss:StyleID="s88"><Data ss:Type="Number">3777.76</Data></Cell>
    <Cell ss:StyleID="s88"><Data ss:Type="Number">1452.02</Data></Cell>
    <Cell ss:StyleID="s88"><Data ss:Type="Number">5479.16</Data></Cell>
    <Cell ss:StyleID="s88"/>
   </Row>
   <Row ss:AutoFitHeight="0" ss:Height="15.75">
    <Cell ss:Index="2" ss:StyleID="s88"><Data ss:Type="String">Phyca_scf2822_10305</Data></Cell>
    <Cell ss:StyleID="s88"><Data ss:Type="Number">719.30100000000004</Data></Cell>
    <Cell ss:StyleID="s88"><Data ss:Type="Number">587.56299999999999</Data></Cell>
    <Cell ss:StyleID="s88"><Data ss:Type="Number">387.084</Data></Cell>
    <Cell ss:StyleID="s88"><Data ss:Type="Number">449.29199999999997</Data></Cell>
    <Cell ss:StyleID="s88"><Data ss:Type="Number">506.75599999999997</Data></Cell>
    <Cell ss:StyleID="s88"><Data ss:Type="Number">374.85899999999998</Data></Cell>
    <Cell ss:StyleID="s88"><Data ss:Type="Number">1162.95</Data></Cell>
    <Cell ss:StyleID="s88"/>
   </Row>
   <Row ss:AutoFitHeight="0" ss:Height="15.75">
    <Cell ss:Index="2" ss:StyleID="s88"><Data ss:Type="String">Phyca_scf2834_23794</Data></Cell>
    <Cell ss:StyleID="s88"><Data ss:Type="Number">3875.4</Data></Cell>
    <Cell ss:StyleID="s88"><Data ss:Type="Number">2927.79</Data></Cell>
    <Cell ss:StyleID="s88"><Data ss:Type="Number">2519.3200000000002</Data></Cell>
    <Cell ss:StyleID="s88"><Data ss:Type="Number">3226.84</Data></Cell>
    <Cell ss:StyleID="s88"><Data ss:Type="Number">3098.41</Data></Cell>
    <Cell ss:StyleID="s88"><Data ss:Type="Number">1733.56</Data></Cell>
    <Cell ss:StyleID="s88"><Data ss:Type="Number">3781.85</Data></Cell>
    <Cell ss:StyleID="s88"/>
   </Row>
   <Row ss:AutoFitHeight="0" ss:Height="15.75">
    <Cell ss:Index="2" ss:StyleID="s88"><Data ss:Type="String">Phyca_scf2857_17562</Data></Cell>
    <Cell ss:StyleID="s88"><Data ss:Type="Number">132.68199999999999</Data></Cell>
    <Cell ss:StyleID="s88"><Data ss:Type="Number">118.34399999999999</Data></Cell>
    <Cell ss:StyleID="s88"><Data ss:Type="Number">88.196100000000001</Data></Cell>
    <Cell ss:StyleID="s88"><Data ss:Type="Number">103.66</Data></Cell>
    <Cell ss:StyleID="s88"><Data ss:Type="Number">110.346</Data></Cell>
    <Cell ss:StyleID="s88"><Data ss:Type="Number">44.146900000000002</Data></Cell>
    <Cell ss:StyleID="s88"><Data ss:Type="Number">65.981499999999997</Data></Cell>
    <Cell ss:StyleID="s88"/>
   </Row>
   <Row ss:AutoFitHeight="0" ss:Height="15.75">
    <Cell ss:Index="2" ss:StyleID="s88"><Data ss:Type="String">Phyca_scf2876_24279</Data></Cell>
    <Cell ss:StyleID="s88"><Data ss:Type="Number">172.042</Data></Cell>
    <Cell ss:StyleID="s88"><Data ss:Type="Number">140.49299999999999</Data></Cell>
    <Cell ss:StyleID="s88"><Data ss:Type="Number">90.770799999999994</Data></Cell>
    <Cell ss:StyleID="s88"><Data ss:Type="Number">128.63</Data></Cell>
    <Cell ss:StyleID="s88"><Data ss:Type="Number">108.62</Data></Cell>
    <Cell ss:StyleID="s88"><Data ss:Type="Number">75.209900000000005</Data></Cell>
    <Cell ss:StyleID="s88"><Data ss:Type="Number">71.161199999999994</Data></Cell>
    <Cell ss:StyleID="s88"/>
   </Row>
   <Row ss:AutoFitHeight="0" ss:Height="15.75">
    <Cell ss:Index="2" ss:StyleID="s88"><Data ss:Type="String">Phyca_scf3018_9275</Data></Cell>
    <Cell ss:StyleID="s88"><Data ss:Type="Number">215.196</Data></Cell>
    <Cell ss:StyleID="s88"><Data ss:Type="Number">141.91399999999999</Data></Cell>
    <Cell ss:StyleID="s88"><Data ss:Type="Number">86.997100000000003</Data></Cell>
    <Cell ss:StyleID="s88"><Data ss:Type="Number">105.73</Data></Cell>
    <Cell ss:StyleID="s88"><Data ss:Type="Number">168.50200000000001</Data></Cell>
    <Cell ss:StyleID="s88"><Data ss:Type="Number">139.779</Data></Cell>
    <Cell ss:StyleID="s88"><Data ss:Type="Number">674.59199999999998</Data></Cell>
    <Cell ss:StyleID="s88"/>
   </Row>
   <Row ss:AutoFitHeight="0" ss:Height="15.75">
    <Cell ss:Index="2" ss:StyleID="s88"><Data ss:Type="String">Phyca_scf3028_20353</Data></Cell>
    <Cell ss:StyleID="s88"><Data ss:Type="Number">612.79499999999996</Data></Cell>
    <Cell ss:StyleID="s88"><Data ss:Type="Number">473.149</Data></Cell>
    <Cell ss:StyleID="s88"><Data ss:Type="Number">323.89999999999998</Data></Cell>
    <Cell ss:StyleID="s88"><Data ss:Type="Number">333.03300000000002</Data></Cell>
    <Cell ss:StyleID="s88"><Data ss:Type="Number">477.541</Data></Cell>
    <Cell ss:StyleID="s88"><Data ss:Type="Number">492.505</Data></Cell>
    <Cell ss:StyleID="s88"><Data ss:Type="Number">531.73800000000006</Data></Cell>
    <Cell ss:StyleID="s88"/>
   </Row>
   <Row ss:AutoFitHeight="0" ss:Height="15.75">
    <Cell ss:Index="2" ss:StyleID="s88"><Data ss:Type="String">Phyca_scf3029_19625</Data></Cell>
    <Cell ss:StyleID="s88"><Data ss:Type="Number">82.689899999999994</Data></Cell>
    <Cell ss:StyleID="s88"><Data ss:Type="Number">75.665899999999993</Data></Cell>
    <Cell ss:StyleID="s88"><Data ss:Type="Number">49.182899999999997</Data></Cell>
    <Cell ss:StyleID="s88"><Data ss:Type="Number">69.3352</Data></Cell>
    <Cell ss:StyleID="s88"><Data ss:Type="Number">40.772100000000002</Data></Cell>
    <Cell ss:StyleID="s88"><Data ss:Type="Number">45.128300000000003</Data></Cell>
    <Cell ss:StyleID="s88"><Data ss:Type="Number">37.758400000000002</Data></Cell>
    <Cell ss:StyleID="s88"/>
   </Row>
   <Row ss:AutoFitHeight="0" ss:Height="15.75">
    <Cell ss:Index="2" ss:StyleID="s88"><Data ss:Type="String">Phyca_scf3069_1614</Data></Cell>
    <Cell ss:StyleID="s88"><Data ss:Type="Number">722.07600000000002</Data></Cell>
    <Cell ss:StyleID="s88"><Data ss:Type="Number">675.30600000000004</Data></Cell>
    <Cell ss:StyleID="s88"><Data ss:Type="Number">821.928</Data></Cell>
    <Cell ss:StyleID="s88"><Data ss:Type="Number">618.20600000000002</Data></Cell>
    <Cell ss:StyleID="s88"><Data ss:Type="Number">383.04899999999998</Data></Cell>
    <Cell ss:StyleID="s88"><Data ss:Type="Number">379.64699999999999</Data></Cell>
    <Cell ss:StyleID="s88"><Data ss:Type="Number">919.39800000000002</Data></Cell>
    <Cell ss:StyleID="s88"/>
   </Row>
   <Row ss:AutoFitHeight="0" ss:Height="15.75">
    <Cell ss:Index="2" ss:StyleID="s88"><Data ss:Type="String">Phyca_scf3107_5489</Data></Cell>
    <Cell ss:StyleID="s88"><Data ss:Type="Number">79.780799999999999</Data></Cell>
    <Cell ss:StyleID="s88"><Data ss:Type="Number">51.811799999999998</Data></Cell>
    <Cell ss:StyleID="s88"><Data ss:Type="Number">37.264800000000001</Data></Cell>
    <Cell ss:StyleID="s88"><Data ss:Type="Number">37.287799999999997</Data></Cell>
    <Cell ss:StyleID="s88"><Data ss:Type="Number">67.013199999999998</Data></Cell>
    <Cell ss:StyleID="s88"><Data ss:Type="Number">57.240299999999998</Data></Cell>
    <Cell ss:StyleID="s88"><Data ss:Type="Number">107.373</Data></Cell>
    <Cell ss:StyleID="s88"/>
   </Row>
   <Row ss:AutoFitHeight="0" ss:Height="15.75">
    <Cell ss:Index="2" ss:StyleID="s88"><Data ss:Type="String">Phyca_scf3157_7734</Data></Cell>
    <Cell ss:StyleID="s88"><Data ss:Type="Number">2433.46</Data></Cell>
    <Cell ss:StyleID="s88"><Data ss:Type="Number">2366.4299999999998</Data></Cell>
    <Cell ss:StyleID="s88"><Data ss:Type="Number">2879.79</Data></Cell>
    <Cell ss:StyleID="s88"><Data ss:Type="Number">2393.52</Data></Cell>
    <Cell ss:StyleID="s88"><Data ss:Type="Number">2044.86</Data></Cell>
    <Cell ss:StyleID="s88"><Data ss:Type="Number">901.3</Data></Cell>
    <Cell ss:StyleID="s88"><Data ss:Type="Number">4157.71</Data></Cell>
    <Cell ss:StyleID="s88"/>
   </Row>
   <Row ss:AutoFitHeight="0" ss:Height="15.75">
    <Cell ss:Index="2" ss:StyleID="s88"><Data ss:Type="String">Phyca_scf3167_21516</Data></Cell>
    <Cell ss:StyleID="s88"><Data ss:Type="Number">492.59800000000001</Data></Cell>
    <Cell ss:StyleID="s88"><Data ss:Type="Number">408.77300000000002</Data></Cell>
    <Cell ss:StyleID="s88"><Data ss:Type="Number">270.65199999999999</Data></Cell>
    <Cell ss:StyleID="s88"><Data ss:Type="Number">375.18400000000003</Data></Cell>
    <Cell ss:StyleID="s88"><Data ss:Type="Number">570.63599999999997</Data></Cell>
    <Cell ss:StyleID="s88"><Data ss:Type="Number">418.33199999999999</Data></Cell>
    <Cell ss:StyleID="s88"><Data ss:Type="Number">395.18700000000001</Data></Cell>
    <Cell ss:StyleID="s88"/>
   </Row>
   <Row ss:AutoFitHeight="0" ss:Height="15.75">
    <Cell ss:Index="2" ss:StyleID="s88"><Data ss:Type="String">Phyca_scf3167_21539</Data></Cell>
    <Cell ss:StyleID="s88"><Data ss:Type="Number">16.554300000000001</Data></Cell>
    <Cell ss:StyleID="s88"><Data ss:Type="Number">13.8712</Data></Cell>
    <Cell ss:StyleID="s88"><Data ss:Type="Number">16.206</Data></Cell>
    <Cell ss:StyleID="s88"><Data ss:Type="Number">16.937899999999999</Data></Cell>
    <Cell ss:StyleID="s88"><Data ss:Type="Number">13.203200000000001</Data></Cell>
    <Cell ss:StyleID="s88"><Data ss:Type="Number">7.3445400000000003</Data></Cell>
    <Cell ss:StyleID="s88"><Data ss:Type="Number">8.0990400000000005</Data></Cell>
    <Cell ss:StyleID="s88"/>
   </Row>
   <Row ss:AutoFitHeight="0" ss:Height="15.75">
    <Cell ss:Index="2" ss:StyleID="s88"><Data ss:Type="String">Phyca_scf3179_17469</Data></Cell>
    <Cell ss:StyleID="s88"><Data ss:Type="Number">15.653700000000001</Data></Cell>
    <Cell ss:StyleID="s88"><Data ss:Type="Number">11.1435</Data></Cell>
    <Cell ss:StyleID="s88"><Data ss:Type="Number">9.0411300000000008</Data></Cell>
    <Cell ss:StyleID="s88"><Data ss:Type="Number">15.940200000000001</Data></Cell>
    <Cell ss:StyleID="s88"><Data ss:Type="Number">20.964600000000001</Data></Cell>
    <Cell ss:StyleID="s88"><Data ss:Type="Number">8.0537299999999998</Data></Cell>
    <Cell ss:StyleID="s88"><Data ss:Type="Number">0</Data></Cell>
    <Cell ss:StyleID="s88"/>
   </Row>
   <Row ss:AutoFitHeight="0" ss:Height="15.75">
    <Cell ss:Index="2" ss:StyleID="s88"><Data ss:Type="String">Phyca_scf3231_8575</Data></Cell>
    <Cell ss:StyleID="s88"><Data ss:Type="Number">81.651399999999995</Data></Cell>
    <Cell ss:StyleID="s88"><Data ss:Type="Number">75.421800000000005</Data></Cell>
    <Cell ss:StyleID="s88"><Data ss:Type="Number">46.648099999999999</Data></Cell>
    <Cell ss:StyleID="s88"><Data ss:Type="Number">36.625500000000002</Data></Cell>
    <Cell ss:StyleID="s88"><Data ss:Type="Number">47.6158</Data></Cell>
    <Cell ss:StyleID="s88"><Data ss:Type="Number">44.067700000000002</Data></Cell>
    <Cell ss:StyleID="s88"><Data ss:Type="Number">41.383899999999997</Data></Cell>
    <Cell ss:StyleID="s88"/>
   </Row>
   <Row ss:AutoFitHeight="0" ss:Height="15.75">
    <Cell ss:Index="2" ss:StyleID="s88"><Data ss:Type="String">Phyca_scf3301_858</Data></Cell>
    <Cell ss:StyleID="s88"><Data ss:Type="Number">205.54</Data></Cell>
    <Cell ss:StyleID="s88"><Data ss:Type="Number">111.64100000000001</Data></Cell>
    <Cell ss:StyleID="s88"><Data ss:Type="Number">75.747200000000007</Data></Cell>
    <Cell ss:StyleID="s88"><Data ss:Type="Number">83.166300000000007</Data></Cell>
    <Cell ss:StyleID="s88"><Data ss:Type="Number">209.863</Data></Cell>
    <Cell ss:StyleID="s88"><Data ss:Type="Number">191.95500000000001</Data></Cell>
    <Cell ss:StyleID="s88"><Data ss:Type="Number">506.17599999999999</Data></Cell>
    <Cell ss:StyleID="s88"/>
   </Row>
   <Row ss:AutoFitHeight="0" ss:Height="15.75">
    <Cell ss:Index="2" ss:StyleID="s88"><Data ss:Type="String">Phyca_scf3336_15205</Data></Cell>
    <Cell ss:StyleID="s88"><Data ss:Type="Number">87.670699999999997</Data></Cell>
    <Cell ss:StyleID="s88"><Data ss:Type="Number">72.8553</Data></Cell>
    <Cell ss:StyleID="s88"><Data ss:Type="Number">40.635800000000003</Data></Cell>
    <Cell ss:StyleID="s88"><Data ss:Type="Number">73.287400000000005</Data></Cell>
    <Cell ss:StyleID="s88"><Data ss:Type="Number">77.387600000000006</Data></Cell>
    <Cell ss:StyleID="s88"><Data ss:Type="Number">53.983499999999999</Data></Cell>
    <Cell ss:StyleID="s88"><Data ss:Type="Number">73.473799999999997</Data></Cell>
    <Cell ss:StyleID="s88"/>
   </Row>
   <Row ss:AutoFitHeight="0" ss:Height="15.75">
    <Cell ss:Index="2" ss:StyleID="s88"><Data ss:Type="String">Phyca_scf3351_21176</Data></Cell>
    <Cell ss:StyleID="s88"><Data ss:Type="Number">3264.17</Data></Cell>
    <Cell ss:StyleID="s88"><Data ss:Type="Number">2887.12</Data></Cell>
    <Cell ss:StyleID="s88"><Data ss:Type="Number">3300.52</Data></Cell>
    <Cell ss:StyleID="s88"><Data ss:Type="Number">1849.14</Data></Cell>
    <Cell ss:StyleID="s88"><Data ss:Type="Number">1598.55</Data></Cell>
    <Cell ss:StyleID="s88"><Data ss:Type="Number">1271.71</Data></Cell>
    <Cell ss:StyleID="s88"><Data ss:Type="Number">1632.05</Data></Cell>
    <Cell ss:StyleID="s88"/>
   </Row>
   <Row ss:AutoFitHeight="0" ss:Height="15.75">
    <Cell ss:Index="2" ss:StyleID="s88"><Data ss:Type="String">Phyca_scf3367_21290</Data></Cell>
    <Cell ss:StyleID="s88"><Data ss:Type="Number">592.96199999999999</Data></Cell>
    <Cell ss:StyleID="s88"><Data ss:Type="Number">461.846</Data></Cell>
    <Cell ss:StyleID="s88"><Data ss:Type="Number">355.76799999999997</Data></Cell>
    <Cell ss:StyleID="s88"><Data ss:Type="Number">471.45699999999999</Data></Cell>
    <Cell ss:StyleID="s88"><Data ss:Type="Number">307.642</Data></Cell>
    <Cell ss:StyleID="s88"><Data ss:Type="Number">269.09100000000001</Data></Cell>
    <Cell ss:StyleID="s88"><Data ss:Type="Number">146.126</Data></Cell>
    <Cell ss:StyleID="s88"/>
   </Row>
   <Row ss:AutoFitHeight="0" ss:Height="15.75">
    <Cell ss:Index="2" ss:StyleID="s88"><Data ss:Type="String">Phyca_scf3388_1505</Data></Cell>
    <Cell ss:StyleID="s88"><Data ss:Type="Number">13.5244</Data></Cell>
    <Cell ss:StyleID="s88"><Data ss:Type="Number">7.1113499999999998</Data></Cell>
    <Cell ss:StyleID="s88"><Data ss:Type="Number">6.3511300000000004</Data></Cell>
    <Cell ss:StyleID="s88"><Data ss:Type="Number">7.1412800000000001</Data></Cell>
    <Cell ss:StyleID="s88"><Data ss:Type="Number">9.1138600000000007</Data></Cell>
    <Cell ss:StyleID="s88"><Data ss:Type="Number">7.3013599999999999</Data></Cell>
    <Cell ss:StyleID="s88"><Data ss:Type="Number">29.2486</Data></Cell>
    <Cell ss:StyleID="s88"/>
   </Row>
   <Row ss:AutoFitHeight="0" ss:Height="15.75">
    <Cell ss:Index="2" ss:StyleID="s88"><Data ss:Type="String">Phyca_scf3399_8557</Data></Cell>
    <Cell ss:StyleID="s88"><Data ss:Type="Number">10.2475</Data></Cell>
    <Cell ss:StyleID="s88"><Data ss:Type="Number">7.3559000000000001</Data></Cell>
    <Cell ss:StyleID="s88"><Data ss:Type="Number">6.9869300000000001</Data></Cell>
    <Cell ss:StyleID="s88"><Data ss:Type="Number">4.5727799999999998</Data></Cell>
    <Cell ss:StyleID="s88"><Data ss:Type="Number">3.8744200000000002</Data></Cell>
    <Cell ss:StyleID="s88"><Data ss:Type="Number">2.5681799999999999</Data></Cell>
    <Cell ss:StyleID="s88"><Data ss:Type="Number">3.8493300000000001</Data></Cell>
    <Cell ss:StyleID="s88"/>
   </Row>
   <Row ss:AutoFitHeight="0" ss:Height="15.75">
    <Cell ss:Index="2" ss:StyleID="s88"><Data ss:Type="String">Phyca_scf3404_15772</Data></Cell>
    <Cell ss:StyleID="s88"><Data ss:Type="Number">860.57399999999996</Data></Cell>
    <Cell ss:StyleID="s88"><Data ss:Type="Number">685.54499999999996</Data></Cell>
    <Cell ss:StyleID="s88"><Data ss:Type="Number">450.54300000000001</Data></Cell>
    <Cell ss:StyleID="s88"><Data ss:Type="Number">431.06400000000002</Data></Cell>
    <Cell ss:StyleID="s88"><Data ss:Type="Number">544.52700000000004</Data></Cell>
    <Cell ss:StyleID="s88"><Data ss:Type="Number">329.43900000000002</Data></Cell>
    <Cell ss:StyleID="s88"><Data ss:Type="Number">759.95500000000004</Data></Cell>
    <Cell ss:StyleID="s88"/>
   </Row>
   <Row ss:AutoFitHeight="0" ss:Height="15.75">
    <Cell ss:Index="2" ss:StyleID="s88"><Data ss:Type="String">Phyca_scf3404_15790</Data></Cell>
    <Cell ss:StyleID="s88"><Data ss:Type="Number">1544.63</Data></Cell>
    <Cell ss:StyleID="s88"><Data ss:Type="Number">1251.08</Data></Cell>
    <Cell ss:StyleID="s88"><Data ss:Type="Number">823.649</Data></Cell>
    <Cell ss:StyleID="s88"><Data ss:Type="Number">1269.7</Data></Cell>
    <Cell ss:StyleID="s88"><Data ss:Type="Number">860.173</Data></Cell>
    <Cell ss:StyleID="s88"><Data ss:Type="Number">618.23699999999997</Data></Cell>
    <Cell ss:StyleID="s88"><Data ss:Type="Number">459.29300000000001</Data></Cell>
    <Cell ss:StyleID="s88"/>
   </Row>
   <Row ss:AutoFitHeight="0" ss:Height="15.75">
    <Cell ss:Index="2" ss:StyleID="s88"><Data ss:Type="String">Phyca_scf3425_26495</Data></Cell>
    <Cell ss:StyleID="s88"><Data ss:Type="Number">5734.54</Data></Cell>
    <Cell ss:StyleID="s88"><Data ss:Type="Number">4493.7299999999996</Data></Cell>
    <Cell ss:StyleID="s88"><Data ss:Type="Number">4191.97</Data></Cell>
    <Cell ss:StyleID="s88"><Data ss:Type="Number">4457.2</Data></Cell>
    <Cell ss:StyleID="s88"><Data ss:Type="Number">4418.91</Data></Cell>
    <Cell ss:StyleID="s88"><Data ss:Type="Number">2493.63</Data></Cell>
    <Cell ss:StyleID="s88"><Data ss:Type="Number">3998.16</Data></Cell>
    <Cell ss:StyleID="s88"/>
   </Row>
   <Row ss:AutoFitHeight="0" ss:Height="15.75">
    <Cell ss:Index="2" ss:StyleID="s88"><Data ss:Type="String">Phyca_scf3514_22496</Data></Cell>
    <Cell ss:StyleID="s88"><Data ss:Type="Number">2181.9699999999998</Data></Cell>
    <Cell ss:StyleID="s88"><Data ss:Type="Number">2281.21</Data></Cell>
    <Cell ss:StyleID="s88"><Data ss:Type="Number">1514.05</Data></Cell>
    <Cell ss:StyleID="s88"><Data ss:Type="Number">1593.28</Data></Cell>
    <Cell ss:StyleID="s88"><Data ss:Type="Number">1503.79</Data></Cell>
    <Cell ss:StyleID="s88"><Data ss:Type="Number">799.447</Data></Cell>
    <Cell ss:StyleID="s88"><Data ss:Type="Number">3708.06</Data></Cell>
    <Cell ss:StyleID="s88"/>
   </Row>
   <Row ss:AutoFitHeight="0" ss:Height="15.75">
    <Cell ss:Index="2" ss:StyleID="s88"><Data ss:Type="String">Phyca_scf3565_25197</Data></Cell>
    <Cell ss:StyleID="s88"><Data ss:Type="Number">9.0117799999999999</Data></Cell>
    <Cell ss:StyleID="s88"><Data ss:Type="Number">0</Data></Cell>
    <Cell ss:StyleID="s88"><Data ss:Type="Number">1.7328699999999999</Data></Cell>
    <Cell ss:StyleID="s88"><Data ss:Type="Number">1.34121</Data></Cell>
    <Cell ss:StyleID="s88"><Data ss:Type="Number">2.63043</Data></Cell>
    <Cell ss:StyleID="s88"><Data ss:Type="Number">3.8837100000000002</Data></Cell>
    <Cell ss:StyleID="s88"><Data ss:Type="Number">11.5352</Data></Cell>
    <Cell ss:StyleID="s88"/>
   </Row>
   <Row ss:AutoFitHeight="0" ss:Height="15.75">
    <Cell ss:Index="2" ss:StyleID="s88"><Data ss:Type="String">Phyca_scf3596_9513</Data></Cell>
    <Cell ss:StyleID="s88"><Data ss:Type="Number">279.24</Data></Cell>
    <Cell ss:StyleID="s88"><Data ss:Type="Number">289.54599999999999</Data></Cell>
    <Cell ss:StyleID="s88"><Data ss:Type="Number">151.297</Data></Cell>
    <Cell ss:StyleID="s88"><Data ss:Type="Number">217.95699999999999</Data></Cell>
    <Cell ss:StyleID="s88"><Data ss:Type="Number">255.61199999999999</Data></Cell>
    <Cell ss:StyleID="s88"><Data ss:Type="Number">189.857</Data></Cell>
    <Cell ss:StyleID="s88"><Data ss:Type="Number">621.06299999999999</Data></Cell>
    <Cell ss:StyleID="s88"/>
   </Row>
   <Row ss:AutoFitHeight="0" ss:Height="15.75">
    <Cell ss:Index="2" ss:StyleID="s88"><Data ss:Type="String">Phyca_scf3638_23402</Data></Cell>
    <Cell ss:StyleID="s88"><Data ss:Type="Number">44.177100000000003</Data></Cell>
    <Cell ss:StyleID="s88"><Data ss:Type="Number">35.077300000000001</Data></Cell>
    <Cell ss:StyleID="s88"><Data ss:Type="Number">31.010400000000001</Data></Cell>
    <Cell ss:StyleID="s88"><Data ss:Type="Number">20.133800000000001</Data></Cell>
    <Cell ss:StyleID="s88"><Data ss:Type="Number">22.877600000000001</Data></Cell>
    <Cell ss:StyleID="s88"><Data ss:Type="Number">34.107199999999999</Data></Cell>
    <Cell ss:StyleID="s88"><Data ss:Type="Number">42.362400000000001</Data></Cell>
    <Cell ss:StyleID="s88"/>
   </Row>
   <Row ss:AutoFitHeight="0" ss:Height="15.75">
    <Cell ss:Index="2" ss:StyleID="s88"><Data ss:Type="String">Phyca_scf3814_8851</Data></Cell>
    <Cell ss:StyleID="s88"><Data ss:Type="Number">29312.3</Data></Cell>
    <Cell ss:StyleID="s88"><Data ss:Type="Number">19574.900000000001</Data></Cell>
    <Cell ss:StyleID="s88"><Data ss:Type="Number">14695</Data></Cell>
    <Cell ss:StyleID="s88"><Data ss:Type="Number">21218.3</Data></Cell>
    <Cell ss:StyleID="s88"><Data ss:Type="Number">21046.2</Data></Cell>
    <Cell ss:StyleID="s88"><Data ss:Type="Number">10916.4</Data></Cell>
    <Cell ss:StyleID="s88"><Data ss:Type="Number">33633.9</Data></Cell>
    <Cell ss:StyleID="s88"/>
   </Row>
   <Row ss:AutoFitHeight="0" ss:Height="15.75">
    <Cell ss:Index="2" ss:StyleID="s88"><Data ss:Type="String">Phyca_scf3814_8852</Data></Cell>
    <Cell ss:StyleID="s88"><Data ss:Type="Number">584.85400000000004</Data></Cell>
    <Cell ss:StyleID="s88"><Data ss:Type="Number">601.41800000000001</Data></Cell>
    <Cell ss:StyleID="s88"><Data ss:Type="Number">558.10299999999995</Data></Cell>
    <Cell ss:StyleID="s88"><Data ss:Type="Number">406.69099999999997</Data></Cell>
    <Cell ss:StyleID="s88"><Data ss:Type="Number">342.15899999999999</Data></Cell>
    <Cell ss:StyleID="s88"><Data ss:Type="Number">240.02799999999999</Data></Cell>
    <Cell ss:StyleID="s88"><Data ss:Type="Number">817.07</Data></Cell>
    <Cell ss:StyleID="s88"/>
   </Row>
   <Row ss:AutoFitHeight="0" ss:Height="15.75">
    <Cell ss:Index="2" ss:StyleID="s88"><Data ss:Type="String">Phyca_scf3870_1410</Data></Cell>
    <Cell ss:StyleID="s88"><Data ss:Type="Number">131.571</Data></Cell>
    <Cell ss:StyleID="s88"><Data ss:Type="Number">89.288899999999998</Data></Cell>
    <Cell ss:StyleID="s88"><Data ss:Type="Number">70.497500000000002</Data></Cell>
    <Cell ss:StyleID="s88"><Data ss:Type="Number">114.577</Data></Cell>
    <Cell ss:StyleID="s88"><Data ss:Type="Number">103.483</Data></Cell>
    <Cell ss:StyleID="s88"><Data ss:Type="Number">75.057100000000005</Data></Cell>
    <Cell ss:StyleID="s88"><Data ss:Type="Number">128.81200000000001</Data></Cell>
    <Cell ss:StyleID="s88"/>
   </Row>
   <Row ss:AutoFitHeight="0" ss:Height="15.75">
    <Cell ss:Index="2" ss:StyleID="s88"><Data ss:Type="String">Phyca_scf3916_8273</Data></Cell>
    <Cell ss:StyleID="s88"><Data ss:Type="Number">86.433000000000007</Data></Cell>
    <Cell ss:StyleID="s88"><Data ss:Type="Number">98.8369</Data></Cell>
    <Cell ss:StyleID="s88"><Data ss:Type="Number">107.20399999999999</Data></Cell>
    <Cell ss:StyleID="s88"><Data ss:Type="Number">37.464100000000002</Data></Cell>
    <Cell ss:StyleID="s88"><Data ss:Type="Number">31.851900000000001</Data></Cell>
    <Cell ss:StyleID="s88"><Data ss:Type="Number">111.181</Data></Cell>
    <Cell ss:StyleID="s88"><Data ss:Type="Number">146.69499999999999</Data></Cell>
    <Cell ss:StyleID="s88"/>
   </Row>
   <Row ss:AutoFitHeight="0" ss:Height="15.75">
    <Cell ss:Index="2" ss:StyleID="s88"><Data ss:Type="String">Phyca_scf3966_3502</Data></Cell>
    <Cell ss:StyleID="s88"><Data ss:Type="Number">27.4099</Data></Cell>
    <Cell ss:StyleID="s88"><Data ss:Type="Number">26.8764</Data></Cell>
    <Cell ss:StyleID="s88"><Data ss:Type="Number">16.3748</Data></Cell>
    <Cell ss:StyleID="s88"><Data ss:Type="Number">19.492100000000001</Data></Cell>
    <Cell ss:StyleID="s88"><Data ss:Type="Number">25.581800000000001</Data></Cell>
    <Cell ss:StyleID="s88"><Data ss:Type="Number">10.7996</Data></Cell>
    <Cell ss:StyleID="s88"><Data ss:Type="Number">16.462399999999999</Data></Cell>
    <Cell ss:StyleID="s88"/>
   </Row>
   <Row ss:AutoFitHeight="0" ss:Height="15.75">
    <Cell ss:Index="2" ss:StyleID="s88"><Data ss:Type="String">Phyca_scf4013_21707</Data></Cell>
    <Cell ss:StyleID="s88"><Data ss:Type="Number">37.0929</Data></Cell>
    <Cell ss:StyleID="s88"><Data ss:Type="Number">45.788600000000002</Data></Cell>
    <Cell ss:StyleID="s88"><Data ss:Type="Number">17.895399999999999</Data></Cell>
    <Cell ss:StyleID="s88"><Data ss:Type="Number">22.356300000000001</Data></Cell>
    <Cell ss:StyleID="s88"><Data ss:Type="Number">22.028400000000001</Data></Cell>
    <Cell ss:StyleID="s88"><Data ss:Type="Number">11.4838</Data></Cell>
    <Cell ss:StyleID="s88"><Data ss:Type="Number">18.844000000000001</Data></Cell>
    <Cell ss:StyleID="s88"/>
   </Row>
   <Row ss:AutoFitHeight="0" ss:Height="15.75">
    <Cell ss:Index="2" ss:StyleID="s88"><Data ss:Type="String">Phyca_scf4026_16765</Data></Cell>
    <Cell ss:StyleID="s88"><Data ss:Type="Number">283.61099999999999</Data></Cell>
    <Cell ss:StyleID="s88"><Data ss:Type="Number">279.84399999999999</Data></Cell>
    <Cell ss:StyleID="s88"><Data ss:Type="Number">217.58799999999999</Data></Cell>
    <Cell ss:StyleID="s88"><Data ss:Type="Number">217.43700000000001</Data></Cell>
    <Cell ss:StyleID="s88"><Data ss:Type="Number">222.90700000000001</Data></Cell>
    <Cell ss:StyleID="s88"><Data ss:Type="Number">116.697</Data></Cell>
    <Cell ss:StyleID="s88"><Data ss:Type="Number">170.40899999999999</Data></Cell>
    <Cell ss:StyleID="s88"/>
   </Row>
   <Row ss:AutoFitHeight="0" ss:Height="15.75">
    <Cell ss:Index="2" ss:StyleID="s88"><Data ss:Type="String">Phyca_scf4048_4387</Data></Cell>
    <Cell ss:StyleID="s88"><Data ss:Type="Number">25.091799999999999</Data></Cell>
    <Cell ss:StyleID="s88"><Data ss:Type="Number">27.031099999999999</Data></Cell>
    <Cell ss:StyleID="s88"><Data ss:Type="Number">14.675000000000001</Data></Cell>
    <Cell ss:StyleID="s88"><Data ss:Type="Number">12.199</Data></Cell>
    <Cell ss:StyleID="s88"><Data ss:Type="Number">9.5296299999999992</Data></Cell>
    <Cell ss:StyleID="s88"><Data ss:Type="Number">6.9391100000000003</Data></Cell>
    <Cell ss:StyleID="s88"><Data ss:Type="Number">5.6877000000000004</Data></Cell>
    <Cell ss:StyleID="s88"/>
   </Row>
   <Row ss:AutoFitHeight="0" ss:Height="15.75">
    <Cell ss:Index="2" ss:StyleID="s88"><Data ss:Type="String">Phyca_scf4069_18671</Data></Cell>
    <Cell ss:StyleID="s88"><Data ss:Type="Number">12.8208</Data></Cell>
    <Cell ss:StyleID="s88"><Data ss:Type="Number">8.6103100000000001</Data></Cell>
    <Cell ss:StyleID="s88"><Data ss:Type="Number">7.2368600000000001</Data></Cell>
    <Cell ss:StyleID="s88"><Data ss:Type="Number">3.54176</Data></Cell>
    <Cell ss:StyleID="s88"><Data ss:Type="Number">3.7982999999999998</Data></Cell>
    <Cell ss:StyleID="s88"><Data ss:Type="Number">2.3748300000000002</Data></Cell>
    <Cell ss:StyleID="s88"><Data ss:Type="Number">0.72495200000000004</Data></Cell>
    <Cell ss:StyleID="s88"/>
   </Row>
   <Row ss:AutoFitHeight="0" ss:Height="15.75">
    <Cell ss:Index="2" ss:StyleID="s88"><Data ss:Type="String">Phyca_scf4088_2266</Data></Cell>
    <Cell ss:StyleID="s88"><Data ss:Type="Number">849.92100000000005</Data></Cell>
    <Cell ss:StyleID="s88"><Data ss:Type="Number">878.39599999999996</Data></Cell>
    <Cell ss:StyleID="s88"><Data ss:Type="Number">657.31700000000001</Data></Cell>
    <Cell ss:StyleID="s88"><Data ss:Type="Number">488.86599999999999</Data></Cell>
    <Cell ss:StyleID="s88"><Data ss:Type="Number">578.05399999999997</Data></Cell>
    <Cell ss:StyleID="s88"><Data ss:Type="Number">333.52199999999999</Data></Cell>
    <Cell ss:StyleID="s88"><Data ss:Type="Number">338.262</Data></Cell>
    <Cell ss:StyleID="s88"/>
   </Row>
   <Row ss:AutoFitHeight="0" ss:Height="15.75">
    <Cell ss:Index="2" ss:StyleID="s88"><Data ss:Type="String">Phyca_scf4121_26720</Data></Cell>
    <Cell ss:StyleID="s88"><Data ss:Type="Number">46.946100000000001</Data></Cell>
    <Cell ss:StyleID="s88"><Data ss:Type="Number">24.642399999999999</Data></Cell>
    <Cell ss:StyleID="s88"><Data ss:Type="Number">21.147200000000002</Data></Cell>
    <Cell ss:StyleID="s88"><Data ss:Type="Number">23.2195</Data></Cell>
    <Cell ss:StyleID="s88"><Data ss:Type="Number">28.740300000000001</Data></Cell>
    <Cell ss:StyleID="s88"><Data ss:Type="Number">18.1465</Data></Cell>
    <Cell ss:StyleID="s88"><Data ss:Type="Number">15.0945</Data></Cell>
    <Cell ss:StyleID="s88"/>
   </Row>
   <Row ss:AutoFitHeight="0" ss:Height="15.75">
    <Cell ss:Index="2" ss:StyleID="s88"><Data ss:Type="String">Phyca_scf4276_19204</Data></Cell>
    <Cell ss:StyleID="s88"><Data ss:Type="Number">288.22399999999999</Data></Cell>
    <Cell ss:StyleID="s88"><Data ss:Type="Number">213.32</Data></Cell>
    <Cell ss:StyleID="s88"><Data ss:Type="Number">133.495</Data></Cell>
    <Cell ss:StyleID="s88"><Data ss:Type="Number">199.84</Data></Cell>
    <Cell ss:StyleID="s88"><Data ss:Type="Number">276.012</Data></Cell>
    <Cell ss:StyleID="s88"><Data ss:Type="Number">172.28</Data></Cell>
    <Cell ss:StyleID="s88"><Data ss:Type="Number">135.32599999999999</Data></Cell>
    <Cell ss:StyleID="s88"/>
   </Row>
   <Row ss:AutoFitHeight="0" ss:Height="15.75">
    <Cell ss:Index="2" ss:StyleID="s88"><Data ss:Type="String">Phyca_scf4307_17036</Data></Cell>
    <Cell ss:StyleID="s88"><Data ss:Type="Number">1697.8</Data></Cell>
    <Cell ss:StyleID="s88"><Data ss:Type="Number">1704.47</Data></Cell>
    <Cell ss:StyleID="s88"><Data ss:Type="Number">1346.25</Data></Cell>
    <Cell ss:StyleID="s88"><Data ss:Type="Number">1287.8399999999999</Data></Cell>
    <Cell ss:StyleID="s88"><Data ss:Type="Number">1427.04</Data></Cell>
    <Cell ss:StyleID="s88"><Data ss:Type="Number">747.36900000000003</Data></Cell>
    <Cell ss:StyleID="s88"><Data ss:Type="Number">646.47900000000004</Data></Cell>
    <Cell ss:StyleID="s88"/>
   </Row>
   <Row ss:AutoFitHeight="0" ss:Height="15.75">
    <Cell ss:Index="2" ss:StyleID="s88"><Data ss:Type="String">Phyca_scf4325_22348</Data></Cell>
    <Cell ss:StyleID="s88"><Data ss:Type="Number">82.9636</Data></Cell>
    <Cell ss:StyleID="s88"><Data ss:Type="Number">90.994600000000005</Data></Cell>
    <Cell ss:StyleID="s88"><Data ss:Type="Number">140.14400000000001</Data></Cell>
    <Cell ss:StyleID="s88"><Data ss:Type="Number">38.587600000000002</Data></Cell>
    <Cell ss:StyleID="s88"><Data ss:Type="Number">37.700299999999999</Data></Cell>
    <Cell ss:StyleID="s88"><Data ss:Type="Number">79.206299999999999</Data></Cell>
    <Cell ss:StyleID="s88"><Data ss:Type="Number">129.672</Data></Cell>
    <Cell ss:StyleID="s88"/>
   </Row>
   <Row ss:AutoFitHeight="0" ss:Height="15.75">
    <Cell ss:Index="2" ss:StyleID="s88"><Data ss:Type="String">Phyca_scf4340_23335</Data></Cell>
    <Cell ss:StyleID="s88"><Data ss:Type="Number">213.07900000000001</Data></Cell>
    <Cell ss:StyleID="s88"><Data ss:Type="Number">124.646</Data></Cell>
    <Cell ss:StyleID="s88"><Data ss:Type="Number">65.270099999999999</Data></Cell>
    <Cell ss:StyleID="s88"><Data ss:Type="Number">56.203699999999998</Data></Cell>
    <Cell ss:StyleID="s88"><Data ss:Type="Number">66.314099999999996</Data></Cell>
    <Cell ss:StyleID="s88"><Data ss:Type="Number">14.423500000000001</Data></Cell>
    <Cell ss:StyleID="s88"><Data ss:Type="Number">11.1074</Data></Cell>
    <Cell ss:StyleID="s88"/>
   </Row>
   <Row ss:AutoFitHeight="0" ss:Height="15.75">
    <Cell ss:Index="2" ss:StyleID="s88"><Data ss:Type="String">Phyca_scf4360_27668</Data></Cell>
    <Cell ss:StyleID="s88"><Data ss:Type="Number">255.01599999999999</Data></Cell>
    <Cell ss:StyleID="s88"><Data ss:Type="Number">196.06399999999999</Data></Cell>
    <Cell ss:StyleID="s88"><Data ss:Type="Number">118.49</Data></Cell>
    <Cell ss:StyleID="s88"><Data ss:Type="Number">149.43100000000001</Data></Cell>
    <Cell ss:StyleID="s88"><Data ss:Type="Number">204.51300000000001</Data></Cell>
    <Cell ss:StyleID="s88"><Data ss:Type="Number">124.215</Data></Cell>
    <Cell ss:StyleID="s88"><Data ss:Type="Number">343.82600000000002</Data></Cell>
    <Cell ss:StyleID="s88"/>
   </Row>
   <Row ss:AutoFitHeight="0" ss:Height="15.75">
    <Cell ss:Index="2" ss:StyleID="s88"><Data ss:Type="String">Phyca_scf4360_27688</Data></Cell>
    <Cell ss:StyleID="s88"><Data ss:Type="Number">388.14299999999997</Data></Cell>
    <Cell ss:StyleID="s88"><Data ss:Type="Number">323.61099999999999</Data></Cell>
    <Cell ss:StyleID="s88"><Data ss:Type="Number">191.44800000000001</Data></Cell>
    <Cell ss:StyleID="s88"><Data ss:Type="Number">225.005</Data></Cell>
    <Cell ss:StyleID="s88"><Data ss:Type="Number">374.55500000000001</Data></Cell>
    <Cell ss:StyleID="s88"><Data ss:Type="Number">302.79000000000002</Data></Cell>
    <Cell ss:StyleID="s88"><Data ss:Type="Number">671.30899999999997</Data></Cell>
    <Cell ss:StyleID="s88"/>
   </Row>
   <Row ss:AutoFitHeight="0" ss:Height="15.75">
    <Cell ss:Index="2" ss:StyleID="s88"><Data ss:Type="String">Phyca_scf4379_26269</Data></Cell>
    <Cell ss:StyleID="s88"><Data ss:Type="Number">35.085999999999999</Data></Cell>
    <Cell ss:StyleID="s88"><Data ss:Type="Number">29.785799999999998</Data></Cell>
    <Cell ss:StyleID="s88"><Data ss:Type="Number">14.511900000000001</Data></Cell>
    <Cell ss:StyleID="s88"><Data ss:Type="Number">28.0442</Data></Cell>
    <Cell ss:StyleID="s88"><Data ss:Type="Number">31.723700000000001</Data></Cell>
    <Cell ss:StyleID="s88"><Data ss:Type="Number">35.613599999999998</Data></Cell>
    <Cell ss:StyleID="s88"><Data ss:Type="Number">66.092399999999998</Data></Cell>
    <Cell ss:StyleID="s88"/>
   </Row>
   <Row ss:AutoFitHeight="0" ss:Height="15.75">
    <Cell ss:Index="2" ss:StyleID="s88"><Data ss:Type="String">Phyca_scf4389_14668</Data></Cell>
    <Cell ss:StyleID="s88"><Data ss:Type="Number">71.819500000000005</Data></Cell>
    <Cell ss:StyleID="s88"><Data ss:Type="Number">33.0396</Data></Cell>
    <Cell ss:StyleID="s88"><Data ss:Type="Number">18.622499999999999</Data></Cell>
    <Cell ss:StyleID="s88"><Data ss:Type="Number">9.7337799999999994</Data></Cell>
    <Cell ss:StyleID="s88"><Data ss:Type="Number">13.380100000000001</Data></Cell>
    <Cell ss:StyleID="s88"><Data ss:Type="Number">22.4725</Data></Cell>
    <Cell ss:StyleID="s88"><Data ss:Type="Number">28.999700000000001</Data></Cell>
    <Cell ss:StyleID="s88"/>
   </Row>
   <Row ss:AutoFitHeight="0" ss:Height="15.75">
    <Cell ss:Index="2" ss:StyleID="s88"><Data ss:Type="String">Phyca_scf4462_20095</Data></Cell>
    <Cell ss:StyleID="s88"><Data ss:Type="Number">7034.75</Data></Cell>
    <Cell ss:StyleID="s88"><Data ss:Type="Number">6105.21</Data></Cell>
    <Cell ss:StyleID="s88"><Data ss:Type="Number">4330.4799999999996</Data></Cell>
    <Cell ss:StyleID="s88"><Data ss:Type="Number">5218.47</Data></Cell>
    <Cell ss:StyleID="s88"><Data ss:Type="Number">4834.4399999999996</Data></Cell>
    <Cell ss:StyleID="s88"><Data ss:Type="Number">2748.44</Data></Cell>
    <Cell ss:StyleID="s88"><Data ss:Type="Number">13942.4</Data></Cell>
    <Cell ss:StyleID="s88"/>
   </Row>
   <Row ss:AutoFitHeight="0" ss:Height="15.75">
    <Cell ss:Index="2" ss:StyleID="s88"><Data ss:Type="String">Phyca_scf4487_5972</Data></Cell>
    <Cell ss:StyleID="s88"><Data ss:Type="Number">23.4922</Data></Cell>
    <Cell ss:StyleID="s88"><Data ss:Type="Number">10.984400000000001</Data></Cell>
    <Cell ss:StyleID="s88"><Data ss:Type="Number">14.5345</Data></Cell>
    <Cell ss:StyleID="s88"><Data ss:Type="Number">22.354299999999999</Data></Cell>
    <Cell ss:StyleID="s88"><Data ss:Type="Number">24.046099999999999</Data></Cell>
    <Cell ss:StyleID="s88"><Data ss:Type="Number">17.286300000000001</Data></Cell>
    <Cell ss:StyleID="s88"><Data ss:Type="Number">14.711399999999999</Data></Cell>
    <Cell ss:StyleID="s88"/>
   </Row>
   <Row ss:AutoFitHeight="0" ss:Height="15.75">
    <Cell ss:Index="2" ss:StyleID="s88"><Data ss:Type="String">Phyca_scf4491_454</Data></Cell>
    <Cell ss:StyleID="s88"><Data ss:Type="Number">305.89499999999998</Data></Cell>
    <Cell ss:StyleID="s88"><Data ss:Type="Number">175</Data></Cell>
    <Cell ss:StyleID="s88"><Data ss:Type="Number">115.64700000000001</Data></Cell>
    <Cell ss:StyleID="s88"><Data ss:Type="Number">114.25700000000001</Data></Cell>
    <Cell ss:StyleID="s88"><Data ss:Type="Number">195.32599999999999</Data></Cell>
    <Cell ss:StyleID="s88"><Data ss:Type="Number">114.715</Data></Cell>
    <Cell ss:StyleID="s88"><Data ss:Type="Number">97.346599999999995</Data></Cell>
    <Cell ss:StyleID="s88"/>
   </Row>
   <Row ss:AutoFitHeight="0" ss:Height="15.75">
    <Cell ss:Index="2" ss:StyleID="s88"><Data ss:Type="String">Phyca_scf4521_19817</Data></Cell>
    <Cell ss:StyleID="s88"><Data ss:Type="Number">386.577</Data></Cell>
    <Cell ss:StyleID="s88"><Data ss:Type="Number">255.32599999999999</Data></Cell>
    <Cell ss:StyleID="s88"><Data ss:Type="Number">174.185</Data></Cell>
    <Cell ss:StyleID="s88"><Data ss:Type="Number">221.238</Data></Cell>
    <Cell ss:StyleID="s88"><Data ss:Type="Number">309.26</Data></Cell>
    <Cell ss:StyleID="s88"><Data ss:Type="Number">199.57400000000001</Data></Cell>
    <Cell ss:StyleID="s88"><Data ss:Type="Number">435.58699999999999</Data></Cell>
    <Cell ss:StyleID="s88"/>
   </Row>
   <Row ss:AutoFitHeight="0" ss:Height="15.75">
    <Cell ss:Index="2" ss:StyleID="s88"><Data ss:Type="String">Phyca_scf4566_15506</Data></Cell>
    <Cell ss:StyleID="s88"><Data ss:Type="Number">16.210899999999999</Data></Cell>
    <Cell ss:StyleID="s88"><Data ss:Type="Number">8.1366099999999992</Data></Cell>
    <Cell ss:StyleID="s88"><Data ss:Type="Number">7.3634500000000003</Data></Cell>
    <Cell ss:StyleID="s88"><Data ss:Type="Number">3.16066</Data></Cell>
    <Cell ss:StyleID="s88"><Data ss:Type="Number">5.4628699999999997</Data></Cell>
    <Cell ss:StyleID="s88"><Data ss:Type="Number">1.15337</Data></Cell>
    <Cell ss:StyleID="s88"><Data ss:Type="Number">0.79318200000000005</Data></Cell>
    <Cell ss:StyleID="s88"/>
   </Row>
   <Row ss:AutoFitHeight="0" ss:Height="15.75">
    <Cell ss:Index="2" ss:StyleID="s88"><Data ss:Type="String">Phyca_scf4620_6833</Data></Cell>
    <Cell ss:StyleID="s88"><Data ss:Type="Number">10554.3</Data></Cell>
    <Cell ss:StyleID="s88"><Data ss:Type="Number">11086.5</Data></Cell>
    <Cell ss:StyleID="s88"><Data ss:Type="Number">9046.2999999999993</Data></Cell>
    <Cell ss:StyleID="s88"><Data ss:Type="Number">9749.7000000000007</Data></Cell>
    <Cell ss:StyleID="s88"><Data ss:Type="Number">7197.16</Data></Cell>
    <Cell ss:StyleID="s88"><Data ss:Type="Number">3643.36</Data></Cell>
    <Cell ss:StyleID="s88"><Data ss:Type="Number">13099.2</Data></Cell>
    <Cell ss:StyleID="s88"/>
   </Row>
   <Row ss:AutoFitHeight="0" ss:Height="15.75">
    <Cell ss:Index="2" ss:StyleID="s88"><Data ss:Type="String">Phyca_scf4620_6852</Data></Cell>
    <Cell ss:StyleID="s88"><Data ss:Type="Number">8979.24</Data></Cell>
    <Cell ss:StyleID="s88"><Data ss:Type="Number">8615.35</Data></Cell>
    <Cell ss:StyleID="s88"><Data ss:Type="Number">6572.65</Data></Cell>
    <Cell ss:StyleID="s88"><Data ss:Type="Number">8196.51</Data></Cell>
    <Cell ss:StyleID="s88"><Data ss:Type="Number">5910.44</Data></Cell>
    <Cell ss:StyleID="s88"><Data ss:Type="Number">2701.38</Data></Cell>
    <Cell ss:StyleID="s88"><Data ss:Type="Number">11283.3</Data></Cell>
    <Cell ss:StyleID="s88"/>
   </Row>
   <Row ss:AutoFitHeight="0" ss:Height="15.75">
    <Cell ss:Index="2" ss:StyleID="s88"><Data ss:Type="String">Phyca_scf4639_4187</Data></Cell>
    <Cell ss:StyleID="s88"><Data ss:Type="Number">12.052199999999999</Data></Cell>
    <Cell ss:StyleID="s88"><Data ss:Type="Number">9.7065800000000007</Data></Cell>
    <Cell ss:StyleID="s88"><Data ss:Type="Number">4.4994500000000004</Data></Cell>
    <Cell ss:StyleID="s88"><Data ss:Type="Number">7.8490599999999997</Data></Cell>
    <Cell ss:StyleID="s88"><Data ss:Type="Number">9.9946000000000002</Data></Cell>
    <Cell ss:StyleID="s88"><Data ss:Type="Number">1.50041</Data></Cell>
    <Cell ss:StyleID="s88"><Data ss:Type="Number">8.3859200000000005</Data></Cell>
    <Cell ss:StyleID="s88"/>
   </Row>
   <Row ss:AutoFitHeight="0" ss:Height="15.75">
    <Cell ss:Index="2" ss:StyleID="s88"><Data ss:Type="String">Phyca_scf4691_10013</Data></Cell>
    <Cell ss:StyleID="s88"><Data ss:Type="Number">1479.54</Data></Cell>
    <Cell ss:StyleID="s88"><Data ss:Type="Number">1233.6300000000001</Data></Cell>
    <Cell ss:StyleID="s88"><Data ss:Type="Number">733.65599999999995</Data></Cell>
    <Cell ss:StyleID="s88"><Data ss:Type="Number">1023.29</Data></Cell>
    <Cell ss:StyleID="s88"><Data ss:Type="Number">1139.67</Data></Cell>
    <Cell ss:StyleID="s88"><Data ss:Type="Number">801.77099999999996</Data></Cell>
    <Cell ss:StyleID="s88"><Data ss:Type="Number">2101.83</Data></Cell>
    <Cell ss:StyleID="s88"/>
   </Row>
   <Row ss:AutoFitHeight="0" ss:Height="15.75">
    <Cell ss:Index="2" ss:StyleID="s88"><Data ss:Type="String">Phyca_scf4693_516</Data></Cell>
    <Cell ss:StyleID="s88"><Data ss:Type="Number">3010.43</Data></Cell>
    <Cell ss:StyleID="s88"><Data ss:Type="Number">2869.35</Data></Cell>
    <Cell ss:StyleID="s88"><Data ss:Type="Number">2070.73</Data></Cell>
    <Cell ss:StyleID="s88"><Data ss:Type="Number">2920.38</Data></Cell>
    <Cell ss:StyleID="s88"><Data ss:Type="Number">2305.1799999999998</Data></Cell>
    <Cell ss:StyleID="s88"><Data ss:Type="Number">1270.6500000000001</Data></Cell>
    <Cell ss:StyleID="s88"><Data ss:Type="Number">7166.75</Data></Cell>
    <Cell ss:StyleID="s88"/>
   </Row>
   <Row ss:AutoFitHeight="0" ss:Height="15.75">
    <Cell ss:Index="2" ss:StyleID="s88"><Data ss:Type="String">Phyca_scf4747_25479</Data></Cell>
    <Cell ss:StyleID="s88"><Data ss:Type="Number">2351.23</Data></Cell>
    <Cell ss:StyleID="s88"><Data ss:Type="Number">2598.14</Data></Cell>
    <Cell ss:StyleID="s88"><Data ss:Type="Number">1851.96</Data></Cell>
    <Cell ss:StyleID="s88"><Data ss:Type="Number">2069.5300000000002</Data></Cell>
    <Cell ss:StyleID="s88"><Data ss:Type="Number">1896.24</Data></Cell>
    <Cell ss:StyleID="s88"><Data ss:Type="Number">843.54899999999998</Data></Cell>
    <Cell ss:StyleID="s88"><Data ss:Type="Number">4129.6099999999997</Data></Cell>
    <Cell ss:StyleID="s88"/>
   </Row>
   <Row ss:AutoFitHeight="0" ss:Height="15.75">
    <Cell ss:Index="2" ss:StyleID="s88"><Data ss:Type="String">Phyca_scf4747_25481</Data></Cell>
    <Cell ss:StyleID="s88"><Data ss:Type="Number">207.68899999999999</Data></Cell>
    <Cell ss:StyleID="s88"><Data ss:Type="Number">202.18199999999999</Data></Cell>
    <Cell ss:StyleID="s88"><Data ss:Type="Number">172.393</Data></Cell>
    <Cell ss:StyleID="s88"><Data ss:Type="Number">117.111</Data></Cell>
    <Cell ss:StyleID="s88"><Data ss:Type="Number">123.746</Data></Cell>
    <Cell ss:StyleID="s88"><Data ss:Type="Number">82.499799999999993</Data></Cell>
    <Cell ss:StyleID="s88"><Data ss:Type="Number">161.423</Data></Cell>
    <Cell ss:StyleID="s88"/>
   </Row>
   <Row ss:AutoFitHeight="0" ss:Height="15.75">
    <Cell ss:Index="2" ss:StyleID="s88"><Data ss:Type="String">Phyca_scf4806_10887</Data></Cell>
    <Cell ss:StyleID="s88"><Data ss:Type="Number">450.14299999999997</Data></Cell>
    <Cell ss:StyleID="s88"><Data ss:Type="Number">384.35</Data></Cell>
    <Cell ss:StyleID="s88"><Data ss:Type="Number">333.29599999999999</Data></Cell>
    <Cell ss:StyleID="s88"><Data ss:Type="Number">420.779</Data></Cell>
    <Cell ss:StyleID="s88"><Data ss:Type="Number">244.74799999999999</Data></Cell>
    <Cell ss:StyleID="s88"><Data ss:Type="Number">227.83500000000001</Data></Cell>
    <Cell ss:StyleID="s88"><Data ss:Type="Number">311.005</Data></Cell>
    <Cell ss:StyleID="s88"/>
   </Row>
   <Row ss:AutoFitHeight="0" ss:Height="15.75">
    <Cell ss:Index="2" ss:StyleID="s88"><Data ss:Type="String">Phyca_scf4826_4090</Data></Cell>
    <Cell ss:StyleID="s88"><Data ss:Type="Number">11755.9</Data></Cell>
    <Cell ss:StyleID="s88"><Data ss:Type="Number">8671.15</Data></Cell>
    <Cell ss:StyleID="s88"><Data ss:Type="Number">8483.4500000000007</Data></Cell>
    <Cell ss:StyleID="s88"><Data ss:Type="Number">9789.85</Data></Cell>
    <Cell ss:StyleID="s88"><Data ss:Type="Number">11404</Data></Cell>
    <Cell ss:StyleID="s88"><Data ss:Type="Number">4220.22</Data></Cell>
    <Cell ss:StyleID="s88"><Data ss:Type="Number">17863.099999999999</Data></Cell>
    <Cell ss:StyleID="s88"/>
   </Row>
   <Row ss:AutoFitHeight="0" ss:Height="15.75">
    <Cell ss:Index="2" ss:StyleID="s88"><Data ss:Type="String">Phyca_scf4829_23611</Data></Cell>
    <Cell ss:StyleID="s88"><Data ss:Type="Number">714.75199999999995</Data></Cell>
    <Cell ss:StyleID="s88"><Data ss:Type="Number">776.31200000000001</Data></Cell>
    <Cell ss:StyleID="s88"><Data ss:Type="Number">546.45799999999997</Data></Cell>
    <Cell ss:StyleID="s88"><Data ss:Type="Number">471.96499999999997</Data></Cell>
    <Cell ss:StyleID="s88"><Data ss:Type="Number">513.29999999999995</Data></Cell>
    <Cell ss:StyleID="s88"><Data ss:Type="Number">354.76</Data></Cell>
    <Cell ss:StyleID="s88"><Data ss:Type="Number">739.84500000000003</Data></Cell>
    <Cell ss:StyleID="s88"/>
   </Row>
   <Row ss:AutoFitHeight="0" ss:Height="15.75">
    <Cell ss:Index="2" ss:StyleID="s88"><Data ss:Type="String">Phyca_scf4935_8434</Data></Cell>
    <Cell ss:StyleID="s88"><Data ss:Type="Number">39.601500000000001</Data></Cell>
    <Cell ss:StyleID="s88"><Data ss:Type="Number">31.403099999999998</Data></Cell>
    <Cell ss:StyleID="s88"><Data ss:Type="Number">19.3154</Data></Cell>
    <Cell ss:StyleID="s88"><Data ss:Type="Number">32.809699999999999</Data></Cell>
    <Cell ss:StyleID="s88"><Data ss:Type="Number">50.815100000000001</Data></Cell>
    <Cell ss:StyleID="s88"><Data ss:Type="Number">22.577500000000001</Data></Cell>
    <Cell ss:StyleID="s88"><Data ss:Type="Number">63.121099999999998</Data></Cell>
    <Cell ss:StyleID="s88"/>
   </Row>
   <Row ss:AutoFitHeight="0" ss:Height="15.75">
    <Cell ss:Index="2" ss:StyleID="s88"><Data ss:Type="String">Phyca_scf5062_8932</Data></Cell>
    <Cell ss:StyleID="s88"><Data ss:Type="Number">1285.27</Data></Cell>
    <Cell ss:StyleID="s88"><Data ss:Type="Number">1165.08</Data></Cell>
    <Cell ss:StyleID="s88"><Data ss:Type="Number">850.29399999999998</Data></Cell>
    <Cell ss:StyleID="s88"><Data ss:Type="Number">578.39599999999996</Data></Cell>
    <Cell ss:StyleID="s88"><Data ss:Type="Number">592.52499999999998</Data></Cell>
    <Cell ss:StyleID="s88"><Data ss:Type="Number">975.73599999999999</Data></Cell>
    <Cell ss:StyleID="s88"><Data ss:Type="Number">772.91200000000003</Data></Cell>
    <Cell ss:StyleID="s88"/>
   </Row>
   <Row ss:AutoFitHeight="0" ss:Height="15.75">
    <Cell ss:Index="2" ss:StyleID="s88"><Data ss:Type="String">Phyca_scf5129_18799</Data></Cell>
    <Cell ss:StyleID="s88"><Data ss:Type="Number">7.58725</Data></Cell>
    <Cell ss:StyleID="s88"><Data ss:Type="Number">2.61964</Data></Cell>
    <Cell ss:StyleID="s88"><Data ss:Type="Number">2.2601200000000001</Data></Cell>
    <Cell ss:StyleID="s88"><Data ss:Type="Number">11.3093</Data></Cell>
    <Cell ss:StyleID="s88"><Data ss:Type="Number">5.4872800000000002</Data></Cell>
    <Cell ss:StyleID="s88"><Data ss:Type="Number">0</Data></Cell>
    <Cell ss:StyleID="s88"><Data ss:Type="Number">0</Data></Cell>
    <Cell ss:StyleID="s88"/>
   </Row>
   <Row ss:AutoFitHeight="0" ss:Height="15.75">
    <Cell ss:Index="2" ss:StyleID="s88"><Data ss:Type="String">Phyca_scf5174_1010</Data></Cell>
    <Cell ss:StyleID="s88"><Data ss:Type="Number">455.55500000000001</Data></Cell>
    <Cell ss:StyleID="s88"><Data ss:Type="Number">444.12700000000001</Data></Cell>
    <Cell ss:StyleID="s88"><Data ss:Type="Number">254.97</Data></Cell>
    <Cell ss:StyleID="s88"><Data ss:Type="Number">286.048</Data></Cell>
    <Cell ss:StyleID="s88"><Data ss:Type="Number">401.97899999999998</Data></Cell>
    <Cell ss:StyleID="s88"><Data ss:Type="Number">185.053</Data></Cell>
    <Cell ss:StyleID="s88"><Data ss:Type="Number">486.85</Data></Cell>
    <Cell ss:StyleID="s88"/>
   </Row>
   <Row ss:AutoFitHeight="0" ss:Height="15.75">
    <Cell ss:Index="2" ss:StyleID="s88"><Data ss:Type="String">Phyca_scf5175_10233</Data></Cell>
    <Cell ss:StyleID="s88"><Data ss:Type="Number">10.499700000000001</Data></Cell>
    <Cell ss:StyleID="s88"><Data ss:Type="Number">8.6105900000000002</Data></Cell>
    <Cell ss:StyleID="s88"><Data ss:Type="Number">3.9213499999999999</Data></Cell>
    <Cell ss:StyleID="s88"><Data ss:Type="Number">6.1363599999999998</Data></Cell>
    <Cell ss:StyleID="s88"><Data ss:Type="Number">7.0560299999999998</Data></Cell>
    <Cell ss:StyleID="s88"><Data ss:Type="Number">6.9435200000000004</Data></Cell>
    <Cell ss:StyleID="s88"><Data ss:Type="Number">15.9819</Data></Cell>
    <Cell ss:StyleID="s88"/>
   </Row>
   <Row ss:AutoFitHeight="0" ss:Height="15.75">
    <Cell ss:Index="2" ss:StyleID="s88"><Data ss:Type="String">Phyca_scf5226_2062</Data></Cell>
    <Cell ss:StyleID="s88"><Data ss:Type="Number">15.6533</Data></Cell>
    <Cell ss:StyleID="s88"><Data ss:Type="Number">7.5369200000000003</Data></Cell>
    <Cell ss:StyleID="s88"><Data ss:Type="Number">6.6149399999999998</Data></Cell>
    <Cell ss:StyleID="s88"><Data ss:Type="Number">6.9271000000000003</Data></Cell>
    <Cell ss:StyleID="s88"><Data ss:Type="Number">6.8954300000000002</Data></Cell>
    <Cell ss:StyleID="s88"><Data ss:Type="Number">9.3672500000000003</Data></Cell>
    <Cell ss:StyleID="s88"><Data ss:Type="Number">13.552899999999999</Data></Cell>
    <Cell ss:StyleID="s88"/>
   </Row>
   <Row ss:AutoFitHeight="0" ss:Height="15.75">
    <Cell ss:Index="2" ss:StyleID="s88"><Data ss:Type="String">Phyca_scf5232_8582</Data></Cell>
    <Cell ss:StyleID="s88"><Data ss:Type="Number">5598.92</Data></Cell>
    <Cell ss:StyleID="s88"><Data ss:Type="Number">5216.3599999999997</Data></Cell>
    <Cell ss:StyleID="s88"><Data ss:Type="Number">4342.42</Data></Cell>
    <Cell ss:StyleID="s88"><Data ss:Type="Number">3908.36</Data></Cell>
    <Cell ss:StyleID="s88"><Data ss:Type="Number">3327.43</Data></Cell>
    <Cell ss:StyleID="s88"><Data ss:Type="Number">2207.7800000000002</Data></Cell>
    <Cell ss:StyleID="s88"><Data ss:Type="Number">6427.56</Data></Cell>
    <Cell ss:StyleID="s88"/>
   </Row>
   <Row ss:AutoFitHeight="0" ss:Height="15.75">
    <Cell ss:Index="2" ss:StyleID="s88"><Data ss:Type="String">Phyca_scf5274_26109</Data></Cell>
    <Cell ss:StyleID="s88"><Data ss:Type="Number">38.061199999999999</Data></Cell>
    <Cell ss:StyleID="s88"><Data ss:Type="Number">32.374899999999997</Data></Cell>
    <Cell ss:StyleID="s88"><Data ss:Type="Number">25.896100000000001</Data></Cell>
    <Cell ss:StyleID="s88"><Data ss:Type="Number">48.267600000000002</Data></Cell>
    <Cell ss:StyleID="s88"><Data ss:Type="Number">28.874300000000002</Data></Cell>
    <Cell ss:StyleID="s88"><Data ss:Type="Number">14.231999999999999</Data></Cell>
    <Cell ss:StyleID="s88"><Data ss:Type="Number">28.841200000000001</Data></Cell>
    <Cell ss:StyleID="s88"/>
   </Row>
   <Row ss:AutoFitHeight="0" ss:Height="15.75">
    <Cell ss:Index="2" ss:StyleID="s88"><Data ss:Type="String">Phyca_scf5315_23562</Data></Cell>
    <Cell ss:StyleID="s88"><Data ss:Type="Number">86.628699999999995</Data></Cell>
    <Cell ss:StyleID="s88"><Data ss:Type="Number">86.190399999999997</Data></Cell>
    <Cell ss:StyleID="s88"><Data ss:Type="Number">60.232199999999999</Data></Cell>
    <Cell ss:StyleID="s88"><Data ss:Type="Number">63.198</Data></Cell>
    <Cell ss:StyleID="s88"><Data ss:Type="Number">67.998699999999999</Data></Cell>
    <Cell ss:StyleID="s88"><Data ss:Type="Number">38.0124</Data></Cell>
    <Cell ss:StyleID="s88"><Data ss:Type="Number">72.023499999999999</Data></Cell>
    <Cell ss:StyleID="s88"/>
   </Row>
   <Row ss:AutoFitHeight="0" ss:Height="15.75">
    <Cell ss:Index="2" ss:StyleID="s88"><Data ss:Type="String">Phyca_scf5319_5959</Data></Cell>
    <Cell ss:StyleID="s88"><Data ss:Type="Number">1376.21</Data></Cell>
    <Cell ss:StyleID="s88"><Data ss:Type="Number">1276.25</Data></Cell>
    <Cell ss:StyleID="s88"><Data ss:Type="Number">603.62800000000004</Data></Cell>
    <Cell ss:StyleID="s88"><Data ss:Type="Number">748.43600000000004</Data></Cell>
    <Cell ss:StyleID="s88"><Data ss:Type="Number">1038.07</Data></Cell>
    <Cell ss:StyleID="s88"><Data ss:Type="Number">513.76400000000001</Data></Cell>
    <Cell ss:StyleID="s88"><Data ss:Type="Number">651.16399999999999</Data></Cell>
    <Cell ss:StyleID="s88"/>
   </Row>
   <Row ss:AutoFitHeight="0" ss:Height="15.75">
    <Cell ss:Index="2" ss:StyleID="s88"><Data ss:Type="String">Phyca_scf5329_20965</Data></Cell>
    <Cell ss:StyleID="s88"><Data ss:Type="Number">132.47900000000001</Data></Cell>
    <Cell ss:StyleID="s88"><Data ss:Type="Number">115.264</Data></Cell>
    <Cell ss:StyleID="s88"><Data ss:Type="Number">67.944199999999995</Data></Cell>
    <Cell ss:StyleID="s88"><Data ss:Type="Number">93.136799999999994</Data></Cell>
    <Cell ss:StyleID="s88"><Data ss:Type="Number">100.07599999999999</Data></Cell>
    <Cell ss:StyleID="s88"><Data ss:Type="Number">53.742899999999999</Data></Cell>
    <Cell ss:StyleID="s88"><Data ss:Type="Number">62.190300000000001</Data></Cell>
    <Cell ss:StyleID="s88"/>
   </Row>
   <Row ss:AutoFitHeight="0" ss:Height="15.75">
    <Cell ss:Index="2" ss:StyleID="s88"><Data ss:Type="String">Phyca_scf5332_9129</Data></Cell>
    <Cell ss:StyleID="s88"><Data ss:Type="Number">4121.6000000000004</Data></Cell>
    <Cell ss:StyleID="s88"><Data ss:Type="Number">4225.74</Data></Cell>
    <Cell ss:StyleID="s88"><Data ss:Type="Number">3430.38</Data></Cell>
    <Cell ss:StyleID="s88"><Data ss:Type="Number">2103.27</Data></Cell>
    <Cell ss:StyleID="s88"><Data ss:Type="Number">1984.17</Data></Cell>
    <Cell ss:StyleID="s88"><Data ss:Type="Number">2212.79</Data></Cell>
    <Cell ss:StyleID="s88"><Data ss:Type="Number">5976.96</Data></Cell>
    <Cell ss:StyleID="s88"/>
   </Row>
   <Row ss:AutoFitHeight="0" ss:Height="15.75">
    <Cell ss:Index="2" ss:StyleID="s88"><Data ss:Type="String">Phyca_scf0249_22595</Data></Cell>
    <Cell ss:StyleID="s88"><Data ss:Type="Number">302.63499999999999</Data></Cell>
    <Cell ss:StyleID="s88"><Data ss:Type="Number">227.11199999999999</Data></Cell>
    <Cell ss:StyleID="s88"><Data ss:Type="Number">156.37700000000001</Data></Cell>
    <Cell ss:StyleID="s88"><Data ss:Type="Number">165.66399999999999</Data></Cell>
    <Cell ss:StyleID="s88"><Data ss:Type="Number">249.35300000000001</Data></Cell>
    <Cell ss:StyleID="s88"><Data ss:Type="Number">225.583</Data></Cell>
    <Cell ss:StyleID="s88"><Data ss:Type="Number">336.791</Data></Cell>
    <Cell ss:StyleID="s88"/>
   </Row>
   <Row ss:AutoFitHeight="0" ss:Height="15.75">
    <Cell ss:Index="2" ss:StyleID="s88"><Data ss:Type="String">Phyca_scf0667_10695</Data></Cell>
    <Cell ss:StyleID="s88"><Data ss:Type="Number">19.047599999999999</Data></Cell>
    <Cell ss:StyleID="s88"><Data ss:Type="Number">29.1462</Data></Cell>
    <Cell ss:StyleID="s88"><Data ss:Type="Number">19.765699999999999</Data></Cell>
    <Cell ss:StyleID="s88"><Data ss:Type="Number">9.6468100000000003</Data></Cell>
    <Cell ss:StyleID="s88"><Data ss:Type="Number">7.6694000000000004</Data></Cell>
    <Cell ss:StyleID="s88"><Data ss:Type="Number">5.2616899999999998</Data></Cell>
    <Cell ss:StyleID="s88"><Data ss:Type="Number">4.0643799999999999</Data></Cell>
    <Cell ss:StyleID="s88"/>
   </Row>
   <Row ss:AutoFitHeight="0" ss:Height="15.75">
    <Cell ss:Index="2" ss:StyleID="s88"><Data ss:Type="String">Phyca_scf2862_5750</Data></Cell>
    <Cell ss:StyleID="s88"><Data ss:Type="Number">53.692300000000003</Data></Cell>
    <Cell ss:StyleID="s88"><Data ss:Type="Number">53.615099999999998</Data></Cell>
    <Cell ss:StyleID="s88"><Data ss:Type="Number">29.552</Data></Cell>
    <Cell ss:StyleID="s88"><Data ss:Type="Number">40.161099999999998</Data></Cell>
    <Cell ss:StyleID="s88"><Data ss:Type="Number">24.755099999999999</Data></Cell>
    <Cell ss:StyleID="s88"><Data ss:Type="Number">31.990600000000001</Data></Cell>
    <Cell ss:StyleID="s88"><Data ss:Type="Number">21.162199999999999</Data></Cell>
    <Cell ss:StyleID="s88"/>
   </Row>
   <Row ss:AutoFitHeight="0" ss:Height="15.75">
    <Cell ss:Index="2" ss:StyleID="s88"><Data ss:Type="String">Phyca_scf4935_8465</Data></Cell>
    <Cell ss:StyleID="s88"><Data ss:Type="Number">32.350999999999999</Data></Cell>
    <Cell ss:StyleID="s88"><Data ss:Type="Number">33.872199999999999</Data></Cell>
    <Cell ss:StyleID="s88"><Data ss:Type="Number">24.029699999999998</Data></Cell>
    <Cell ss:StyleID="s88"><Data ss:Type="Number">17.633600000000001</Data></Cell>
    <Cell ss:StyleID="s88"><Data ss:Type="Number">14.6318</Data></Cell>
    <Cell ss:StyleID="s88"><Data ss:Type="Number">11.5436</Data></Cell>
    <Cell ss:StyleID="s88"><Data ss:Type="Number">11.7302</Data></Cell>
    <Cell ss:StyleID="s88"/>
   </Row>
   <Row ss:AutoFitHeight="0" ss:Height="15.75">
    <Cell ss:Index="2" ss:StyleID="s88"><Data ss:Type="String">Phyca_scf4620_6842</Data></Cell>
    <Cell ss:StyleID="s88"><Data ss:Type="Number">113.779</Data></Cell>
    <Cell ss:StyleID="s88"><Data ss:Type="Number">118.209</Data></Cell>
    <Cell ss:StyleID="s88"><Data ss:Type="Number">56.303699999999999</Data></Cell>
    <Cell ss:StyleID="s88"><Data ss:Type="Number">64.834900000000005</Data></Cell>
    <Cell ss:StyleID="s88"><Data ss:Type="Number">116.895</Data></Cell>
    <Cell ss:StyleID="s88"><Data ss:Type="Number">102.143</Data></Cell>
    <Cell ss:StyleID="s88"><Data ss:Type="Number">280.73500000000001</Data></Cell>
    <Cell ss:StyleID="s88"/>
   </Row>
   <Row ss:AutoFitHeight="0" ss:Height="15.75">
    <Cell ss:Index="2" ss:StyleID="s88"><Data ss:Type="String">Phyca_scf5207_11292</Data></Cell>
    <Cell ss:StyleID="s88"><Data ss:Type="Number">62.901000000000003</Data></Cell>
    <Cell ss:StyleID="s88"><Data ss:Type="Number">62.942799999999998</Data></Cell>
    <Cell ss:StyleID="s88"><Data ss:Type="Number">39.610199999999999</Data></Cell>
    <Cell ss:StyleID="s88"><Data ss:Type="Number">38.471600000000002</Data></Cell>
    <Cell ss:StyleID="s88"><Data ss:Type="Number">34.251399999999997</Data></Cell>
    <Cell ss:StyleID="s88"><Data ss:Type="Number">32.523800000000001</Data></Cell>
    <Cell ss:StyleID="s88"><Data ss:Type="Number">80.079599999999999</Data></Cell>
    <Cell ss:StyleID="s88"/>
   </Row>
   <Row ss:AutoFitHeight="0" ss:Height="15.75">
    <Cell ss:Index="2" ss:StyleID="s88"><Data ss:Type="String">Phyca_scf2825_27640</Data></Cell>
    <Cell ss:StyleID="s88"><Data ss:Type="Number">18.060099999999998</Data></Cell>
    <Cell ss:StyleID="s88"><Data ss:Type="Number">13.711600000000001</Data></Cell>
    <Cell ss:StyleID="s88"><Data ss:Type="Number">10.6723</Data></Cell>
    <Cell ss:StyleID="s88"><Data ss:Type="Number">11.6676</Data></Cell>
    <Cell ss:StyleID="s88"><Data ss:Type="Number">13.0794</Data></Cell>
    <Cell ss:StyleID="s88"><Data ss:Type="Number">7.3109400000000004</Data></Cell>
    <Cell ss:StyleID="s88"><Data ss:Type="Number">5.5483700000000002</Data></Cell>
    <Cell ss:StyleID="s88"/>
   </Row>
   <Row ss:AutoFitHeight="0" ss:Height="15.75">
    <Cell ss:Index="2" ss:StyleID="s88"><Data ss:Type="String">Phyca_scf5010_17689</Data></Cell>
    <Cell ss:StyleID="s88"><Data ss:Type="Number">108.004</Data></Cell>
    <Cell ss:StyleID="s88"><Data ss:Type="Number">79.946299999999994</Data></Cell>
    <Cell ss:StyleID="s88"><Data ss:Type="Number">62.560499999999998</Data></Cell>
    <Cell ss:StyleID="s88"><Data ss:Type="Number">60.268000000000001</Data></Cell>
    <Cell ss:StyleID="s88"><Data ss:Type="Number">82.613799999999998</Data></Cell>
    <Cell ss:StyleID="s88"><Data ss:Type="Number">51.566200000000002</Data></Cell>
    <Cell ss:StyleID="s88"><Data ss:Type="Number">112.803</Data></Cell>
    <Cell ss:StyleID="s88"/>
   </Row>
  </Table>
  <WorksheetOptions xmlns="urn:schemas-microsoft-com:office:excel">
   <PageSetup>
    <Header x:Margin="0.3"/>
    <Footer x:Margin="0.3"/>
   </PageSetup>
   <Unsynced/>
   <Print>
    <ValidPrinterInfo/>
    <PaperSizeIndex>9</PaperSizeIndex>
    <HorizontalResolution>-4</HorizontalResolution>
    <VerticalResolution>-4</VerticalResolution>
   </Print>
   <Selected/>
   <Panes>
    <Pane>
     <Number>3</Number>
     <RangeSelection>R1C1:R1C10</RangeSelection>
    </Pane>
   </Panes>
   <ProtectObjects>False</ProtectObjects>
   <ProtectScenarios>False</ProtectScenarios>
  </WorksheetOptions>
 </Worksheet>
</Workbook>
